# Supplementary material for: Plasma Exosomes Associated with Growth Divergence in High-Density Cultured Grass Carp (Ctenopharyngodon idella): miRNA-Protein Profiling Reveals Cross-Tissue Communication Networks
Source: Int J Mol Sci. 2026 Jul 6;27(13):6059. doi: 10.3390/ijms27136059 (PMC13361329; doi:10.3390/ijms27136059)
Supplement: Supplementary file 1 [file ijms-27-06059-s001.zip]

Archive with 7 entries (7 files):
- Table S1 Summary of small RNA sequencing data and miRNA identification in plasma exosomes from large and small grass carp groups.xlsx
- Table S2 List of 177 differentially expressed and high-abundance miRNAs in plasma exosomes between large and small grass carp.xlsx
- Table S3 Target gene prediction for the 177 differentially expressed miRNAs.xlsx
- Table S4 Coordinated expression of 26 miRNAs between plasma exosomes and brain, liver, and muscle tissues in grass carp.xlsx
- Table S5. Summary of DIA proteomics data and protein identification in plasma exosomes from large and small grass carp groups.xlsx
- Table S6 List of differentially enriched proteins in plasma exosomes between large and small grass carp.xlsx
- Table S7 Coordinated expression of proteins across brain, liver, muscle, and plasma exosomes in large and small grass carp.xlsx
