# Supplementary material for: Plasma Exosomes Associated with Growth Divergence in High-Density Cultured Grass Carp (Ctenopharyngodon idella): miRNA-Protein Profiling Reveals Cross-Tissue Communication Networks
Source: Int J Mol Sci. 2026 Jul 6;27(13):6059. doi: 10.3390/ijms27136059 (PMC13361329; doi:10.3390/ijms27136059)
Supplement: Supplementary file 1 [file ijms-27-06059-s001.zip › Table S1 Summary of small RNA sequencing data and miRNA identification in plasma exosomes from large and small grass carp groups.xlsx]

## Sheet: Summary_Known_miRNA
miRNA	score_total	mature_sequence	star_sequence	GenomeID	strand	start	end	pre_seq	hairpin_stru	hairpin_energy	L1	L2	L3	S1	S2	S3	Column1
ssa-miR-7552a-5p	--	TTACAATTAAAGGATATTTCTT	--	--	--	--	--	--	--	--	0.379333	0	0.613804	0.299217	0.867714	0.403175
mmu-miR-429-5p	--	GTCTTACCAGACATGGTTAGA	--	--	--	--	--	--	--	--	0	0	0	0	0.173543	0
pma-miR-16-5p	--	TAGCAGCACGTAAATATTGGAGT	--	--	--	--	--	--	--	--	5996.49	4072.74	4822.81	4866.92	5815.94	4251.34
tca-miR-3836f-5p	--	CGGTCTATCCTTGCTTCGGTTGATA	--	--	--	--	--	--	--	--	3.22433	0	0	0	0	0
dre-miR-20a-3p	--	ACTGCAGTGTGAGCACTTGAAG	--	--	--	--	--	--	--	--	1.138	2.74118	0.920706	1.64569	2.08251	1.34392
oni-miR-10965	--	TGTGGCTGTTTCTGAGCTC	--	--	--	--	--	--	--	--	0	0	0	0	0	1.74709
dre-miR-429b	--	TAATACTGCCTGGTAATGCCAT	--	--	--	--	--	--	--	--	0.568999	0.391597	0.306902	1.19687	1.38834	1.6127
ipu-miR-202	--	TTCCTATGCATATACCTCTTT	--	--	--	--	--	--	--	--	0.189666	0.130532	0	0.149609	1.56189	0.537566
pbv-miR-181a-3p	--	ACCATCGACTGTTGAGTGTACC	--	--	--	--	--	--	--	--	3.98299	3.78544	1.38106	1.94491	0.867714	2.28466
dre-miR-20b-5p	--	CAAAGTGCTCACAGTGCAGGTAG	--	--	--	--	--	--	--	--	12.8973	14.7502	12.8899	12.8663	14.057	11.8265
ssa-miR-181b-3p	--	CTCACTGAACAATGAGTGCAA	--	--	--	--	--	--	--	--	1.51733	2.74118	0.920706	0.897652	1.2148	1.6127
sha-miR-352	--	ATCTCAGGTTTGTCAGCCCAT	--	--	--	--	--	--	--	--	589.483	692.082	555.493	438.652	286.693	442.148
efu-miR-221	--	ACCTGGCATACAATGTAGATTTCTG	--	--	--	--	--	--	--	--	7.77632	4.0465	2.91557	7.92926	7.37557	8.86984
cel-miR-124-3p	--	TAAGGCACGCGGTGAATGCCA	--	--	--	--	--	--	--	--	0	0	0.153451	0.149609	0	0.134392
pal-miR-454-3p	--	TAGTGCAATATTGCTTATAGGGTTT	--	--	--	--	--	--	--	--	59.3656	78.9721	64.1425	112.655	112.109	128.344
bta-miR-142-3p	--	AGTGTTTCCTACTTTATGGATG	--	--	--	--	--	--	--	--	262.498	338.079	211.762	163.821	131.198	144.605
mmu-miR-3618-5p	--	TGTGATTTCCAATAATTGAGGC	--	--	--	--	--	--	--	--	0	0.783194	0	0	0.173543	0.268783
hsa-miR-143-5p	--	GGTGCAGTGCTGCATCTCTGGT	--	--	--	--	--	--	--	--	2.46566	3.00224	4.29663	13.0159	11.9745	10.7513
xla-miR-145-5p	--	CAGTTTTCCCAGGAATCC	--	--	--	--	--	--	--	--	0	1.04426	0	0	0.173543	0.268783
mmu-miR-138-1-3p	--	CGGCTACTTCACAACACCAGGG	--	--	--	--	--	--	--	--	0.379333	0	0	0.149609	0.0867714	0
eca-miR-7045	--	CTGGCGGCCGGGGGAGGGGGAGT	--	--	--	--	--	--	--	--	0	0	0.153451	0	0	0
hsa-miR-18b-3p	--	TGCCCTAAATGCCCCTTCTGGC	--	--	--	--	--	--	--	--	0	0.130532	0.613804	0.149609	0.173543	0
mdo-miR-460-3p	--	CACAGCGCATACAATGTGGATA	--	--	--	--	--	--	--	--	0	1.04426	0.920706	1.19687	0.347086	0.134392
fhe-miR-125a	--	TCCCTGAGACCCTAGAGTTTC	--	--	--	--	--	--	--	--	0.379333	0.130532	0.153451	0	0.0867714	0.134392
tgu-miR-21-3p	--	AACAACAGTCGGTAGGCTGTCT	--	--	--	--	--	--	--	--	0	4.30757	0.920706	0	0	0.537566
pbv-miR-133a-2-5p	--	AGCTGGTAAAATGGAATCAAAT	--	--	--	--	--	--	--	--	0.189666	0	2.45522	6.58278	7.37557	9.27302
gga-miR-6606-5p	--	GAGGAGCGGGAGGAGCGGGA	--	--	--	--	--	--	--	--	0	0	0	0	0.260314	0
dre-miR-735-3p	--	CTCTCCCACCGCTAAACTTGAC	--	--	--	--	--	--	--	--	44.9509	0	44.9612	12.5671	5.64014	9.40741
odi-let-7d	--	TGAGGTAGTGGGTTGTATCGCT	--	--	--	--	--	--	--	--	21.4323	16.0555	30.2299	16.9058	17.3543	18.6804
aca-miR-10c-3p	--	ACAAATTCGTCTCTAGGGGA	--	--	--	--	--	--	--	--	5.12099	4.56863	7.826	6.58278	12.3215	12.9016
hhi-miR-183	--	TATGGCACTGGTAGAATTCACTGT	--	--	--	--	--	--	--	--	0	0	0	0	0	0.134392
pol-miR-219-3p	--	GGAGTTGTGGATGGACATCACG	--	--	--	--	--	--	--	--	2.276	0	0	0	0.433857	0
aca-miR-101-1-5p	--	TCAGTTATCACTGTGCTGATGC	--	--	--	--	--	--	--	--	2.65533	2.08852	2.60867	5.08669	3.38408	2.82222
mdo-miR-181a-2-3p	--	CCATCGACCGTTGACTGTGCC	--	--	--	--	--	--	--	--	56.5206	32.7636	66.1374	80.7887	67.1611	75.7968
dno-miR-192-5p	--	CTGACCTATGAATTGACAGCT	--	--	--	--	--	--	--	--	3.41399	1.69692	1.68796	0.299217	4.2518	1.88148
hsa-miR-199b-5p	--	CCCAGTGTTTAGACTATCTGTTC	--	--	--	--	--	--	--	--	2.46566	2.21905	5.67769	8.37808	8.41683	7.25714
mmu-miR-34c-5p	--	AGGCAGTGTAGTTAGCTGATTGC	--	--	--	--	--	--	--	--	0	0	0	0	2.51637	0.671958
hsa-miR-18a-5p	--	TAAGGTGCATCTAGTGCAGATAG	--	--	--	--	--	--	--	--	2.276	4.96023	1.99486	2.84256	1.8222	2.41905
tgu-miR-193b-3p	--	ACTGGCCTACAAAGTCCCAGTT	--	--	--	--	--	--	--	--	0.758665	0	0.613804	1.04726	0.433857	1.88148
cpi-miR-16c-5p	--	TAGCAGCACGTAAATACTGGAGT	--	--	--	--	--	--	--	--	2086.33	1345.53	1619.98	1570.44	1867.32	1372.81
cpi-miR-214-3p	--	TACAGCAGGCACAGACAGGCAG	--	--	--	--	--	--	--	--	56.8999	36.288	129.666	163.223	159.92	167.855
oar-miR-10a	--	TACCCTGTAGATCCGAATTTG	--	--	--	--	--	--	--	--	242.014	146.849	209.307	385.841	492.254	595.489
pal-miR-599-3p	--	TTGTGTCAGTTTATCAAACC	--	--	--	--	--	--	--	--	112.282	15.7944	28.0815	1.34648	0.520628	1.47831
sha-miR-10a	--	TACCCTGTAGATCCGAAT	--	--	--	--	--	--	--	--	233.1	143.716	205.624	369.982	473.772	572.374
ami-miR-1306-5p	--	CACCTCCCCTGCAAACGTCCA	--	--	--	--	--	--	--	--	1.138	2.61065	0.306902	0.299217	0.260314	0.537566
pal-miR-150-5p	--	TCTCCCAACCCTTGTACCAGT	--	--	--	--	--	--	--	--	4514.63	3676.57	3989.11	1238.31	671.611	1225.52
tgu-miR-126-5p	--	CATTATTACTTTTGGTACGC	--	--	--	--	--	--	--	--	1700.36	1532.45	1346.53	1185.8	1362.22	1007.8
mze-miR-150	--	ACTCCCAATCCTTGTACCAGTGTC	--	--	--	--	--	--	--	--	5266.46	4045.59	4431.67	1420.38	831.357	1411.78
api-miR-263b	--	CTTGGCACTGGAAGAATTCACAGA	--	--	--	--	--	--	--	--	0	0	0	0	0	0.134392
cfa-miR-486	--	TCCTGTACTGAGCTGCCCCGA	--	--	--	--	--	--	--	--	0	0	0.153451	0	0	0
mml-miR-101-1-5p	--	TCAGTTATCACAGTGCTGATGCT	--	--	--	--	--	--	--	--	2.65533	2.08852	2.60867	5.08669	3.38408	2.82222
dme-miR-124-3p	--	TAAGGCACGCGGTGAATGCCAAG	--	--	--	--	--	--	--	--	0	0	0.153451	0.149609	0	0.134392
oha-miR-125a-3p	--	ACAGGTGAGGGCCTTGGGAAC	--	--	--	--	--	--	--	--	2.46566	1.56639	1.53451	2.24413	4.42534	3.49418
dqu-miR-184-3p	--	TGGACGGAGAACTGATAAGG	--	--	--	--	--	--	--	--	72.6422	71.1401	50.7923	267.351	17.4411	150.653
dre-miR-734	--	GTAAATGCTGCAGAATCGTACCG	--	--	--	--	--	--	--	--	0	0	0	1.04726	0	0
cli-miR-458-5p	--	AGCGCCATTTCCAGAGCTATAA	--	--	--	--	--	--	--	--	0.568999	0	0	0	0.173543	0.268783
oan-miR-24-1-5p	--	TGCCTACTGAGCTGATATCA	--	--	--	--	--	--	--	--	1.32766	2.34958	1.38106	0.299217	1.47511	2.68783
bmo-miR-2860	--	CGCTGTATGATTGTCCGAGGTA	--	--	--	--	--	--	--	--	0	0	0	1.7953	0	0
sja-miR-125a	--	TCCCTGAGACCCTTTGATTGTC	--	--	--	--	--	--	--	--	2.65533	2.61065	6.9053	5.53552	1.90897	4.30053
efu-miR-99a	--	AAACCCGTAGATCCGATCTTGTGGT	--	--	--	--	--	--	--	--	361.883	284.169	271.762	321.359	327.736	407.341
pol-miR-122-3p	--	AACGCCATTATCACACTATATA	--	--	--	--	--	--	--	--	0	0	0	0	0.0867714	0
hsa-miR-4670-5p	--	AAGCGACCATGATGTAACTTCA	--	--	--	--	--	--	--	--	0	0	0	0	0	0.671958
cli-miR-142-3p	--	TAGTGTTTCCTACTTTATGGA	--	--	--	--	--	--	--	--	3147.51	4617.97	2627.85	1808.77	1340.79	1805.55
pbv-miR-106-5p	--	AAAAGTGCTTATAGTGCAGGTAGT	--	--	--	--	--	--	--	--	32.2433	40.204	43.887	39.9455	37.3985	34.9418
xtr-miR-199b	--	CCCAGTGTTCAGACTACGTGTTC	--	--	--	--	--	--	--	--	542.066	608.281	1445.66	1820.74	1852.05	1606.52
ipu-miR-16c	--	CCAGCAGCACGGTCAATACTG	--	--	--	--	--	--	--	--	18.208	18.5356	29.0022	12.5671	5.55337	6.71958
aca-miR-223-3p	--	TGTCAGTTTGTCAAATATACAA	--	--	--	--	--	--	--	--	123.852	22.8432	32.3782	3.88982	2.16928	3.35979
pma-miR-143-3p	--	TGAGATGAAGCACTGTAACTCC	--	--	--	--	--	--	--	--	1057.2	1362.1	1735.84	3000.85	3685.35	3349.31
hme-miR-9b	--	TCTTTGGTTTTCTAGCTGTATG	--	--	--	--	--	--	--	--	1.707	3.6549	1.99486	4.18904	34.1879	4.7037
ami-miR-181a-3-3p	--	ACCATCGACCGTTGAGTGTACCC	--	--	--	--	--	--	--	--	115.886	149.068	133.963	125.073	92.8454	131.435
pbv-miR-92b-3p	--	TATTGCACTCGTCCTGGCCT	--	--	--	--	--	--	--	--	0.379333	1.04426	0.460353	0.598434	0.433857	1.20952
rno-miR-374-5p	--	ATATAATACAACCTGCTAAGTG	--	--	--	--	--	--	--	--	0	0	0	0	0	0.134392
pma-miR-18b-5p	--	AAAGGTGCATTTAGTGCAGATAG	--	--	--	--	--	--	--	--	1.51733	2.74118	1.38106	1.19687	0.867714	1.34392
mdo-miR-23a-3p	--	ATCACATTGCCAGGGATTTC	--	--	--	--	--	--	--	--	261.36	149.46	195.036	184.767	155.408	193.927
pma-miR-7b	--	TGGAAGACTTGTGATTGTGTTGT	--	--	--	--	--	--	--	--	8.53498	9.78992	7.826	9.57495	8.67714	9.94497
rno-miR-27b-5p	--	AGAGCTTAGCTGATTGGTGAACAG	--	--	--	--	--	--	--	--	3.60366	2.48011	6.29149	5.98434	5.90045	8.06349
gga-miR-489-5p	--	TGGTCGTATGTATGACGTCATT	--	--	--	--	--	--	--	--	0.379333	2.08852	7.826	10.9214	15.0115	6.04762
mmu-miR-7087-3p	--	TGCTGGCTCTCTCCCCTGCCAG	--	--	--	--	--	--	--	--	0	0	0	0	0	2.41905
cfa-miR-125a	--	TCCCTGAGACCCTTTAACCTGT	--	--	--	--	--	--	--	--	2.65533	2.61065	6.9053	5.53552	1.90897	4.30053
hsa-miR-454-3p	--	TAGTGCAATATTGCTTATAGGGT	--	--	--	--	--	--	--	--	59.3656	78.9721	64.1425	112.955	112.195	128.478
dre-miR-722	--	TTTTTTGCAGAAACGTTTCAGATT	--	--	--	--	--	--	--	--	12.3283	7.44034	27.0074	56.5521	59.6119	56.0413
mmu-miR-199a-3p	--	ACAGTAGTCTGCACATTGGTTA	--	--	--	--	--	--	--	--	3429.55	2574.1	6557.58	8552.68	9164.45	9707.77
ipu-miR-132a	--	ACCGTGGCTTTAGATTGTTACT	--	--	--	--	--	--	--	--	1.51733	0.130532	1.99486	3.441	0.867714	2.28466
efu-miR-125b	--	TCCCTGAGACCCTAACTTGTGAGG	--	--	--	--	--	--	--	--	3989.44	3590.42	5227.77	5084.3	3510.51	5234.69
oga-miR-455	--	TATGTGCCTTTGGACTACATCGT	--	--	--	--	--	--	--	--	11.38	8.093	15.9589	20.1972	18.0485	25.1312
hsa-miR-27a-3p	--	TTCACAGTGGCTAAGTTCCGC	--	--	--	--	--	--	--	--	251.687	245.662	204.397	236.681	215.193	229.138
tgu-miR-29a-1-5p	--	ACTGATTTCTTTTGGTGTTCAGA	--	--	--	--	--	--	--	--	2.08633	1.56639	2.14831	2.24413	1.99574	2.82222
ccr-miR-17-3p	--	ACTGCAGTGGAGGCACTTCTAGC	--	--	--	--	--	--	--	--	1.51733	0	0.767255	0	1.73543	1.47831
ola-miR-19a	--	TGTGCAAATCTATGCAAA	--	--	--	--	--	--	--	--	7.58665	9.52886	10.2812	11.2206	13.3628	9.27302
gga-miR-2184a-5p	--	AACAGTAAGAGTTGATGTGCGG	--	--	--	--	--	--	--	--	0	0	1.07416	3.88982	3.29731	2.68783
oan-miR-190a-3p	--	ACTATATATCAAACATATTCCT	--	--	--	--	--	--	--	--	0.189666	0	0.613804	0.299217	0.780943	0.403175
oan-miR-1414-5p	--	TGGGGTCACAGGGTGGTTGGC	--	--	--	--	--	--	--	--	0	0	0	0	1.73543	0
dre-miR-23a-3p	--	ATCACATTGCCAGGGATTTCCA	--	--	--	--	--	--	--	--	261.36	149.46	195.036	184.767	155.408	193.927
aae-miR-31	--	TGGCAAGATGTTGGCATAGCTGA	--	--	--	--	--	--	--	--	32.0536	17.8829	23.3246	42.4888	22.387	35.7482
tca-miR-993-5p	--	TACCCTGTAGATCCGGGCTT	--	--	--	--	--	--	--	--	0.758665	0.261065	0.920706	0.448826	0.780943	1.20952
ssa-miR-30a-3-3p	--	CTGGGAGAGGGGTGTTTACACT	--	--	--	--	--	--	--	--	0	0	0	0	0.173543	0
ssa-miR-206-5p	--	ACATGCTTCCTTATATCCCCA	--	--	--	--	--	--	--	--	4.17266	0	3.68283	3.59061	5.90045	7.52593
gga-miR-17-5p	--	CAAAGTGCTTACAGTGCAGGTAGT	--	--	--	--	--	--	--	--	12.8973	15.4028	13.0433	13.1656	14.057	12.0952
bfl-miR-92b-3p	--	CATTGCACTCGTCCCGGCCTGA	--	--	--	--	--	--	--	--	0.189666	0.130532	0.153451	0.299217	0.0867714	0.268783
ccr-miR-7133	--	TAGTTTGATTCACAGCACAAGA	--	--	--	--	--	--	--	--	53.4859	33.4163	21.9435	40.5439	37.7456	46.0963
hsa-miR-155-5p	--	TTAATGCTAATCGTGATAGGGGTT	--	--	--	--	--	--	--	--	247.704	274.771	202.709	130.908	102.824	231.422
bfl-miR-100-5p	--	AACCCGTAGATCCGAACTTGTGT	--	--	--	--	--	--	--	--	334.192	264.458	248.284	293.532	301.878	374.28
oan-miR-1384	--	TGCAATTTTTGGAACCAA	--	--	--	--	--	--	--	--	0	0	0	0	0.6074	0
dre-miR-101b	--	TACAGTACTATGATAACTGAAG	--	--	--	--	--	--	--	--	1510.5	1990.36	2213.84	2664.53	2126.51	1902.45
gmo-miR-462-5p	--	TAACGGAACCCATAATACAG	--	--	--	--	--	--	--	--	13693.3	20272.5	15612.4	10843.9	7033.95	9516.67
dre-miR-18c	--	TAAGGTGCATCTTGTGTAGTTA	--	--	--	--	--	--	--	--	47.7959	75.8393	66.5978	93.9542	89.1142	81.0381
gmo-miR-27a-5p	--	AGAGCTTAGCTAATTGGTGAGCA	--	--	--	--	--	--	--	--	0.758665	0	0.153451	0	0.173543	0.134392
ccr-miR-454b	--	TAGTGCAATATTGCTTATAGG	--	--	--	--	--	--	--	--	42.1059	51.8213	49.7181	96.0487	91.8041	107.782
gmo-miR-338-3-5p	--	AACAATATCCTGGTGCTGCTTGA	--	--	--	--	--	--	--	--	0	0	1.22761	0.299217	0.694171	2.15026
dqu-miR-210-3p	--	CTTGTGCGTGTGACAGCGACT	--	--	--	--	--	--	--	--	0.379333	0.130532	0.306902	0.149609	0.0867714	0.134392
dre-miR-23b-5p	--	GGGTTCCTGGCGTGCTGATTT	--	--	--	--	--	--	--	--	23.5186	27.2813	16.8796	20.3468	10.1523	22.0402
ami-miR-193a-5p	--	TGGGTCTTTGCGGGCGAGGTG	--	--	--	--	--	--	--	--	9.29365	8.22354	16.7262	28.5752	15.8792	19.0836
sbi-miR6228-5p	--	TTCTATCTCTATTAATTGTGTTGC	--	--	--	--	--	--	--	--	3.22433	0	0	0	0	0
gga-miR-218-3p	--	CATGGTTCTGTCAAGCACCATG	--	--	--	--	--	--	--	--	0	0	0.460353	0	0	0
cpo-miR-342-5p	--	AGGGGTGCTATCTGTGCTGGAGGGACA	--	--	--	--	--	--	--	--	0	0	0	0	0.954485	0
gmo-let-7h-2-3p	--	CTATACAACTTACTGCCTTC	--	--	--	--	--	--	--	--	0.948331	0.391597	2.76212	0.448826	1.12803	0.671958
xtr-let-7b	--	TGAGGTAGTAGTTTGTGTAGTT	--	--	--	--	--	--	--	--	58.0379	50.6465	60.9201	61.0403	61.9548	55.6381
dre-miR-129-5p	--	CTTTTTGCGGTCTGGGCTTGCT	--	--	--	--	--	--	--	--	1.51733	14.3586	3.06902	5.68513	4.33857	10.8857
gga-miR-181b-2-3p	--	TCACTGATCAATGAATGCAAA	--	--	--	--	--	--	--	--	2.276	2.74118	1.38106	2.54335	2.77668	3.49418
dre-miR-30a-5p	--	TGTAAACATTCCCGACTGGAAG	--	--	--	--	--	--	--	--	542.066	544.711	517.59	528.567	401.491	517.273
ssa-miR-722-5p	--	ATTTGAAACGTTTTAGCCAAA	--	--	--	--	--	--	--	--	1.707	3.13278	5.98459	11.9687	10.4993	9.5418
mze-miR-27d-3p	--	TTCACAGTGGCTAAGTTCGTCA	--	--	--	--	--	--	--	--	5.50032	4.96023	9.51397	7.92926	9.63163	9.13863
hsa-miR-19b-1-5p	--	AGTTTTGCAGGTTTGCATCCAGC	--	--	--	--	--	--	--	--	0	0	0	0.748043	0	0
pal-miR-215-5p	--	ATGACCTATGAATCGACAGACA	--	--	--	--	--	--	--	--	0.189666	0	0.306902	0.149609	0.520628	0.403175
ocu-miR-146b-5p	--	TGAGAACTGAATTCCATAGGCCGT	--	--	--	--	--	--	--	--	8.72465	7.57087	4.91043	9.87417	9.45808	9.40741
ssa-miR-125a-2-3p	--	ACGGGTTAGGCTCTTGGGACGC	--	--	--	--	--	--	--	--	0	0	2.76212	1.34648	0.867714	1.88148
rno-miR-19b-1-5p	--	AGTTTTGCAGGTTTGCATCCAG	--	--	--	--	--	--	--	--	0	0	0	0.748043	0	0
gma-miR319q	--	TGGACTGAAGGGAGCTCCTTC	--	--	--	--	--	--	--	--	0	0	0	0	0	0.134392
xla-miR-140-5p	--	CCAGTGGTTTTACCCTATGGTAGG	--	--	--	--	--	--	--	--	28.8293	42.8146	35.7541	36.5045	28.1139	21.637
oni-miR-7552	--	TTACAATTAAAGGATATTTCTC	--	--	--	--	--	--	--	--	0.379333	0	0.613804	0.299217	0.867714	0.403175
sly-miR10541	--	AGTCACTTTGATGATTGTCAAACA	--	--	--	--	--	--	--	--	0.189666	0	0	0	0	0
hsa-miR-451a	--	AAACCGTTACCATTACTGAGTT	--	--	--	--	--	--	--	--	2518.96	2744.83	2805.7	2314.3	2709.78	1143.4
dre-miR-363-5p	--	CGGGTGGATGACTCTGCAATTTT	--	--	--	--	--	--	--	--	8.15565	9.00673	3.68283	5.83474	10.3258	6.58519
ocu-miR-654-5p	--	TGGCGGCCGGGGACATGTGC	--	--	--	--	--	--	--	--	0.189666	0	0.153451	0	0	0
gmo-miR-203b-3p	--	GTGAAATGTTTAGGACCACTTA	--	--	--	--	--	--	--	--	117.024	57.6953	91.3034	1108	62.8225	491.47
abu-miR-727b-3p	--	GTTGAGGCGAGTTGAAGACTTT	--	--	--	--	--	--	--	--	3.79333	4.69916	20.1021	8.52769	7.02848	7.12275
mdo-miR-206	--	TGGAATGTAAGGAAGTGTGTG	--	--	--	--	--	--	--	--	2311.84	2030.95	5260.46	8390.5	13386.8	12609.7
hsa-let-7c-3p	--	CTGTACAACCTTCTAGCTTTCC	--	--	--	--	--	--	--	--	21.053	70.0959	20.409	23.1893	12.9289	29.0286
gga-miR-10b-5p	--	TACCCTGTAGAACCGAATTTGT	--	--	--	--	--	--	--	--	162.734	87.8483	153.758	314.477	377.369	486.766
hsa-miR-34a-5p	--	TGGCAGTGTCTTAGCTGGTTGT	--	--	--	--	--	--	--	--	13.4663	43.7283	19.9486	42.7881	45.2947	30.7757
gga-miR-26a-5p	--	TTCAAGTAATCCAGGATAGGC	--	--	--	--	--	--	--	--	1949.77	2176.5	2811.07	2935.77	2812	2703.96
mmu-miR-101c	--	ACAGTACTGTGATAACTGA	--	--	--	--	--	--	--	--	271.792	468.611	506.849	578.387	414.681	318.239
xtr-miR-24a-5p	--	GTGCCTACTGAACTGATATCAGT	--	--	--	--	--	--	--	--	0	0	0	0.149609	0	0
ggo-miR-499a	--	TTAAGACTTGCAGTGATGTT	--	--	--	--	--	--	--	--	9.86265	6.78768	48.7974	13.3152	23.6886	34.9418
bdi-miR5169a	--	TTTGACCAAGTTTGTAGAACA	--	--	--	--	--	--	--	--	8.91432	0.130532	5.98459	3.88982	3.38408	20.9651
ola-miR-731	--	AATGACACGTTTTCTCCC	--	--	--	--	--	--	--	--	276.344	396.427	283.117	200.326	119.05	174.306
dre-miR-460-3p	--	CACAGCGCATACAATGTGGATG	--	--	--	--	--	--	--	--	0	1.04426	0.920706	1.19687	0.347086	0.134392
mdo-miR-429	--	TAATACTGTCTGGTAATGCC	--	--	--	--	--	--	--	--	21.2426	36.549	11.3554	92.0093	35.7498	41.6614
oha-miR-122-3p	--	CAAACGCCATTATCACACT	--	--	--	--	--	--	--	--	0	0	0	0	0.0867714	0
ola-miR-218b	--	TTGTGCTTGATCTAACCATG	--	--	--	--	--	--	--	--	8.91432	11.3563	6.13804	13.0159	12.0612	12.9016
bfl-miR-10b	--	AACCCTGTGGATCCGATCTTGTGT	--	--	--	--	--	--	--	--	0.189666	0.130532	0.153451	0.299217	0.173543	0.268783
ipu-miR-455b	--	TATGTGCCCTTGGACTACATTG	--	--	--	--	--	--	--	--	18.3976	11.6174	25.3194	29.7721	25.5976	34.9418
pte-miR-125a-5p	--	TCCCTGAGACCCTAACTTGCGA	--	--	--	--	--	--	--	--	3585.07	2794.7	4552.28	4380.54	2988.41	4556.28
gma-miR159c	--	ATTGGAGTGAAGGGAGCTCCG	--	--	--	--	--	--	--	--	0	0	0	0	0.173543	0.134392
mmu-miR-205-5p	--	TCCTTCATTCCACCGGAGTCTG	--	--	--	--	--	--	--	--	89.1432	75.8393	98.8225	1173.98	49.8068	896.66
tgu-miR-1-2-5p	--	ACATACTTCTTTATGTACCCAT	--	--	--	--	--	--	--	--	0	0	0	0.299217	0.520628	0.134392
oan-miR-107-5p	--	AGCTTCTTTACAGTGTTGCCT	--	--	--	--	--	--	--	--	0.948331	1.95798	2.30177	2.24413	2.4296	1.34392
dre-miR-181c-3p	--	CTCGCCGGACAATGAATGAGAA	--	--	--	--	--	--	--	--	9.29365	8.22354	6.5984	3.441	5.37983	13.4392
ssa-miR-130d-3p	--	CAGTGCAATATTAAAAGGGCA	--	--	--	--	--	--	--	--	1.707	0.261065	0.920706	3.14178	2.51637	2.41905
dre-miR-126b-3p	--	TCGTACCGTGAGTAATAGTGCA	--	--	--	--	--	--	--	--	14401	7395.05	9551.87	8770.06	13547.8	8855.06
dre-miR-128-5p	--	CGGGGCCGTGGCACTGTATGAGA	--	--	--	--	--	--	--	--	84.2118	71.7928	113.4	97.9936	46.4227	74.1841
pma-miR-30f	--	TGTAAACACCCTACACTCTCAGC	--	--	--	--	--	--	--	--	97.1091	72.3149	72.7358	72.4106	104.039	65.8519
dre-miR-181a-2-3p	--	ACCATCGACCGTTGACTGTACC	--	--	--	--	--	--	--	--	115.886	149.068	133.963	125.073	92.8454	131.435
ssa-miR-30d-5p	--	TGTAAACATCCTTGACTGAAAGCT	--	--	--	--	--	--	--	--	330.209	373.714	437.489	458.999	473.078	344.311
gmo-miR-18a-3p	--	ACTGCCCTAAGTGCCCCTTCT	--	--	--	--	--	--	--	--	0	0.130532	0.460353	0	0	0.268783
dre-miR-457b-5p	--	AAGCAGCACATAAATACTGGAG	--	--	--	--	--	--	--	--	222.289	227.126	213.911	204.964	253.806	173.365
bta-miR-6528	--	AGAGGGAAGAGGGAAGGAGG	--	--	--	--	--	--	--	--	1.51733	0	0	0	0	0
hsa-miR-215-5p	--	ATGACCTATGAATTGACAGAC	--	--	--	--	--	--	--	--	45.8992	23.6263	15.3451	13.4648	90.0687	27.6847
egr-miR-10237-3p	--	TACAAACTCTGCCCCTGCTGC	--	--	--	--	--	--	--	--	0	0	0	0	0	3.09101
hsa-miR-6751-5p	--	TTGGGGGTGAGGTTGGTGTCTGG	--	--	--	--	--	--	--	--	0	0	0.153451	0	0	0
pma-miR-138b	--	AGCTGGTGTTGTGAATCAGGCTG	--	--	--	--	--	--	--	--	0.758665	1.30532	1.07416	2.54335	1.99574	2.28466
efu-miR-126	--	CTCGTACCGTGAGTAATAATGCG	--	--	--	--	--	--	--	--	13540.7	6914.69	8802.26	8083.2	12585.6	8289.14
bta-miR-26b	--	TTCAAGTAATTCAGGATAGGTT	--	--	--	--	--	--	--	--	1591.49	1843.77	2319.57	2389.7	2259.01	2191.79
aca-miR-181c-5p	--	AACATTCATTCTGTCGGTGGGT	--	--	--	--	--	--	--	--	0	0	0	0	0	0.134392
hsa-miR-4324	--	CCCTGAGACCCTAACCTTAA	--	--	--	--	--	--	--	--	0.379333	0.391597	0.920706	0.149609	0.173543	0.537566
ola-miR-122	--	AACGCCATTATCACACTAA	--	--	--	--	--	--	--	--	0	0	0	0	0.0867714	0
gga-miR-7480-5p	--	TTCTGAACGAGACTGAAGGAAGC	--	--	--	--	--	--	--	--	0.189666	0	0	0	0	0
hsa-miR-3156-5p	--	AAAGATCTGGAAGTGGGAGACA	--	--	--	--	--	--	--	--	0	0	0	0	0.173543	0
aca-miR-132-5p	--	ACCGTGGCTTTAGATTGTTA	--	--	--	--	--	--	--	--	1.51733	0.130532	1.99486	3.441	0.867714	2.28466
aca-miR-153-5p	--	TCATTTTTGTGATTTGCAGCT	--	--	--	--	--	--	--	--	0	0	0	0	0.520628	0.268783
fve-miR159b	--	ATTGGATTGAAGGGAGCTCTC	--	--	--	--	--	--	--	--	0	0	0	0	0	0.134392
gmo-let-7i-5p	--	CTGAGGTAGTAGTTTGTGCTGTT	--	--	--	--	--	--	--	--	898.829	1289.27	516.977	703.31	596.467	755.818
abu-miR-153c	--	TTGCATAGTCATAAAAATGAGC	--	--	--	--	--	--	--	--	1.32766	2.74118	7.05875	4.78748	8.85068	5.10688
oha-miR-10a-3p	--	CAAATTCGCATCTAGGGGAATA	--	--	--	--	--	--	--	--	0	0	0	0.149609	0.260314	0.537566
cin-miR-101	--	TACAGTACTGTGATAAATATTT	--	--	--	--	--	--	--	--	17.8286	35.2437	34.5265	31.717	19.9574	19.8899
oan-miR-145-3p	--	ATTCCTGGAAATACTGTTCTT	--	--	--	--	--	--	--	--	6.82799	6.00449	8.13291	12.5671	21.9532	16.6646
cpi-miR-15b-5p	--	TAGCAGCACATCATGGTTTGTAG	--	--	--	--	--	--	--	--	83.0738	95.0275	52.9406	54.1583	50.1539	35.2106
dre-miR-21	--	TAGCTTATCAGACTGGTGTTGGC	--	--	--	--	--	--	--	--	22839.4	35976.7	19739.8	17571.2	13160.5	18277.5
ccr-miR-18b	--	TAAGGTGCATTTAGTGCAGATAG	--	--	--	--	--	--	--	--	2.276	4.96023	1.99486	2.84256	1.8222	2.41905
mmu-miR-7081-3p	--	TTCCCCTGGTATCCTCCTCACA	--	--	--	--	--	--	--	--	3.41399	0	0	3.29139	0	2.68783
pbv-miR-142-5p	--	TCCATAAAGTAGAAAGCACTA	--	--	--	--	--	--	--	--	1168.72	1930.57	1337.79	896.604	815.131	773.961
ccr-miR-454a	--	TAGTGCAATATTGCTAATAGG	--	--	--	--	--	--	--	--	57.6586	77.5362	63.8356	105.624	106.729	120.549
dre-miR-219-3p	--	GGAGTTGTGGATGGACATCACGC	--	--	--	--	--	--	--	--	2.276	0	0	0	0.433857	0
pal-miR-9226-5p	--	TCAAGTCCCTGTTCGGGCGCCA	--	--	--	--	--	--	--	--	0.189666	0	0.153451	0	0	1.6127
dre-miR-7132-5p	--	GACTTGGTCTAAGCTCCTCAGT	--	--	--	--	--	--	--	--	23.7083	19.8409	8.28636	27.3784	11.4538	16.7989
ccr-miR-144	--	CTACAGTATAGATGATGTACT	--	--	--	--	--	--	--	--	86.1085	81.9743	127.057	138.238	92.4983	36.9577
bta-miR-29a	--	CTAGCACCATCTGAAATCGGTTA	--	--	--	--	--	--	--	--	154.388	222.166	173.093	314.477	341.966	244.055
osa-miR1858a	--	GAGAGGAGGACGGAGTGGGGC	--	--	--	--	--	--	--	--	0	0	0	0	1.64866	0
dre-miR-101a	--	TACAGTACTGTGATAACTGAAG	--	--	--	--	--	--	--	--	1511.45	1991.27	2214.91	2665.13	2127.37	1902.72
ola-miR-204	--	TTCCCTTTGTCATCCTATGC	--	--	--	--	--	--	--	--	67.3315	40.8566	77.3393	475.007	272.896	705.152
ocu-miR-485-5p	--	AGAGGCTGGCCATGGTGAATTC	--	--	--	--	--	--	--	--	0	0	7.97945	0	0	0
cpi-miR-107-3p	--	AGCAGCATTGTACAGGGCTA	--	--	--	--	--	--	--	--	103.747	99.9878	83.017	97.2456	90.7629	99.7185
bfl-miR-133	--	TGGTCCCCTTCAACCAGCTGTA	--	--	--	--	--	--	--	--	60.5035	75.8393	145.625	270.044	350.296	291.092
ssa-miR-26d-5p	--	TTCAAGTAATCTAGGATAGGCT	--	--	--	--	--	--	--	--	1176.88	1423.59	1823	1856.79	1793.13	1784.05
xla-miR-138-3p	--	GCTACTTCACAACACCAGGGTT	--	--	--	--	--	--	--	--	0.379333	0.391597	0.306902	0.299217	0.260314	0.403175
aca-miR-202-5p	--	TTTCCTATGCATATACTTCTT	--	--	--	--	--	--	--	--	0.189666	0.130532	0	0.149609	1.73543	0.671958
hsa-miR-451b	--	TAGCAAGAGAACCATTACCATT	--	--	--	--	--	--	--	--	0	0.130532	0	0	0	0
ggo-miR-27a	--	TTCACAGTGGCTAAGTTCCGCC	--	--	--	--	--	--	--	--	251.687	245.662	204.397	236.681	215.193	229.138
sme-miR-124e-3p	--	TAAGGCACGCTGTGAATGCCA	--	--	--	--	--	--	--	--	9.10398	0	0.153451	0.149609	1.64866	0.134392
gga-miR-205b	--	CCCTTCATTCCACCGGAATCTG	--	--	--	--	--	--	--	--	4.74166	4.0465	5.67769	38.2998	5.11951	31.7164
ssa-miR-7552b-5p	--	CTACAATTAAAGGATATTTCTT	--	--	--	--	--	--	--	--	0.379333	0	0.613804	0.299217	0.867714	0.403175
hsa-miR-221-3p	--	AGCTACATTGTCTGCTGGGTTTC	--	--	--	--	--	--	--	--	202.184	117.349	140.868	184.767	133.715	198.496
ssa-miR-125b-2-3p	--	CAGGTGAGGTCCTTGGGAAC	--	--	--	--	--	--	--	--	2.46566	1.56639	1.53451	2.24413	4.42534	3.49418
abu-miR-27d-3p	--	TTCACAGTGGCTAAGTTCGTC	--	--	--	--	--	--	--	--	4.36232	3.52437	4.91043	3.74022	4.2518	4.56931
mmu-miR-24-2-5p	--	GTGCCTACTGAGCTGAAACAGT	--	--	--	--	--	--	--	--	0	0	0	0.149609	0	0
xla-miR-148a-3p	--	TCAGTGCACTACAGAACTTTGTT	--	--	--	--	--	--	--	--	123.473	132.36	211.916	320.761	284.35	345.252
oni-miR-217	--	TACTGCATCAGGAACTGATTGGC	--	--	--	--	--	--	--	--	3.41399	3.00224	3.52937	4.18904	6.94171	8.19788
mml-miR-138-3p	--	TATTTCACGACACCAGGGTT	--	--	--	--	--	--	--	--	0.379333	0.391597	0.306902	0.299217	0.0867714	0.134392
ggo-miR-454	--	TAGTGCAATATTGCTTATAGGGTT	--	--	--	--	--	--	--	--	59.3656	78.9721	64.1425	112.955	112.195	128.478
gga-miR-458a-5p	--	AGCGCCATTTTCAGAGCTATA	--	--	--	--	--	--	--	--	0.568999	0	0	0	0.173543	0.268783
ola-miR-29a	--	AGCACCATTTGAAATCGGTTAC	--	--	--	--	--	--	--	--	157.233	225.951	176.622	318.068	345.958	248.759
hsa-miR-181b-5p	--	AACATTCATTGCTGTCGGTGGGT	--	--	--	--	--	--	--	--	56.7102	41.6398	36.5214	64.0325	38.7	56.7132
gga-miR-7478-5p	--	TACCTGTGTGACTGTGGAGAGGA	--	--	--	--	--	--	--	--	0	0	0	0	1.12803	0
oan-miR-1422m-3p	--	AGGAAAATACTGTCTTGAATGA	--	--	--	--	--	--	--	--	0.189666	0	0	0	0	0
gmo-miR-1788-3p	--	CAGGCAGCTAAAGCAAGTCT	--	--	--	--	--	--	--	--	0	0	0	0.299217	0	0
cgr-miR-342-3p	--	TCTCACACAGAAATCGCACCCGTC	--	--	--	--	--	--	--	--	0.189666	0	0	0	0	0
pbv-miR-137b-3p	--	TATTGCTTGAGAATACGCGTAG	--	--	--	--	--	--	--	--	1.89666	21.2768	7.05875	15.5593	15.0115	21.9058
ami-miR-30d-3p	--	CTTTCAGTCAGATGTTTGCTG	--	--	--	--	--	--	--	--	1.51733	0.652662	1.22761	1.7953	1.64866	1.47831
ssa-miR-196a-4-3p	--	TCGGCAACAAGAAACTGCCTTGA	--	--	--	--	--	--	--	--	3.22433	0	2.14831	10.6222	9.19777	7.39154
hsa-miR-22-3p	--	AAGCTGCCAGTTGAAGAACTGT	--	--	--	--	--	--	--	--	4457.35	2351.15	2832.4	3626.96	3681.36	4189.39
gmo-miR-21-3p	--	CGACAACAGTCTGTAGGCTGT	--	--	--	--	--	--	--	--	0.758665	13.0532	6.9053	2.69296	1.64866	2.68783
gga-miR-29a-3p	--	TAGCACCATTTGAAATCGGTT	--	--	--	--	--	--	--	--	157.233	226.082	176.776	318.068	346.044	248.759
xtr-miR-10c	--	CACCCTGTAGAATCGAATTTGT	--	--	--	--	--	--	--	--	22.3806	11.4868	23.478	48.174	58.831	69.4804
dre-miR-126a-3p	--	TCGTACCGTGAGTAATAATGC	--	--	--	--	--	--	--	--	14401	7395.05	9551.87	8770.51	13547.8	8855.06
ssa-miR-23a-3-5p	--	GGAATTCCTGGTAGAGTGATT	--	--	--	--	--	--	--	--	6.25899	0	3.52937	4.93708	4.8592	4.30053
dre-miR-10a-3p	--	CAAATTCGTGTCTTGGGGAATA	--	--	--	--	--	--	--	--	85.5395	80.4079	130.126	379.856	441.146	583.125
hsa-miR-4772-5p	--	TGATCAGGCAAAATTGCAGACT	--	--	--	--	--	--	--	--	0	0	0	0	0.694171	0
ssa-miR-194b-5p	--	TGTAACAGCATCTCCATATGGA	--	--	--	--	--	--	--	--	0	0	0	0	0.0867714	0
pbv-miR-34c-5p	--	AGGCAGTGTAGTTAGCTGATTGA	--	--	--	--	--	--	--	--	0	0	0	0	2.51637	0.671958
xla-miR-20	--	CAAAGTGCTCATAGTGCAGGTAG	--	--	--	--	--	--	--	--	3.41399	4.0465	2.91557	3.59061	4.68566	3.89735
mtr-miR319a-3p	--	TTGGACTGAAGGGAGCTCCC	--	--	--	--	--	--	--	--	0	0	0	0	0	0.134392
ola-let-7g	--	TGAGGTAGTAGTTTGTATAG	--	--	--	--	--	--	--	--	4773.33	4346.86	5233.45	3738.27	4254.05	4240.05
cpi-miR-10c-3p	--	CAAATTCGTCTCTAGGGGAGT	--	--	--	--	--	--	--	--	5.12099	4.56863	7.826	6.58278	12.3215	12.9016
oha-miR-181c-3p	--	CTCACTGATCAGTGAATGCAA	--	--	--	--	--	--	--	--	0.379333	0	0.306902	1.04726	0.867714	0.537566
asu-miR-57-5p	--	TACCCTGTAGTACCGAGCTGTGTTT	--	--	--	--	--	--	--	--	0.758665	0.130532	0.920706	1.04726	0.954485	2.01587
ssc-miR-30c-1-3p	--	CTGGGAGAGGGTTGTTTACT	--	--	--	--	--	--	--	--	2.276	1.69692	1.53451	0.897652	1.47511	1.88148
mmu-miR-1896	--	CTCTCTGATGGTGGGTGAGGAG	--	--	--	--	--	--	--	--	0	0	0	0	0	1.07513
mdo-miR-196b	--	TAGGTAGTTTCCTGTTGTTGG	--	--	--	--	--	--	--	--	22.3806	17.3608	39.7438	78.3949	81.3916	108.723
oha-let-7a-3-3p	--	AACTATACAGTCTATTGCCT	--	--	--	--	--	--	--	--	39.2609	53.3877	32.6851	23.3389	21.5193	15.0519
pbv-miR-3618-5p	--	TGATTTCCAGTAATTGAGACAGT	--	--	--	--	--	--	--	--	0	0.783194	0	0	0.173543	0.268783
hsa-miR-99a-3p	--	CAAGCTCGCTTCTATGGGTCTG	--	--	--	--	--	--	--	--	0.758665	3.00224	0.767255	2.09452	2.16928	2.15026
xla-miR-199-3p	--	ACAGTAGTCTGCACATTGGTTAG	--	--	--	--	--	--	--	--	3428.98	2573.71	6557.27	8552.08	9163.93	9706.7
gga-miR-23b-5p	--	GGGTTCCTGGCATGATGATTT	--	--	--	--	--	--	--	--	0.379333	0.522129	0.460353	0.299217	0.173543	0.537566
rno-miR-99a-3p	--	CAAGCTCGTTTCTATGGGTCTG	--	--	--	--	--	--	--	--	20.8633	38.246	16.1124	35.0084	33.4938	26.7439
abu-miR-148a-3p	--	TCAGTGCATTACAGAACTTTG	--	--	--	--	--	--	--	--	185.873	186.922	310.125	472.314	475.594	466.07
ssa-miR-365-2-5p	--	AGGGGCTTTTGGGGGCACTTGTG	--	--	--	--	--	--	--	--	0	0	0	0	1.73543	0
efu-miR-499	--	TTAAGACTTGCAGTGATGTTTAACT	--	--	--	--	--	--	--	--	9.86265	6.78768	48.7974	13.3152	23.6886	34.9418
cpi-miR-451-5p	--	AAACCGTTACCATTACTGACTT	--	--	--	--	--	--	--	--	2491.84	2725.51	2775.62	2296.34	2687.57	1135.21
cfa-miR-507b	--	ATTGGCACTTTTTTGAGTGTG	--	--	--	--	--	--	--	--	0	0	5.83114	0	0	0
sja-miR-124-3p	--	TAAGGCACGCGGTGAATGTCA	--	--	--	--	--	--	--	--	0	0	0.153451	0.149609	0	0.134392
aca-miR-5453	--	ATCCCCACTGCAGAATGAATG	--	--	--	--	--	--	--	--	0	0	0	0	0	1.20952
pbv-miR-181b-3p	--	GCTCACTGAACAATGAATGCAA	--	--	--	--	--	--	--	--	1.89666	2.74118	1.07416	1.7953	2.08251	2.15026
mmu-miR-365-2-5p	--	AGGGACTTTCAGGGGCAGCTGTG	--	--	--	--	--	--	--	--	4.17266	2.34958	2.30177	4.18904	2.51637	7.39154
cja-miR-9933	--	ATCTATCACCCATGACTGATGGCT	--	--	--	--	--	--	--	--	4.93132	0	0	0	1.73543	3.2254
pma-miR-203a-3p	--	GTGAAATGTTTAGGACCACTGG	--	--	--	--	--	--	--	--	116.834	57.4342	89.6154	1100.22	62.3886	488.916
cli-miR-133b-5p	--	GCTGGTCAAACGGAACCAAGCC	--	--	--	--	--	--	--	--	0	0	0	0.299217	0.173543	0.403175
chi-miR-24-5p	--	GTGCCTACTGAGCTGATATC	--	--	--	--	--	--	--	--	1.32766	2.34958	1.38106	0.299217	1.47511	2.68783
ola-miR-20a	--	TAAAGTGCTTATAGTGCAGGT	--	--	--	--	--	--	--	--	32.2433	40.204	43.887	39.9455	37.3985	34.9418
dre-miR-196b	--	TAGGTAGTTTCAAGTTGTTGGG	--	--	--	--	--	--	--	--	68.6592	50.9076	111.866	180.129	195.062	241.502
aca-miR-301b-3p	--	CAGTGCAATAATATTGTCAAAGC	--	--	--	--	--	--	--	--	6.06932	9.13726	10.2812	11.5199	9.19777	7.66032
ssa-miR-19d-3p	--	TGTGCAAACCCAAGCAAAACTG	--	--	--	--	--	--	--	--	14.225	10.8342	11.6623	17.205	21.1722	13.4392
oan-miR-1386	--	CTCCTGGCTGGCTCGCCA	--	--	--	--	--	--	--	--	2.08633	0	0	0.149609	0.0867714	0
ola-miR-30d-3p	--	CTTTCAGTCTGATGTTTGCAGC	--	--	--	--	--	--	--	--	151.543	132.882	131.508	164.42	204.52	192.986
ggo-miR-125a	--	TCCCTGAGACCCTTTAACCTG	--	--	--	--	--	--	--	--	2.65533	2.61065	6.9053	5.53552	1.90897	4.30053
xla-miR-375-3p	--	TTTGTTCGTTCGGCTCGCGTTAA	--	--	--	--	--	--	--	--	68.6592	113.433	17.34	62.2372	20.9987	54.0254
sme-miR-8b-3p	--	TAATACTGTCAGGTAAGAATACT	--	--	--	--	--	--	--	--	0	0	0	0	0	0.134392
mdo-miR-122-3p	--	ACGCCATTATCACACTAAATA	--	--	--	--	--	--	--	--	0	0	0	0	0.0867714	0
cli-miR-1b-3p	--	TGGAATGTTAAGAAGTATGTATT	--	--	--	--	--	--	--	--	373.263	182.615	1007.71	1714.81	3362.57	3036.31
dre-miR-190b	--	TGATATGTTTGATATTCGGTTG	--	--	--	--	--	--	--	--	0	0	0	0.448826	0.780943	0.940741
oan-miR-1422h-3p	--	GAAATCGTTGTCATGACTGAGC	--	--	--	--	--	--	--	--	0.189666	0	0	0	0	0.134392
ssa-miR-222a-5p	--	TGCTCAGTAGGCAGTGTAGATCCT	--	--	--	--	--	--	--	--	376.488	265.372	246.903	437.156	374.071	438.923
cpi-miR-153-5p	--	CCATTTTTGTGATTTGCAGCT	--	--	--	--	--	--	--	--	0	0	0	0	0.0867714	0
xla-let-7f-3p	--	CTATACAGTTTACTGTCTTTCC	--	--	--	--	--	--	--	--	0	0.261065	0.153451	0.448826	0.0867714	0
aca-miR-9-3-3p	--	TAAAGCTAGAGAACCGAACGTA	--	--	--	--	--	--	--	--	2.84499	2.87171	1.53451	3.14178	12.148	6.04762
ola-miR-222	--	AGCTACATCTGGCTACTGG	--	--	--	--	--	--	--	--	20.1046	12.4006	17.0331	23.4886	13.4496	18.546
xla-miR-125a-5p	--	TCCCTGAGACCCTTAACCT	--	--	--	--	--	--	--	--	1294.85	1342.26	2352.86	2293.65	1145.38	2335.05
dre-miR-301b-5p	--	GCTTTGACGATGTTGCACTAC	--	--	--	--	--	--	--	--	0	0	0	0	0.694171	0.806349
bta-miR-16b	--	TAGCAGCACGTAAATATTGGC	--	--	--	--	--	--	--	--	2064.33	1322.55	1691.8	1677.11	1932.66	1377.51
zma-miR159h-3p	--	TTTGGAGTGAAGGGAGCTCTG	--	--	--	--	--	--	--	--	0	0	0	0	0.173543	0.134392
aga-miR-263a	--	TGTAATGGCACTGGAAGAATTCAC	--	--	--	--	--	--	--	--	0	0	0	0	0	0.134392
tch-miR-374b-5p	--	ATATAATACAACCTGCTAAGTGT	--	--	--	--	--	--	--	--	0	0	0	0	0	0.134392
mdo-miR-10a-3p	--	AAATTCGTATCTAGGGGAATA	--	--	--	--	--	--	--	--	5.12099	4.56863	7.826	6.58278	12.3215	12.6328
ocu-miR-486-5p	--	CCCTGTACTGAGCTGCCCTGAG	--	--	--	--	--	--	--	--	0	0	0.153451	0	0	0
oha-miR-20b-5p	--	AAAGTGCTCATAGTGCAGGTA	--	--	--	--	--	--	--	--	3.41399	4.0465	2.91557	3.59061	4.68566	3.89735
oha-miR-16a-5p	--	TAGCAGCATATAAATATTGGAG	--	--	--	--	--	--	--	--	4177.02	2986.58	3440.68	3551.26	4263.95	3092.22
mle-miR-92b-3p	--	TATTGCACTTTTCCCGGCCTGT	--	--	--	--	--	--	--	--	375.35	518.213	366.288	289.343	156.189	306.144
gmo-miR-1-2-5p	--	CATACTTCTTTATGTGCCCATA	--	--	--	--	--	--	--	--	0.189666	0	0.306902	1.34648	3.47086	1.74709
mmr-miR-152	--	AGGTTCTGTGATACACTCTGACT	--	--	--	--	--	--	--	--	16.6906	8.8762	14.4244	33.3627	27.333	36.1513
bta-miR-2357	--	TTGGTCTGGCACAGAGCATGTGAG	--	--	--	--	--	--	--	--	0	0	0	2.69296	0	0
mmu-miR-122b-5p	--	TTTAGTGTGATAATGGCGTTTG	--	--	--	--	--	--	--	--	0	0	0	0	0.260314	0.537566
mdo-miR-10b-5p	--	ATACCCTGTAGAACCGAATTTGT	--	--	--	--	--	--	--	--	162.734	87.8483	153.758	314.627	377.542	486.901
dno-miR-138-3p	--	GCTACTTCACAACACCAGGGC	--	--	--	--	--	--	--	--	0.379333	0	0	0.149609	0.0867714	0
dre-miR-130b	--	CAGTGCAATAATGAAAGGGCAT	--	--	--	--	--	--	--	--	3.22433	0	6.9053	14.512	19.1765	16.5302
pal-miR-126-3p	--	CGTACCGTGAGTAATAATGCGC	--	--	--	--	--	--	--	--	13540.7	6914.69	8802.26	8082.9	12585.6	8289.14
oan-miR-139-5p	--	TCTACAGTGCATGTGTCTCCAG	--	--	--	--	--	--	--	--	8.91432	13.7059	9.97432	11.9687	12.4083	12.4984
aca-miR-15b-5p	--	TAGCAGCACAACATGGTTTGT	--	--	--	--	--	--	--	--	81.3668	91.6337	50.9457	51.615	45.0344	34.4042
ppc-miR-2251b-3p	--	TAACTGGGATTCTGTGGAGATCT	--	--	--	--	--	--	--	--	4.17266	0	0	0	0	0
pma-miR-30g	--	TGTAAACATCCTTCACTCTCAGC	--	--	--	--	--	--	--	--	97.2988	72.3149	72.8893	72.4106	104.126	66.1206
hsa-miR-218-1-3p	--	ATGGTTCCGTCAAGCACCATGG	--	--	--	--	--	--	--	--	0	0	0	0.598434	0.173543	1.20952
spu-miR-219-5p	--	TGATTGTCCGAACGCAATTCTTG	--	--	--	--	--	--	--	--	0	0	0	0	0.347086	0
nta-miR6151g	--	TGAGTGTGAGGCGTTGGATTGA	--	--	--	--	--	--	--	--	0	0	0	0.149609	0	0
hsa-miR-671-5p	--	AGGAAGCCCTGGAGGGGCTGGAG	--	--	--	--	--	--	--	--	0	0	0	1.04726	0	0
bmo-miR-210	--	TTGTGCGTGTGACAGCGGCT	--	--	--	--	--	--	--	--	10.811	12.5311	8.28636	10.4726	13.1025	12.0952
ami-miR-181b-3-3p	--	CTCACGGATCAATGAATGCAA	--	--	--	--	--	--	--	--	0.758665	0	0.613804	1.19687	1.30157	1.07513
efu-miR-486	--	TCCTGTACTGAGCTGCCCCGAGC	--	--	--	--	--	--	--	--	0	0	0.153451	0	0	0
efu-miR-9-5p	--	TCTTTGGTTATCTAGCTGTATGAGT	--	--	--	--	--	--	--	--	1.707	3.6549	1.99486	4.18904	34.1879	4.7037
aga-miR-10367-5p	--	TAGGGTATTGAACAGATTTGTT	--	--	--	--	--	--	--	--	4.36232	0	0	0	0	0
hsa-miR-518f-3p	--	GAAAGCGCTTCTCTTTAGAGG	--	--	--	--	--	--	--	--	0	0	0	0	0	0.806349
osa-miR5508	--	TAGATGGCTGATCTGGTGTGG	--	--	--	--	--	--	--	--	0	0	0	0	1.2148	0
pma-let-7d	--	TGAGGTAGTAGGTTGTAAAGTT	--	--	--	--	--	--	--	--	4007.08	3706.99	4482.31	3167.06	3571.94	3584.63
dre-miR-204-2-3p	--	GCTGGGACAGCAAAGGGAGGT	--	--	--	--	--	--	--	--	4.74166	0	0	4.93708	2.77668	8.86984
gga-miR-301a-5p	--	TCTGACAATGTTGCACTACT	--	--	--	--	--	--	--	--	0	0	0	0.448826	0.6074	0.806349
gga-miR-7477-5p	--	ACAGCGCGGATCGGGGCTGGGAG	--	--	--	--	--	--	--	--	0	0	0	0.149609	0	0
oar-miR-29a	--	TAGCACCATCTGAAATCGGTT	--	--	--	--	--	--	--	--	154.388	222.166	173.093	314.477	341.966	244.055
gmo-miR-221-5p	--	ACCTGGCATACAATGTAGATATC	--	--	--	--	--	--	--	--	7.77632	4.0465	2.91557	7.77965	7.37557	8.86984
abu-miR-150	--	ACTCCCAATCCTTGTACCAGTG	--	--	--	--	--	--	--	--	5266.46	4045.59	4431.67	1420.38	831.357	1411.78
hsa-miR-211-5p	--	TTCCCTTTGTCATCCTTCGCCT	--	--	--	--	--	--	--	--	0.379333	0	0.613804	1.19687	0.347086	1.47831
dno-miR-202-5p	--	TTCCTATGCATATACTTCTTC	--	--	--	--	--	--	--	--	0	0	0	0	0.0867714	0
pma-miR-133b-3p	--	TTTGGTCCCCTTCAACCAGCTC	--	--	--	--	--	--	--	--	60.5035	75.8393	145.779	270.044	350.47	291.092
tgu-miR-499-5p	--	TTAAGACTTGTAGTGATGTTTA	--	--	--	--	--	--	--	--	9.86265	6.78768	48.7974	13.3152	23.6886	34.9418
api-miR-263a	--	AATGGCACTGAAAGAATTCACGGG	--	--	--	--	--	--	--	--	0	0	0	0	1.04126	0
cgr-miR-181b-3p	--	CTCACTGAACAATGAATGC	--	--	--	--	--	--	--	--	1.89666	2.74118	1.07416	1.7953	2.08251	2.15026
bdi-miR7774-3p	--	GAGCGAACGTTAAATTCCGTGGGG	--	--	--	--	--	--	--	--	0	0	0	3.29139	0	0
mmr-miR-212	--	ACCTTGGCTGTAGACTGCTTACT	--	--	--	--	--	--	--	--	1.32766	1.69692	1.22761	1.64569	1.04126	3.89735
spu-let-7	--	TGAGGTAGTAGGTTATATAGTT	--	--	--	--	--	--	--	--	4161.66	3810.11	4677.8	3313.08	3746.18	3727.62
mmu-let-7i-3p	--	CTGCGCAAGCTACTGCCTTGCT	--	--	--	--	--	--	--	--	0.379333	1.04426	0.920706	0.299217	0.867714	0.806349
mmu-miR-8093	--	TTGGGGAGCAGAGCATGAGTG	--	--	--	--	--	--	--	--	0	0	0	0	0	2.01587
abu-miR-29c-3p	--	CTAGCACCATATGAAATCAGTGT	--	--	--	--	--	--	--	--	8.72465	9.00673	9.97432	11.2206	11.02	9.94497
oan-miR-1388-5p	--	AGGACTGTCTAACCTGAGAATG	--	--	--	--	--	--	--	--	41.5369	29.5003	29.4626	22.4413	20.8251	30.3725
sko-miR-92a	--	TATTGCACTTGTCCCGGCCTAA	--	--	--	--	--	--	--	--	12.518	17.3608	11.2019	7.33082	4.42534	8.33228
tgu-miR-454-5p	--	ACCCTATCAATATTGCCTCTGCT	--	--	--	--	--	--	--	--	0.379333	0	0	1.04726	0.260314	0.268783
ccr-miR-221	--	AGCTACATTGTCTGCTGGG	--	--	--	--	--	--	--	--	202.184	117.349	140.868	184.767	133.715	198.496
ptr-miR-6127	--	TGAGGGAGTGGGTGGGAGG	--	--	--	--	--	--	--	--	3.98299	0	0	0	0	0
efu-miR-16	--	TAGCAGCACGTAAATATTGGCGT	--	--	--	--	--	--	--	--	2061.48	1321.25	1688.88	1675.62	1930.75	1376.84
bfl-miR-200c	--	TAACACTGTCTGGTAATGATG	--	--	--	--	--	--	--	--	15.1733	33.8079	8.59326	56.5521	34.7086	33.1947
efu-let-7e	--	TGAGGTAGGAGGTTGTATAGTTGA	--	--	--	--	--	--	--	--	3983.37	3689.23	4451	3145.67	3547.82	3558.15
ipu-miR-551	--	GCGACCCATCCTTGGTTTCT	--	--	--	--	--	--	--	--	0	1.82745	0.767255	2.69296	2.68991	2.01587
dre-miR-19b-5p	--	AGTTTTGCTGGTTTGCATTCAG	--	--	--	--	--	--	--	--	2.65533	1.43586	3.06902	1.04726	0.173543	0.268783
tur-miR-993a-5p	--	TACCCTGTAGACCCGGGCTTTTG	--	--	--	--	--	--	--	--	0.189666	0.130532	0.460353	0.149609	0.260314	0.403175
oan-miR-214-5p	--	TGCCTGTCTACACTTGCTGT	--	--	--	--	--	--	--	--	7.39699	3.78544	15.0382	24.087	23.2547	22.8466
oan-let-7f-1-3p	--	CTATACAATCTATTGCCTTC	--	--	--	--	--	--	--	--	3.60366	6.00449	3.68283	1.94491	2.77668	1.20952
cpi-miR-363-3p	--	AATTGCACGGTATCCATCTG	--	--	--	--	--	--	--	--	4.93132	7.17928	5.06388	5.98434	7.20203	8.46667
tgu-miR-142-5p	--	CCCATAAAGTAGAAAGCACT	--	--	--	--	--	--	--	--	1168.72	1930.57	1337.79	896.604	815.044	773.961
dre-miR-135b-3p	--	ATATAGGGATGGAAGCCATGCA	--	--	--	--	--	--	--	--	0	0	0	0	0.0867714	0
mmu-miR-129-1-3p	--	AAGCCCTTACCCCAAAAAGTAT	--	--	--	--	--	--	--	--	0	0.522129	0.153451	0	0.0867714	0.134392
oan-miR-218-3p	--	AAACATGGTTCTGTCAAGCA	--	--	--	--	--	--	--	--	0	0	0.460353	1.64569	0.694171	0.806349
ssa-miR-181a-5-3p	--	ACCATCGACCGTTGACTGTGCC	--	--	--	--	--	--	--	--	56.5206	32.7636	66.1374	80.7887	67.1611	75.7968
dre-miR-2187-3p	--	TTACAGGCTATGCTAATCTATG	--	--	--	--	--	--	--	--	0	0	0	0	0.0867714	0
ath-miR830-3p	--	TAACTATTTTGAGAAGAAGTG	--	--	--	--	--	--	--	--	0	0	0	4.63787	0	0
ccr-miR-187	--	TCGTGTCTTGTGTTGCAGCCAGT	--	--	--	--	--	--	--	--	23.329	26.6286	28.235	22.7405	35.7498	28.0878
oan-miR-122-3p	--	AAACGCCATTATCACACTA	--	--	--	--	--	--	--	--	0	0	0	0	0.0867714	0
mmu-miR-143-3p	--	TGAGATGAAGCACTGTAGCTC	--	--	--	--	--	--	--	--	1082.8	1389.39	1775.58	3078.8	3828.35	3449.83
pbv-miR-99a-5p	--	AACCCGTAGATCCGATCTTGTGG	--	--	--	--	--	--	--	--	361.883	284.169	271.762	321.359	327.736	407.341
cfa-miR-8875	--	TGCTGTAGCGGAACCCGGGGCGGGC	--	--	--	--	--	--	--	--	1.89666	2.48011	4.60353	1.94491	1.8222	6.3164
ipu-miR-460	--	CACAGCGCATACAATGTGGATGC	--	--	--	--	--	--	--	--	0	1.04426	0.920706	1.19687	0.347086	0.134392
mmu-miR-133a-3p	--	TTTGGTCCCCTTCAACCAGCTG	--	--	--	--	--	--	--	--	60.5035	75.9698	145.779	270.193	350.556	291.092
cpi-miR-129-3p	--	GGAAGCCCTTACCCCAAAAAGT	--	--	--	--	--	--	--	--	0	0.522129	0.153451	0	0.0867714	0.134392
pbv-miR-99b-3p	--	CAAGCTCGAGTCTGTGGGTATG	--	--	--	--	--	--	--	--	0	0	0	1.34648	1.12803	0.940741
tgu-miR-458-3p	--	ATAGCTCTTGGAATGGTTCTGC	--	--	--	--	--	--	--	--	0.758665	0.391597	0.613804	0.598434	0.260314	0.940741
oha-miR-135-1-3p	--	TATAGGGATTGAAGCCATGCAA	--	--	--	--	--	--	--	--	0	0	0	0	0.0867714	0
efu-miR-92a	--	TATTGCACTTGTCCCGGCCTGTG	--	--	--	--	--	--	--	--	423.146	568.468	421.53	335.722	178.489	355.197
mmu-let-7i-5p	--	TGAGGTAGTAGTTTGTGCTGTT	--	--	--	--	--	--	--	--	898.829	1289.27	516.977	703.31	596.467	755.818
mmu-miR-8095	--	AAAGGATTCTGCTGTCTGTCCC	--	--	--	--	--	--	--	--	0.568999	0	0	0	0	0
dme-miR-7-5p	--	TGGAAGACTAGTGATTTTGTTGT	--	--	--	--	--	--	--	--	8.72465	10.3121	8.43981	10.9214	9.54485	11.2889
ola-miR-145	--	TCCAGTTTTCCCAGGAAT	--	--	--	--	--	--	--	--	54.2446	57.1732	71.5082	121.632	210.941	137.214
dre-miR-430c-3p	--	TAAGTGCTTCTCTTTGGGGTAG	--	--	--	--	--	--	--	--	0	0	0	1.49609	0.433857	0
mmu-miR-3093-5p	--	CGCACCCCGCGGAGCTCACACT	--	--	--	--	--	--	--	--	6.25899	4.30757	7.826	0	0	0
efu-miR-9250	--	TGAAGTGCTGCAACTGTAGTCGCTG	--	--	--	--	--	--	--	--	0	0	0	0	1.2148	0
gma-miR319c	--	TTGGACTGAAGGGAGCTCCT	--	--	--	--	--	--	--	--	0	0	0	0	0	0.134392
dre-miR-724	--	TTAAAGGGAATTTGCGACTGTT	--	--	--	--	--	--	--	--	56.5206	29.7614	109.411	213.491	217.276	188.283
oan-let-7b-3p	--	CTATACAGCCTACTGCCTTC	--	--	--	--	--	--	--	--	9.10398	7.17928	15.0382	10.323	15.9659	9.94497
pma-miR-199a-3p	--	CAGTAGTCTGCACATTGGTTA	--	--	--	--	--	--	--	--	3429.36	2574.1	6557.58	8552.38	9164.27	9707.64
ssa-miR-27a-2-5p	--	CAGGACTTAGCTCGCTTTGTGA	--	--	--	--	--	--	--	--	0.189666	0	0	0.897652	0.347086	0
ipu-miR-3618	--	GATTTCCAATAATTGAGACAGT	--	--	--	--	--	--	--	--	0	0	0	0	0.0867714	0
gga-miR-146c-5p	--	TGAGAACTGAATTCCATGGACTG	--	--	--	--	--	--	--	--	9.29365	8.4846	5.52424	10.0238	9.89194	9.67619
ppy-miR-1290	--	TGGATTTTTGGATCAGAGA	--	--	--	--	--	--	--	--	3.22433	0	0.306902	0	0.694171	0
mmu-miR-18a-3p	--	ACTGCCCTAAGTGCTCCTTCTG	--	--	--	--	--	--	--	--	0.189666	0.913726	0.920706	0.448826	0.433857	0.671958
xtr-miR-193	--	AACTGGCCCGCAAAGTCCCGCTTC	--	--	--	--	--	--	--	--	0.379333	1.17479	0.460353	1.64569	0.6074	2.82222
cfa-miR-106a	--	AAAGTGCTTACAGTGCAGGTAG	--	--	--	--	--	--	--	--	0.189666	0.522129	0.306902	0.149609	0.173543	0.268783
xla-miR-26-2-3p	--	CCTATTCTCGATTACTTGGGAC	--	--	--	--	--	--	--	--	0.189666	0	0.153451	0	0.0867714	0.134392
gmo-miR-187-5p	--	GGCTGCAACACAGGACATGGGA	--	--	--	--	--	--	--	--	19.1563	17.3608	20.2555	12.7167	13.5363	9.13863
dme-let-7-5p	--	TGAGGTAGTAGGTTGTATAGT	--	--	--	--	--	--	--	--	4272.99	3947.56	4786.75	3388.78	3805.27	3850.72
mmu-miR-193a-3p	--	AACTGGCCTACAAAGTCCCAGT	--	--	--	--	--	--	--	--	0.758665	0	0.613804	1.04726	0.433857	1.88148
bta-miR-199a-5p	--	CCCAGTGTTCAGACTACCTGTT	--	--	--	--	--	--	--	--	544.532	609.978	1448.88	1825.82	1858.04	1612.83
mmu-miR-18b-5p	--	TAAGGTGCATCTAGTGCTGTTAG	--	--	--	--	--	--	--	--	0	0	0	0	0.0867714	0.134392
mdo-miR-9b-3p	--	TAAAGCTGGAGAACCGAATGTG	--	--	--	--	--	--	--	--	2.276	1.95798	0	2.54335	6.42108	3.35979
gmo-let-7a-4-3p	--	CTATACAGTCTAGTGCCTTTCT	--	--	--	--	--	--	--	--	0	0	0	0	0.0867714	0
cfa-miR-101	--	TACAGTACTGTGATAACTGA	--	--	--	--	--	--	--	--	273.499	470.569	511.145	583.474	417.978	322.674
hsa-miR-30d-3p	--	CTTTCAGTCAGATGTTTGCTGC	--	--	--	--	--	--	--	--	1.51733	0.652662	1.22761	1.7953	1.64866	1.47831
sko-miR-9-5p	--	TCTTTGGTTATCTAGCTGTAT	--	--	--	--	--	--	--	--	1.707	3.6549	1.99486	4.18904	34.1879	4.7037
dre-miR-455-3p	--	ATGCAGTCCATGGGCATATACAC	--	--	--	--	--	--	--	--	2.276	1.56639	0.920706	4.03943	11.2803	3.62857
dre-miR-30c-3p	--	CCGGGAGTGGGATGTTTGCGCT	--	--	--	--	--	--	--	--	350.503	366.926	316.876	350.683	513.253	546.57
oan-miR-10a-3p	--	CAAATTCGTATCTAGGGGAAT	--	--	--	--	--	--	--	--	5.12099	4.56863	7.826	6.58278	12.3215	12.9016
dre-miR-725-3p	--	TTCAGTCATTGTTTCTAGTAGT	--	--	--	--	--	--	--	--	807.409	531.789	585.723	8497.92	356.63	3507.75
hsa-miR-1-5p	--	ACATACTTCTTTATATGCCCAT	--	--	--	--	--	--	--	--	0.189666	0	0.306902	1.34648	3.47086	1.74709
bfl-miR-10c	--	TACCCTGTAGATCCGGACTTGT	--	--	--	--	--	--	--	--	75.4872	58.0869	56.6234	69.4184	118.877	104.96
dre-miR-462	--	TAACGGAACCCATAATGCAGCT	--	--	--	--	--	--	--	--	13698.5	20277	15613.2	10847.8	7038.38	9519.89
abu-miR-2187b-5p	--	TTTAATTAGTACAGCCTGTATT	--	--	--	--	--	--	--	--	0	0	0	0.299217	0.0867714	0
pbv-miR-221-5p	--	ACCTGGCATACAATGTAGAATAC	--	--	--	--	--	--	--	--	1.707	0	0.460353	1.19687	1.38834	1.07513
rno-miR-1-5p	--	GCACATACTTCTTTATGTACCC	--	--	--	--	--	--	--	--	0	0	0	0.299217	0.520628	0.134392
tcf-miR-993-5p	--	CTACCCTGTGGATCCGGGCTTTT	--	--	--	--	--	--	--	--	0.189666	0.130532	0.460353	0.149609	0.260314	0.403175
pte-miR-29b-3p	--	TAGCACCATTTGAAATCAGCGC	--	--	--	--	--	--	--	--	10.6213	13.4448	13.0433	13.6144	13.7099	13.3048
tca-miR-31-5p	--	AGGCAAGATGTCGGCATAGCT	--	--	--	--	--	--	--	--	0	0	0	0	0	0.134392
abu-miR-10545-5p	--	TAAGTCTCACACCAGTGCAAAAC	--	--	--	--	--	--	--	--	0	0	2.30177	2.39374	3.21054	1.07513
gga-miR-133c-3p	--	TTGGTCCCCTTCAACCAGCTGC	--	--	--	--	--	--	--	--	60.5035	75.9698	145.779	270.193	350.556	291.092
gga-miR-1599	--	GGAGGGAGGAAAAAAAAAAA	--	--	--	--	--	--	--	--	0	0	0.306902	1.7953	1.90897	0
efu-miR-7a	--	CTGGAAGACTAGTGATTTTGTTGTT	--	--	--	--	--	--	--	--	8.72465	10.3121	8.43981	10.9214	9.54485	11.2889
gmo-miR-223b-3p	--	GCTCAGCTTGTCAAATACACTA	--	--	--	--	--	--	--	--	0.189666	0	0	0	0	0
aca-miR-26-2-3p	--	CCTATCCTTGATTACTTGCACT	--	--	--	--	--	--	--	--	0.189666	0	0.153451	0	0.0867714	0.134392
bta-miR-126-3p	--	CGTACCGTGAGTAATAATGCG	--	--	--	--	--	--	--	--	13540.7	6914.69	8802.26	8082.9	12585.6	8289.14
dno-miR-1388-3p	--	ATCTCAGGCTCGTCAGCCCGTG	--	--	--	--	--	--	--	--	3.22433	3.13278	2.45522	1.19687	0.780943	1.07513
ssa-miR-196a-2-3p	--	CTACAACACGAAACTGTCTGA	--	--	--	--	--	--	--	--	0	0	0	2.09452	0.433857	0.940741
rno-miR-133b-5p	--	GCTGGTCAAACGGAACCAAGT	--	--	--	--	--	--	--	--	0	0	0	1.19687	0.867714	0.671958
dre-miR-15a-5p	--	TAGCAGCACAGAATGGTTTGTG	--	--	--	--	--	--	--	--	34.7089	33.5468	38.8231	36.8037	40.2619	31.3132
pma-miR-33a	--	GTGCATTGTAGTTGCATTGTAT	--	--	--	--	--	--	--	--	1.138	2.21905	1.38106	2.69296	1.99574	1.07513
ipu-miR-219a	--	AGAATTGTGCCTGGACATCTGT	--	--	--	--	--	--	--	--	0	0	0	0	3.12377	0
ccr-miR-101b	--	GTACAGTACTATGATAACTGA	--	--	--	--	--	--	--	--	1510.5	1990.36	2213.84	2664.53	2126.51	1902.45
bta-miR-26c	--	AGCCTATCCTGGATTACTTGAA	--	--	--	--	--	--	--	--	0	0	0	0	0	1.47831
xla-miR-19b-3p	--	TGTGCAAATCCATGCAAAACTGAT	--	--	--	--	--	--	--	--	53.6756	41.7703	48.0302	69.7176	82.3461	55.1005
pma-miR-20b	--	CAAAGTGCTGATAGTGCAGGTAG	--	--	--	--	--	--	--	--	0.189666	0.261065	0.153451	0.149609	0.0867714	0.268783
ebv-miR-BART15	--	GTCAGTGGTTTTGTTTCCTTGA	--	--	--	--	--	--	--	--	0	0	0	0	0	0.134392
oha-miR-10c-5p	--	TACCCTGTAGAACCGAATTTGTGTG	--	--	--	--	--	--	--	--	162.734	87.8483	153.758	314.477	377.369	486.766
cel-let-7-5p	--	TGAGGTAGTAGGTTGTATAGTT	--	--	--	--	--	--	--	--	5600.09	5017.4	5977.23	4449.06	4964.89	5066.16
fve-miR159c	--	ATTGGATTGAAGGGAGCTCCC	--	--	--	--	--	--	--	--	0	0	0	0	0	0.134392
ola-miR-126-3p	--	TCGTACCGTGAGTAATAATG	--	--	--	--	--	--	--	--	14401	7395.05	9551.87	8770.51	13547.8	8855.06
mdo-miR-141-3p	--	TAACACTGTCTGGTAAAGATGC	--	--	--	--	--	--	--	--	21.2426	40.0734	13.964	134.648	49.1994	85.7418
gma-miR482b-5p	--	TATGGGGGGATTGGGAAGGAAT	--	--	--	--	--	--	--	--	0	0	0	0	0.260314	0
cel-miR-73-3p	--	TGGCAAGATGTAGGCAGTTCAGT	--	--	--	--	--	--	--	--	0.379333	0	0	0	0	0
mmu-miR-146a-5p	--	TGAGAACTGAATTCCATGGGTT	--	--	--	--	--	--	--	--	31.6743	95.9413	26.7005	16.7562	16.9204	17.0677
oan-miR-219-3p	--	AGAATTGTGACTGGACATCTGT	--	--	--	--	--	--	--	--	0	0	0	0	3.12377	0
pma-miR-29d-3p	--	TAGCACCATATGAAATCGGTGTC	--	--	--	--	--	--	--	--	10.4316	15.2723	12.7364	21.394	18.7426	14.3799
cpi-miR-15c-5p	--	TAGCAGCACATCATGGTTTG	--	--	--	--	--	--	--	--	81.3668	91.6337	50.9457	51.615	45.0344	34.4042
mmu-miR-27b-3p	--	TTCACAGTGGCTAAGTTCTGC	--	--	--	--	--	--	--	--	487.632	370.32	382.707	455.409	512.212	460.157
dre-miR-454b	--	TAGTGCAATATTGCTTATAGGG	--	--	--	--	--	--	--	--	42.1059	51.8213	49.7181	96.0487	91.8041	107.782
ssa-miR-130a-2-3p	--	CAGTGCAATAATGAAAGGGCATC	--	--	--	--	--	--	--	--	3.22433	0	6.9053	14.512	19.1765	16.5302
ccr-miR-18c	--	TAAGGTGCATCTTGTGTAGTTAG	--	--	--	--	--	--	--	--	47.7959	75.8393	66.5978	93.9542	89.1142	81.0381
mml-miR-129-2-3p	--	AAGCCCTTACCCCAAAAAGCA	--	--	--	--	--	--	--	--	0	0.522129	0.153451	0	0.0867714	0.134392
xla-miR-19a-5p	--	TCAGTTTTGCATAGTTGCACTAC	--	--	--	--	--	--	--	--	0.568999	0	0	0	0	0
efu-miR-130	--	CAGTGCAATGTTAAAAGGGCATTGG	--	--	--	--	--	--	--	--	7.20732	5.09076	6.5984	14.3624	15.185	15.9926
gmo-miR-206-5p	--	ACATGCTTCCTTATATGCCCAT	--	--	--	--	--	--	--	--	1.89666	0	0	1.7953	2.95023	1.20952
aca-miR-130b-5p	--	ACTCTTTCCCCTGTTGCACTAC	--	--	--	--	--	--	--	--	0	0	0	1.49609	0	0
dre-miR-16c-3p	--	TCCAATATTGCTCGTGCTGCTGA	--	--	--	--	--	--	--	--	1830.85	1965.29	1260.45	1340.49	1252.28	1316.1
ola-miR-132	--	TAACAGTCTACAGCCATGG	--	--	--	--	--	--	--	--	1.138	0.522129	0.920706	0.897652	1.04126	0.940741
mze-miR-15c-5p	--	TAGCAGCACATCATGTTTTGCA	--	--	--	--	--	--	--	--	1.89666	3.52437	3.06902	1.64569	2.68991	1.88148
dre-miR-141-3p	--	TAACACTGTCTGGTAACGATGC	--	--	--	--	--	--	--	--	110.955	185.095	81.3291	1077.03	293.548	528.696
ssa-miR-454-5p	--	ACCCTATCAATATTGCCTCTGC	--	--	--	--	--	--	--	--	0.379333	0	0	1.04726	0.260314	0.268783
aae-miR-210	--	CTTGTGCGTGTGACAACGG	--	--	--	--	--	--	--	--	0.189666	0.130532	0	0.149609	0.0867714	0
hsa-miR-4288	--	TTGTCTGCTGAGTTTCC	--	--	--	--	--	--	--	--	0.568999	0	0	0	0.0867714	0
dre-miR-1388-5p	--	AGGACTGTCCAACCTGAGAATG	--	--	--	--	--	--	--	--	41.7266	29.6308	30.3833	22.5909	21.0854	30.3725
dre-miR-2188-3p	--	CTGTGTGAGGTTAGACCTATC	--	--	--	--	--	--	--	--	42.4853	39.0292	62.608	61.7884	45.7285	19.6212
gga-miR-200b-3p	--	TAATACTGCCTGGTAATGATGAT	--	--	--	--	--	--	--	--	29.0189	38.1154	14.1175	83.1824	56.2279	47.1714
dre-miR-34b	--	TAGGCAGTGTTGTTAGCTGATTG	--	--	--	--	--	--	--	--	0	0	0	0	1.30157	0.134392
hsa-miR-101-3p	--	TACAGTACTGTGATAACTGAA	--	--	--	--	--	--	--	--	1511.45	1991.27	2215.53	2665.43	2127.55	1903.79
sme-miR-124a-3p	--	TAAGGCACGCGGTGAATGCTT	--	--	--	--	--	--	--	--	0	0	0	0.149609	0	0
bta-miR-192	--	CTGACCTATGAATTGACAGCCAG	--	--	--	--	--	--	--	--	46.4682	24.0179	15.8055	13.4648	90.329	27.8191
pte-miR-100a-5p	--	TACCCGTAGATCCGAACTTGTG	--	--	--	--	--	--	--	--	226.462	128.705	172.326	192.846	202.177	254.134
mmu-miR-3969	--	CCCTAAAGTAGAAATCACTA	--	--	--	--	--	--	--	--	0	0	0.306902	0	0.0867714	0.134392
bta-miR-140	--	TACCACAGGGTAGAACCACGGA	--	--	--	--	--	--	--	--	201.995	198.018	158.975	224.114	232.634	185.998
ccr-miR-722	--	TTTTTTGCAGAAACGTTTCAG	--	--	--	--	--	--	--	--	12.3283	7.44034	27.0074	56.5521	59.6119	56.0413
dpu-miR-375	--	TTTGTTCGTTCGGCTTGAGTTA	--	--	--	--	--	--	--	--	1.51733	0.261065	0	0.149609	0.0867714	0.134392
ssa-miR-9a-6-3p	--	TAAAGCTAGCTAACCGAATGTA	--	--	--	--	--	--	--	--	0	0.261065	0	0	0	0
ccr-miR-734	--	TAAATGCTGCAGAATCGTACCG	--	--	--	--	--	--	--	--	0	0	0	1.04726	0	0
aca-miR-1388-3p	--	ATCTCAGGTCCGTCAGCCCAC	--	--	--	--	--	--	--	--	6.25899	5.74342	5.52424	2.99217	1.64866	2.55344
bta-miR-339b	--	TCCCTGTCCTCCAGGAGCTC	--	--	--	--	--	--	--	--	0.189666	0	0	0	0	0
pma-miR-128	--	TCACAGTGAACCGGTCTCTTTC	--	--	--	--	--	--	--	--	587.017	580.608	568.229	525.874	405.83	488.245
aca-miR-2188-5p	--	AAGGTCCAACCTCACGTGTC	--	--	--	--	--	--	--	--	1518.47	1655.15	1539.57	2436.23	1976.31	726.521
gmo-miR-722-5p	--	TTTGAAACGTTTTAGCCAAA	--	--	--	--	--	--	--	--	1.707	1.43586	5.98459	11.071	10.239	8.86984
efu-miR-9208	--	GACCCCCGGGAGAGGCTGGATGGG	--	--	--	--	--	--	--	--	0	0	0	1.04726	0	0
ami-miR-460b-3p	--	CACAGCGCATGCAATGTGGACA	--	--	--	--	--	--	--	--	0	0.783194	0	0	0.173543	0.403175
mmu-miR-184-3p	--	TGGACGGAGAACTGATAAGGGT	--	--	--	--	--	--	--	--	72.6422	71.1401	50.7923	267.351	17.4411	150.653
cpo-miR-485-3p	--	CTCATACACGGCTGTCCTCTCT	--	--	--	--	--	--	--	--	0	0	0	0	0.173543	0
pbv-miR-144-5p	--	TCGGATATCATCATATACTGTAA	--	--	--	--	--	--	--	--	597.07	333.771	432.885	536.347	590.219	248.759
gga-miR-183	--	TATGGCACTGGTAGAATTCACTG	--	--	--	--	--	--	--	--	0	0	0	0	0	0.134392
cin-let-7e	--	TGAGGTAGTTGGTTGTATCGGT	--	--	--	--	--	--	--	--	56.5206	54.432	87.3136	66.5758	66.1198	92.0582
osa-miR159d	--	ATTGGATTGAAGGGAGCTCCG	--	--	--	--	--	--	--	--	0	0	0	0	0	0.134392
hsa-miR-4646-5p	--	ACTGGGAAGAGGAGCTGAGGGA	--	--	--	--	--	--	--	--	0	0	0	0	0	1.47831
gra-miR8732	--	GAAGAGTATAGGGACTTATGGCAT	--	--	--	--	--	--	--	--	0	0	0	0	0.0867714	0
ssa-miR-203b-3p	--	TGAAATGTTTAGGACCACTCG	--	--	--	--	--	--	--	--	116.834	57.4342	89.6154	1099.77	62.3019	488.916
ssa-miR-153a-5p	--	GGCATTTTTGTGATTTGCAGCT	--	--	--	--	--	--	--	--	0	0	0	0	0.0867714	0
mmu-miR-702-5p	--	GTGAGTGGGGTGGTTGGCATG	--	--	--	--	--	--	--	--	0	0	0	3.29139	0	0
hsa-miR-22-5p	--	AGTTCTTCAGTGGCAAGCTTTA	--	--	--	--	--	--	--	--	40.9679	27.2813	29.4626	34.8588	44.9476	46.7683
bta-miR-11977	--	TGTCTCAGTTCAGCAGGAAG	--	--	--	--	--	--	--	--	1.32766	0.652662	1.99486	0.598434	0.780943	0.671958
hpo-miR-236-3p	--	TAATACTGTCAGGTAATGATGCT	--	--	--	--	--	--	--	--	0.189666	0	0	0	0	0.134392
mdo-miR-15a-5p	--	TAGCAGCACATAATGGTTTGTT	--	--	--	--	--	--	--	--	27.6913	31.0667	37.1352	31.2682	37.0514	28.0878
gga-miR-137-5p	--	ACGGGTATTCTTGGGTGGATAATA	--	--	--	--	--	--	--	--	0.379333	0	0.460353	0	0.173543	0.403175
gga-miR-130a-3p	--	CAGTGCAATATTAAAAGGGCAT	--	--	--	--	--	--	--	--	7.20732	5.09076	6.5984	14.3624	15.185	15.9926
oni-miR-451b	--	CCGTAGAACCCTTACCATTACT	--	--	--	--	--	--	--	--	0	0.130532	0	0	0	0
cfa-miR-8856	--	TGAGTACGGAGCTGGCTAGAGTGC	--	--	--	--	--	--	--	--	0	0	6.13804	0	0	0
mmu-miR-6240	--	CCAAAGCATCGCGAAGGCCCACGGCG	--	--	--	--	--	--	--	--	0	0	0	0.149609	0	0
pbv-miR-193b-3p	--	AACTGGCCCACAAAGTCCCGCTT	--	--	--	--	--	--	--	--	0.379333	1.17479	0.460353	1.64569	0.6074	2.82222
tch-miR-26a-2-5p	--	TTCAAGTAACCCAGGATAGGCT	--	--	--	--	--	--	--	--	1153.74	1403.61	1787.4	1824.03	1746.45	1750.58
ami-miR-1b-5p	--	TACATACTTCTTCATATGCCCA	--	--	--	--	--	--	--	--	0.189666	0	0.306902	1.04726	3.037	1.74709
pma-miR-29b	--	TAGCACCATTAGAAATCGGTTA	--	--	--	--	--	--	--	--	154.199	222.166	173.093	314.477	341.966	244.055
bta-miR-2285bq	--	AAAACCCGAATGAACTTCTTGGC	--	--	--	--	--	--	--	--	0	0.130532	0	0	0	0
xla-miR-10b-3p	--	AGATTCGATTCTAGGGGGATA	--	--	--	--	--	--	--	--	0.189666	0	0.613804	0.299217	0.347086	0.268783
pal-miR-4646-5p	--	ACTGGGAAGAGGAGCTGAGGTGC	--	--	--	--	--	--	--	--	0	0	0	0	0	1.47831
dre-miR-139-5p	--	TCTACAGTGCATGTGTCT	--	--	--	--	--	--	--	--	8.91432	13.7059	9.97432	11.9687	12.4083	12.4984
xla-miR-10a-5p	--	TACCCTGTAGATCCGAATTTGTGT	--	--	--	--	--	--	--	--	242.014	146.849	209	385.541	492.081	595.22
hhi-miR-196	--	TAGGTAGTCTCATGTTGTTGGG	--	--	--	--	--	--	--	--	22.3806	17.3608	39.7438	78.5445	81.5651	108.857
mmu-miR-145a-5p	--	GTCCAGTTTTCCCAGGAATCCCT	--	--	--	--	--	--	--	--	54.2446	57.1732	71.5082	121.632	211.028	137.214
hsa-miR-921	--	CTAGTGAGGGACAGAACCAGGATTC	--	--	--	--	--	--	--	--	0	0	0	2.39374	0	0
gmo-miR-30d-5p	--	TGTAAACATCCTACACTTTCGG	--	--	--	--	--	--	--	--	1.51733	1.82745	1.22761	1.34648	2.34283	1.07513
mdo-miR-455-3p	--	ATGCAGTCCATGGGCATATACA	--	--	--	--	--	--	--	--	2.276	1.56639	0.920706	4.03943	11.2803	3.62857
pma-miR-193	--	CACTGGCCCGTAAAGTCCCGAC	--	--	--	--	--	--	--	--	0	0	0	0	0	0.268783
aae-miR-993	--	TACCCTGTAGTTCCGGGCTTTT	--	--	--	--	--	--	--	--	0.189666	0.130532	0.460353	0.149609	0.260314	0.403175
ssc-miR-146b	--	TGAGAACTGAATTCCATAGGC	--	--	--	--	--	--	--	--	8.72465	7.57087	4.91043	9.87417	9.54485	9.40741
bta-miR-22-3p	--	AAGCTGCCAGTTGAAGAACTG	--	--	--	--	--	--	--	--	4457.35	2351.15	2832.4	3626.96	3681.36	4189.39
hsa-miR-12135	--	TAAAGGTTTGTTTGTAAA	--	--	--	--	--	--	--	--	0	0	0	1.49609	0	0
tch-miR-1277-5p	--	TATATATATATATGTACGTAT	--	--	--	--	--	--	--	--	0	0.783194	0	0	0	0
ggo-miR-130b	--	CAGTGCAATGATGAAAGGGCA	--	--	--	--	--	--	--	--	3.22433	0	6.9053	14.512	19.1765	16.5302
xbo-miR-92a	--	TATTGCACTCGTCCCGGCCTGAC	--	--	--	--	--	--	--	--	12.3283	17.4913	11.2019	7.33082	4.42534	8.33228
oni-miR-124b	--	TCAAGGTCCGCTGTGAACACG	--	--	--	--	--	--	--	--	0	0	0	2.39374	0	0.537566
gga-miR-140-3p	--	CCACAGGGTAGAACCACGGAC	--	--	--	--	--	--	--	--	201.995	198.018	158.975	223.964	232.634	185.864
ccr-miR-20a-3p	--	ACTGCAGTGTGAGCACTTGAAGT	--	--	--	--	--	--	--	--	1.138	2.74118	0.920706	1.64569	2.08251	1.34392
ppy-miR-617	--	GGACTTCCCATTTGAAGGTGGC	--	--	--	--	--	--	--	--	0	0	0	0	0.0867714	0
ssa-miR-24b-3p	--	TGGCTCAGTTCAGCAGAAACCG	--	--	--	--	--	--	--	--	10.0523	10.4426	11.2019	10.1734	7.20203	8.60106
oan-miR-190b	--	TGATATGTTTGATATTAGGTTG	--	--	--	--	--	--	--	--	0	0	0	0.448826	0.780943	0.940741
bta-miR-99a-3p	--	CAAGCTCGCTTCTATGGGT	--	--	--	--	--	--	--	--	0.758665	3.00224	0.767255	2.09452	2.16928	2.15026
dre-miR-22a-3p	--	AAGCTGCCAGCTGAAGAACTGT	--	--	--	--	--	--	--	--	4453.55	2346.32	2830.71	3623.67	3677.63	4185.36
ssc-miR-339	--	TCCCTGTCCTCCAGGAGCTCA	--	--	--	--	--	--	--	--	0.189666	0	0	0	0	0
hsa-miR-31-5p	--	AGGCAAGATGCTGGCATAGCT	--	--	--	--	--	--	--	--	0.189666	0	0.306902	0	0	0.134392
gra-miR8771a	--	GGATTGTCGTTAGGGAGGTAA	--	--	--	--	--	--	--	--	0	0	0	0	1.2148	0
ssa-miR-24a-5p	--	TGCCTACTGAACTGGTATCAGT	--	--	--	--	--	--	--	--	1.707	0	1.07416	1.19687	2.51637	4.03175
eel-miR-11051-5p	--	GCTGATACTGAAAAGCTGAAC	--	--	--	--	--	--	--	--	0	0	0	4.18904	0.520628	3.2254
ssa-miR-338a-5p	--	AACAATATCCTGATGCTGCATGAGT	--	--	--	--	--	--	--	--	24.8463	0.783194	7.2122	17.0554	4.51211	6.18201
cte-miR-92a	--	GATTGCACTAGTCCCGGCCTTC	--	--	--	--	--	--	--	--	0	0	0	0	0	0.134392
dre-miR-22b-5p	--	CGTTCTTCACTGGCTAGCTTTA	--	--	--	--	--	--	--	--	191.942	309.753	193.655	255.98	207.123	168.93
chi-miR-451-3p	--	TTTAGTAATGGTAACGGTTCT	--	--	--	--	--	--	--	--	138.267	405.694	350.175	188.956	198.186	53.0847
efu-miR-25	--	CATTGCACTTGTCTCGGTCTGACA	--	--	--	--	--	--	--	--	1946.17	2458.05	1610.93	1663.95	1538.37	1641.59
cin-let-7b-5p	--	TGAGGTAGTAGGTTATGTTGTT	--	--	--	--	--	--	--	--	5.87966	1.43586	7.36565	2.84256	3.55763	4.16614
efu-miR-200a	--	TAACACTGTCTGGTAACGATGTTC	--	--	--	--	--	--	--	--	94.2641	220.469	60.4597	494.008	272.983	252.253
dre-miR-125a	--	TCCCTGAGACCCTTAACCTGTG	--	--	--	--	--	--	--	--	1294.85	1342.26	2352.86	2293.65	1145.38	2335.73
hsa-miR-3610	--	GAATCGGAAAGGAGGCGCCG	--	--	--	--	--	--	--	--	0.189666	0	0	0	0	0
gga-miR-153-3p	--	TTGCATAGTCACAAAAGTGA	--	--	--	--	--	--	--	--	0.189666	0.522129	0.767255	1.34648	1.12803	1.20952
abu-miR-731-5p	--	AATGACACGTTTTCTCCCGGATTG	--	--	--	--	--	--	--	--	823.152	1316.81	978.097	511.213	235.671	428.575
ssa-miR-100a-2-3p	--	ACAAGCTTGTGTCTATAGGTATG	--	--	--	--	--	--	--	--	23.5186	16.4471	24.8591	26.0319	21.6928	23.5185
ccr-miR-200a	--	TAACACTGTCTGGTAACGATG	--	--	--	--	--	--	--	--	94.2641	220.469	60.4597	494.008	272.983	252.253
ssa-miR-146b-5p	--	TGAGAACTGAAGTCCATAGATGG	--	--	--	--	--	--	--	--	3824.81	6064.79	3165.23	5157.16	3993.83	5329.16
abu-miR-212-3p	--	GTAACAGTCTACAGTCATGGCT	--	--	--	--	--	--	--	--	0	0	0	0	0.0867714	0
pbv-miR-27a-5p	--	AGGGCTTAGCTCACTTGTGAACA	--	--	--	--	--	--	--	--	0.189666	0	0	0.897652	0.347086	0
pbv-miR-146a-5p	--	TGAGAACTGAATTCCATAGGCTT	--	--	--	--	--	--	--	--	8.72465	7.57087	4.91043	9.87417	9.54485	9.40741
mse-miR-6093	--	TCCTTTTCAAGCTGTTGATCTT	--	--	--	--	--	--	--	--	4.55199	0	0	0	0	0
cfa-miR-196b	--	TAGGTAGTTTCCTGTTGTTGGGA	--	--	--	--	--	--	--	--	30.1569	24.0179	55.3958	109.663	115.232	155.894
cli-miR-215-5p	--	ATGACCTATGAATTGACAGACT	--	--	--	--	--	--	--	--	20.8633	15.7944	7.67255	4.48826	41.2164	11.8265
mmr-miR-29c	--	TAGCACCATTTGAAATCGGTTAT	--	--	--	--	--	--	--	--	157.233	226.082	176.776	317.918	345.958	248.221
ath-miR855	--	AGCAAAAGCTAAGGAAAAGGAA	--	--	--	--	--	--	--	--	0.379333	0	0	0	0	0
ola-miR-181a-5p	--	AACATTCAACGCTGTCGGT	--	--	--	--	--	--	--	--	129.542	100.64	121.84	186.562	128.942	187.476
tni-miR-10d	--	TACCCTGTAGAACCGAATGTGTGTG	--	--	--	--	--	--	--	--	126.887	61.6113	117.237	188.956	240.096	279.4
dpu-miR-285	--	TAGCACCATTGGAATTCAGTTT	--	--	--	--	--	--	--	--	0	0	0	0	0.0867714	0
pal-miR-196c-5p	--	TAGGTAGTTTCTTGTTGTTGGG	--	--	--	--	--	--	--	--	21.8116	16.7081	39.2835	77.0484	80.1768	106.572
sme-miR-124b-3p	--	TAAGGCACGCGGTGAATGCTGA	--	--	--	--	--	--	--	--	0	0	0	0.149609	0	0
osa-miR5072	--	CGATTCCCCAGCGGAGTCGCCA	--	--	--	--	--	--	--	--	7.96598	30.9362	12.8899	9.27573	1.8222	15.0519
ola-miR-30e	--	CTTTCAGTCGGATGTTTGC	--	--	--	--	--	--	--	--	162.165	142.15	140.254	178.184	215.02	206.963
ola-miR-184-5p	--	TCCTTATCACTTTTCCAGCCCA	--	--	--	--	--	--	--	--	1.138	0	0.767255	2.39374	0.347086	2.41905
efu-miR-30d	--	CTTTCAGTCAGATGTTTGCTGCT	--	--	--	--	--	--	--	--	1.51733	0.652662	1.22761	1.7953	1.64866	1.47831
ami-miR-210-5p	--	AGCCACTGACTAACGCACATT	--	--	--	--	--	--	--	--	556.86	562.725	532.322	539.638	452.86	564.445
pab-miR949c	--	TGTCCAGGAACCCAATGAGCC	--	--	--	--	--	--	--	--	0	0	0	0	0	2.01587
egr-miR-10a-5p	--	CACCCTGTAGACCCGAGTTTGA	--	--	--	--	--	--	--	--	0.189666	0	0.153451	0.299217	0.433857	0.403175
cfa-miR-142	--	CCCATAAAGTAGAAAGCACTA	--	--	--	--	--	--	--	--	1167.4	1924.57	1335.79	895.707	813.569	772.348
abu-miR-301a	--	TAGTGCAATAGTATTGTCAAAGC	--	--	--	--	--	--	--	--	6.06932	9.13726	10.2812	11.5199	9.19777	7.79471
oni-miR-9c-5p	--	TTCGGTTCTCTAGCTTTATGA	--	--	--	--	--	--	--	--	0	0	0	0.149609	0	0.268783
aca-miR-212-3p	--	TAACAGTCCACAGTCATGGCTAC	--	--	--	--	--	--	--	--	0	0	0	0	0.0867714	0
mmu-miR-3154	--	CAGAAGGGGAGTCGGGAGCGGA	--	--	--	--	--	--	--	--	6.25899	0	0	0	0	0
rno-miR-100-3p	--	CAAGCTTGTGTCTATAGGT	--	--	--	--	--	--	--	--	24.467	17.2303	25.7798	28.7249	23.4283	25.2656
egr-miR-10257-3p	--	TTCATGCGCTTGGAGCGT	--	--	--	--	--	--	--	--	4.17266	0	0	0	0	0
mmu-miR-221-5p	--	ACCTGGCATACAATGTAGATTTCTGT	--	--	--	--	--	--	--	--	7.77632	4.0465	2.91557	7.92926	7.37557	8.86984
bta-miR-146a	--	TGAGAACTGAATTCCATAGGTTGT	--	--	--	--	--	--	--	--	39.2609	33.9384	23.478	60.5915	66.7272	62.8952
ocu-miR-342-3p	--	TCTCACACAGAAATCGCACCCTCT	--	--	--	--	--	--	--	--	0.189666	0	0	0	0	0
hsa-miR-4270	--	TCAGGGAGTCAGGGGAGGGC	--	--	--	--	--	--	--	--	0	0	0	0	1.2148	0
hsa-miR-4795-3p	--	ATATTATTAGCCACTTCTGGAT	--	--	--	--	--	--	--	--	0	0	0	0	0	2.82222
hsa-miR-100-3p	--	CAAGCTTGTATCTATAGGTATG	--	--	--	--	--	--	--	--	3.03466	1.56639	9.20706	11.6695	12.7554	14.5143
xtr-miR-142-5p	--	CATAAAGTAGAAAGCACTAC	--	--	--	--	--	--	--	--	1166.64	1924.18	1335.79	895.707	813.482	772.214
aae-miR-11904	--	TGAACAAGAATGCTGAGAGGAT	--	--	--	--	--	--	--	--	0	0	0	0	0	0.134392
dre-miR-140-3p	--	TACCACAGGGTAGAACCACGGAC	--	--	--	--	--	--	--	--	201.995	198.018	158.975	224.114	232.634	185.998
ssa-miR-144-5p	--	GGATATCATCATATACTGTAAGTT	--	--	--	--	--	--	--	--	611.484	354.265	443.167	544.725	600.024	255.075
hsa-miR-1306-5p	--	CCACCTCCCCTGCAAACGTCCA	--	--	--	--	--	--	--	--	1.138	2.61065	0.306902	0.299217	0.260314	0.537566
dre-let-7d-5p	--	TGAGGTAGTTGGTTGTATGGTT	--	--	--	--	--	--	--	--	1450.19	1013.45	1572.26	1602.91	1670	1914.14
cin-miR-4200-5p	--	CACTAAAATGAGGGACAGAG	--	--	--	--	--	--	--	--	0.189666	0	0	0	0	0
efu-miR-429	--	CTAATACTGTCTGGTAATGCCGT	--	--	--	--	--	--	--	--	23.1393	38.507	13.1968	106.222	39.3074	50.2624
cpi-miR-489-3p	--	GTGACATCATATGTACGGCTGCT	--	--	--	--	--	--	--	--	7.20732	6.00449	18.4141	45.7802	50.4142	43.946
hsa-miR-92a-3p	--	TATTGCACTTGTCCCGGCCTGT	--	--	--	--	--	--	--	--	423.146	568.468	421.53	335.722	178.489	355.197
aly-miR839-5p	--	CACCAACCTCTCATCGTTCCC	--	--	--	--	--	--	--	--	0	0	0.153451	0	0	0
bta-miR-339a	--	TCCCTGTCCTCCAGGAGCTCAC	--	--	--	--	--	--	--	--	0.189666	0	0	0	0	0
hsa-miR-4800-3p	--	CATCCGTCCGTCTGTCCAC	--	--	--	--	--	--	--	--	0	0	0	4.93708	1.30157	0
mml-miR-30b-5p	--	TGTAAACATCCTACACTCAGC	--	--	--	--	--	--	--	--	57.8482	44.9031	43.4266	50.7173	85.036	47.5746
aca-miR-190a-5p	--	TGATATGTTTGATATATTAGGTT	--	--	--	--	--	--	--	--	73.9699	77.4057	107.262	141.38	104.733	102.138
fru-miR-30c	--	TGTAAACATCCTACACTCTCGG	--	--	--	--	--	--	--	--	52.1582	36.288	45.1146	48.3236	68.0288	43.1397
fru-miR-15b	--	TAGCAGCGCATCATGGTTTGTA	--	--	--	--	--	--	--	--	107.73	113.433	71.5082	72.8594	63.4299	43.4085
gga-let-7i	--	TGAGGTAGTAGTTTGTGCTGT	--	--	--	--	--	--	--	--	898.829	1289.27	516.977	703.31	596.467	755.818
efu-miR-206	--	TGGAATGTAAGGAAGTGTGTGGT	--	--	--	--	--	--	--	--	2311.84	2030.95	5260.46	8390.5	13386.8	12609.7
chi-miR-30e-3p	--	CTTTCAGTCGGATGTTTACAG	--	--	--	--	--	--	--	--	151.354	133.143	132.121	165.168	204.694	193.389
cin-miR-153-3p	--	TTGCATAGTAACAAAAGTGATC	--	--	--	--	--	--	--	--	0	0	0	0	0.0867714	0.134392
xla-miR-212-3p	--	AACAGTCTACAGTCATGGCTA	--	--	--	--	--	--	--	--	0	0	0	0	0.0867714	0
tni-miR-458	--	ATAGCTCTTTAAATGGTTCTGC	--	--	--	--	--	--	--	--	0.758665	0.391597	0.613804	0.598434	0.260314	0.940741
odi-miR-1c	--	TGGAATGTAAAGAAGTATGTGA	--	--	--	--	--	--	--	--	42.4853	35.6353	126.751	160.829	288.602	285.985
ggo-miR-429	--	TAATACTGTCTGGTAAAACCG	--	--	--	--	--	--	--	--	0	0	0	0	0.0867714	0.134392
pma-miR-152a	--	TCAGTGCATGACAGAACTTGA	--	--	--	--	--	--	--	--	7.01765	7.44034	17.6469	17.0554	13.4496	16.2614
cpi-miR-106b-5p	--	TAAAGTGCTGACAGTGCAGGT	--	--	--	--	--	--	--	--	0.189666	0.261065	0.153451	0.149609	0.0867714	0.134392
pma-miR-133a	--	TTGGTCCCCTTCAACCAGCTTG	--	--	--	--	--	--	--	--	23.1393	27.6729	59.8459	102.482	103.345	104.019
hsa-let-7c-5p	--	TGAGGTAGTAGGTTGTATGGTT	--	--	--	--	--	--	--	--	9154.81	6806.35	10594.3	7893.65	8533.79	9004.91
oar-miR-30c	--	TGTAAACATCCTACACTCTCA	--	--	--	--	--	--	--	--	97.1091	72.576	72.7358	72.4106	104.039	65.8519
cpo-miR-1b-5p	--	ACATGCTTCTTTATATGCCCATA	--	--	--	--	--	--	--	--	2.08633	0	0.306902	2.84256	5.90045	2.82222
tgu-miR-187-5p	--	GCTACAACACAGGACATGGGAG	--	--	--	--	--	--	--	--	20.6736	19.4493	21.3297	12.7167	14.6644	10.2138
spu-miR-92c	--	TATTGCACTCGTCCCGGCCTGC	--	--	--	--	--	--	--	--	12.7076	18.2745	11.5088	7.92926	4.77243	9.27302
gga-miR-138-5p	--	AGCTGGTGTTGTGAATC	--	--	--	--	--	--	--	--	0	0.261065	0.306902	0.448826	0.173543	0.806349
aca-miR-193-3p	--	AACTGGCCTACAAAGTCCCA	--	--	--	--	--	--	--	--	0.758665	0	0.613804	1.04726	0.433857	1.88148
dre-miR-338-3p	--	TCCAGCATCAGTGATTTTGTTGC	--	--	--	--	--	--	--	--	325.278	215.248	634.367	1135.53	885.589	870.32
pma-miR-375b-3p	--	TTTGTTCGTTCGGCTCGCGTTG	--	--	--	--	--	--	--	--	68.6592	113.433	17.0331	61.3395	20.478	52.5471
gmo-miR-194b-5p	--	TGTAACAGCATCTCCATATGGAT	--	--	--	--	--	--	--	--	0	0	0	0	0.0867714	0
dpu-miR-92	--	AATTGCACTCGTCCCGGCCTGC	--	--	--	--	--	--	--	--	0.189666	0.130532	0.153451	0.299217	0.0867714	0.268783
gga-miR-130b-3p	--	CAGTGCAATAATGAAAGGGCGT	--	--	--	--	--	--	--	--	3.22433	0	6.9053	14.512	19.1765	16.5302
mdo-miR-24-3p	--	TGGCTCAGTTCAGCAG	--	--	--	--	--	--	--	--	0.948331	0.261065	0.613804	0.448826	0.520628	0.403175
mmu-miR-9-3p	--	ATAAAGCTAGATAACCGAAAGT	--	--	--	--	--	--	--	--	0.758665	1.04426	0	1.34648	5.03274	1.07513
rno-miR-352	--	AGAGTAGTAGGTTGCATAGTA	--	--	--	--	--	--	--	--	0.568999	1.17479	0.613804	0.598434	0.433857	0.537566
sfr-miR-10492c-5p	--	TTCGGCGCTGTGATTGGCCGGC	--	--	--	--	--	--	--	--	0	0	0	0	1.04126	0
rno-miR-7a-1-3p	--	ACAACAAATCACAGTCTGCCAT	--	--	--	--	--	--	--	--	0.568999	0	0	0	0.0867714	0
ipu-miR-222a	--	TGCTCAGTAGTCAGTGTAGATC	--	--	--	--	--	--	--	--	378.574	271.116	250.892	443.44	379.625	444.702
pbv-miR-18b-5p	--	TAAGGTGCATCTAGTGCAGTT	--	--	--	--	--	--	--	--	0.948331	2.34958	0.613804	1.7953	1.04126	1.07513
cfa-miR-8859a	--	TGGATCGGAGCCGGGGTCCGGA	--	--	--	--	--	--	--	--	0	0	0	0	0	0.403175
oha-miR-202-3p	--	AGAGGCATAAGGCATGGGAAAA	--	--	--	--	--	--	--	--	0	0	0	0	0.0867714	0
mmu-miR-183-5p	--	TATGGCACTGGTAGAATTCACT	--	--	--	--	--	--	--	--	0	0	0	0	0	0.134392
smo-miR1091	--	CGGCAGTGAGGGAGGATTTGC	--	--	--	--	--	--	--	--	0	0	0	0	0	0.134392
efu-miR-200b	--	TAATACTGCCTGGTAATGATGACG	--	--	--	--	--	--	--	--	29.0189	38.1154	14.1175	83.1824	56.2279	47.1714
dno-miR-106a-5p	--	AAAAGTGCTTGCAGTGCAGGTAG	--	--	--	--	--	--	--	--	0.189666	0.130532	0.153451	0.149609	0.0867714	0.134392
cin-let-7d-5p	--	TGAGGTAGTTGGTTGTATTGTT	--	--	--	--	--	--	--	--	557.05	312.494	803.316	817.461	917.955	1031.72
hsa-miR-7-1-3p	--	CAACAAATCACAGTCTGCCATA	--	--	--	--	--	--	--	--	0.568999	0	0	0	0.0867714	0
mdo-miR-145-3p	--	ATTCCTGGAAATACTGTTCT	--	--	--	--	--	--	--	--	6.82799	6.00449	8.13291	12.5671	21.9532	16.6646
abu-miR-24c	--	TGGCTCAGTCCAGCAGGAACAA	--	--	--	--	--	--	--	--	6.44865	6.65715	9.20706	7.48043	6.76817	7.25714
gga-miR-30e-3p	--	TTTCAGTCGGATGTTTACAGC	--	--	--	--	--	--	--	--	151.164	132.751	131.354	164.42	204.26	192.852
ssa-miR-26a-6-3p	--	CCTATTCATGATTACTTGTACT	--	--	--	--	--	--	--	--	2.276	4.4381	2.91557	3.14178	3.29731	3.2254
oha-miR-139-5p	--	TCTACAGTGCATGTGTCTCCAGCG	--	--	--	--	--	--	--	--	8.91432	13.7059	9.97432	11.9687	12.4083	12.4984
ssc-miR-155-5p	--	TTAATGCTAATTGTGATAGGGG	--	--	--	--	--	--	--	--	247.704	274.771	202.709	130.908	102.824	231.422
gmo-miR-458-3p	--	ATAGCTCTTTAAATGGTACTG	--	--	--	--	--	--	--	--	96.3505	119.307	110.792	85.5761	66.6404	80.3661
ssa-miR-430a-3p	--	TAAGTGCTACTTGTTGGGGTAG	--	--	--	--	--	--	--	--	0	1.69692	1.84141	1.64569	0.260314	1.6127
xla-miR-130a-5p	--	TGCCCTTTTTATGTTGTACTACT	--	--	--	--	--	--	--	--	0	0	0	0.448826	0.173543	0.671958
hsa-miR-2392	--	TAGGATGGGGGTGAGAGGTG	--	--	--	--	--	--	--	--	0	0	0.153451	0	0	0
mmu-let-7f-2-3p	--	CTATACAGTCTACTGTCTTTC	--	--	--	--	--	--	--	--	0.948331	0.652662	0.306902	1.34648	1.64866	0.403175
xla-miR-217-5p	--	ACTGCATCAGGAACTGATTGGAT	--	--	--	--	--	--	--	--	0	0	0	0	0	0.268783
dre-miR-19c-5p	--	AGTTTTGCAGGATTGCATCCGG	--	--	--	--	--	--	--	--	0	0	0	0.748043	0.520628	0
rno-miR-196c-5p	--	TAGGTAGTTTCGTGTTGTTGGG	--	--	--	--	--	--	--	--	21.8116	16.7081	39.2835	77.0484	80.1768	106.572
spu-miR-10	--	AACCCTGTAGATCCGAATTTGTG	--	--	--	--	--	--	--	--	66.7625	40.9871	65.0632	183.271	208.338	290.286
tgu-miR-26-3p	--	CCTATTCTTGGTTACTTGCACT	--	--	--	--	--	--	--	--	1.138	0	0.153451	3.441	3.55763	4.03175
ggo-miR-187	--	TCGTGTCTTGTGTTGCAGCCG	--	--	--	--	--	--	--	--	5.68999	7.96247	7.05875	8.22847	11.02	9.5418
tca-miR-92a-3p	--	ATTGCACTAGTCCCGGCCTA	--	--	--	--	--	--	--	--	1.138	2.48011	0.920706	0.897652	0.520628	1.20952
mdo-miR-30c-2-3p	--	TGGGAGAGGGCTGTTTACTCC	--	--	--	--	--	--	--	--	2.276	1.69692	1.53451	0.897652	1.47511	1.88148
ssc-miR-194b-3p	--	CCAGTGGAGATGCTGTTACCTT	--	--	--	--	--	--	--	--	0	0	0	1.49609	1.47511	0
tgu-miR-138-1-3p	--	GCTACTTCACAACACCAGGGT	--	--	--	--	--	--	--	--	0.379333	0.391597	0.306902	0.299217	0.260314	0.403175
mmu-miR-133b-3p	--	TTTGGTCCCCTTCAACCAGCTA	--	--	--	--	--	--	--	--	24.0876	27.6729	59.8459	102.781	104.56	105.094
hco-miR-5991	--	TGAGGTAGTAGGTGGTGTTCGA	--	--	--	--	--	--	--	--	5.87966	1.43586	7.36565	2.84256	3.55763	4.16614
bfl-miR-375	--	TGTTCGTTCGGCTCGCGTTATCT	--	--	--	--	--	--	--	--	66.9522	110.691	17.34	59.0954	20.3913	52.1439
dre-miR-9-4-3p	--	TAAAGCTAGAGAACCGAATGTA	--	--	--	--	--	--	--	--	2.84499	2.87171	1.53451	3.59061	14.5776	7.9291
chi-miR-15a-5p	--	TAGCAGCACATAATGGTTTGTGG	--	--	--	--	--	--	--	--	40.2093	39.8124	45.7284	42.04	45.7285	33.7323
cli-miR-599-3p	--	TTGTGTCAGTATATCAAACTCA	--	--	--	--	--	--	--	--	0.189666	0	0.153451	0	0.0867714	0
ppc-miR-312a	--	TATGGCACATTGAGACGGAG	--	--	--	--	--	--	--	--	0	0	0	0	0	2.15026
tgu-miR-34c-5p	--	AGGCAGTGTAGTTAGCTGATTGT	--	--	--	--	--	--	--	--	0	0	0	0	3.21054	0.671958
pab-miR319d	--	TTGGACTGAAGGGAGCGCCC	--	--	--	--	--	--	--	--	0	0	0	0	0.173543	0.134392
oan-miR-181a-2-3p	--	CCATCGACCGTTGACTGTACC	--	--	--	--	--	--	--	--	115.696	149.068	133.963	124.774	92.6719	131.435
pbv-miR-215-3p	--	CCTGTCATTTCTGTAGGCCAATA	--	--	--	--	--	--	--	--	0	0	0	0	0.0867714	0
ola-miR-24b-5p	--	TGCCTACTGAGCTGATAACAGT	--	--	--	--	--	--	--	--	0.379333	0.522129	0.306902	0.299217	0.173543	0.268783
cgr-miR-138	--	AGCTGGTGTTGTGAATCAGGC	--	--	--	--	--	--	--	--	0.758665	1.30532	1.07416	2.54335	1.99574	2.28466
bta-miR-2285ak-5p	--	AAAGGTTCGTTCGGGTTTTCCT	--	--	--	--	--	--	--	--	0	0	0	0	1.30157	0
xla-miR-222-5p	--	GCTCAGTAATCAGTGTAGATCC	--	--	--	--	--	--	--	--	2.65533	3.6549	1.84141	2.84256	2.60314	2.95661
pny-miR-2187a	--	TTTACAGGCTATGCTAATCTGT	--	--	--	--	--	--	--	--	0	0	0	0	0.0867714	0
ipu-miR-301c	--	CAGTGCAATAGTATTGTCATAGC	--	--	--	--	--	--	--	--	6.44865	9.39833	11.3554	17.6538	12.4083	9.94497
mmu-miR-193b-3p	--	AACTGGCCCACAAAGTCCCGCT	--	--	--	--	--	--	--	--	0.379333	1.17479	0.460353	1.64569	0.6074	2.82222
sha-miR-202	--	TTCCTATGCATATACTTCTT	--	--	--	--	--	--	--	--	0.189666	0.130532	0	0.149609	1.73543	0.671958
ppt-miR319a	--	CTTGGACTGAAGGGAGCTCC	--	--	--	--	--	--	--	--	0	0	0	0	0	0.134392
xla-miR-33b-5p	--	GTGCATTGTTGTTGCATTGCA	--	--	--	--	--	--	--	--	1.138	2.21905	1.38106	2.69296	1.99574	1.07513
oni-miR-10771	--	CTGTTGTTCTGAGTGGCTGTGA	--	--	--	--	--	--	--	--	0	0	0	0	0	2.41905
egr-miR-10280-5p	--	GGGAGGGAGTGAGGGAGGTAGAT	--	--	--	--	--	--	--	--	0.189666	0	0	0	0	0
tca-miR-29-3p	--	TAGCACCATATGAAATCAGTTC	--	--	--	--	--	--	--	--	2.84499	3.39384	3.68283	3.14178	3.29731	3.89735
oan-miR-460-3p	--	CACAGCGCGTACAATGTGGAT	--	--	--	--	--	--	--	--	0	0	0	0	0.347086	0.134392
efu-miR-101	--	GTACAGTACTGTGATAACTGAAGGA	--	--	--	--	--	--	--	--	1511.45	1991.27	2214.91	2665.13	2127.37	1902.72
oar-miR-3959-5p	--	GGTTGATCAGAGAACATACATT	--	--	--	--	--	--	--	--	0	0	0	0	0.347086	0
oan-let-7d-3p	--	CTATACAACCTGCTGCCTTTCT	--	--	--	--	--	--	--	--	0	0	0	0.299217	0	0.134392
oha-miR-26-3-3p	--	CCTATTCTTGATTACTTG	--	--	--	--	--	--	--	--	4.74166	4.69916	5.21734	7.92926	3.81794	6.45079
mml-miR-222-5p	--	CAGTAGCCAGTGTAGATCC	--	--	--	--	--	--	--	--	2.65533	3.52437	1.53451	2.69296	2.34283	2.68783
dre-miR-133c-3p	--	TTTGGTCCCTTTCAACCAGCTA	--	--	--	--	--	--	--	--	4.74166	4.69916	7.97945	16.0081	26.4653	21.3683
pma-miR-103a	--	AGCAGCATCGTACAGGGCTTGGA	--	--	--	--	--	--	--	--	0.948331	0.391597	0.460353	0.299217	0.433857	0.806349
ppa-miR-193b	--	AACTGGCCCTCAAAGTCCCGC	--	--	--	--	--	--	--	--	0	0	0	0.299217	0.0867714	0.268783
ssa-miR-301d-5p	--	CTCTGACTTCATTGCACTACT	--	--	--	--	--	--	--	--	0.948331	0.783194	0.613804	1.49609	0.433857	0.403175
mmu-miR-144-5p	--	GGATATCATCATATACTGTAAGT	--	--	--	--	--	--	--	--	597.07	333.771	432.885	536.347	590.219	248.759
ola-miR-210-5p	--	AGCCACTGACTAACGCACAT	--	--	--	--	--	--	--	--	556.86	562.725	532.322	539.638	452.86	564.445
oan-miR-133c	--	TTTGGTCCCCTTCAACCGGCTG	--	--	--	--	--	--	--	--	22.3806	27.4118	58.9252	101.285	100.655	101.869
ppa-miR-152	--	TCAGTGCATGACAGAACTTGGGC	--	--	--	--	--	--	--	--	116.455	112.127	197.185	290.69	296.498	262.735
ggo-miR-365a	--	TAATGCCCCTAAAAATCCTTA	--	--	--	--	--	--	--	--	17.4493	16.7081	22.2504	32.7643	39.7413	44.8868
hco-miR-5939	--	TGCCGTGGTCGCCATGTGTTGGAATC	--	--	--	--	--	--	--	--	0	3.26331	0	0	0	0
oha-miR-599	--	GTTGTGTCAATTTATCAAAC	--	--	--	--	--	--	--	--	0.189666	0	0.153451	0	0.0867714	0
gmo-miR-365-5p	--	AGGGACTTTTAGGGGCAGCTGTG	--	--	--	--	--	--	--	--	1.51733	1.69692	1.22761	1.94491	1.12803	4.97249
dre-miR-181a-4-3p	--	ACCATCGACCGTTGGCTGTGCC	--	--	--	--	--	--	--	--	0.568999	1.04426	0.460353	0.448826	2.68991	0.940741
ola-miR-27b-5p	--	AGAGCTTAGCTAATTGGTGAGC	--	--	--	--	--	--	--	--	2.46566	2.48011	2.76212	3.59061	3.29731	4.43492
hsa-miR-133a-5p	--	AGCTGGTAAAATGGAACCAAAT	--	--	--	--	--	--	--	--	0.189666	0	2.45522	6.882	7.37557	9.27302
mdo-miR-130a-3p	--	CAGTGCAATGTAAAAAGGGCAT	--	--	--	--	--	--	--	--	3.03466	1.95798	3.06902	3.29139	3.6444	2.95661
ssc-miR-199b-5p	--	CCCAGTGTTTAGACTATCTGTT	--	--	--	--	--	--	--	--	2.46566	2.21905	5.67769	8.37808	8.41683	7.25714
gga-miR-29c-5p	--	CCGATTTCTCTTGGTGTTCAG	--	--	--	--	--	--	--	--	2.08633	1.56639	1.84141	2.24413	1.99574	2.82222
hsa-miR-3173-5p	--	TGCCCTGCCTGTTTTCTCCTTT	--	--	--	--	--	--	--	--	0	0	0	0.448826	0	0
eca-miR-301b-5p	--	GCTGTGACGATGTTGCACTACT	--	--	--	--	--	--	--	--	0	0	0	0.448826	0.694171	0.806349
gga-miR-455-3p	--	TGCAGTCCATGGGCATATACAC	--	--	--	--	--	--	--	--	2.276	1.56639	0.920706	4.03943	11.2803	3.62857
oan-miR-30a-5p	--	TGTAAACATCCTCGACTGGAAGC	--	--	--	--	--	--	--	--	1159.05	1288.48	1147.35	1168.74	984.508	1037.64
dre-miR-10c-5p	--	TACCCTGTAGATCCGGATTTGT	--	--	--	--	--	--	--	--	116.645	86.0208	94.2189	199.728	261.616	320.389
dqu-miR-100-5p	--	ACCCGTAGATCCGAACTTGTGG	--	--	--	--	--	--	--	--	334.571	264.328	248.744	293.981	302.138	374.549
pmi-let-7-5p	--	TGAGGTAGTCGGTTGTAAAGA	--	--	--	--	--	--	--	--	4.74166	2.21905	4.60353	2.24413	2.34283	2.82222
abu-miR-29d	--	TAGCACCATTTGAAATCGGTGTT	--	--	--	--	--	--	--	--	90.0915	135.884	110.638	198.68	193.5	143.665
bta-miR-27a-3p	--	TTCACAGTGGCTAAGTTCCG	--	--	--	--	--	--	--	--	251.687	245.662	204.397	236.681	215.193	229.138
eca-miR-9175	--	TAGACATTGGCCCTGGATCCTTGGG	--	--	--	--	--	--	--	--	0	0	0	0	0.0867714	0
cli-miR-1720-3p	--	GAAGCAACGAGAGGCTGGTCTGA	--	--	--	--	--	--	--	--	0	0	0	0	0.6074	0
oha-miR-9-3-5p	--	ACATTCGGTTCTCTAGCTTTA	--	--	--	--	--	--	--	--	0	0	0	0	0	0.268783
fru-let-7j	--	TGAGGTAGTTTTTTGTACAGTT	--	--	--	--	--	--	--	--	35.6573	42.0314	41.4318	35.3076	43.1254	35.8825
cpi-miR-1388-3p	--	ATCTCAGGTTCGTCAGCCCAT	--	--	--	--	--	--	--	--	589.483	692.082	555.493	438.652	286.693	442.955
pbv-miR-130c-3p	--	CAGTGCAATATTAAAAGGGCATT	--	--	--	--	--	--	--	--	7.20732	5.09076	6.5984	14.3624	15.185	15.9926
hsa-miR-193a-5p	--	TGGGTCTTTGCGGGCGAGATGA	--	--	--	--	--	--	--	--	0	0	0	0.448826	0	0
ssc-miR-219b-3p	--	AGAATTGTGGCTGGACATCT	--	--	--	--	--	--	--	--	0	0	0	0	3.12377	0
dre-miR-153c-5p	--	GTCATTTTTGTGATTTGCAGCT	--	--	--	--	--	--	--	--	0	0	0	0	0.520628	0.268783
abu-miR-457	--	TAGCAGCACATCATTACTGGTA	--	--	--	--	--	--	--	--	0.189666	0	0	0	0	0
dre-miR-454a	--	TAGTGCAATATTGCTAATAGGG	--	--	--	--	--	--	--	--	57.6586	77.5362	63.8356	105.624	106.729	120.549
chi-miR-30c-3p	--	CTGGGAGAGGGTTGTTTACTC	--	--	--	--	--	--	--	--	2.276	1.69692	1.53451	0.897652	1.47511	1.88148
cpi-miR-203-3p	--	GTGAAATGTTTAGGACCACTTGA	--	--	--	--	--	--	--	--	172.596	104.948	150.842	2171.42	93.8867	870.051
bta-miR-374c	--	TTACAATACAACCTGATAAGT	--	--	--	--	--	--	--	--	0	0	0	0	0	0.134392
mmu-miR-146b-5p	--	TGAGAACTGAATTCCATAGGCT	--	--	--	--	--	--	--	--	8.72465	7.57087	4.91043	9.87417	9.54485	9.40741
pma-miR-9a-3p	--	TAAAGCTAGATAACCGAAAGTA	--	--	--	--	--	--	--	--	0.758665	1.04426	0	1.34648	5.03274	1.07513
oan-miR-204-3p	--	CAGGGACAGCAAAGGGATGA	--	--	--	--	--	--	--	--	4.74166	0	0	4.93708	2.77668	7.79471
sha-miR-30e	--	TGTAAACATCCTTGACTGGAAGCTG	--	--	--	--	--	--	--	--	330.778	373.845	437.489	459.298	473.164	344.446
cli-miR-18b-3p	--	TGCCCTAAATGCTCCTTCTGGC	--	--	--	--	--	--	--	--	0	0.913726	0	0.299217	0.260314	0.537566
aca-miR-103-3p	--	AGCAGCATTGTACAGGGCTATG	--	--	--	--	--	--	--	--	103.747	101.032	83.6308	96.7968	90.0687	99.4497
sha-miR-141	--	TAACACTGTCTGGTAAAGATG	--	--	--	--	--	--	--	--	21.2426	40.0734	13.964	134.648	49.1994	85.7418
cel-miR-72-5p	--	AGGCAAGATGTTGGCATAGCTGA	--	--	--	--	--	--	--	--	19.7253	9.26779	14.1175	26.1815	11.4538	20.9651
bta-miR-150	--	TCTCCCAACCCTTGTACCAGTGT	--	--	--	--	--	--	--	--	5149.82	3966.75	4346.65	1386.57	812.788	1379.8
pbv-miR-199-5p	--	CCCAGTGTTCAGACTACCTGTTCA	--	--	--	--	--	--	--	--	544.532	609.978	1448.88	1825.82	1858.04	1612.83
ola-miR-455-5p	--	TATGTGCCCTTGGACTACATC	--	--	--	--	--	--	--	--	20.6736	12.9227	26.8539	31.717	28.461	37.2265
hsa-miR-6894-5p	--	AGGAGGATGGAGAGCTGGGCCAGA	--	--	--	--	--	--	--	--	0	0	0	1.7953	0	0
mmu-miR-101b-3p	--	GTACAGTACTGTGATAGCT	--	--	--	--	--	--	--	--	1505.76	1983.57	2199.87	2644.18	2112.45	1886.32
gga-miR-33-5p	--	GTGCATTGTAGTTGCATTGC	--	--	--	--	--	--	--	--	1.138	2.21905	1.38106	2.69296	1.99574	1.07513
ssa-miR-338a-3-5p	--	AACAATATCCTGGTGCTGCCTGAGT	--	--	--	--	--	--	--	--	0	0	1.22761	0.299217	0.694171	2.15026
efu-miR-29b	--	CTAGCACCATTTGAAATCAGTGTT	--	--	--	--	--	--	--	--	29.5879	35.2437	35.1403	52.2134	47.0301	44.0804
dre-miR-430a-3p	--	TAAGTGCTATTTGTTGGGGTAG	--	--	--	--	--	--	--	--	0	1.69692	1.84141	1.64569	0.260314	1.6127
cgr-let-7i	--	CTGCGCAAGCTACTGCCTTGC	--	--	--	--	--	--	--	--	0.379333	1.04426	0.920706	0.299217	0.867714	0.806349
aca-miR-129b-5p	--	CTTTTTGCGGTCTGGGCTTT	--	--	--	--	--	--	--	--	1.51733	14.3586	2.91557	5.68513	4.33857	10.8857
gga-miR-15a	--	TAGCAGCACATAATGGTTTGT	--	--	--	--	--	--	--	--	40.2093	39.8124	45.7284	42.04	45.7285	33.7323
efu-miR-30a	--	GCTTTCAGTCGGATGTTTGCAGCT	--	--	--	--	--	--	--	--	162.734	143.455	141.482	179.231	216.061	208.173
xtr-miR-9b-5p	--	TCTTTGGTTACCTAGCTGTATGA	--	--	--	--	--	--	--	--	1.707	3.6549	1.99486	4.18904	34.1879	4.7037
ola-miR-143	--	TGAGATGAAGCACTGTAGCT	--	--	--	--	--	--	--	--	1082.8	1389.39	1775.58	3078.8	3828.35	3449.83
aca-miR-727-5p	--	TCAGTCTTCAATTCCTCCCA	--	--	--	--	--	--	--	--	18.9666	13.4448	84.705	21.394	14.1437	20.5619
gga-miR-1558	--	CTGCTGTGATGGGAGCTCTG	--	--	--	--	--	--	--	--	8.72465	0	0	0	0.0867714	0
fve-miR11295	--	CTCATTCAATTTCGGTATTCAG	--	--	--	--	--	--	--	--	2.84499	0	0	0	0	0
cpi-miR-92a-3p	--	TATTGCACTTGTCCCGGCCT	--	--	--	--	--	--	--	--	423.146	568.468	421.53	335.722	178.489	355.197
gmo-miR-7133-3p	--	TAGTTTGATCCACAGCACAAAG	--	--	--	--	--	--	--	--	3.03466	2.61065	0.460353	1.04726	1.12803	0.940741
gmo-miR-20a-2-3p	--	ACTGCAGTGTGAGCACTTAAAGT	--	--	--	--	--	--	--	--	1.138	2.74118	0.920706	1.64569	2.08251	1.34392
mml-miR-30d-3p	--	TTTCAGTCAGATGTTTGCTGC	--	--	--	--	--	--	--	--	1.51733	0.652662	1.22761	1.7953	1.64866	1.47831
hsa-miR-5193	--	TCCTCCTCTACCTCATCCCAGT	--	--	--	--	--	--	--	--	0	0	0	0	0	2.28466
bbe-miR-375-3p	--	TTTGTTCGTTCGGCTCGCGTTAT	--	--	--	--	--	--	--	--	68.6592	113.433	17.34	62.2372	20.9987	54.0254
mmu-miR-107-5p	--	AGCTTCTTTACAGTGTTGCCTTG	--	--	--	--	--	--	--	--	0.948331	1.95798	2.30177	2.24413	2.4296	1.34392
egr-miR-10241-5p	--	TGAATGGCTAGAGGCATCAAG	--	--	--	--	--	--	--	--	0	0	0.153451	0	0	0
gga-miR-499-5p	--	TTAAGACTTGTAGTGATGTTTAG	--	--	--	--	--	--	--	--	9.86265	6.78768	51.4061	13.3152	23.6886	34.9418
mdo-miR-1-2-5p	--	ACATACTACTTTATATGCCCATA	--	--	--	--	--	--	--	--	0.189666	0	0.306902	1.04726	3.037	1.74709
pbv-miR-139-5p	--	TCTACAGTGCATGTGTCTCCAGC	--	--	--	--	--	--	--	--	8.91432	13.7059	9.97432	11.9687	12.4083	12.4984
hsa-miR-6849-5p	--	GAGTGGATAGGGGAGTGTGTGGA	--	--	--	--	--	--	--	--	4.55199	0	0	0	0	0
eel-miR-7552-2-3p	--	AAATATCTCTTAATTGTTTGGT	--	--	--	--	--	--	--	--	0	0	0	0.598434	0.260314	0
hsa-miR-181d-5p	--	AACATTCATTGTTGTCGGTGGGT	--	--	--	--	--	--	--	--	10.811	10.4426	10.4347	15.1105	9.02423	13.9767
mmu-miR-106a-3p	--	ACTGCAGTGCCAGCACTTCTTAC	--	--	--	--	--	--	--	--	0	0.130532	0	0	0	0
dre-miR-107b	--	AGCAGCATTGTACAGGGCTTT	--	--	--	--	--	--	--	--	8.34532	8.74567	7.2122	6.13395	7.63588	6.3164
dre-miR-193b-3p	--	AACTGGCCCGCAAAGTCCCGCT	--	--	--	--	--	--	--	--	0.379333	1.17479	0.460353	1.64569	0.6074	2.82222
efu-miR-23b	--	AATCACATTGCCAGGGATTACCACG	--	--	--	--	--	--	--	--	238.031	140.844	180.765	172.349	149.941	180.757
xtr-miR-106	--	AAAAGTGCTTATAGTGCAGGTAGA	--	--	--	--	--	--	--	--	32.2433	40.204	43.5801	39.7959	37.3117	34.8074
mdo-miR-200c-3p	--	TAATACTGCCGGGTAATGATGG	--	--	--	--	--	--	--	--	20.2943	30.5446	9.66742	51.4654	40.5222	28.0878
bta-miR-2406	--	AAGGGAAGAAGGAAGCTGGATT	--	--	--	--	--	--	--	--	0	0	0	0	0	1.74709
hsa-miR-3613-5p	--	TGTTGTACTTTTTTTTTTGTTC	--	--	--	--	--	--	--	--	0.948331	0	0	0.448826	0.173543	0.134392
gmo-miR-7132b-5p	--	GACTTGGTCGAAGCTCCTCAGG	--	--	--	--	--	--	--	--	8.34532	3.78544	4.45008	6.28356	3.12377	4.56931
dme-miR-263b-5p	--	CTTGGCACTGGGAGAATTCAC	--	--	--	--	--	--	--	--	0	0	0	0	0	0.134392
dre-miR-1788-3p	--	CAGGCAGCTAAAGCAAGTCTG	--	--	--	--	--	--	--	--	0	0.522129	0	1.7953	0	0.268783
ola-miR-150	--	ACTCCCAATCCTTGTACCAGT	--	--	--	--	--	--	--	--	5245.6	4025.23	4417.55	1415.9	827.539	1404.39
bta-miR-455-5p	--	TATGTGCCTTTGGACTACATC	--	--	--	--	--	--	--	--	11.949	8.74567	16.2658	21.2444	20.0442	26.8783
gmo-miR-10a-3p	--	AGATTCGATTCTAGGGGAGTA	--	--	--	--	--	--	--	--	3.41399	3.26331	7.5191	7.0316	5.90045	7.39154
oan-miR-205-5p	--	TCCTTCATTCCACCGGAGTCT	--	--	--	--	--	--	--	--	89.1432	75.8393	98.8225	1173.98	49.8068	896.66
ssc-miR-1388	--	AGGACTGTCAAACCTGAGAATG	--	--	--	--	--	--	--	--	41.5369	29.5003	29.4626	22.4413	20.8251	30.3725
ssc-miR-216	--	TAATCTCAGCTGGCAACTGTGAG	--	--	--	--	--	--	--	--	0.758665	3.78544	2.14831	3.59061	3.6444	2.95661
gmo-miR-19b-2-5p	--	AGTTTTGCTGGTTTGCATTCC	--	--	--	--	--	--	--	--	0.758665	1.43586	1.68796	1.04726	0.173543	0.268783
gga-miR-16-5p	--	TAGCAGCACGTAAATATTGGTG	--	--	--	--	--	--	--	--	2061.48	1321.25	1688.88	1675.62	1930.75	1376.98
gga-miR-6570-3p	--	AGAGGAGAGCCTGTGGGCCAGA	--	--	--	--	--	--	--	--	0	6.65715	0	0	0	0
pal-miR-9995-3p	--	ATCTCGGTGGAACCTCCA	--	--	--	--	--	--	--	--	0.379333	0.261065	0.153451	0.897652	1.2148	0.134392
efu-miR-152	--	GTCAGTGCATGACAGAACTTGGGC	--	--	--	--	--	--	--	--	116.455	112.127	197.185	290.69	296.498	262.735
mdo-miR-221-5p	--	ACCTGGCATACAATGTAGAATTCTGT	--	--	--	--	--	--	--	--	7.77632	4.0465	2.91557	7.77965	7.37557	8.86984
rno-miR-1-3p	--	TGGAATGTAAAGAAGTGTGTAT	--	--	--	--	--	--	--	--	468.286	267.069	1203.06	1924.42	3757.72	3446.34
mml-miR-133b-5p	--	TGGTCAAACGGAACCAAGTC	--	--	--	--	--	--	--	--	0	0	0	1.19687	0.867714	0.671958
hsa-miR-7157-3p	--	TCTGTGCTACTGGATGAAGAGT	--	--	--	--	--	--	--	--	0	0	0	0	1.04126	0
pma-miR-196b	--	TAGGTAGTATCATGTTGTTGGG	--	--	--	--	--	--	--	--	21.8116	16.7081	39.2835	76.7492	80.0032	106.438
dre-miR-144-5p	--	GGATATCATCGTATACTGTAAGT	--	--	--	--	--	--	--	--	646.383	373.453	468.64	580.781	634.472	267.574
mmu-miR-3074-5p	--	GTTCCTGCTGAACTGAGCCAGT	--	--	--	--	--	--	--	--	0	1.82745	1.07416	1.64569	0.173543	0.403175
tur-miR-263a-5p	--	TATGGCACTGGAAGAATTCACG	--	--	--	--	--	--	--	--	0	0	0	0	0	0.134392
efu-miR-128b	--	TCACAGTGAACCGGTCTCTTTTT	--	--	--	--	--	--	--	--	587.017	580.608	568.229	525.874	405.83	488.245
mmu-miR-3473f	--	CAAATAGGACTGGAGAGATG	--	--	--	--	--	--	--	--	0	0	0	0.299217	0	0
bta-miR-210	--	ACTGTGCGTGTGACAGCGGCTGA	--	--	--	--	--	--	--	--	13.8456	18.144	12.2761	14.512	20.5648	18.0085
oha-miR-27a-5p	--	AGGGCTTAGCTCACTTGTGAAC	--	--	--	--	--	--	--	--	0.189666	0	0	0.897652	0.347086	0
ola-miR-301b-3p	--	CAGTGCAATAGTATTGTC	--	--	--	--	--	--	--	--	6.44865	9.39833	11.3554	17.6538	12.4083	9.94497
hsa-let-7f-5p	--	TGAGGTAGTAGATTGTATAGTT	--	--	--	--	--	--	--	--	13200.2	12200.1	12245.1	8769.46	10418	10338.6
rno-miR-135b-5p	--	TATGGCTTTTCATTCCTATGTGA	--	--	--	--	--	--	--	--	0	0	0	0	0	0.134392
ccr-miR-135c	--	TATGGCTTTCTATTCCTATGTGA	--	--	--	--	--	--	--	--	0.948331	1.17479	0.153451	0.748043	1.04126	1.6127
gma-miR319p	--	TTTTGGACTGAAGGGAGCTCC	--	--	--	--	--	--	--	--	0	0	0	0	0	0.134392
gga-miR-18b-5p	--	TAAGGTGCATCTAGTGCAGTTA	--	--	--	--	--	--	--	--	0.948331	2.34958	0.613804	1.7953	1.04126	1.07513
gga-miR-7b	--	TGGAAGACTAGTGATTTTTGTT	--	--	--	--	--	--	--	--	0.189666	0.261065	0	0.149609	0.0867714	0
pte-miR-92a-3p	--	TATTGCACTCGTCCCGGCCTAA	--	--	--	--	--	--	--	--	1.138	2.61065	0.920706	0.897652	0.520628	1.20952
cte-miR-1	--	TGGAATGTAAAGAAGTATGTAG	--	--	--	--	--	--	--	--	346.9	167.212	942.036	1523.46	3052.44	2745.89
dre-miR-153b-5p	--	GTCATTTTTGTGGTTTGCAGCT	--	--	--	--	--	--	--	--	0	0	0	0	0.520628	0.268783
ssa-miR-137-5p	--	ACGGGTATTCTTGGGTTGATAA	--	--	--	--	--	--	--	--	0.379333	0	0.460353	0	0.173543	0.134392
ssa-miR-130a-3p	--	CAGTGCAACAATGAAAGGGCA	--	--	--	--	--	--	--	--	1.707	0	2.14831	5.2363	5.4666	7.66032
aae-miR-124	--	TAAGGCACGCGGTGAATGC	--	--	--	--	--	--	--	--	0	0	0.153451	0.149609	0	0.134392
osa-miR159a.1	--	TTTGGATTGAAGGGAGCTCTG	--	--	--	--	--	--	--	--	0	0	0	0	0	0.134392
ggo-miR-133b	--	TTTGGTCCCCTTCAACCAGC	--	--	--	--	--	--	--	--	24.0876	27.6729	59.8459	102.781	104.56	105.094
dre-miR-2192	--	AAAGTGAAAGGTGACTGAGAC	--	--	--	--	--	--	--	--	0	4.69916	0	1.7953	0	3.76296
gga-miR-7460-5p	--	GATGGCAGAGCCCTCAGACTGAGGC	--	--	--	--	--	--	--	--	0	0	0	0	0	2.82222
cin-miR-92c-3p	--	TATTGCACTCGTCCCGGTCTAT	--	--	--	--	--	--	--	--	0.379333	0.522129	0.153451	0.299217	0.173543	0.403175
hsa-miR-365b-5p	--	AGGGACTTTCAGGGGCAGCTGT	--	--	--	--	--	--	--	--	4.17266	2.34958	2.30177	4.18904	2.51637	7.66032
hsa-miR-129-2-3p	--	AAGCCCTTACCCCAAAAAGCAT	--	--	--	--	--	--	--	--	0	0.522129	0.153451	0	0.0867714	0.134392
hsa-miR-19b-3p	--	TGTGCAAATCCATGCAAAACTGA	--	--	--	--	--	--	--	--	53.6756	41.7703	48.0302	69.7176	82.3461	55.1005
pma-miR-130b	--	TAGTGCAATGTGAAAAGGGCAT	--	--	--	--	--	--	--	--	0	0.130532	0.153451	0.149609	0.0867714	0
ssa-miR-7a-5-3p	--	CAACAAGTCATAGTCTACCTCA	--	--	--	--	--	--	--	--	0	0	0	0	0.347086	0
aca-miR-457-5p	--	CAGCAGCACTTCAATATTGGCA	--	--	--	--	--	--	--	--	0.568999	0.130532	0.613804	2.99217	1.56189	0.940741
gmo-miR-129-4-5p	--	ACTTTTTGCGGTCTGGGCTTGC	--	--	--	--	--	--	--	--	1.51733	14.3586	3.06902	5.68513	4.33857	10.8857
hsa-miR-6821-5p	--	GTGCGTGGTGGCTCGAGGCGGGG	--	--	--	--	--	--	--	--	0	4.30757	0	0	0	0
mmu-miR-767	--	TGCACCATGGTTGTCTGAGCA	--	--	--	--	--	--	--	--	1.89666	0	0	0	0	0
cli-miR-455-5p	--	TATGTGCCCTTGGACTACATCGT	--	--	--	--	--	--	--	--	20.6736	12.9227	26.8539	31.717	28.461	37.2265
hsa-miR-19a-5p	--	AGTTTTGCATAGTTGCACTACA	--	--	--	--	--	--	--	--	0.568999	0	0	0	0.260314	0
lla-miR-139	--	TCTACAGTGCACGTGTCT	--	--	--	--	--	--	--	--	8.91432	13.7059	9.97432	11.9687	12.4083	12.4984
chi-miR-18b-5p	--	TAAGGTGCATCTAGTGCAG	--	--	--	--	--	--	--	--	0.948331	2.34958	0.613804	1.7953	1.04126	1.07513
gmo-miR-125a-3p	--	ACAGGTGAGGTCCTTGGGAACA	--	--	--	--	--	--	--	--	4.36232	1.56639	6.44494	7.18121	9.111	12.9016
gga-miR-1306-3p	--	TGGACGTTGGCTCTGGTGGTGAT	--	--	--	--	--	--	--	--	0	0	0	0	0.0867714	0
dre-miR-196d	--	TAGGTAGTTTTATGTTGTTGGG	--	--	--	--	--	--	--	--	22.3806	17.3608	39.7438	78.5445	81.5651	108.857
bta-miR-30e-5p	--	TGTAAACATCCTTGACTGGAAGCT	--	--	--	--	--	--	--	--	330.778	373.845	437.489	459.298	473.164	344.446
gga-miR-199b	--	CAGTAGTCTGCACATTTGGT	--	--	--	--	--	--	--	--	1.32766	2.74118	2.91557	4.48826	5.90045	6.04762
gma-miR156z	--	ATTGGAGTGAAGGGAGCT	--	--	--	--	--	--	--	--	0	0	0	0	0.173543	0.134392
hsa-miR-6805-5p	--	TAGGGGGCGGCTTGTGGAGTGT	--	--	--	--	--	--	--	--	0	0	0	0	0	0.134392
mmu-miR-190a-3p	--	ACTATATATCAAGCATATTCCT	--	--	--	--	--	--	--	--	0.189666	0	0.613804	0.299217	0.780943	0.403175
mmu-miR-142a-3p	--	TGTAGTGTTTCCTACTTTATGGA	--	--	--	--	--	--	--	--	3147.51	4617.97	2627.85	1808.77	1340.7	1805.68
ssa-let-7c-2-3p	--	CGGTACAACCTTCTAGCTTTCCT	--	--	--	--	--	--	--	--	13.656	65.3967	16.8796	16.3073	7.98297	18.2773
mmu-miR-132-3p	--	TAACAGTCTACAGCCATGGTCG	--	--	--	--	--	--	--	--	1.138	0.522129	0.920706	0.897652	1.04126	0.940741
mmu-miR-153-3p	--	TTGCATAGTCACAAAAGTGATC	--	--	--	--	--	--	--	--	0.189666	0.522129	0.767255	1.34648	1.12803	1.20952
prd-let-7-5p	--	TGAGGTAGTAGGTTGTATAGTTT	--	--	--	--	--	--	--	--	5572.21	4995.47	5942.24	4424.53	4938.59	5035.79
efu-miR-103b	--	AGCAGCATTGTACAGGGCTATGAAA	--	--	--	--	--	--	--	--	103.747	101.032	83.6308	96.7968	90.0687	99.4497
ccr-miR-459-3p	--	CAGGGAATCTCTGTTACTGGG	--	--	--	--	--	--	--	--	8.53498	1.95798	2.91557	0.149609	1.30157	0.671958
oar-miR-374b	--	ATATAATACAACCTGCTAAGT	--	--	--	--	--	--	--	--	0	0	0	0	0	0.134392
mml-miR-30c-1-3p	--	TGGGAGAGGGTTGTTTACTCC	--	--	--	--	--	--	--	--	2.276	1.69692	1.53451	0.897652	1.47511	1.88148
sma-miR-61-5p	--	TGTGGGTCTCTTTCTTGTCCAT	--	--	--	--	--	--	--	--	0	0	0	1.04726	0	0
csa-miR-92c	--	TATTGCACCTGTCCCGGCCGAT	--	--	--	--	--	--	--	--	0.379333	0.522129	0.306902	0.149609	0.173543	0.403175
dre-miR-17a-5p	--	CAAAGTGCTTACAGTGCAGGTA	--	--	--	--	--	--	--	--	12.8973	15.4028	13.0433	13.1656	14.057	12.0952
tgu-miR-30b-3p	--	CTTTCAGTCGGATGTTTGCAG	--	--	--	--	--	--	--	--	60.3139	37.0712	52.1734	75.2531	107.51	91.3863
mmu-miR-130a-3p	--	CAGTGCAATGTTAAAAGGGCAT	--	--	--	--	--	--	--	--	4.17266	2.21905	4.45008	7.63004	8.41683	7.52593
mmu-miR-124-3p	--	TAAGGCACGCGGTGAATGCC	--	--	--	--	--	--	--	--	0	0	0.153451	0.149609	0	0.134392
mmu-miR-137-5p	--	ACGGGTATTCTTGGGTGGATAAT	--	--	--	--	--	--	--	--	0.379333	0	0.460353	0	0.173543	0.403175
oan-miR-153-1-5p	--	GTCATTTTTGTGATCTGCAGCT	--	--	--	--	--	--	--	--	0	0	0	0	0.0867714	0
xtr-miR-196b	--	TAGGTAGTTTTATGTTGTTGG	--	--	--	--	--	--	--	--	22.3806	17.3608	39.7438	78.5445	81.5651	108.857
xla-miR-22-5p	--	CAGTTCTTCAGTGGCAAGCTTTA	--	--	--	--	--	--	--	--	40.9679	27.4118	29.4626	34.8588	45.1211	46.7683
mmu-miR-140-3p	--	TACCACAGGGTAGAACCACGG	--	--	--	--	--	--	--	--	201.995	198.018	158.975	224.114	232.634	185.998
cpi-miR-458-5p	--	AGCGCCATTTTCAGAGCTATAA	--	--	--	--	--	--	--	--	0.568999	0	0	0	0.173543	0.268783
lja-miR1507a	--	TCTTCCATCCATACATCATCT	--	--	--	--	--	--	--	--	3.60366	0	0	0	0	0
rno-miR-200a-5p	--	CATCTTACCGGACAGTGCTGG	--	--	--	--	--	--	--	--	1.32766	4.96023	0	43.8353	6.24754	20.1587
pbv-miR-15a-5p	--	TAGCAGCACATCATGATTTGTG	--	--	--	--	--	--	--	--	7.20732	8.35407	10.1278	7.77965	9.80517	5.51005
mmu-miR-6919-5p	--	TAGGCCACTGGAGGTGGAATTGT	--	--	--	--	--	--	--	--	0	0	0	0	1.73543	0
pal-miR-190b-5p	--	TGATATGTTTGATATTGGGTTGTT	--	--	--	--	--	--	--	--	0	0	0	0.448826	0.780943	0.940741
ssa-miR-181a-4-3p	--	ACCATCGACCGTTGAGTGTACC	--	--	--	--	--	--	--	--	115.696	149.068	133.963	124.774	92.6719	131.435
gga-miR-12286-5p	--	TGGGGCTGCAGGGCTGGGAGATG	--	--	--	--	--	--	--	--	0.758665	6.91821	0	0	0	0
mmu-miR-24-1-5p	--	GTGCCTACTGAGCTGATATCAGT	--	--	--	--	--	--	--	--	1.32766	2.34958	1.38106	0.299217	1.47511	2.68783
gga-miR-1643-3p	--	TAAAAGTGCTGCTGGTGGAAGAA	--	--	--	--	--	--	--	--	0	0	0	2.84256	0	0
cin-miR-125-5p	--	TCCCTGAGACCCTAAAACGTG	--	--	--	--	--	--	--	--	2.46566	3.00224	7.67255	5.68513	1.99574	4.7037
hsa-miR-10b-3p	--	ACAGATTCGATTCTAGGGGAAT	--	--	--	--	--	--	--	--	4.36232	3.26331	8.90016	8.37808	7.72265	8.86984
hsa-miR-196b-5p	--	TAGGTAGTTTCCTGTTGTTGGG	--	--	--	--	--	--	--	--	30.7259	24.6706	55.8562	111.309	116.621	158.179
bdi-miR159a-3p	--	CTTGGATTGAAGGGAGCTCT	--	--	--	--	--	--	--	--	0	0	0	0	0	0.134392
rno-miR-190b-5p	--	TGATATGTTTGATATTAGGTT	--	--	--	--	--	--	--	--	0	0	0	0.448826	0.780943	0.940741
cpi-miR-459-5p	--	TCAGTAACAAGGATTCATCCT	--	--	--	--	--	--	--	--	0.948331	0	0.767255	0	0.867714	0
rno-miR-10b-3p	--	ACAGATTCGATTCTAGGGGAA	--	--	--	--	--	--	--	--	4.36232	3.26331	8.90016	8.37808	7.72265	8.86984
rno-miR-26a-3p	--	CCTATTCTTGGTTACTTGCAC	--	--	--	--	--	--	--	--	0.189666	0	0.153451	1.49609	0.954485	0.940741
ccr-miR-489	--	TGACATCATATGTACGGCTGCT	--	--	--	--	--	--	--	--	7.20732	6.00449	18.4141	45.7802	50.4142	43.946
cfa-miR-19b	--	TGTGCAAATCCATGCAAAACTG	--	--	--	--	--	--	--	--	40.9679	32.372	37.2886	56.8513	64.7315	45.0212
dre-miR-200c-3p	--	TAATACTGCCTGGTAATGATGC	--	--	--	--	--	--	--	--	32.0536	38.1154	17.8003	118.191	62.1283	56.7132
ocu-miR-16a-5p	--	TAGCAGCACGTAAATACTGGCG	--	--	--	--	--	--	--	--	199.719	170.997	249.358	283.957	316.976	165.974
bta-miR-8549	--	GAGGTAGTAGGTGGTAT	--	--	--	--	--	--	--	--	0	0.130532	0	0.149609	0.0867714	0.134392
oha-miR-1306-3p	--	TGGACGTTAGCTCCGGTGGTGAT	--	--	--	--	--	--	--	--	0	0	0	0	0.0867714	0
hbv-miR-B3RC-3p	--	CGGCTCTGCGTTTATTGTTGGA	--	--	--	--	--	--	--	--	0	0	0	0	0.173543	0
mmu-miR-338-3p	--	TCCAGCATCAGTGATTTTGTTG	--	--	--	--	--	--	--	--	324.519	215.248	633.292	1132.39	883.94	870.051
oan-miR-30d-5p	--	TGTAAACATCCCCGACTGGAAGC	--	--	--	--	--	--	--	--	828.652	914.77	709.865	709.594	511.431	693.326
mse-miR-2779	--	ATCCGGCTCGAAGGACCA	--	--	--	--	--	--	--	--	1.51733	0.783194	0.613804	0.598434	0.347086	2.68783
xla-miR-103b-5p	--	CAGCTTCTTTACGGTGCTGCCTTG	--	--	--	--	--	--	--	--	0	0	0	0	0	0.268783
ola-miR-27d-3p	--	TTCACAGTGGCTAAGTTC	--	--	--	--	--	--	--	--	99.1955	69.7043	76.1117	110.411	108.811	108.588
hsa-miR-10a-5p	--	TACCCTGTAGATCCGAATTTGTG	--	--	--	--	--	--	--	--	242.014	146.849	209.307	385.841	492.254	595.489
gga-miR-34b-5p	--	CAGGCAGTGTAGTTAGCTGATTG	--	--	--	--	--	--	--	--	0	0	0	0	3.21054	0.671958
oan-miR-137b-3p	--	TTATTGCTTGAGAATACGCGTAG	--	--	--	--	--	--	--	--	1.89666	20.6241	7.05875	15.4097	14.7511	21.9058
hsa-miR-26b-5p	--	TTCAAGTAATTCAGGATAGGT	--	--	--	--	--	--	--	--	1591.49	1843.77	2319.57	2389.7	2259.01	2191.79
pma-miR-135b	--	TATGGCTTTTTATTCCTACGTGA	--	--	--	--	--	--	--	--	0	0	0	0	0	0.134392
ami-miR-125a-5p	--	TCCCTGAGACCCTTATCCTGTG	--	--	--	--	--	--	--	--	1293.9	1341.74	2352.1	2291.7	1144.95	2334.11
dre-miR-9-3p	--	TAAAGCTAGATAACCGAAAGT	--	--	--	--	--	--	--	--	0.758665	1.04426	0	1.34648	5.03274	1.07513
pma-miR-92a	--	TATTGCACTCGTCCCGGCCTTA	--	--	--	--	--	--	--	--	1.138	2.61065	0.920706	0.897652	0.520628	1.20952
ccr-miR-93	--	AAAAGTGCTGTTTGTGCAGGTAG	--	--	--	--	--	--	--	--	180.942	160.685	159.743	114.002	143.607	144.068
efu-miR-9188b	--	TTCTGAAAGGCCTGGTGCTGGA	--	--	--	--	--	--	--	--	0	0	0.153451	0	0	0
cgr-miR-15a-5p	--	TAGCAGCACATAATGGTTTGTGGA	--	--	--	--	--	--	--	--	40.2093	39.8124	45.7284	42.04	45.7285	33.7323
mml-miR-31-5p	--	GGCAAGATGCTGGCATAGCTG	--	--	--	--	--	--	--	--	0.189666	0	0.306902	0	0	0.134392
mdo-let-7d	--	AGAGGTAGTAGGTTGCATAGT	--	--	--	--	--	--	--	--	7.96598	8.61513	8.28636	4.93708	5.20628	5.91323
bta-miR-215	--	ATGACCTATGAATTGACAGACA	--	--	--	--	--	--	--	--	45.8992	23.6263	15.3451	13.4648	90.0687	27.6847
oha-miR-9-1-5p	--	CTTTCGGTTATCTAGCTTTAT	--	--	--	--	--	--	--	--	0	0	0.306902	1.04726	0.0867714	0.268783
cte-miR-29b	--	TAGCACCATTTGAAATCAGTG	--	--	--	--	--	--	--	--	26.3636	29.2392	30.3833	43.0873	39.7413	38.9735
pma-miR-100b	--	AACCCGTAGATTCGAACTTGGG	--	--	--	--	--	--	--	--	8.72465	7.04875	7.36565	6.73239	6.50785	9.81058
hsa-miR-218-5p	--	TTGTGCTTGATCTAACCATGT	--	--	--	--	--	--	--	--	100.713	111.736	51.713	97.844	76.1853	88.2952
hsa-miR-130b-5p	--	ACTCTTTCCCTGTTGCACTAC	--	--	--	--	--	--	--	--	3.03466	4.17703	5.67769	10.7718	5.72691	13.9767
ssa-miR-135a-3p	--	TATAGGGATGGAAGCCATGCA	--	--	--	--	--	--	--	--	0	0	0	0	0.0867714	0
bfl-miR-33	--	GTGCATTGTAGTTGCATTGCAT	--	--	--	--	--	--	--	--	1.138	2.21905	1.38106	2.69296	1.99574	1.07513
gmo-miR-489-5p	--	TGGTCGTATGTGTGACGTCATT	--	--	--	--	--	--	--	--	0.379333	2.08852	7.826	10.9214	15.0115	6.04762
cfa-miR-1306	--	CCACCTCCCCTGCAAACGTCC	--	--	--	--	--	--	--	--	1.138	2.61065	0.306902	0.299217	0.260314	0.537566
sof-miR159c	--	CTTGGATTGAAGGGAGCTCCT	--	--	--	--	--	--	--	--	0	0	0	0	0	0.134392
ccr-miR-142-5p	--	CATAAAGTAGACAGCACTACT	--	--	--	--	--	--	--	--	666.867	1289.27	832.472	567.166	456.591	434.757
mmu-miR-200b-3p	--	TAATACTGCCTGGTAATGATGA	--	--	--	--	--	--	--	--	29.0189	38.1154	14.1175	83.1824	56.2279	47.1714
cli-miR-7a-2-3p	--	CAACAAGTCACAGTCTGCCCTA	--	--	--	--	--	--	--	--	0.568999	0	0	0	0.0867714	0
mmu-miR-7b-5p	--	TGGAAGACTTGTGATTTTGTTGTT	--	--	--	--	--	--	--	--	8.72465	10.7037	8.74671	11.2206	9.97871	11.6921
ami-miR-138-2-3p	--	CTATTTCACTACACCAGGGTT	--	--	--	--	--	--	--	--	0.379333	0.391597	0.306902	0.299217	0.0867714	0.134392
efu-miR-103a	--	AGCAGCATTGTACAGGGCTATGAAG	--	--	--	--	--	--	--	--	103.747	101.032	83.6308	96.7968	90.0687	99.4497
gmo-miR-2187b-3p	--	TTACAGGCTATGCTAATCTAT	--	--	--	--	--	--	--	--	0	0	0	0	0.0867714	0
abu-miR-7552	--	TTACAATTAAAGGATATTTCT	--	--	--	--	--	--	--	--	0.379333	0	0.613804	0.299217	0.867714	0.403175
dno-miR-153a-3p	--	TTGCATAGTCACAAAAGTGGTCA	--	--	--	--	--	--	--	--	0	0	0.306902	0.299217	0.347086	0.268783
ptc-miR1446a	--	TTCTGAACTCTCTCCCTCAA	--	--	--	--	--	--	--	--	0	0	0	0.149609	0	0
mmu-miR-30e-3p	--	CTTTCAGTCGGATGTTTACAGC	--	--	--	--	--	--	--	--	151.354	133.143	132.121	165.168	204.694	193.389
pbv-let-7c-2-3p	--	CTATACAGCCTCCTAGCTTTCC	--	--	--	--	--	--	--	--	1.51733	0	4.45008	4.63787	2.51637	3.2254
hsa-miR-23b-3p	--	ATCACATTGCCAGGGATTACCAC	--	--	--	--	--	--	--	--	238.031	140.844	180.765	172.349	149.941	180.757
mmu-miR-141-3p	--	TAACACTGTCTGGTAAAGATGG	--	--	--	--	--	--	--	--	15.1733	33.8079	8.59326	56.5521	34.6218	33.1947
ola-miR-192-5p	--	TGACCTATGAATTGACAGCCA	--	--	--	--	--	--	--	--	46.4682	24.0179	15.8055	13.4648	90.329	27.8191
cte-miR-10b	--	TTACCCTGTCGAACCGAGCGAGTG	--	--	--	--	--	--	--	--	0.758665	0.130532	0.920706	1.04726	0.954485	2.01587
ipu-miR-27e	--	TTCACAGTGGCTAAGTTCAGT	--	--	--	--	--	--	--	--	99.1955	69.7043	76.1117	110.411	108.464	108.588
pma-miR-205b	--	CCCTTCATTCCACCGGAGTCTGT	--	--	--	--	--	--	--	--	89.1432	75.7087	98.8225	1173.98	49.8068	896.66
dre-miR-7147	--	TGTACCATGCTGGTAGCCAGT	--	--	--	--	--	--	--	--	64.1072	25.9759	35.4472	44.733	48.4184	34.4042
aca-miR-196c-5p	--	TAGGTAGTTTCACGTTGTTGGG	--	--	--	--	--	--	--	--	74.9182	53.9098	118.157	198.68	214.846	273.756
gmo-miR-125b-3p	--	ACGGGTTAGGCTCTTGGGA	--	--	--	--	--	--	--	--	0	0	2.76212	1.34648	0.867714	1.88148
pol-miR-21-3p	--	CGACAACAGTCTGAAGGCTGTC	--	--	--	--	--	--	--	--	4.36232	30.8056	12.583	7.92926	5.55337	4.97249
gma-miR2108a	--	TTAATGTGTTGTGTTTGTCGG	--	--	--	--	--	--	--	--	0	0	0	0	0	1.20952
gmo-miR-7132a-5p	--	GACTTGGTCAAAGCTCCTCAG	--	--	--	--	--	--	--	--	20.484	7.70141	8.28636	21.2444	9.19777	12.0952
gmo-miR-212-2-5p	--	ACCTTGGCTATAGACTGCTTACT	--	--	--	--	--	--	--	--	1.32766	1.69692	1.22761	1.64569	1.04126	3.89735
mdo-miR-210-3p	--	ACTGTGCGTGTGACAGCGGCT	--	--	--	--	--	--	--	--	13.8456	18.144	12.2761	14.512	20.6516	18.0085
oha-miR-221-5p	--	ACCTGGCATACAATGTAGAATACTGT	--	--	--	--	--	--	--	--	1.707	0	0.460353	1.19687	1.38834	1.07513
oni-miR-10855	--	TTCGGGTTCAGGTTCTCCGGCT	--	--	--	--	--	--	--	--	0	0	0	0.149609	0	0
aga-miR-184	--	TGGACGGAGAACTGATAAGGG	--	--	--	--	--	--	--	--	72.6422	71.1401	50.7923	267.351	17.4411	150.653
pbv-miR-155a-5p	--	TTAATGCTAATTGTGATAGGTGT	--	--	--	--	--	--	--	--	62.7795	59.9143	34.9868	25.7327	24.296	46.9027
dvi-miR-125-5p	--	TCCCTGAGACCCTAACTTGTG	--	--	--	--	--	--	--	--	3989.44	3588.86	5227.46	5083.85	3509.82	5234.01
efu-miR-93	--	CCAAAGTGCTGTTCGTGCAGGTAGT	--	--	--	--	--	--	--	--	0.948331	0	0.306902	0.299217	0.347086	0.671958
cpo-miR-15b-5p	--	TAGCAGCACATCATGATTTACA	--	--	--	--	--	--	--	--	0.948331	1.17479	0.920706	0.448826	0.520628	0.403175
hsa-miR-363-3p	--	AATTGCACGGTATCCATCTGTA	--	--	--	--	--	--	--	--	4.93132	7.17928	5.06388	5.98434	7.20203	8.46667
odi-miR-92a	--	TATTGCACTCGTCCCGGCCTTG	--	--	--	--	--	--	--	--	1.138	2.61065	0.920706	0.897652	0.520628	1.20952
eel-miR-11050-3p	--	TAATAGCATGTATTACCTGAGC	--	--	--	--	--	--	--	--	3.03466	4.8297	3.37592	8.97652	4.07826	1.74709
hsa-miR-29b-3p	--	TAGCACCATTTGAAATCAGTGTT	--	--	--	--	--	--	--	--	29.5879	35.2437	35.1403	52.2134	47.0301	44.0804
ssa-miR-15a-5p	--	CGTAGCAGCACGTCATGGTTTGT	--	--	--	--	--	--	--	--	106.213	110.039	69.5133	70.316	58.3104	42.6021
rno-miR-363-3p	--	AATTGCACGGTATCCATCTGT	--	--	--	--	--	--	--	--	4.93132	7.17928	5.06388	5.98434	7.20203	8.46667
abu-let-7f	--	TGAGGTAGTAGATTGTGTAGTT	--	--	--	--	--	--	--	--	581.327	503.594	534.01	381.801	467.177	485.691
ami-miR-10c-3p	--	ACAAATTCGTCTCTAGGGGAA	--	--	--	--	--	--	--	--	0	0	0	0.149609	0.260314	0.537566
hsa-miR-29a-5p	--	ACTGATTTCTTTTGGTGTTCAG	--	--	--	--	--	--	--	--	2.08633	1.56639	2.14831	2.24413	1.99574	2.82222
mmu-miR-130b-3p	--	CAGTGCAATGATGAAAGGGCAT	--	--	--	--	--	--	--	--	3.22433	0	6.9053	14.512	19.1765	16.5302
hsa-miR-30a-3p	--	CTTTCAGTCGGATGTTTGCAGC	--	--	--	--	--	--	--	--	162.734	143.455	141.022	179.231	215.974	208.173
gga-miR-9-3p	--	TAAAGCTAGAGAACCGAATGT	--	--	--	--	--	--	--	--	2.84499	2.87171	1.53451	3.59061	14.5776	7.9291
ssa-miR-725-3p	--	TTCAGTCATTGTTTCTGGTAGT	--	--	--	--	--	--	--	--	807.409	531.789	585.569	8497.47	356.63	3506.68
mmu-miR-138-5p	--	AGCTGGTGTTGTGAATCAGGCCG	--	--	--	--	--	--	--	--	0.758665	1.30532	1.07416	2.54335	1.99574	2.28466
mml-miR-100-3p	--	AAGCTTGTGTCTATAGGTATG	--	--	--	--	--	--	--	--	24.467	17.2303	25.7798	28.7249	23.3415	25.2656
cin-miR-4034-3p	--	CTTTTCTCTGGCACTGCGAG	--	--	--	--	--	--	--	--	0	0	0	0	0.780943	0
tgu-let-7b-3p	--	CTATACAACCTACTGCCTTCC	--	--	--	--	--	--	--	--	18.0183	15.0112	19.7952	15.8585	19.8706	12.2296
fru-miR-216a	--	AAATCTCAGCTGGCAACTGTGA	--	--	--	--	--	--	--	--	0.758665	3.78544	2.14831	3.59061	3.6444	2.95661
gsa-miR-10b-5p	--	AACCCTGTAGACCCGAATTTGA	--	--	--	--	--	--	--	--	1.89666	1.04426	0.767255	2.09452	2.77668	4.16614
mdo-miR-375	--	TTTTGTTCGTTCGGCTCGCGTGA	--	--	--	--	--	--	--	--	68.6592	113.433	17.0331	61.3395	20.478	52.5471
chi-miR-137	--	ATTGCTTAAGAATACGCGTAGT	--	--	--	--	--	--	--	--	1.89666	21.2768	7.05875	15.5593	15.0115	21.9058
ssa-miR-29c-5p	--	ACTGTTTTCTTTTGGTGTTTAGA	--	--	--	--	--	--	--	--	0	0	0.460353	0	0	0
sko-miR-375	--	TTTGTTCGTTCGGCTCGCGCGA	--	--	--	--	--	--	--	--	10.6213	9.13726	1.38106	4.33865	1.73543	2.41905
mmu-miR-7214-5p	--	TGTTTTCTGGGTTGGAATGAGAA	--	--	--	--	--	--	--	--	0	0	0	0	0.954485	0
mmu-miR-139-5p	--	TCTACAGTGCACGTGTCTCCAG	--	--	--	--	--	--	--	--	8.91432	13.7059	9.97432	11.9687	12.4083	12.4984
hsa-miR-1297	--	TTCAAGTAATTCAGGTG	--	--	--	--	--	--	--	--	3.03466	1.43586	2.30177	2.84256	2.51637	2.68783
gga-miR-221-5p	--	AACCTGGCATACAATGTAGATTTCTGT	--	--	--	--	--	--	--	--	7.77632	4.0465	2.91557	7.92926	7.37557	8.86984
dre-miR-27d	--	TTCACAGTGGCTAAGTTCTTCA	--	--	--	--	--	--	--	--	229.876	234.697	198.873	221.87	211.549	224.165
ggo-miR-93	--	AAAGTGCTGTTCGTGCAGGTAG	--	--	--	--	--	--	--	--	0.948331	0	0.306902	0.299217	0.347086	0.671958
pbv-miR-133c-3p	--	TTTGGTCCCCTTCAACCAGCTGG	--	--	--	--	--	--	--	--	59.7449	74.1424	143.477	264.957	343.702	285.044
pma-miR-23a-3p	--	ATCACATTGCCAGGGATTACCGC	--	--	--	--	--	--	--	--	161.596	108.081	131.201	124.175	108.811	130.225
oni-miR-132c	--	AGCCATGACTGTAGACTGTTACT	--	--	--	--	--	--	--	--	2.08633	0	1.68796	6.882	3.29731	5.77884
mdo-miR-193a-3p	--	AACTGGCCTACAAAGTCCCAG	--	--	--	--	--	--	--	--	0.758665	0	0.613804	1.04726	0.433857	1.88148
dno-miR-133a-5p	--	GCTGGTAAAATGGAACCAAATC	--	--	--	--	--	--	--	--	0	0	0	0.598434	0.694171	0.671958
ptr-miR-216a	--	TTAATCTCAGCTGGCAACTGT	--	--	--	--	--	--	--	--	0.758665	3.78544	2.14831	3.59061	3.6444	2.95661
tgu-miR-181b-2-3p	--	ACTCACTGACCAATGAATGCA	--	--	--	--	--	--	--	--	2.276	2.74118	1.38106	2.54335	2.86346	3.62857
hsa-miR-196a-5p	--	TAGGTAGTTTCATGTTGTTGGG	--	--	--	--	--	--	--	--	75.1079	54.1709	119.538	200.176	216.408	275.906
dme-miR-3-5p	--	GGATGCATCTTGTGCAGTTATG	--	--	--	--	--	--	--	--	0	0	0	0	0.0867714	0
efu-miR-181e	--	AACATTCATTGCTGTCGGTGGGTTT	--	--	--	--	--	--	--	--	56.7102	41.6398	36.5214	64.0325	38.7	56.7132
ami-miR-145-5p	--	GTCCAGTTTTCCCAGGAATCC	--	--	--	--	--	--	--	--	54.2446	57.1732	71.5082	121.632	211.028	137.214
dqu-miR-3785-3p	--	TACCCTGTAACGTCCTGGGACT	--	--	--	--	--	--	--	--	0	0	0	0	0.347086	0
cpi-miR-1b-3p	--	TGGAATGTTAAGAAGTATGTAT	--	--	--	--	--	--	--	--	346.9	167.212	942.036	1523.46	3052.44	2746.43
ssa-miR-21b-3p	--	CGACAACAGTCTGTAGGCTGTC	--	--	--	--	--	--	--	--	4.36232	30.8056	12.583	7.92926	5.55337	4.97249
mmu-miR-200a-3p	--	TAACACTGTCTGGTAACGATGT	--	--	--	--	--	--	--	--	94.2641	220.469	60.4597	494.008	272.983	252.253
gmo-miR-16a-5p	--	TAGCAGCACGTAAATATTGGT	--	--	--	--	--	--	--	--	2061.1	1320.99	1688.73	1675.17	1930.49	1376.71
gmo-miR-20b-5p	--	CAAAGTGCTCACAGTGCAGATA	--	--	--	--	--	--	--	--	3.41399	3.91597	2.76212	3.59061	4.68566	3.89735
cpi-miR-338b-3p	--	TCCAGCATCAGTGATTTTGTTGT	--	--	--	--	--	--	--	--	325.088	215.248	634.213	1132.54	884.374	870.051
tgu-miR-218-3p	--	AAACATGGTTCTGTCAAGCAC	--	--	--	--	--	--	--	--	0	0	0.460353	1.64569	0.694171	0.806349
sme-miR-8a-3p	--	TAATACTGTCAGGTAACGATGCC	--	--	--	--	--	--	--	--	0	0	0.306902	0	0	0.134392
ipu-miR-457b	--	TAGCAGCACATCAATATTGGCA	--	--	--	--	--	--	--	--	1341.51	1173.09	1625.51	1701.95	1847.45	1003.64
mmu-miR-185-5p	--	TGGAGAGAAAGGCAGTTCCTGA	--	--	--	--	--	--	--	--	0.379333	0	0	0	0	0
chi-miR-221-5p	--	ACCTGGCATACAATGTAGATT	--	--	--	--	--	--	--	--	7.77632	4.0465	2.91557	7.77965	7.11525	8.73545
ame-miR-125-5p	--	CCCCTGAGACCCTAACTTGTGA	--	--	--	--	--	--	--	--	3584.31	2795.09	4547.22	4378.45	2990.32	4552.24
gsa-miR-7-5p	--	TGGAAGACTTGTGATTGAGTTGTT	--	--	--	--	--	--	--	--	0	0	0	0	0.0867714	0
pol-miR-144-5p	--	GGATATCATCTTATACTGTAAGT	--	--	--	--	--	--	--	--	597.07	333.771	432.885	536.347	590.219	248.759
ola-miR-338-5p	--	AACAACATCCTGGTGCTGCCTGAGT	--	--	--	--	--	--	--	--	0	0	1.22761	0.299217	0.694171	2.15026
cli-miR-148b-3p	--	TCAGTGCATCACAGAACTTGGT	--	--	--	--	--	--	--	--	0.189666	0.261065	0.153451	0.299217	0.173543	0.134392
ppc-miR-133-3p	--	TTTGGTCCCCTCCAACCAGCCA	--	--	--	--	--	--	--	--	0.379333	0.652662	1.07416	1.94491	2.25606	2.01587
pma-miR-29a-3p	--	TAGCACCATTTGAAATCAGTTA	--	--	--	--	--	--	--	--	161.027	229.867	181.839	323.454	350.817	252.253
ssa-miR-2187-3p	--	TTACAGGCTATGCTAATCTATGC	--	--	--	--	--	--	--	--	0	0	0	0	0.0867714	0
hsa-miR-217-5p	--	TACTGCATCAGGAACTGATTGGA	--	--	--	--	--	--	--	--	3.41399	3.00224	3.52937	4.63787	7.20203	8.19788
ath-miR319c	--	TTGGACTGAAGGGAGCTCCTT	--	--	--	--	--	--	--	--	0	0	0	0	0	0.134392
gmo-miR-103-5p	--	AGCCTCTTTACGGTGCTGC	--	--	--	--	--	--	--	--	0	0	0	0	0	0.268783
api-miR-184b	--	TGGACGGAGAACTGATAAAGGA	--	--	--	--	--	--	--	--	61.6415	48.6886	40.0507	213.94	13.4496	123.775
rno-miR-217-5p	--	TACTGCATCAGGAACTGACTGG	--	--	--	--	--	--	--	--	3.41399	3.00224	3.52937	4.63787	7.20203	8.19788
pxy-miR-8508	--	ATGAGACCTGGCATAAAGATAAAA	--	--	--	--	--	--	--	--	0	0	0	0	1.38834	0
ssa-miR-21a-5p	--	TAGCTTATCAGACTGGTGTTGACT	--	--	--	--	--	--	--	--	22019.7	34483.1	19113.9	17017.2	12767.6	17655.4
oan-miR-92d	--	TATTGCGCTTGTTCCGGCCTGT	--	--	--	--	--	--	--	--	0	0	0	0	0.0867714	0
gga-miR-12238-3p	--	TTGGGCTGGGCTTGCTGCGTGG	--	--	--	--	--	--	--	--	0	0	0	0	0.433857	0
cli-miR-451-5p	--	AAACCGTTACCATTACTGTGTTT	--	--	--	--	--	--	--	--	2491.08	2725.38	2771.79	2294.85	2687.31	1132.92
gmo-miR-20a-3p	--	ACTGCAGCGTGAGCACTTCAAG	--	--	--	--	--	--	--	--	0	0	0	0	0.173543	0.268783
hsa-miR-2278	--	GAGAGCAGTGTGTGTTGCCTGG	--	--	--	--	--	--	--	--	0	0	0	2.09452	0	0
tch-let-7a-5p	--	TAAGGTAGTAGATTGTATAGTT	--	--	--	--	--	--	--	--	580.948	508.554	527.718	381.652	464.921	483.81
ssa-miR-22b-5p	--	CGTTCTTCACTGGCTAGCTTT	--	--	--	--	--	--	--	--	191.942	309.753	193.655	255.98	207.123	168.93
api-miR-29	--	TAGCACCATTTGAAACCAGT	--	--	--	--	--	--	--	--	2.84499	3.39384	3.68283	3.14178	3.29731	3.89735
sja-miR-133	--	TTGGTCCCTATCAACCAGCTGT	--	--	--	--	--	--	--	--	0.189666	0.261065	0.460353	0.448826	1.47511	1.20952
dre-miR-129-1-3p	--	GAAGCCCTTACCCCAAAAAGT	--	--	--	--	--	--	--	--	0	0.522129	0.153451	0	0.0867714	0.134392
cfa-miR-363	--	AATTGCACGGTATCCATCTGTAA	--	--	--	--	--	--	--	--	4.93132	7.17928	5.06388	5.98434	7.20203	8.46667
oha-miR-1788-3p	--	CAGGCAGCTAAAGCAAGCCTG	--	--	--	--	--	--	--	--	0	0.522129	0	1.7953	0	0.268783
ocu-let-7b-3p	--	CTATACAGCCTACTGCCTTCCC	--	--	--	--	--	--	--	--	9.10398	7.17928	15.0382	10.323	15.9659	9.94497
bta-miR-2387	--	TGGAAGGCCTGGCTTTGCAGCG	--	--	--	--	--	--	--	--	0	0	2.30177	0	0	0
chi-miR-144-5p	--	TGGGATATCATCATATACTGT	--	--	--	--	--	--	--	--	597.07	333.771	432.885	536.347	590.219	248.759
api-miR-210	--	TTGTGCGTGTGACATCGGCTA	--	--	--	--	--	--	--	--	0.189666	0.130532	0	0.149609	0.0867714	0
cgr-miR-140-3p	--	ACCACAGGGTAGAACCACGGAC	--	--	--	--	--	--	--	--	201.995	198.018	158.975	224.114	232.634	185.998
osa-miR5807	--	AGGAGGTCTGGAGAGTTATGTGGC	--	--	--	--	--	--	--	--	1.138	0	0	0	0.694171	0.134392
rno-miR-20b-3p	--	ACTGCAGTGTGAGCACTTCTGG	--	--	--	--	--	--	--	--	0	0.652662	0	0.448826	0.433857	0.268783
pbv-miR-200b-3p	--	TAATACTGCCTGGTAAAGATG	--	--	--	--	--	--	--	--	20.2943	30.5446	9.66742	51.4654	40.5222	28.0878
hsa-miR-8080	--	GAAGGACACTGGTGTCAACGGCT	--	--	--	--	--	--	--	--	0	0	0	3.441	0	0
ccr-miR-27c-3p	--	TTCACAGTGGTTAAGTTCTGCC	--	--	--	--	--	--	--	--	519.306	368.493	403.576	513.756	610.871	492.814
cli-miR-10c-3p	--	CAAATTCGTCTCTAGGGGAATA	--	--	--	--	--	--	--	--	0	0	0	0.149609	0.260314	0.537566
gga-miR-146b-5p	--	TGAGAACTGAATTCCATAGGCG	--	--	--	--	--	--	--	--	8.72465	7.57087	4.91043	9.87417	9.54485	9.40741
hsa-miR-26a-2-3p	--	CCTATTCTTGATTACTTGTTTC	--	--	--	--	--	--	--	--	4.74166	4.69916	5.21734	7.92926	3.81794	6.45079
oan-miR-222a-5p	--	CGCTCAGTAGTCAGTGTAGATC	--	--	--	--	--	--	--	--	376.488	265.372	247.67	436.857	373.898	438.923
hsa-miR-20a-5p	--	TAAAGTGCTTATAGTGCAGGTAG	--	--	--	--	--	--	--	--	32.2433	40.204	43.887	39.9455	37.3985	34.9418
dre-miR-24b-3p	--	TGGCTCAGTTCAGCAGGAACCG	--	--	--	--	--	--	--	--	28.4499	30.5446	28.8488	29.4729	25.9446	27.2815
dre-miR-375	--	TTTGTTCGTTCGGCTCGCGTTA	--	--	--	--	--	--	--	--	68.6592	113.433	17.34	62.2372	20.9987	54.0254
rno-miR-222-5p	--	GGCTCAGTAGCCAGTGTAGAT	--	--	--	--	--	--	--	--	2.65533	3.6549	1.84141	2.84256	2.60314	2.95661
ssa-miR-19c-4-5p	--	AGTTTTGCTGGTTTGCTTTCAG	--	--	--	--	--	--	--	--	0.758665	1.43586	1.68796	1.04726	0.173543	0.268783
ssa-miR-202-3p	--	TTCCTATGCATATACCGCTTTGA	--	--	--	--	--	--	--	--	0.189666	0.130532	0	0.149609	1.56189	0.537566
tgu-miR-196	--	TAGGTAGTTTCATGTTGTTG	--	--	--	--	--	--	--	--	74.9182	54.0404	118.311	198.979	214.933	273.89
dme-miR-263a-5p	--	AATGGCACTGGAAGAATTCACGGG	--	--	--	--	--	--	--	--	0	0	0	0	0	0.134392
cfa-miR-23b	--	ATCACATTGCCAGGGATTA	--	--	--	--	--	--	--	--	7.01765	5.22129	5.52424	3.29139	3.81794	4.56931
hsa-miR-222-5p	--	CTCAGTAGCCAGTGTAGATCCT	--	--	--	--	--	--	--	--	2.65533	3.6549	1.84141	2.84256	2.60314	2.95661
ami-miR-338-5p	--	AACAATATCCTGGTGCTGAGCG	--	--	--	--	--	--	--	--	0	0	0	0	0.0867714	0
asu-miR-79-5p	--	TTTGGTTATCTGGCTGTATGA	--	--	--	--	--	--	--	--	0	0.130532	0	0.149609	1.38834	0.134392
bta-miR-10176-5p	--	AGGAGGAGAGAGCTGCAAGTT	--	--	--	--	--	--	--	--	5.31066	0	0	0	0	0
ame-miR-92c-3p	--	ATTGCACTCGTCCCGGCCT	--	--	--	--	--	--	--	--	0.189666	0.130532	0.153451	0.299217	0.0867714	0.268783
dre-miR-18b-5p	--	TAAGGTGCATTTAGTGCAGATA	--	--	--	--	--	--	--	--	2.276	4.96023	1.99486	2.84256	1.8222	2.41905
dre-miR-7b	--	TGGAAGACTTGTGATTTTGTT	--	--	--	--	--	--	--	--	8.72465	10.7037	8.74671	11.2206	9.97871	11.6921
dma-miR-10a	--	ACCCTGTAGATCCGAATTTGTGTA	--	--	--	--	--	--	--	--	41.3473	21.7989	39.13	94.8519	112.456	143.261
gga-miR-132b-5p	--	ACCATGGCTGTAGACTGTTAC	--	--	--	--	--	--	--	--	6.44865	4.96023	3.06902	8.97652	10.9332	11.0201
mmu-miR-455-3p	--	GCAGTCCACGGGCATATACAC	--	--	--	--	--	--	--	--	2.08633	1.17479	0.613804	4.03943	10.1523	3.35979
gra-miR8674b	--	TTAGAAATGGACCATGGATGATGT	--	--	--	--	--	--	--	--	0.189666	0	0	0	0	0
mmu-miR-3970	--	GAGGTTGTAGTTTGTGCTTT	--	--	--	--	--	--	--	--	1.707	0.913726	0.460353	0.299217	0.867714	0.671958
dre-miR-199-3-3p	--	ACAGTAGTCCGCACATTGGTT	--	--	--	--	--	--	--	--	2967.9	2256.77	5751.35	7416.25	8080.07	8513.17
ghr-miR2948-5p	--	TGTGGGAGAGTTGGGCAAGAAT	--	--	--	--	--	--	--	--	0	0	0	0	0	0.134392
smo-miR1088-5p	--	CAGAAGAAAGAGAGCACGCAT	--	--	--	--	--	--	--	--	0	0	0	0	0.347086	0
oan-miR-24-2-5p	--	GTGCCTACTGAGCTGAAACGCAGT	--	--	--	--	--	--	--	--	0	0	0	0.149609	0	0
gga-miR-193b-3p	--	AACTGGCCCACAAAGTCCCGCTTT	--	--	--	--	--	--	--	--	0.379333	1.17479	0.460353	1.64569	0.6074	2.82222
dre-miR-203b-3p	--	GTGAAATGTTCAGGACCACTTG	--	--	--	--	--	--	--	--	173.165	104.295	150.075	2177.55	93.5396	870.992
oan-miR-106-5p	--	AAAAGTGCTTACAGTGCAGGT	--	--	--	--	--	--	--	--	9.29365	10.9647	10.1278	9.42534	9.19777	8.06349
gmo-miR-103-2-5p	--	AGCCTCTTTACAGTGCTGCCTT	--	--	--	--	--	--	--	--	0	0	0	0	0	0.268783
pbv-miR-130a-3p	--	CAGTGCAATGTAAAAAGGGCATTG	--	--	--	--	--	--	--	--	3.03466	1.95798	3.06902	3.29139	3.6444	2.95661
dre-miR-499-5p	--	TTAAGACTTGCAGTGATGTTTA	--	--	--	--	--	--	--	--	9.86265	6.78768	48.7974	13.3152	23.6886	34.9418
ola-miR-301a-3p	--	GTGCAATAGTATTGTCAAAGCA	--	--	--	--	--	--	--	--	7.77632	12.5311	12.7364	13.4648	10.6729	9.00423
ami-miR-192-5p	--	TGACCTATGGATTGACAGCCAG	--	--	--	--	--	--	--	--	46.4682	24.0179	15.8055	13.4648	90.329	27.8191
oha-miR-29a-1-5p	--	AACTGATTTCTTCTGGTGTT	--	--	--	--	--	--	--	--	0	0	0.460353	0	0	0
aca-miR-1a-2-5p	--	ACATACTTCTTTATATGCCC	--	--	--	--	--	--	--	--	0.189666	0	0.306902	1.34648	3.47086	1.74709
dme-miR-92b-3p	--	AATTGCACTAGTCCCGGCCTGC	--	--	--	--	--	--	--	--	0	0.130532	0.153451	0.149609	0.0867714	0.134392
mdo-miR-199b-2-5p	--	CCAGTGTTCAGACTACCTGTTC	--	--	--	--	--	--	--	--	1.51733	1.04426	5.06388	5.38591	5.98723	5.91323
pma-miR-30d	--	TGTAAACATCCACGACTGGAAGCT	--	--	--	--	--	--	--	--	828.462	914.77	709.865	709.594	511.344	693.192
tur-miR-263b-5p	--	CTTGGCACTGGAAGAATTCACCG	--	--	--	--	--	--	--	--	0	0	0	0	0	0.134392
gmo-miR-129-5p	--	TCTTTTTGCGGTCTGGGCTTGC	--	--	--	--	--	--	--	--	1.51733	14.3586	3.06902	5.68513	4.33857	10.8857
pal-miR-222-5p	--	GCTCAGTAGCCAGTGTAGATCC	--	--	--	--	--	--	--	--	2.65533	3.6549	1.84141	2.84256	2.60314	2.95661
dme-miR-100-5p	--	AACCCGTAAATCCGAACTTGTG	--	--	--	--	--	--	--	--	223.617	127.269	170.177	189.704	198.967	249.028
mdm-miR159a	--	CTTGGATTGAAGGGAGCTCC	--	--	--	--	--	--	--	--	0	0	0	0	0	0.134392
gga-miR-1788-3p	--	CAGGCAGCGAAAGCAAGTCTG	--	--	--	--	--	--	--	--	0	0.522129	0	1.7953	0	0.268783
xtr-miR-187	--	TCGTGTCTTGTGTTGCAGCCA	--	--	--	--	--	--	--	--	23.329	26.6286	28.235	22.7405	35.7498	28.0878
dpu-miR-33	--	GTGCATTGTAGTTGCATTGCAC	--	--	--	--	--	--	--	--	1.138	2.21905	1.38106	2.69296	1.99574	1.07513
ppt-miR1075	--	TGTTTCAGTCATGGTTTCTAC	--	--	--	--	--	--	--	--	0.758665	0	0.767255	0.448826	0	0.403175
gga-miR-21-3p	--	CAACAACAGTCGGTAGGCTGTC	--	--	--	--	--	--	--	--	0	4.30757	0.920706	0	0	0.537566
efu-miR-26a	--	TTCAAGTAATCCAGGATAGGCTGTG	--	--	--	--	--	--	--	--	1949.77	2176.5	2811.07	2935.77	2812	2703.96
dno-miR-196c-5p	--	TAGGTAGTTTCATGTTGTTGGC	--	--	--	--	--	--	--	--	33.5709	25.4538	60.7666	106.521	109.332	145.68
hsa-miR-125b-1-3p	--	ACGGGTTAGGCTCTTGGGAGCT	--	--	--	--	--	--	--	--	16.3113	15.9249	30.6902	40.6935	24.3828	38.0328
ssa-miR-142b-3p	--	TGTAGTGTTTCCTACTTTATGGAT	--	--	--	--	--	--	--	--	3147.32	4617.71	2627.85	1808.77	1340.62	1805.42
tni-miR-204b	--	TTCCCTTTGTTATCCTATGCCT	--	--	--	--	--	--	--	--	63.3485	39.0292	73.6565	454.661	262.657	673.705
ssa-miR-2188-3p	--	GCTGTGTGAGGTCAGACCTATC	--	--	--	--	--	--	--	--	38.8816	34.4605	60.7666	55.2056	39.481	11.8265
gga-miR-1623	--	GCAGGCACAGACAGGCAGTA	--	--	--	--	--	--	--	--	0	0	0	0.448826	0.173543	0
sma-miR-7-5p	--	TGGAAGACTTGTGATTTAGTTG	--	--	--	--	--	--	--	--	8.53498	9.39833	7.36565	9.12613	8.15651	9.40741
cfa-miR-24	--	TGGCTCAGTTCAGCAGGAACAGG	--	--	--	--	--	--	--	--	28.0706	29.7614	28.5419	28.8745	25.7711	27.1471
hsa-miR-10396b-5p	--	CGGCGGGGCTCGGAGCCGGG	--	--	--	--	--	--	--	--	0	0	0	0	0	0.403175
ssa-miR-196b-3p	--	CAGGAACCTGAAACTACCTGAA	--	--	--	--	--	--	--	--	41.1576	27.1507	51.4061	49.2212	55.4469	69.6148
ssc-miR-145-5p	--	GTCCAGTTTTCCCAGGAATCCCTT	--	--	--	--	--	--	--	--	54.2446	57.1732	71.5082	121.632	211.028	137.214
hsa-miR-1290	--	TGGATTTTTGGATCAGGGA	--	--	--	--	--	--	--	--	11.0006	0	9.20706	0	0.694171	1.74709
xtr-miR-181a-2-3p	--	ACCATCGGCCGTTGACTGTACC	--	--	--	--	--	--	--	--	35.4676	12.6616	47.5698	55.5048	42.3444	48.9185
oni-miR-10645	--	GTGAGCAGTTCATCAGTTTGGC	--	--	--	--	--	--	--	--	0	0	0	3.14178	0	0
aca-miR-142-3p	--	TGTAGTGTTTCCTACTTTATG	--	--	--	--	--	--	--	--	3147.51	4617.97	2627.85	1808.77	1340.79	1805.68
bta-miR-211	--	TTCCCTTTGTCATCCTTTGCC	--	--	--	--	--	--	--	--	3.60366	3.00224	5.37079	33.8115	18.8294	49.9937
sme-miR-10a-5p	--	AACCCTGTAGATCCGAGTTAGAT	--	--	--	--	--	--	--	--	0.379333	0.261065	0.460353	0.598434	0.867714	1.20952
vvi-miR319e	--	TTTGGACTGAAGGGAGCTCCT	--	--	--	--	--	--	--	--	0	0	0	0	0	0.134392
pma-miR-222-3p	--	AGCTACATTTGACTACTGGGTCT	--	--	--	--	--	--	--	--	0	0	0	0	0.0867714	0
dre-miR-27a-5p	--	AGGACTTAGCTCACTCTGTGAACA	--	--	--	--	--	--	--	--	2097.33	1380.9	1715.58	1767.78	899.559	1648.04
cpi-miR-196-2-3p	--	TCGGCAACAAGAAACTGCCTTA	--	--	--	--	--	--	--	--	0	0	0	0.748043	0.173543	0
mmu-miR-599	--	TTGTGTCAGTTTATCAAAC	--	--	--	--	--	--	--	--	112.282	15.7944	28.0815	1.34648	0.520628	1.47831
ame-miR-3721-3p	--	TCGTTGAAAAAGAGGAGAAGAT	--	--	--	--	--	--	--	--	0	0	0	2.09452	0	0
hsa-miR-8485	--	CACACACACACACACACGTAT	--	--	--	--	--	--	--	--	0	0	0	2.69296	0	0
tgu-miR-19a-3p	--	TGTGCAAATCTATGCAAAGC	--	--	--	--	--	--	--	--	7.58665	9.92046	10.4347	11.2206	13.5363	9.27302
dre-miR-27b-3p	--	TTCACAGTGGCTAAGTTCTGCA	--	--	--	--	--	--	--	--	487.632	370.32	382.707	455.409	512.212	460.157
hsa-miR-106a-5p	--	AAAAGTGCTTACAGTGCAGGTAG	--	--	--	--	--	--	--	--	9.29365	11.2258	10.1278	9.57495	9.19777	8.19788
ami-miR-132-5p	--	ACCGTGGCTTTAGATTGTTAC	--	--	--	--	--	--	--	--	1.51733	0.130532	1.99486	3.441	0.867714	2.28466
cpi-miR-187-3p	--	TCGTGTCTTGTGTTGCAGCCAG	--	--	--	--	--	--	--	--	23.329	26.6286	28.235	22.7405	35.7498	28.0878
aga-miR-210	--	TTGTGCGTGTGACAACGGCTA	--	--	--	--	--	--	--	--	0.189666	0.130532	0	0.149609	0.0867714	0
tgu-miR-25	--	CATTGCACTTGTCTCGGCTACT	--	--	--	--	--	--	--	--	4.17266	1.95798	0.613804	3.29139	1.73543	1.47831
pbv-miR-153-3p	--	TTGCATAGTCACAAAAGTGATCA	--	--	--	--	--	--	--	--	0.189666	0.522129	0.767255	1.34648	1.12803	1.20952
hsa-miR-3144-3p	--	ATATACCTGTTCGGTCTCTTTA	--	--	--	--	--	--	--	--	0	0	0	0	0	1.20952
pta-miR159c	--	CTTGGATTGAAGGGAGCTCCC	--	--	--	--	--	--	--	--	0	0	0	0	0	0.134392
xtr-miR-205b	--	TCCTTCATTCCACCGGATCCTG	--	--	--	--	--	--	--	--	0.568999	0.391597	0.613804	1.49609	0.173543	2.15026
cgr-miR-183	--	ATGGCACTGGTAGAATTCACTG	--	--	--	--	--	--	--	--	0	0	0	0	0	0.134392
egr-miR-124b-3p	--	TAAGGCACGCGGTGAATACC	--	--	--	--	--	--	--	--	0	0	0	0.149609	0	0
dre-miR-210-3p	--	CTGTGCGTGTGACAGCGGCTAA	--	--	--	--	--	--	--	--	13.8456	18.144	12.2761	14.512	20.6516	18.0085
gmo-miR-152-5p	--	AAGTTCTGTGATACACTCGGACT	--	--	--	--	--	--	--	--	16.501	9.26779	15.3451	37.2525	29.9361	39.7799
hsa-miR-365a-5p	--	AGGGACTTTTGGGGGCAGATGTG	--	--	--	--	--	--	--	--	0	0	0	0	0.173543	0.268783
dre-miR-458-3p	--	ATAGCTCTTTGAATGGTACTGC	--	--	--	--	--	--	--	--	327.364	402.692	317.183	272.737	219.618	260.182
sme-miR-31a-5p	--	AGGCAAGATGTTGGCATAACTGA	--	--	--	--	--	--	--	--	0.379333	0	0	0.299217	0.0867714	0.134392
ptc-miR6464	--	TGATTGCTTGTTGGATATTAT	--	--	--	--	--	--	--	--	4.55199	0	0	0	0	0
ssa-miR-218-3p	--	ACATGGTTCCGTCAAGCACCAGG	--	--	--	--	--	--	--	--	0	3.78544	2.30177	1.7953	2.4296	2.82222
cpi-miR-222b-3p	--	AGCTACATCTGATTACTGGGTCA	--	--	--	--	--	--	--	--	163.492	253.624	170.944	89.3163	49.3729	95.6868
cin-let-7a-5p	--	TGAGGTAGTAGGTTATGCAGT	--	--	--	--	--	--	--	--	3.22433	0.652662	3.06902	1.04726	1.47511	1.6127
dre-miR-301c-5p	--	GCTCTGACGATGTTGCACTAC	--	--	--	--	--	--	--	--	0	0	0	0.448826	0.694171	0.806349
hsa-miR-10400-5p	--	CGGCGGCGGCGGCTCTGGGCG	--	--	--	--	--	--	--	--	0.189666	0	0.153451	0	0	0.268783
hsa-miR-6881-3p	--	ATCCTCTTTCGTCCTTCCCACT	--	--	--	--	--	--	--	--	0	0	0	0	0.694171	0
dps-miR-33	--	AGGTGCATTGTAGTCGCATTG	--	--	--	--	--	--	--	--	0.948331	2.08852	1.22761	2.54335	1.8222	0.940741
ssa-miR-146d-5p	--	TGAGAACTGAATTCCAAGGGTT	--	--	--	--	--	--	--	--	1643.46	6645.79	1423.11	962.881	890.622	927.033
cfa-miR-137	--	TTATTGCTTAAGAATACGCGT	--	--	--	--	--	--	--	--	0.379333	7.17928	1.53451	3.441	3.6444	4.03175
ssa-miR-148a-5p	--	AAGTTCTGTGATACACTTCGACT	--	--	--	--	--	--	--	--	0	0.391597	0	0.149609	0	0.134392
pbv-miR-148b-5p	--	GAAGTTCTGTTATACACTTTGACT	--	--	--	--	--	--	--	--	0	0	0	0	0	0.134392
dre-miR-92a-2-5p	--	AGGTTGGGATCGGCCGCAATGCT	--	--	--	--	--	--	--	--	9.29365	6.13502	3.68283	1.7953	3.81794	2.82222
oni-miR-727b	--	TCAGTCTTCAGTTCCTCCCAGC	--	--	--	--	--	--	--	--	18.9666	13.4448	84.705	21.394	14.1437	20.5619
ola-miR-22	--	AAGCTGCCAGCTGAAGAACTG	--	--	--	--	--	--	--	--	4452.8	2346.32	2830.71	3623.67	3677.46	4185.36
aca-miR-460a-3p	--	CACAGCGCATACAATGTGGAT	--	--	--	--	--	--	--	--	0	1.04426	0.920706	1.19687	0.347086	0.134392
pma-miR-126	--	TCGTACCGTGAGTAATAACGTG	--	--	--	--	--	--	--	--	1903.49	1172.96	1303.57	1102.91	1412.73	1061.02
ssa-let-7b-3p	--	CTGTACAACCTACTGCCTTCCC	--	--	--	--	--	--	--	--	9.10398	7.17928	15.0382	10.323	15.9659	9.94497
efu-miR-138b	--	AGCTGGTGTTGTGAATCAGGCCGAC	--	--	--	--	--	--	--	--	0.758665	1.30532	1.07416	2.54335	1.99574	2.28466
ola-miR-148	--	TCAGTGCATTACAGAACTTT	--	--	--	--	--	--	--	--	247.704	245.401	422.604	626.262	597.768	640.376
dre-miR-196c	--	TAGGTAGTTTGATGTTGTTGGG	--	--	--	--	--	--	--	--	22.3806	17.3608	39.7438	78.3949	81.3916	108.723
cgr-miR-23b-5p	--	GGGTTCCTGGCATGCTGATT	--	--	--	--	--	--	--	--	23.5186	27.2813	16.8796	20.3468	10.1523	22.0402
dno-miR-184-5p	--	CCCTTATCACTTTTCCAGCCCAGC	--	--	--	--	--	--	--	--	1.138	0	0.767255	2.39374	0.347086	2.41905
str-miR-1-3p	--	TGGAATGTAAAGAAGTATGCA	--	--	--	--	--	--	--	--	42.4853	35.6353	126.751	160.829	288.602	285.985
cpo-miR-10a-5p	--	TACCCTGTAGGTCCGAATTTGT	--	--	--	--	--	--	--	--	36.2263	26.6286	36.8283	126.12	137.793	208.576
xla-miR-18b-3p	--	CTGCCCTAAGTGCTCCTTCTG	--	--	--	--	--	--	--	--	0.189666	0.522129	0.460353	0.149609	0.260314	0.537566
hsa-miR-4633-3p	--	AGGAGCTAGCCAGGCATATGCA	--	--	--	--	--	--	--	--	0	0	0	0	0	3.09101
tgu-miR-455-3p	--	TGCAGTCCATGGGCATATACA	--	--	--	--	--	--	--	--	2.276	1.56639	0.920706	4.03943	11.2803	3.62857
mdo-miR-133a-2-5p	--	AGCTGGTAAAAAGGAACCAAAT	--	--	--	--	--	--	--	--	0.189666	0	2.45522	6.58278	7.37557	9.27302
ipu-miR-99b	--	AACCCGTAGATCCGATCTTGTGA	--	--	--	--	--	--	--	--	359.228	282.733	269.613	318.367	324.612	402.637
ssa-miR-7132b-5p	--	GACTTGGTCAAAGCTCCTCAGC	--	--	--	--	--	--	--	--	8.34532	3.78544	4.45008	6.28356	3.12377	4.56931
ppa-miR-486	--	TCCTGTACTGAGCTGCCCCGAGG	--	--	--	--	--	--	--	--	0	0	0.153451	0	0	0
xla-miR-18a-5p	--	TAAGGTGCATCTAGTGCAGTTAG	--	--	--	--	--	--	--	--	0.948331	2.34958	0.613804	1.7953	1.04126	1.07513
hsa-miR-6507-5p	--	GAAGAATAGGAGGGACTTTGT	--	--	--	--	--	--	--	--	0	0	0	0	0.0867714	0
chi-miR-342-3p	--	TCTCACACAGAAATCGCACCCA	--	--	--	--	--	--	--	--	0.189666	0	0	0	0	0
cpo-miR-10b-3p	--	ACAGATTCGATTCTAGGGGAATA	--	--	--	--	--	--	--	--	3.60366	3.26331	7.5191	7.0316	5.90045	7.66032
hsa-miR-223-3p	--	TGTCAGTTTGTCAAATACCCCA	--	--	--	--	--	--	--	--	2233.13	3032	2310.21	1275.41	1110.24	1023.12
ssc-miR-342	--	TCTCACACAGAAATCGCACCCGTCA	--	--	--	--	--	--	--	--	0.189666	0	0	0	0	0
dre-miR-93	--	AAAAGTGCTGTTTGTGCAGGTA	--	--	--	--	--	--	--	--	180.942	160.685	159.743	114.002	143.607	144.068
dre-miR-23a-3-5p	--	GGATTCCTGGCAGAGTGATTT	--	--	--	--	--	--	--	--	10.242	0	3.06902	6.882	7.37557	4.43492
abu-miR-725	--	TTCAGTCATTGTTTCTGGTCGT	--	--	--	--	--	--	--	--	2.46566	2.74118	1.68796	14.2128	0.954485	2.55344
ami-miR-1a-5p	--	ACATACTTCTTTATATGCCCATAT	--	--	--	--	--	--	--	--	0.189666	0	0.306902	1.34648	3.47086	1.74709
cpo-miR-1388-3p	--	ATCTCAGGTTTGTCAGCCCGTG	--	--	--	--	--	--	--	--	3.22433	3.13278	2.45522	1.19687	0.867714	1.07513
ami-miR-212-3p	--	TAACAGTCTACAGTCATGGCTA	--	--	--	--	--	--	--	--	0	0	0	0	0.0867714	0
efu-miR-214	--	TACAGCAGGCACAGACAGGCAGT	--	--	--	--	--	--	--	--	56.8999	36.288	129.666	163.223	159.92	167.855
rno-miR-223-3p	--	TGTCAGTTTGTCAAATACCCC	--	--	--	--	--	--	--	--	2233.13	3032	2310.21	1275.41	1110.24	1023.12
abu-miR-30c	--	TGTAAACATCCTACACTCTCGGC	--	--	--	--	--	--	--	--	52.1582	36.288	45.1146	48.3236	68.0288	43.1397
oan-miR-34b-5p	--	AGGCAGTGTAGTTAGCTGATTGG	--	--	--	--	--	--	--	--	0	0	0	0	2.34283	0.671958
pma-miR-4619	--	CACCCCCTCGCCGATTGGCTACGT	--	--	--	--	--	--	--	--	0	0	4.91043	0	0	0
dre-miR-125b-2-3p	--	CGGGTTGGGTTCTCGGGAGCT	--	--	--	--	--	--	--	--	201.046	155.856	206.085	193.594	94.9279	177.8
asu-miR-7-5p	--	TGGAAGACTGGTGATTTTGTTGTT	--	--	--	--	--	--	--	--	8.72465	10.3121	8.43981	10.7718	9.45808	11.2889
bfl-miR-200b	--	TAATACTGTCTGGTAATGATGTT	--	--	--	--	--	--	--	--	20.2943	30.5446	9.82087	51.615	40.6958	28.2222
gmo-miR-451-3p	--	TAGCAATGGTAAGGGTTCC	--	--	--	--	--	--	--	--	9.86265	19.7104	23.478	11.2206	12.148	2.15026
gmo-let-7a-5-3p	--	CTATACAGTCTATTGCCTTCCC	--	--	--	--	--	--	--	--	30.7259	50.516	30.3833	19.7483	17.4411	13.4392
gmo-miR-146-3p	--	GTCTATGGGCTCAGTTCTTTTG	--	--	--	--	--	--	--	--	0	0	0	0	0.260314	0
cpi-miR-99b-5p	--	AACCCGTAGATCCGAACTTGCG	--	--	--	--	--	--	--	--	231.583	132.882	175.701	196.735	206.429	259.376
pbv-miR-29a-3p	--	CTAGCACCATTTGAAATCGGT	--	--	--	--	--	--	--	--	157.233	226.082	176.776	317.918	345.958	248.221
dre-miR-10d-3p	--	CAGATTCGGTTTTAGGGGAGTA	--	--	--	--	--	--	--	--	5.87966	0	13.6571	4.78748	15.5321	0
cin-miR-196-5p	--	TAGGTAGTTTAAAGTTGTGG	--	--	--	--	--	--	--	--	0.379333	0	0.153451	0.299217	0.260314	0.671958
dme-miR-184-3p	--	TGGACGGAGAACTGATAAGGGC	--	--	--	--	--	--	--	--	72.6422	71.1401	50.7923	267.351	17.4411	150.653
oni-miR-2184	--	AACAGTAAGAGTTTATGTGCTG	--	--	--	--	--	--	--	--	21.622	27.0202	51.2527	78.8437	78.8752	79.6942
mle-miR-10b-5p	--	TTACCCTGGAGAACCGAGCGTGTG	--	--	--	--	--	--	--	--	0.758665	0.130532	0.920706	1.04726	0.954485	2.01587
mdo-miR-106-5p	--	AAAAGTGCTTATAGTGCAGGTAG	--	--	--	--	--	--	--	--	32.2433	40.204	43.5801	39.7959	37.2249	34.673
ssa-miR-731-3p	--	CACCGGGAATTTCGTGTCAGCA	--	--	--	--	--	--	--	--	204.65	322.806	235.087	202.869	133.107	155.088
cgr-miR-205	--	TCCTTCATTCCACCGGAGT	--	--	--	--	--	--	--	--	89.1432	75.8393	98.8225	1173.98	49.8068	896.66
mle-miR-10a-3p	--	AAATTCGTGTCTTTGGGGTACT	--	--	--	--	--	--	--	--	0	1.82745	0	1.64569	1.04126	1.07513
ppe-miR482d-5p	--	GAGATGGGTGGCTGGGAAGGA	--	--	--	--	--	--	--	--	0	0	4.91043	0	0.780943	3.89735
xla-miR-499-3p	--	AACATCACTTTAAGTCTGTACT	--	--	--	--	--	--	--	--	0	0	0	0	0	0.671958
bta-miR-342	--	TCTCACACAGAAATCGCACCCATCT	--	--	--	--	--	--	--	--	0.189666	0	0	0	0	0
cte-miR-375	--	TTTGTTCGTCCGGCTCGCGTTA	--	--	--	--	--	--	--	--	68.6592	113.433	17.34	62.2372	20.9987	54.0254
aca-miR-199b-5p	--	CCCAGTGTTCGGACTACCTGT	--	--	--	--	--	--	--	--	543.963	609.716	1447.66	1824.78	1857.17	1612.16
gmo-miR-137-5p	--	ACGGGTATTCTTGGGTTGATA	--	--	--	--	--	--	--	--	0.379333	0	0.460353	0	0.173543	0.134392
efu-miR-199	--	TACAGTAGTCTGCACATTGGTTA	--	--	--	--	--	--	--	--	3429.55	2574.1	6557.58	8552.68	9164.45	9707.77
mdo-miR-100-5p	--	AACCCGTAGATCCGAACTTGT	--	--	--	--	--	--	--	--	334.571	264.589	248.744	293.981	302.225	374.549
ssa-miR-9b-5p	--	TCTTTGGTTATCTAGCTGAAT	--	--	--	--	--	--	--	--	1.707	3.6549	1.99486	4.18904	34.1879	4.7037
efu-miR-185	--	TGGAGAGAAAGGCAGTTCCTGAT	--	--	--	--	--	--	--	--	0.379333	0	0	0	0	0
mle-miR-7-5p	--	TGGAAGACTAGTGATTTAGTTGT	--	--	--	--	--	--	--	--	0.379333	0.913726	1.07416	1.7953	1.38834	1.88148
ssc-miR-20a-5p	--	TAAAGTGCTTATAGTGCAGGTA	--	--	--	--	--	--	--	--	32.2433	40.204	43.887	39.9455	37.3985	34.9418
ola-miR-31	--	GGGCAAGATGTTGGCATAGCTGT	--	--	--	--	--	--	--	--	32.0536	17.8829	23.7849	42.7881	22.6473	36.1513
bhv1-miR-B5	--	CTCGGAGGGCTCGGAGGACGACTC	--	--	--	--	--	--	--	--	0	7.44034	0	0	0	0
bta-miR-2442	--	AGAGCAGGGGCTGTGGGCTGCA	--	--	--	--	--	--	--	--	0	0	0.153451	0	0	0
xla-miR-27b-5p	--	CAGAGCTTAGCTGATTGGTGAACA	--	--	--	--	--	--	--	--	3.22433	2.48011	6.29149	5.98434	5.81368	8.06349
mmu-miR-8094	--	AACTGAAGGACAACGAGAAGA	--	--	--	--	--	--	--	--	2.84499	0	4.45008	0	0	0
nve-miR-9412	--	TGAATGCTAAAGACTGGAAGACA	--	--	--	--	--	--	--	--	0	6.26555	0	0	0	0
hsa-miR-138-2-3p	--	GCTATTTCACGACACCAGGGTT	--	--	--	--	--	--	--	--	0.379333	0.391597	0.306902	0.299217	0.0867714	0.134392
oni-miR-10862	--	TGTCCTCTGATTGGCTCGGA	--	--	--	--	--	--	--	--	0	0	0	0	0	0.671958
gga-miR-138-1-3p	--	TACTTCACAACACCAGGGTG	--	--	--	--	--	--	--	--	0.379333	0.391597	0.306902	0.299217	0.260314	0.403175
mml-miR-6134	--	TGAGGTAGTAGGATGTAGA	--	--	--	--	--	--	--	--	4.36232	2.08852	4.14318	1.94491	2.16928	2.55344
pma-miR-1c-3p	--	TGGAATGTAAAGAAGTATGTAC	--	--	--	--	--	--	--	--	346.9	167.212	942.036	1523.46	3052.44	2746.43
ola-miR-101b-5p	--	TCAGTTATCATGGTACCGGTGCT	--	--	--	--	--	--	--	--	7.96598	8.35407	12.8899	17.205	14.4041	22.5778
dre-miR-459-3p	--	CAGGGAATCTCTGTTACTGGGG	--	--	--	--	--	--	--	--	8.53498	1.95798	2.91557	0.149609	1.30157	0.671958
oan-miR-130c-3p	--	CAGTGCAATGGTAAAAGGGCAT	--	--	--	--	--	--	--	--	1.51733	0.913726	2.45522	2.24413	2.34283	1.88148
mmu-miR-125a-3p	--	ACAGGTGAGGTTCTTGGGAGCC	--	--	--	--	--	--	--	--	0.379333	0	0	0	0.0867714	0
gmo-miR-11268-5p	--	TCGGTACACTTGTGATTGACCTC	--	--	--	--	--	--	--	--	0	0	0	2.39374	2.16928	0
hsa-miR-6737-5p	--	TTGGGGTGGTCGGCCCTGGAG	--	--	--	--	--	--	--	--	0	0	0	0.149609	0	0
aae-miR-92a-3p	--	TATTGCACTTGTCCCGGCCTA	--	--	--	--	--	--	--	--	376.108	518.735	367.515	290.989	156.883	307.085
mmr-miR-187	--	CGTGTCTTGTGTTGCAGCCGGA	--	--	--	--	--	--	--	--	5.68999	7.96247	7.05875	8.22847	11.02	9.5418
gga-miR-1c	--	TGGAATGGAAAGCAGTATGTAT	--	--	--	--	--	--	--	--	0	0	0.153451	0	0	0
aof-miR12164	--	TCCCGAAACTCCGCATGCCCAC	--	--	--	--	--	--	--	--	0	0.130532	0	2.84256	0	0
ssa-miR-125a-3p	--	ACGGGTTGGGTTCTCGGGAGCT	--	--	--	--	--	--	--	--	201.046	155.856	201.021	193.594	94.8411	177.8
abu-miR-726	--	TTCACTACTAGCAGAACTCAGA	--	--	--	--	--	--	--	--	3.98299	2.21905	0	0.598434	0	1.07513
hsa-miR-132-5p	--	ACCGTGGCTTTCGATTGTTACT	--	--	--	--	--	--	--	--	1.51733	0.130532	1.99486	3.441	0.780943	2.01587
mdo-let-7i-3p	--	TGCGCAAGCTACTGCCTTGCT	--	--	--	--	--	--	--	--	0.379333	1.04426	0.920706	0.299217	0.867714	0.806349
cgr-miR-222-3p	--	AGCTACATCTGGCTACTGGGTCTCT	--	--	--	--	--	--	--	--	29.2086	15.0112	21.1762	29.4729	16.8337	23.5185
ola-miR-24c	--	TGGCTCAGTTCAGCAGAA	--	--	--	--	--	--	--	--	0.948331	0.261065	0.613804	0.448826	0.520628	0.403175
sbi-miR5568e-5p	--	GATGTTTTGGGTTTTCTAGAT	--	--	--	--	--	--	--	--	0	0	0	0	0	1.47831
mdo-miR-199b-3p	--	ACAGTAGTCTGCACATTGGTT	--	--	--	--	--	--	--	--	2091.26	1837.9	4226.66	5499.91	5090.7	5720.78
efu-miR-29c	--	CTAGCACCATTTGAAATCGGTTATG	--	--	--	--	--	--	--	--	157.233	226.082	176.776	317.918	345.958	248.221
hsa-miR-499a-5p	--	TTAAGACTTGCAGTGATGTTT	--	--	--	--	--	--	--	--	9.86265	6.78768	48.7974	13.3152	23.6886	34.9418
aga-let-7	--	TGAGGTAGTTGGTTGTATAGT	--	--	--	--	--	--	--	--	1482.24	1441.86	2037.68	1372.96	1440.84	1588.37
ccr-miR-2192	--	TGGAAGTGAATGGTGACTGAG	--	--	--	--	--	--	--	--	0	0.130532	0	3.441	1.47511	6.98836
dme-miR-33-5p	--	GTGCATTGTAGTCGCATTGTC	--	--	--	--	--	--	--	--	0.948331	2.08852	1.22761	2.54335	1.8222	0.940741
cfa-miR-107	--	AGCAGCATTGTACAGGGCTAT	--	--	--	--	--	--	--	--	3.41399	3.39384	3.98973	2.39374	3.12377	3.49418
bfl-miR-29a-3p	--	TAGCACCATATGAAATCAGTTAT	--	--	--	--	--	--	--	--	2.84499	3.39384	3.68283	3.14178	3.29731	3.89735
tgu-miR-456-3p	--	CAGGCTGGTTAGATGGTTGTC	--	--	--	--	--	--	--	--	154.957	157.944	133.809	128.663	100.568	162.076
dme-miR-210-3p	--	CTTGTGCGTGTGACAGCGGCTAT	--	--	--	--	--	--	--	--	10.811	12.5311	8.28636	10.4726	13.1025	12.0952
oan-miR-146a-5p	--	TGAGAACTGAATTCCACGGGTT	--	--	--	--	--	--	--	--	65.6245	221.383	59.0787	33.9612	35.663	36.2857
ccr-miR-10c	--	TACCCTGTAGATCCGGATTTGTG	--	--	--	--	--	--	--	--	116.645	86.0208	94.2189	199.728	261.616	320.389
ssa-miR-130b-2-5p	--	TGCCCCTTTTATATTGTCCTACT	--	--	--	--	--	--	--	--	1.89666	4.8297	7.2122	4.63787	2.16928	2.95661
bbe-miR-29b-3p	--	TAGCACCATTTGAAATCAGTGCT	--	--	--	--	--	--	--	--	29.5879	35.2437	35.1403	52.2134	47.0301	44.0804
sme-miR-125a-5p	--	TCCCTGAGACCATTGACTGCAT	--	--	--	--	--	--	--	--	0.189666	0.130532	0	0	0.0867714	0.134392
gga-miR-222b-5p	--	TGCTCAGTAGTCAGTGTAGGATCTGT	--	--	--	--	--	--	--	--	30.9156	24.0179	27.3143	34.8588	31.0642	35.6138
cpi-miR-1b-5p	--	CATACTTCTTCATATGCCCATA	--	--	--	--	--	--	--	--	0.189666	0	0.306902	1.04726	2.86346	1.74709
dvi-miR-263b-5p	--	CTTGGCACTGGGAGAATTCACAG	--	--	--	--	--	--	--	--	0	0	0	0	0	0.134392
efu-miR-7b	--	TGGAAGACTAGTGATTTTGTTGTTT	--	--	--	--	--	--	--	--	8.72465	10.7037	8.74671	11.3703	9.97871	11.8265
mdo-miR-125b-2-3p	--	ACGGGTTAGGCTCTTGGGAGC	--	--	--	--	--	--	--	--	10.0523	11.6174	20.409	21.0948	11.8009	19.0836
aca-miR-9-1-3p	--	ATAAAGCTAGATAACCGAAA	--	--	--	--	--	--	--	--	0.758665	1.04426	0	1.34648	5.03274	1.07513
hsa-miR-192-5p	--	CTGACCTATGAATTGACAGCC	--	--	--	--	--	--	--	--	46.4682	24.0179	15.8055	13.4648	90.329	27.8191
rno-miR-148b-3p	--	TCAGTGCATCACAGAACTTTGT	--	--	--	--	--	--	--	--	232.341	239.788	401.735	600.978	573.299	596.564
bbe-miR-133-3p	--	AGCTGGTAAATTGGAACCAAAT	--	--	--	--	--	--	--	--	0.189666	0	2.45522	6.882	7.37557	9.27302
mmu-miR-9b-5p	--	TTCGGTTATCTAGCTTTATGA	--	--	--	--	--	--	--	--	0	0	0	0.149609	0	0.268783
gga-miR-187-5p	--	GGCTACAACACAGGACATGGGA	--	--	--	--	--	--	--	--	20.6736	19.4493	21.3297	12.7167	14.6644	10.2138
chi-miR-181b-3p	--	CTCACTGATCAATGAATGCAA	--	--	--	--	--	--	--	--	2.276	2.74118	1.38106	2.54335	2.77668	3.49418
pma-miR-200b-3p	--	TAATACTGCCTGGTAATGATGGT	--	--	--	--	--	--	--	--	29.0189	38.1154	14.1175	83.1824	56.2279	47.1714
dre-miR-92a-5p	--	AGGTTGGGATTGGTAGCAATGCT	--	--	--	--	--	--	--	--	11.7593	21.0157	29.923	25.5831	11.3671	22.5778
xla-miR-34a-5p	--	TGGCAGTGTCTTAGCTGGTT	--	--	--	--	--	--	--	--	13.4663	43.7283	19.9486	42.7881	45.2947	30.7757
aca-miR-215-5p	--	ATGACCTATGATTTGACAGACT	--	--	--	--	--	--	--	--	0.189666	0	2.30177	0.149609	0.520628	0.403175
ola-miR-133-3p	--	TGGTCCCCTTCAACCAGC	--	--	--	--	--	--	--	--	23.898	27.6729	59.6925	102.632	104.386	105.094
dno-miR-18b-3p	--	CTACTGCCCTAAATGCCCCTTC	--	--	--	--	--	--	--	--	0.189666	0.130532	0.460353	0.149609	0.0867714	0
dre-miR-92b-3p	--	TATTGCACTCGTCCCGGCCTCC	--	--	--	--	--	--	--	--	1.32766	3.39384	1.22761	1.34648	0.867714	2.15026
efu-miR-375	--	TTTTGTTCGTTCGGCTCGCGTGAG	--	--	--	--	--	--	--	--	68.6592	113.433	17.0331	61.3395	20.478	52.5471
xla-miR-184-5p	--	TCCTTATCACTTTTCCAGCCCAGC	--	--	--	--	--	--	--	--	1.138	0	0.767255	2.39374	0.347086	2.41905
cgr-miR-190a	--	TGATATGTTTGATATATTAGGTTG	--	--	--	--	--	--	--	--	73.9699	77.4057	107.262	141.38	104.733	102.138
dre-miR-135c	--	TATGGCTTTCTATTCCTATGTG	--	--	--	--	--	--	--	--	0.948331	1.17479	0.153451	0.748043	1.04126	1.6127
chi-miR-7-3p	--	AACAAATCACAGTCTGCCATA	--	--	--	--	--	--	--	--	0.568999	0	0	0	0.0867714	0
dme-miR-9a-5p	--	TCTTTGGTTATCTAGCTGTATGA	--	--	--	--	--	--	--	--	1.707	3.6549	1.99486	4.18904	34.1879	4.7037
aga-miR-92b	--	AATTGCACTTGTCCCGGCCTGC	--	--	--	--	--	--	--	--	14.794	21.6684	13.5037	9.12613	5.11951	9.27302
rno-miR-339-5p	--	TCCCTGTCCTCCAGGAGCTCACG	--	--	--	--	--	--	--	--	0.189666	0	0	0	0	0
gga-miR-203a	--	GTGAAATGTTTAGGACCACTTG	--	--	--	--	--	--	--	--	172.596	104.948	150.842	2171.42	93.8867	870.051
pmi-miR-92c-3p	--	TATTGCACTTGTCCCGGCCAG	--	--	--	--	--	--	--	--	12.518	17.3608	11.0485	7.33082	4.42534	8.19788
cqu-miR-92	--	ATTGCACTTGTCCCGGCCT	--	--	--	--	--	--	--	--	376.108	518.735	367.515	290.989	156.883	307.085
oan-miR-499-5p	--	TTAAGACTTGTAGTGATGTTT	--	--	--	--	--	--	--	--	9.86265	6.78768	48.7974	13.3152	23.6886	34.9418
aqu-miR-2021-3p	--	TGGTGGTCGGTGTTTCGTGGA	--	--	--	--	--	--	--	--	9.86265	7.30981	11.5088	5.08669	0.694171	7.39154
pma-miR-153-3p	--	TTGCATAGTCACAAAAGTGATCAT	--	--	--	--	--	--	--	--	0.189666	0.522129	0.767255	1.34648	1.12803	1.07513
api-miR-92b	--	TATTGCACTTGACCCAGCCTGC	--	--	--	--	--	--	--	--	0.189666	0.130532	0	0.149609	0.0867714	0.134392
rno-miR-338-5p	--	AACAATATCCTGGTGCTGAGTG	--	--	--	--	--	--	--	--	0	0	0	0	0.0867714	0
mmu-miR-6395	--	CTGGCCCTCTCTGCCCTGTTTA	--	--	--	--	--	--	--	--	0	0	0.153451	0	0	0
dre-miR-133a-2-5p	--	AGCTGGTAAAATGGAACCAAA	--	--	--	--	--	--	--	--	0.189666	0	2.45522	6.882	7.37557	9.27302
mmu-miR-126a-3p	--	TCGTACCGTGAGTAATAATGCG	--	--	--	--	--	--	--	--	13540.7	6914.69	8802.26	8082.9	12585.6	8289.14
mmu-miR-181b-2-3p	--	CTCACTGATCAATGAATGCAAA	--	--	--	--	--	--	--	--	2.276	2.74118	1.38106	2.54335	2.77668	3.49418
ssa-miR-301b-5p	--	GCTTTGACGATGTTGCACTACT	--	--	--	--	--	--	--	--	0	0	0	0.448826	0.694171	0.806349
mmu-miR-10b-5p	--	TACCCTGTAGAACCGAATTTGTG	--	--	--	--	--	--	--	--	162.734	87.8483	153.758	314.477	377.369	486.766
cli-miR-23b-3p	--	ATCACATTGCCAGGGATTACCACA	--	--	--	--	--	--	--	--	238.031	140.844	180.765	172.349	149.941	180.757
pma-miR-221	--	AGCTACATTGTCTGCTGGGTTC	--	--	--	--	--	--	--	--	150.785	85.6292	102.198	132.553	100.134	145.008
pma-miR-25b-3p	--	CATTGCACTAGTCTCAGTCTGC	--	--	--	--	--	--	--	--	0.379333	0	0	0.299217	0.0867714	0
tgu-miR-139-5p	--	TCTACAGTGCATGTGTCTCCAGT	--	--	--	--	--	--	--	--	8.91432	13.7059	9.97432	11.9687	12.4083	12.4984
aca-miR-222a-3p	--	AGCTACATCTGGCTACTGGGTC	--	--	--	--	--	--	--	--	29.2086	15.0112	21.1762	29.4729	16.8337	23.5185
gmo-miR-7550-5p	--	CTCCGGCTCGAAGGACCA	--	--	--	--	--	--	--	--	2.65533	0.783194	0.460353	1.64569	0.694171	2.55344
xtr-miR-144	--	TACAGTATAGATGATGTACTA	--	--	--	--	--	--	--	--	83.2635	80.93	125.83	137.64	91.9777	36.9577
csa-let-7c	--	TGAGGTAGTAGGTTATGCAGTT	--	--	--	--	--	--	--	--	3.22433	0.652662	3.06902	1.04726	1.47511	1.6127
pal-miR-192-5p	--	CTGACCTATGAGTTGACAGCCA	--	--	--	--	--	--	--	--	1.138	0.913726	0.613804	0.149609	0.347086	0.537566
pol-miR-206-5p	--	ACATGCTTCCTTATATCCCCAT	--	--	--	--	--	--	--	--	4.17266	0	3.68283	3.59061	5.90045	7.52593
dre-miR-19d-3p	--	TGTGCAAACCCATGCAAAACTGA	--	--	--	--	--	--	--	--	47.6062	33.9384	39.8973	59.5442	70.3716	46.7683
efu-miR-181a	--	AACCATCGACCGTTGATTGTACC	--	--	--	--	--	--	--	--	134.473	167.734	150.842	147.963	114.538	155.625
hsa-miR-575	--	GAGCCAGTTGGACAGGAGC	--	--	--	--	--	--	--	--	0	0	5.37079	0	0	0
cin-miR-92b-3p	--	TATTGCACTTGTCCCGGCCTT	--	--	--	--	--	--	--	--	12.518	17.3608	11.2019	7.33082	4.42534	8.33228
pol-miR-21-5p	--	TAGCTTATCAGACTGGTGTTGG	--	--	--	--	--	--	--	--	22019.7	34482.9	19113.9	17017.2	12767.6	17655.6
prd-miR-124-3p	--	TAAGGCACGCGGTGAATGCCAAT	--	--	--	--	--	--	--	--	0	0	0.153451	0.149609	0	0.134392
dre-miR-222a-5p	--	TGCTCAGTAGTCAGTGTAGATCC	--	--	--	--	--	--	--	--	378.574	271.116	250.892	444.786	379.885	444.702
gmo-miR-137-2-5p	--	ACGGGTATTCTTGGGTTGATAATA	--	--	--	--	--	--	--	--	0.379333	0	0.460353	0	0.173543	0.134392
gga-miR-133b	--	TTGGTCCCCTTCAACCAGCTA	--	--	--	--	--	--	--	--	61.4519	75.8393	145.779	270.492	351.684	292.033
hsa-miR-6738-5p	--	CGAGGGGTAGAAGAGCACAGGGG	--	--	--	--	--	--	--	--	0	0	0	0.448826	0	0
hsa-miR-1246	--	AATGGATTTTTGGAGCAGG	--	--	--	--	--	--	--	--	0	0	0	0.149609	0	0
ssa-miR-194c-5p	--	TGTAACAGCAACTCCATATGGA	--	--	--	--	--	--	--	--	6.06932	3.26331	3.52937	3.441	30.37	6.98836
hsa-let-7a-2-3p	--	CTGTACAGCCTCCTAGCTTTCC	--	--	--	--	--	--	--	--	8.91432	2.87171	7.826	11.071	6.42108	12.0952
ami-miR-29a-2-5p	--	TGACCGATTTCTCTTGGTGTTCAG	--	--	--	--	--	--	--	--	2.08633	1.56639	1.84141	2.24413	1.99574	2.82222
pma-miR-216a-5p	--	CAATCTCAGCTGGCAACTGTGAG	--	--	--	--	--	--	--	--	0.758665	3.78544	2.14831	3.59061	3.6444	2.95661
eca-miR-9165	--	TGCGCTCGGCTCTCTGTGGCACC	--	--	--	--	--	--	--	--	1.89666	0	0	0	0	0
pbv-miR-16a-5p	--	TAGCAGCACATAAATATTGGAG	--	--	--	--	--	--	--	--	2688.9	1872.75	2491.28	2558.61	2943.46	1909.84
cgr-miR-24-5p	--	GTGCCTACTGAGCTGAAACAG	--	--	--	--	--	--	--	--	0	0	0	0.149609	0	0
pma-miR-130a-3p	--	CAGTGCAATATTAAAAAGGGCAT	--	--	--	--	--	--	--	--	0.189666	0	0.460353	0.598434	0.520628	0.940741
cfa-miR-181b	--	AACATTCATTGCTGTCGGTG	--	--	--	--	--	--	--	--	56.5206	41.3787	36.2144	63.5837	38.6133	56.3101
ola-miR-460-5p	--	CCTGCATTGTACACACTGTG	--	--	--	--	--	--	--	--	4.17266	2.21905	6.75185	7.33082	6.16077	10.7513
mmu-miR-122-3p	--	AAACGCCATTATCACACTAAAT	--	--	--	--	--	--	--	--	0	0	0	0	0.0867714	0
oha-miR-100-5p	--	AACCCGTAGATCCGAACTTGTGCT	--	--	--	--	--	--	--	--	334.192	264.458	248.284	293.532	301.878	374.28
aca-miR-99b-5p	--	AACCCGTAGATCCGAACTTGCGG	--	--	--	--	--	--	--	--	231.583	132.882	175.701	196.735	206.429	259.376
cpi-miR-18b-3p	--	ACTGCCCTAAATGCTCCTTCTGG	--	--	--	--	--	--	--	--	0	0.913726	0	0.299217	0.260314	0.671958
fru-miR-458	--	ATAGCTCTTTAAATGGTACTGC	--	--	--	--	--	--	--	--	325.467	399.82	314.575	271.689	219.098	258.973
mmu-miR-152-5p	--	TAGGTTCTGTGATACACTCCGACT	--	--	--	--	--	--	--	--	0.379333	0.783194	0.306902	0.149609	0	0.268783
cin-miR-4028-3p	--	TTAATGATGTTGTTGTTGCA	--	--	--	--	--	--	--	--	0	0	0	0	0.0867714	0
ccr-miR-15a	--	TAGCAGCACAGAATGGTTTGT	--	--	--	--	--	--	--	--	34.7089	33.5468	38.8231	36.8037	40.2619	31.3132
efu-miR-107	--	AGCAGCATTGTACAGGGCTATCAAA	--	--	--	--	--	--	--	--	103.747	99.9878	83.017	97.2456	90.7629	99.7185
ssa-miR-128-2-5p	--	CGGGGCCGGGGCACTGTCTGAGA	--	--	--	--	--	--	--	--	17.07	8.35407	9.36051	10.323	2.95023	11.4233
efu-let-7d	--	AGAGGTAGTAGGTTGCATAGTTTT	--	--	--	--	--	--	--	--	7.96598	8.61513	8.28636	4.93708	5.20628	5.91323
rno-miR-214-3p	--	ACAGCAGGCACAGACAGGCAG	--	--	--	--	--	--	--	--	55.7619	36.288	129.052	161.727	157.75	166.108
efu-miR-223	--	TGTCAGTTTGTCAAATACCCCAA	--	--	--	--	--	--	--	--	2233.13	3032	2310.21	1275.41	1110.24	1023.12
ccr-miR-181a	--	AACATTCAACGCTGTCGGTGA	--	--	--	--	--	--	--	--	132.387	104.165	123.835	190.452	132.5	191.105
cqu-miR-210-3p	--	CTTGTGCGTGTGACAACGGCTAT	--	--	--	--	--	--	--	--	0.189666	0.130532	0	0.149609	0.0867714	0
mmu-miR-23b-5p	--	GGGTTCCTGGCATGCTGATTT	--	--	--	--	--	--	--	--	23.5186	27.2813	16.8796	20.3468	10.1523	22.0402
ssa-miR-7132a-5p	--	GACTTGGTCAAAGCTCCTCAGT	--	--	--	--	--	--	--	--	21.4323	7.70141	8.28636	21.2444	9.19777	12.0952
dre-miR-29b	--	TAGCACCATTTGAAATCAGTGT	--	--	--	--	--	--	--	--	29.5879	35.2437	35.1403	52.2134	47.0301	44.0804
hsa-miR-214-3p	--	ACAGCAGGCACAGACAGGCAGT	--	--	--	--	--	--	--	--	55.7619	36.288	129.052	161.727	157.75	166.108
aca-miR-99a-3p	--	CAAGCTCGCTTCTATGGGTC	--	--	--	--	--	--	--	--	0.758665	3.00224	0.767255	2.09452	2.16928	2.15026
mml-miR-936	--	ACAGGAGAGGGAGGAATCGCAG	--	--	--	--	--	--	--	--	0	0	0	0	0.260314	0
mmu-miR-129-5p	--	CTTTTTGCGGTCTGGGCTTGC	--	--	--	--	--	--	--	--	1.51733	14.3586	3.06902	5.68513	4.33857	10.8857
ssc-miR-301	--	CAGTCCAATAGTATTGTCAAAGC	--	--	--	--	--	--	--	--	6.06932	9.13726	10.2812	11.5199	9.19777	7.66032
aae-miR-11899	--	TATGACCGATTTAATATATGGCT	--	--	--	--	--	--	--	--	0	0	0	0	0.954485	0
ipu-miR-1388	--	ATCTCAGGTTCGTCAGCCCATGA	--	--	--	--	--	--	--	--	589.483	692.082	555.493	438.652	286.693	442.148
sme-miR-2153	--	TAGGCATAGTCTGTTGGTTACT	--	--	--	--	--	--	--	--	0	0	0	0.149609	0	0
cli-miR-194-5p	--	TGTAACAGCAACTCCATGTGGAC	--	--	--	--	--	--	--	--	6.06932	3.26331	3.52937	3.59061	30.8906	7.12275
dre-miR-152	--	TCAGTGCATGACAGAACTTTGG	--	--	--	--	--	--	--	--	188.149	189.794	312.733	475.157	477.937	470.505
xtr-miR-133d	--	TTGGTCCCCTTCAACCAGCCGC	--	--	--	--	--	--	--	--	22.3806	27.4118	59.0787	101.285	100.742	102.003
aof-miR12156	--	CTCTGTAGATGTCGCGATGGA	--	--	--	--	--	--	--	--	0	0	0	0.149609	0	0
ola-miR-92b	--	TATTGCACTTGTCCCGGCCTCCC	--	--	--	--	--	--	--	--	12.7076	18.2745	11.5088	7.92926	4.77243	9.27302
hsa-miR-148a-3p	--	TCAGTGCACTACAGAACTTTGT	--	--	--	--	--	--	--	--	118.162	130.532	207.159	313.43	279.23	336.113
mmu-miR-133c	--	TTTGGTCCCCTTCAAGGAGTCAG	--	--	--	--	--	--	--	--	0	0	0	0	0.0867714	0
cpi-miR-737-5p	--	ATTTTTTTAGGTTTTGATTTTT	--	--	--	--	--	--	--	--	87.0568	82.2354	93.912	82.7336	68.2891	69.8836
ola-miR-7	--	TGGAAGACTAGTGATTTTGTTGTG	--	--	--	--	--	--	--	--	6.06932	8.8762	6.9053	8.97652	7.63588	8.60106
dre-miR-23b	--	ATCACATTGCCAGGGATTACCA	--	--	--	--	--	--	--	--	238.031	140.844	180.765	172.349	149.941	180.757
pma-miR-22a-3p	--	AAGCTGCCAGTTGAAGAGCTAT	--	--	--	--	--	--	--	--	43.8129	29.3698	43.2732	42.4888	30.4568	43.1397
efu-miR-9226	--	TCAAGTCCCTGTTCGGGCGCCG	--	--	--	--	--	--	--	--	0	0	0.153451	0	0	1.6127
hsa-miR-9985	--	TTCACAGTGGCTAAGCTAT	--	--	--	--	--	--	--	--	1.51733	0.913726	1.22761	0.897652	0.6074	0.940741
bfl-miR-92a	--	TATTGCACTTGTCCCGGCCTTT	--	--	--	--	--	--	--	--	375.35	518.213	366.288	289.493	156.189	306.413
spu-miR-200-3p	--	TAATACTGTCTGGTGATGATGTT	--	--	--	--	--	--	--	--	0.189666	0	0	0	0	0.134392
aca-miR-222b-3p	--	AGCTACATCTGATTACTGGGTTTC	--	--	--	--	--	--	--	--	51.0202	62.0029	27.7746	27.3784	16.7469	30.2381
rno-miR-202-5p	--	TTCCTATGCATATACTTCT	--	--	--	--	--	--	--	--	0.189666	0.130532	0	0.149609	1.38834	0.671958
aly-miR851-5p	--	TGGTCTTTGTTTGCGACCCATACG	--	--	--	--	--	--	--	--	0	0	0	2.99217	0	0
hsa-miR-4642	--	ATGGCATCGTCCCCTGGTGGCT	--	--	--	--	--	--	--	--	0	0	0	0	0.6074	0
abu-miR-146	--	TGAGAACTGAATTCCATAGATG	--	--	--	--	--	--	--	--	3824.81	6064.79	3165.23	5157.16	3994	5329.7
ssa-miR-33b-3p	--	CAATGTTCCTGCAGTGCAAGA	--	--	--	--	--	--	--	--	0	1.56639	1.07416	1.94491	1.04126	0
abu-miR-451	--	AAACCGTTACCATTACTGAG	--	--	--	--	--	--	--	--	2469.64	2722.9	2762.89	2286.62	2683.06	1128.35
ami-miR-26-2-3p	--	CCTATTCTCGATTACTTGTCT	--	--	--	--	--	--	--	--	0.189666	0.522129	0.153451	0	0.0867714	0.134392
rno-miR-3084a-3p	--	TTCTGCCAGTCCCCTTCAGACA	--	--	--	--	--	--	--	--	2.84499	2.34958	0	0	0	0
cgr-miR-125a-3p	--	ACAGGTGAGGTTCTTGGGAGC	--	--	--	--	--	--	--	--	0.379333	0	0	0	0.0867714	0
hsa-miR-202-5p	--	TTCCTATGCATATACTTCTTTG	--	--	--	--	--	--	--	--	0.189666	0.130532	0	0.149609	1.73543	0.671958
cpi-miR-454-3p	--	TAGTGCAATATTGCTTATAGGGTC	--	--	--	--	--	--	--	--	42.1059	51.8213	49.7181	96.0487	91.8041	107.782
abu-miR-140	--	ACCACAGGGTAGAACCACGGACG	--	--	--	--	--	--	--	--	201.995	198.018	158.975	224.114	232.634	185.998
xla-miR-22-3p	--	AAGCTGCCAGTTGAAGAACTGTT	--	--	--	--	--	--	--	--	4457.35	2351.15	2832.4	3626.96	3681.36	4189.39
ame-miR-263a-5p	--	GTAAATGGCACTGGAAGAATTCAC	--	--	--	--	--	--	--	--	0	0	0	0	0	0.134392
gmo-miR-214-2-5p	--	TGCCTGTCTTCACTTGCTGTGC	--	--	--	--	--	--	--	--	7.39699	3.78544	15.0382	23.7878	23.168	22.7122
ipu-miR-24b	--	TGGCTCAGTTCAGCAGGAAC	--	--	--	--	--	--	--	--	1.707	2.08852	3.22247	1.64569	1.2148	1.34392
ipu-miR-737	--	GTTTTTTTAGGTTTTGATTTTT	--	--	--	--	--	--	--	--	87.2465	82.2354	93.912	82.8832	68.2891	69.8836
abu-miR-551	--	GCGACCCATCCTTTGTTTCTG	--	--	--	--	--	--	--	--	43.8129	130.271	64.7563	89.3163	110.807	118.13
bta-miR-1388-3p	--	ATCTCAGGTTTGTCAGCCCGCA	--	--	--	--	--	--	--	--	3.22433	3.13278	2.45522	1.19687	0.867714	1.07513
mmu-miR-181c-3p	--	ACCATCGACCGTTGAGTGGACC	--	--	--	--	--	--	--	--	0.379333	0.391597	0.153451	0.448826	0.347086	0.537566
oha-miR-222a-5p	--	GCTCAGTAGTCAGTGTAGAT	--	--	--	--	--	--	--	--	55.7619	44.1199	48.9509	62.8356	58.0501	62.2233
xtr-miR-499	--	TTAAGACTTGCAGTGATGTTTAG	--	--	--	--	--	--	--	--	9.86265	6.78768	48.7974	13.3152	23.6886	34.9418
pal-miR-138-3p	--	GCTACTTCACAACACCAGGGTC	--	--	--	--	--	--	--	--	0.379333	0.391597	0.306902	0.299217	0.260314	0.403175
mmu-miR-181a-2-3p	--	ACCACCGACCGTTGACTGTACC	--	--	--	--	--	--	--	--	35.4676	12.6616	47.5698	55.2056	42.0841	48.9185
aca-miR-124b	--	TAAGGCACGCGGTGAATGCTA	--	--	--	--	--	--	--	--	0	0	0.153451	0.149609	0	0.134392
ola-miR-194-5p	--	TGTAACAGCAACTCCATGT	--	--	--	--	--	--	--	--	6.06932	3.26331	3.52937	3.59061	30.8906	7.12275
gga-miR-106-5p	--	AAAAGTGCTTACAGTGCAGGTA	--	--	--	--	--	--	--	--	9.29365	10.9647	10.1278	9.42534	9.19777	8.06349
cpo-miR-222-5p	--	GGCTCAGTAGCCAGTGTAGATCC	--	--	--	--	--	--	--	--	2.65533	3.6549	1.84141	2.84256	2.60314	2.95661
csa-miR-31	--	TGGCAAGATGTTGGCATAGCT	--	--	--	--	--	--	--	--	32.0536	17.8829	23.3246	42.4888	22.387	35.7482
ola-miR-1388-3p	--	ATCTCAGGTTCGTCAGCC	--	--	--	--	--	--	--	--	589.483	692.082	555.493	438.652	286.693	442.148
cpi-miR-599-3p	--	GTTGTGTCAGTTTATCAAACCC	--	--	--	--	--	--	--	--	112.282	15.7944	28.0815	1.34648	0.520628	1.47831
pmi-miR-33-5p	--	GTGCATTGTAGTTGCATTGCATT	--	--	--	--	--	--	--	--	1.138	2.21905	1.38106	2.69296	1.99574	1.07513
cfa-miR-181a	--	AACATTCAACGCTGTCGGTGAG	--	--	--	--	--	--	--	--	131.059	102.99	123.068	188.806	131.545	190.03
mmu-miR-6402	--	GAGCAGTTTTCCCAGGAACCCGC	--	--	--	--	--	--	--	--	0	0	0	0	0.0867714	0
mml-miR-99a-3p	--	AAGCTCGCTTCTATGGGTCTG	--	--	--	--	--	--	--	--	0.758665	3.00224	0.767255	2.09452	2.16928	2.15026
gmo-miR-101a-3p	--	TACAGTACTGTGATAACTGAAT	--	--	--	--	--	--	--	--	1507.85	1986.7	2206.93	2651.51	2118.35	1892.9
dvi-miR-100-5p	--	AACCCGTAAATCCGAACTTG	--	--	--	--	--	--	--	--	223.617	127.269	170.177	189.704	198.967	249.028
cbr-miR-73b	--	TGGCAAGATGTTGGCAGTCGCAT	--	--	--	--	--	--	--	--	0.379333	0	0	0.299217	0.0867714	0
dre-miR-27c-3p	--	TTCACAGTGGTTAAGTTCTGC	--	--	--	--	--	--	--	--	510.013	368.101	403.576	510.465	603.842	487.841
mmu-miR-148b-5p	--	GAAGTTCTGTTATACACTCAGGCT	--	--	--	--	--	--	--	--	0.379333	0.783194	0	0.149609	0.0867714	0.268783
ami-miR-2970-3p	--	AGATCACCTCTTGGCTGTGGG	--	--	--	--	--	--	--	--	2.65533	1.95798	1.22761	4.48826	0.6074	1.6127
cfa-miR-8827	--	TCCTCCTCGTGGTGAGCCTGGGCT	--	--	--	--	--	--	--	--	0	0	0	0	0	2.68783
ola-miR-19d	--	TGTGCAAACCCATGCAAAACTG	--	--	--	--	--	--	--	--	47.6062	33.9384	39.8973	59.5442	70.3716	46.7683
ssa-miR-29b-2-5p	--	TGACTGATTTCCTCTGGTGTTTAGA	--	--	--	--	--	--	--	--	0	0	0	0	0.260314	0.134392
efu-miR-181b	--	AGCTCACGGAACAATGAATGCAA	--	--	--	--	--	--	--	--	1.51733	2.74118	0.920706	0.897652	1.2148	1.6127
pma-let-7b-5p	--	TGAGGTAGTAGGTTTTGTAGTT	--	--	--	--	--	--	--	--	9.10398	3.52437	10.7416	4.93708	6.074	6.98836
ipu-miR-18a	--	TAAGGTGCATCTAGTGCAGA	--	--	--	--	--	--	--	--	2.276	4.96023	1.99486	2.84256	1.8222	2.41905
gmo-miR-22b-5p	--	CGTTCTTCACTAGCTAGCTTTA	--	--	--	--	--	--	--	--	183.597	305.315	187.057	251.492	202.524	164.361
gga-miR-6634-5p	--	TCTCAGGGTTCTGAAGGAGCTGGC	--	--	--	--	--	--	--	--	0	0	0	0	1.2148	0.671958
mes-miR319f	--	ATTGGACTGAAGGGAGCTCC	--	--	--	--	--	--	--	--	0	0	0	0	0	0.134392
pab-miR2111	--	TAATCTGCATCCTGGGGTTTG	--	--	--	--	--	--	--	--	0	0	0	0	0	0.134392
bfl-miR-190	--	TGATATGTTTGATATTTGGTTGT	--	--	--	--	--	--	--	--	0	0	0	0.448826	0.780943	0.940741
ssa-miR-148b-5p	--	AAGTTCGGTGATACACTTCGACT	--	--	--	--	--	--	--	--	0	0	0	0	0	0.134392
bta-miR-4449	--	CGTCCCGGGGCCGCTCGAGGCA	--	--	--	--	--	--	--	--	0	0	0.153451	0	0	0
ssa-miR-2184-5p	--	AACAGTAAGAGTTAATGTGCTG	--	--	--	--	--	--	--	--	22.5703	22.8432	49.4112	73.9067	72.1938	76.3344
oni-miR-728b	--	AAATGTAGTAGACTTTAAGTATA	--	--	--	--	--	--	--	--	0	0	0	0	0	0.537566
cte-miR-10c	--	GACCCTGTAGAACCGAGCTTGTG	--	--	--	--	--	--	--	--	0.948331	0.130532	0.920706	1.19687	1.12803	2.15026
oni-miR-10d	--	ACCCTGTAGATCCGAATTTGTG	--	--	--	--	--	--	--	--	41.3473	21.7989	39.13	94.8519	112.456	143.261
fhe-miR-8	--	CTAATACTGTTTGGTAAAGATGCC	--	--	--	--	--	--	--	--	0	0	0	0	0	0.134392
hsa-miR-375-3p	--	TTTGTTCGTTCGGCTCGCGTGA	--	--	--	--	--	--	--	--	68.6592	113.433	17.0331	61.3395	20.478	52.5471
ola-miR-458	--	ATAGCTCTTTCAATGGTACTGC	--	--	--	--	--	--	--	--	299.673	374.889	291.25	251.941	205.822	242.039
hsa-miR-1231	--	GTGTCTGGGCGGACAGCTGC	--	--	--	--	--	--	--	--	0	0	0	0	0	2.55344
gmo-miR-22a-3p	--	AAGCTGCCAGCTGAAGAA	--	--	--	--	--	--	--	--	39.6403	26.7591	42.8128	40.8432	26.9859	39.9143
ami-miR-130b-5p	--	GCCCTTTTTCTGTTGTACTA	--	--	--	--	--	--	--	--	0	0	0	0.448826	0.260314	0.671958
gmo-miR-27d-5p	--	AGGACTTAGCTCGCTTTGTGAAC	--	--	--	--	--	--	--	--	0.189666	0	0	0.897652	0.347086	0
ocu-miR-2387-5p	--	TGGAAGGCCTGGCTTTGCAGCGT	--	--	--	--	--	--	--	--	0	0	2.30177	0	0	0
ath-miR159c	--	TTTGGATTGAAGGGAGCTCCT	--	--	--	--	--	--	--	--	0	0	0	0	0	0.134392
ccr-miR-27d	--	TTCACAGTGGCTAAGTTCTTC	--	--	--	--	--	--	--	--	229.876	234.697	198.873	221.87	211.549	224.165
cfa-miR-138b	--	AGCTGGTGTTGTGAATCATGCCGA	--	--	--	--	--	--	--	--	0.758665	1.30532	1.07416	2.54335	1.8222	2.28466
ami-miR-203-3p	--	GTGAAATGTTTAGGACCACTT	--	--	--	--	--	--	--	--	172.596	104.948	150.842	2171.42	93.8867	870.051
ssa-miR-181c-3p	--	TCACTGATCAATGAATGAACA	--	--	--	--	--	--	--	--	0.379333	0	0.460353	0.448826	0.433857	0.403175
pbv-miR-10a-3p	--	CAAATTCGCATCTAGGGGAAT	--	--	--	--	--	--	--	--	0	0	0	0.149609	0.260314	0.537566
ssa-miR-499a-3p	--	AACATCACTTTAAGTCTCTGCT	--	--	--	--	--	--	--	--	0	0	0	0	0	0.671958
hsa-miR-219a-2-3p	--	AGAATTGTGGCTGGACATCTGT	--	--	--	--	--	--	--	--	0	0	0	0	3.12377	0
mdo-miR-187-5p	--	TGGCTACAACACAGGACACGGGA	--	--	--	--	--	--	--	--	0	1.30532	0	0	0	0
aca-miR-5466	--	TGGATGATGGGCAAAGAACTGC	--	--	--	--	--	--	--	--	3.60366	0	0	0	0	0
cli-miR-19a-5p	--	GTTAGTTTTGCATAGTTGCACTA	--	--	--	--	--	--	--	--	0.568999	0	0	0	0.260314	0
hsa-miR-455-5p	--	TATGTGCCTTTGGACTACATCG	--	--	--	--	--	--	--	--	11.949	8.74567	16.2658	21.2444	20.0442	26.8783
hsa-miR-30c-5p	--	TGTAAACATCCTACACTCTCAGC	--	--	--	--	--	--	--	--	97.1091	72.576	72.8893	72.4106	104.039	65.8519
asu-miR-92-3p	--	TATTGCACTCGTCCCGGCCTGA	--	--	--	--	--	--	--	--	12.3283	17.4913	11.2019	7.33082	4.42534	8.33228
osa-miR159f	--	CTTGGATTGAAGGGAGCTCTA	--	--	--	--	--	--	--	--	0	0	0	0	0	0.134392
dre-miR-34c-5p	--	AGGCAGTGCAGTTAGTTGATTAC	--	--	--	--	--	--	--	--	0	0	0	0	6.76817	0.671958
mmu-miR-7056-5p	--	TGTGGAGGAGGACAGAGAGGTT	--	--	--	--	--	--	--	--	3.41399	0	0	0	0	0
aca-miR-460b-3p	--	ACAGCGCATGCAATGTGGAC	--	--	--	--	--	--	--	--	0	0.783194	0	0	0.173543	0.403175
mmu-miR-222-3p	--	AGCTACATCTGGCTACTGGGTCT	--	--	--	--	--	--	--	--	29.2086	15.0112	21.1762	29.4729	16.8337	23.5185
efu-miR-138a	--	AGCTGGTGTTGTGAATCAGGCCGTT	--	--	--	--	--	--	--	--	0.758665	1.30532	1.07416	2.54335	1.99574	2.28466
ssa-let-7a-3-3p	--	CTATACAACTTACTGTCTTTCC	--	--	--	--	--	--	--	--	69.7972	83.2796	123.221	122.529	136.491	127.403
mmu-miR-301a-5p	--	GCTCTGACTTTATTGCACTACT	--	--	--	--	--	--	--	--	1.707	2.61065	1.38106	3.14178	1.04126	1.74709
pbv-let-7b-3p	--	CTATACAACCTACTGCCTTCCT	--	--	--	--	--	--	--	--	18.0183	15.0112	19.7952	15.8585	19.8706	12.2296
efu-miR-9278	--	TTGATGAAAATGGACTGAGATT	--	--	--	--	--	--	--	--	0	7.44034	0	0	0	0
aca-miR-199a-5p	--	CCCAGTGTTCAGACTACCTGT	--	--	--	--	--	--	--	--	544.532	609.978	1448.88	1825.82	1858.04	1612.83
gmo-miR-130b-3p	--	TAGTGCAATATTAAAAGGGCAT	--	--	--	--	--	--	--	--	1.32766	0.391597	1.53451	4.33865	4.8592	4.7037
mse-miR-10b	--	TACCCTGTAGATCCGCGCCGTGAA	--	--	--	--	--	--	--	--	0.379333	0.261065	0.767255	0.448826	0.694171	1.20952
cli-miR-2970-3p	--	CAGATCACCTCTTGGCTGTGGG	--	--	--	--	--	--	--	--	2.65533	1.95798	1.22761	4.48826	0.6074	1.6127
ssc-miR-181d-5p	--	AACATTCATTGTTGTCGGTGGGTT	--	--	--	--	--	--	--	--	10.811	10.4426	10.4347	15.1105	9.02423	13.9767
ola-let-7c	--	TGAGGTAGTAGGTTGTATGGT	--	--	--	--	--	--	--	--	9154.81	6806.35	10594.3	7893.65	8533.79	9004.91
oha-miR-199b-3p	--	ACAGTAGTTTGCACATTGATTA	--	--	--	--	--	--	--	--	3.41399	4.96023	9.36051	9.27573	6.94171	9.67619
ola-miR-10d	--	TACCCTGTAGAACCGAATGTGT	--	--	--	--	--	--	--	--	126.887	61.6113	117.237	188.956	240.096	279.4
spu-miR-71	--	TGAAAGACATGGGTAGTGAGATT	--	--	--	--	--	--	--	--	0	0	0	0	0	0.671958
oan-miR-221-5p	--	ACCTGGCATACAATGTAGAAT	--	--	--	--	--	--	--	--	7.77632	4.0465	2.91557	7.77965	7.11525	8.73545
mml-miR-218-1-3p	--	ATGGTTCCGTCAAGCACCATG	--	--	--	--	--	--	--	--	0	0	0	0.598434	0.173543	1.20952
aca-miR-1b-5p	--	CATACTTCTTCATATGCCCAT	--	--	--	--	--	--	--	--	0.189666	0	0.306902	1.04726	3.037	1.74709
dre-miR-125c-3p	--	ACGGGTCAGGAGCTTGGGAGAC	--	--	--	--	--	--	--	--	79.8495	1109.26	67.365	77.0484	56.3146	98.6434
aca-miR-26-1-3p	--	CCTGTTCTTGATTACTTGGCCT	--	--	--	--	--	--	--	--	0.189666	0	0.153451	0	0.173543	0.134392
xla-miR-144-3p	--	CACTACAGTATAGATGATGTACTA	--	--	--	--	--	--	--	--	83.2635	80.93	125.83	137.64	91.9777	36.9577
aca-miR-219-1-3p	--	AAGAATTGTGTCTGGACATCTG	--	--	--	--	--	--	--	--	0	0	0	0	3.12377	0
xtr-let-7e	--	TGAGGTAGTAGGTTGTTTAGTT	--	--	--	--	--	--	--	--	4011.06	3707.64	4487.22	3170.36	3575.07	3588.66
bfl-miR-200a	--	AAATACTGCCTGGTAATGATGC	--	--	--	--	--	--	--	--	21.2426	30.5446	11.5088	59.0954	41.4767	31.582
ath-miR5655	--	AAGTAGACACATAAGAAGGAG	--	--	--	--	--	--	--	--	0	0	0	2.09452	1.04126	0
cfa-miR-8820	--	TCATAGCTGCTGTCACCCTCTGACC	--	--	--	--	--	--	--	--	0	0	0	1.34648	0	0
cli-miR-26-2-3p	--	CCTGTTCTTGGTTACTTGGCTC	--	--	--	--	--	--	--	--	0	0	0	0	0.260314	0
gga-miR-365-2-5p	--	GAGGGACTTTCAGGGGCAGCTGT	--	--	--	--	--	--	--	--	4.17266	2.34958	2.30177	4.18904	2.51637	7.66032
xtr-miR-9b-3p	--	TAAAGCTAGACAACCGAACGT	--	--	--	--	--	--	--	--	0	0.261065	0	0	0	0.268783
aca-miR-5399-3p	--	TTGCAAGAGAAATAGTCTGAC	--	--	--	--	--	--	--	--	0	0	0.153451	0	0	0
dre-miR-727-3p	--	GTTGAGGCGAGTTGAAGACTTA	--	--	--	--	--	--	--	--	6.25899	7.70141	27.6212	12.4175	10.6729	11.1545
ssa-miR-23b-5p	--	GGGTTCCTGGCGTGCTGATT	--	--	--	--	--	--	--	--	3.60366	6.00449	2.76212	2.39374	0.867714	2.28466
gga-miR-1749-5p	--	AGATAAGGAACTGAACTGGCT	--	--	--	--	--	--	--	--	0	0	0	3.74022	0	0
xtr-miR-9-5p	--	TCTTTGGTTATCTAGCTGTATG	--	--	--	--	--	--	--	--	1.707	3.6549	1.99486	4.18904	34.1879	4.7037
pma-miR-30c-3p	--	TTTCAGTCAGATGTTTGCGTTTG	--	--	--	--	--	--	--	--	1.138	0.522129	1.07416	1.7953	1.38834	1.20952
ocu-miR-130a-3p	--	CAGTGCAATGTCAAAAGGGCAT	--	--	--	--	--	--	--	--	1.51733	0.913726	2.45522	2.24413	2.34283	1.88148
ppy-miR-616	--	AGTCATTGGAGGGTTTTGAGCAG	--	--	--	--	--	--	--	--	0	0	0	0.149609	0	0
gga-miR-196-5p	--	TAGGTAGTTTCATGTTGTTGG	--	--	--	--	--	--	--	--	74.9182	54.0404	118.311	198.979	214.933	273.89
dre-miR-206-5p	--	ACATGCTTCCTTATATGCCCATA	--	--	--	--	--	--	--	--	1.89666	0	0	1.7953	2.95023	1.20952
gmo-miR-7b-5p	--	TGGAAGACAAGTGATTTTGTTGTT	--	--	--	--	--	--	--	--	0.379333	0.913726	1.07416	1.7953	1.30157	1.88148
ssa-miR-204-3p	--	GCAGGGACAGCAAAGGGATGC	--	--	--	--	--	--	--	--	5.50032	0	0	8.22847	3.037	10.4825
gga-miR-33-3p	--	AATGTTCCTGCAGTGCAGTA	--	--	--	--	--	--	--	--	0	1.56639	1.07416	1.94491	1.04126	0
gga-miR-142-5p	--	CCCATAAAGTAGAAAGCACTAC	--	--	--	--	--	--	--	--	1168.72	1930.57	1337.79	896.604	815.131	773.961
gga-miR-460a-5p	--	CCTGCATTGTACACACTGTGTG	--	--	--	--	--	--	--	--	4.17266	2.21905	6.75185	7.33082	6.16077	10.7513
gma-miR5780b	--	TCTGAGTCCATGATATATTAAA	--	--	--	--	--	--	--	--	0	0	0	0	1.04126	0
gma-miR482e	--	TATGGGGGGATTGGGAAGGAA	--	--	--	--	--	--	--	--	0	0	0	0	0.260314	0
ssa-miR-152-5p	--	CAAGTTCTGTGATACACTTAGGCT	--	--	--	--	--	--	--	--	0.379333	0.783194	0	0.149609	0.0867714	0.268783
ssa-miR-462b-5p	--	TAACGGAACCCATAAAGCAGCTG	--	--	--	--	--	--	--	--	13692.6	20272.5	15612.4	10843.9	7033.95	9516.67
ppc-miR-2265	--	AACCAGATGGAAACGAGGAGG	--	--	--	--	--	--	--	--	0	0	0	0	1.2148	0
dre-miR-301c-3p	--	CAGTGCAATAGTATTGTCATAG	--	--	--	--	--	--	--	--	6.44865	9.39833	11.3554	18.2523	12.4083	9.94497
gmo-miR-2187a-5p	--	TTTAATTAGTATAGCCTGTTTT	--	--	--	--	--	--	--	--	0	0	0	0.299217	0.520628	0.806349
cpi-miR-26-3p	--	CCTATTCTTGATTACTTGCACT	--	--	--	--	--	--	--	--	2.276	4.4381	2.91557	3.14178	3.29731	3.2254
pma-miR-20a-5p	--	CAAAGTGCTTATAGTGCAGGTAG	--	--	--	--	--	--	--	--	41.7266	51.1687	53.8613	49.2212	46.7698	43.0053
ola-miR-144	--	AGGATATCATCTTATACTGTAA	--	--	--	--	--	--	--	--	626.657	353.09	453.448	571.355	621.37	261.929
aca-let-7e-3p	--	TAACTATACAATCTACTGTCTTTC	--	--	--	--	--	--	--	--	1.89666	4.96023	1.99486	3.441	3.55763	1.88148
sha-miR-221	--	AGCTACATTGTCTGCTGGGTT	--	--	--	--	--	--	--	--	202.184	117.349	140.868	184.767	133.715	198.496
gmo-miR-29a-5p	--	ACTGATTTCTTTCGGTGTTCAG	--	--	--	--	--	--	--	--	0	0	0.460353	0	0	0
ccr-miR-730	--	TCCTCATTGTGCATGCTGTGTG	--	--	--	--	--	--	--	--	17.07	18.7967	27.9281	107.419	106.989	66.927
gmo-miR-30a-3p	--	CTTTCAGTCTGATGTTTGCAC	--	--	--	--	--	--	--	--	7.96598	4.8297	7.67255	9.72456	14.057	10.0794
pha-miR-27a	--	TTCACAGTGGCTAAGTTCC	--	--	--	--	--	--	--	--	2.46566	2.48011	2.76212	1.94491	1.99574	2.15026
oan-miR-100-3p	--	CAAGCTTGTGTCTATAGGTAT	--	--	--	--	--	--	--	--	24.467	17.2303	25.7798	28.7249	23.4283	25.2656
dme-miR-92a-3p	--	CATTGCACTTGTCCCGGCCTAT	--	--	--	--	--	--	--	--	5.87966	7.70141	2.60867	4.18904	1.8222	2.28466
oan-miR-181a-3-3p	--	CCACCGACCGTTGAGTGTACC	--	--	--	--	--	--	--	--	0	0.130532	0	0	0	0.268783
ipu-miR-133c	--	TTTGGTCCCTTTCAACCAGCT	--	--	--	--	--	--	--	--	3.60366	4.56863	7.5191	14.8113	23.9489	19.3524
cpi-miR-222b-5p	--	TGCTCAGTAGTCGGTGTAGGATC	--	--	--	--	--	--	--	--	7.20732	5.61289	3.68283	4.93708	8.06974	8.86984
odi-let-7c	--	ATGAGGTAGTAGGTTATGCTGT	--	--	--	--	--	--	--	--	3.22433	0.652662	3.06902	1.04726	1.47511	1.6127
gga-miR-1b-5p	--	ACATACTTCTTCATATGCCCATA	--	--	--	--	--	--	--	--	0.189666	0	0.306902	1.04726	3.037	1.74709
gmo-miR-363-3p	--	AATTGCACAGTATCCATCTGTA	--	--	--	--	--	--	--	--	4.74166	6.13502	5.06388	5.98434	6.074	7.79471
mmu-miR-15b-5p	--	TAGCAGCACATCATGGTTTACA	--	--	--	--	--	--	--	--	1.89666	3.52437	3.06902	1.64569	2.68991	1.88148
rno-miR-347	--	TGTCCCTCTGGGTCGCCCA	--	--	--	--	--	--	--	--	0	0	0.153451	0	0	0
ame-miR-9875-3p	--	GTGGGATGAGGAAGGGAGGAG	--	--	--	--	--	--	--	--	0	0	0	4.03943	0	0
efu-miR-26b	--	TTCAAGTAATTCAGGATAGGTTGT	--	--	--	--	--	--	--	--	1591.49	1843.77	2319.57	2389.7	2259.01	2191.79
gmo-miR-222-2-5p	--	TGCTCAGTAGGCAGTGTAGAT	--	--	--	--	--	--	--	--	376.488	265.372	246.903	436.857	373.811	438.923
dre-miR-210-5p	--	AGCCACTGACTAACGCACATTG	--	--	--	--	--	--	--	--	556.86	562.725	532.322	539.638	452.86	564.445
ssa-miR-214-3p	--	TACAGCAGGCACAGACAGGCAGA	--	--	--	--	--	--	--	--	56.8999	36.288	129.666	163.223	159.92	167.855
ipu-miR-101b	--	TACAGTACTATGATAACTGAA	--	--	--	--	--	--	--	--	382.936	626.425	673.957	805.942	603.929	492.814
cpi-let-7a-4-3p	--	CTATACAGTCTATTGCCTTCC	--	--	--	--	--	--	--	--	39.2609	53.3877	32.6851	23.3389	21.5193	15.0519
cli-miR-133c-3p	--	TTTGGTCCCCTTCAACCAGCTGC	--	--	--	--	--	--	--	--	60.5035	75.9698	145.779	270.193	350.556	291.092
esi-miR3465-5p	--	CAACTGAAGATCTACCAGGAC	--	--	--	--	--	--	--	--	4.17266	0	0	0	0	0
dre-miR-17a-2-3p	--	ACTGCAGTGGAGGCACTTCAAGC	--	--	--	--	--	--	--	--	1.51733	0	0.767255	0	1.73543	1.47831
gmo-miR-23a-5p	--	GGATTCCTGGCAGAGTGA	--	--	--	--	--	--	--	--	3.98299	0	1.07416	2.99217	3.38408	0.537566
mes-miR159c	--	ATTGGAGTGAAGGGAGCTCTG	--	--	--	--	--	--	--	--	0	0	0	0	0.173543	0.134392
sme-miR-10b-5p	--	AACCCTGTAGATCCGAGTTTGA	--	--	--	--	--	--	--	--	1.138	0.652662	0.920706	1.64569	1.90897	3.2254
tgu-miR-19a-5p	--	TAGTTTTGCATAGTTGCACT	--	--	--	--	--	--	--	--	0.568999	0	0	0	0.260314	0
xtr-miR-27c	--	TTCACAGTGGCTAAGTTCCAC	--	--	--	--	--	--	--	--	46.0889	29.2392	29.923	35.7565	31.1509	29.0286
efu-miR-218b	--	TTGTGCTTGATCTAACCATGTGGTG	--	--	--	--	--	--	--	--	100.713	111.736	51.713	97.844	76.1853	88.2952
mmu-miR-301b-3p	--	CAGTGCAATGGTATTGTCAAAGC	--	--	--	--	--	--	--	--	6.06932	9.13726	10.2812	11.5199	9.19777	7.66032
gma-miR159b-3p	--	ATTGGAGTGAAGGGAGCTCCA	--	--	--	--	--	--	--	--	0	0	0	0	0.173543	0.134392
dre-miR-27a-3p	--	TTCACAGTGGCTAAGTTCCGCT	--	--	--	--	--	--	--	--	251.687	245.662	204.397	236.681	215.193	229.138
efu-let-7f	--	TGAGGTAGTAGATTGTATAGTTGTG	--	--	--	--	--	--	--	--	13086.2	12132.7	12092.6	8652.17	10272.6	10230.3
ccr-miR-27c-5p	--	CAGGACTTAACCCACTTGTGAAC	--	--	--	--	--	--	--	--	222.479	132.49	199.026	219.925	173.803	240.561
aca-miR-1306	--	TGGACGTTGGCTCTGGTGGTGA	--	--	--	--	--	--	--	--	0	0	0	0	0.0867714	0
bta-miR-10166-5p	--	GTGCAGCTGATCACAGACTGTG	--	--	--	--	--	--	--	--	5.87966	0	0	0	0	0
dre-miR-24b-5p	--	GTGCCTACTGAGCTGATAACAGT	--	--	--	--	--	--	--	--	0.379333	0.522129	0.306902	0.299217	0.173543	0.268783
xtr-miR-30a-3p	--	CTTTCAGTCAGATGTTTGCAGC	--	--	--	--	--	--	--	--	151.543	132.882	131.508	164.42	204.607	192.986
aca-let-7i-3p	--	CTGCGCAAGCTACTGCCTTGCTA	--	--	--	--	--	--	--	--	0.379333	1.04426	0.920706	0.299217	0.867714	0.806349
tgu-miR-489-3p	--	GTGACATCATATGTACGGCTGC	--	--	--	--	--	--	--	--	7.20732	6.00449	18.4141	45.7802	50.4142	43.946
bta-miR-2482	--	GTAGTTTTCTTTGTCGTTTT	--	--	--	--	--	--	--	--	0	0	4.29663	0	0	0
gmo-miR-130a-5p	--	GCCCTCTTTCTGTTGTCCTACT	--	--	--	--	--	--	--	--	0	0	0	0	0	0.134392
ggo-let-7f	--	TGAGGTAGTAGATTGTATAGT	--	--	--	--	--	--	--	--	13086.2	12132.7	12091.8	8651.42	10272	10229.3
oar-miR-99a	--	AACCCGTAGATCCGATCTTG	--	--	--	--	--	--	--	--	361.883	284.169	271.762	321.359	327.736	407.341
ssc-miR-144	--	TACAGTATAGATGATGTAC	--	--	--	--	--	--	--	--	86.1085	81.9743	127.057	138.238	92.4983	36.9577
tgu-miR-2970-3p	--	AGATCACCTCTTGGCTGTGGGT	--	--	--	--	--	--	--	--	2.65533	1.95798	1.22761	4.48826	0.6074	1.6127
oan-miR-1357	--	ATTATGAGATCTGAGGGCC	--	--	--	--	--	--	--	--	0	0	2.30177	0	0.867714	3.09101
gga-miR-1635	--	TGCCCAGGCTGTGCTGTGCTCTGGG	--	--	--	--	--	--	--	--	0	0	0	0	1.30157	0
dre-miR-737-5p	--	GTTTTTTTAGGTTTTGATTTT	--	--	--	--	--	--	--	--	87.2465	82.2354	93.912	82.8832	68.2891	69.8836
pal-miR-125b-3p	--	ACGGGTTAGGCTCTTGGGAG	--	--	--	--	--	--	--	--	1.138	1.17479	5.98459	3.88982	3.29731	5.37566
pma-miR-31	--	TGGCAAGATGCTGGCATAGCC	--	--	--	--	--	--	--	--	2.08633	1.30532	1.22761	1.7953	0.694171	0.537566
ssa-miR-138-4-3p	--	GGCTTCTTCCCAACACCAGGGT	--	--	--	--	--	--	--	--	0	0	0	0	0.173543	0.268783
gga-miR-126-3p	--	TCGTACCGTGAGTAATAATGCGC	--	--	--	--	--	--	--	--	13540.7	6914.69	8802.26	8082.9	12585.6	8289.14
hsa-miR-4739	--	AAGGGAGGAGGAGCGGAGGGGCCCT	--	--	--	--	--	--	--	--	0	0	0	2.39374	0	0
ola-miR-101b-3p	--	GTACAGTACTATGATAACT	--	--	--	--	--	--	--	--	1510.5	1990.36	2213.84	2664.53	2126.51	1902.45
hsa-miR-218-2-3p	--	CATGGTTCTGTCAAGCACCGCG	--	--	--	--	--	--	--	--	0	0	0.460353	0	0	0
zma-miR156b-3p	--	GCTCACCCTCTATCTGTCAGT	--	--	--	--	--	--	--	--	5.12099	0	18.4141	0	2.08251	1.20952
pbv-miR-338-5p	--	AACAATATCCTGGTGCTGAGTGAGT	--	--	--	--	--	--	--	--	0	0	0	0	0.0867714	0
mmu-miR-7009-5p	--	TTGGGGTCAGGGGACCAGAGCT	--	--	--	--	--	--	--	--	0	0	0	0	0.347086	0
mtr-miR7701-5p	--	ATTAAATGAATGAATCTAAAA	--	--	--	--	--	--	--	--	0	0	0	0	0.433857	0
mmu-miR-125a-5p	--	TCCCTGAGACCCTTTAACCTGTGA	--	--	--	--	--	--	--	--	2.65533	2.61065	6.9053	5.53552	1.90897	4.30053
hsa-miR-33a-5p	--	GTGCATTGTAGTTGCATTGCA	--	--	--	--	--	--	--	--	1.138	2.21905	1.38106	2.69296	1.99574	1.07513
mmu-miR-29c-3p	--	TAGCACCATTTGAAATCGGTTA	--	--	--	--	--	--	--	--	157.233	226.082	176.776	317.918	345.958	248.221
efu-miR-219	--	TGATTGTCCAAACGCAATTCTCG	--	--	--	--	--	--	--	--	0	0	0	0	0.347086	0
ola-miR-430d	--	TAAGTGCTTCTCTTTGGGGTTG	--	--	--	--	--	--	--	--	0	0	0	1.49609	0.433857	0
hsa-miR-429	--	TAATACTGTCTGGTAAAACCGT	--	--	--	--	--	--	--	--	0	0	0	0	0.0867714	0.134392
iltv-miR-I1-3p	--	AATTCCATTCCTCTTTCTGTCTCC	--	--	--	--	--	--	--	--	0.189666	0	0	0	0	0
gmo-miR-190a-5p	--	ATGTTTGATATATTAGGTT	--	--	--	--	--	--	--	--	0	0	0	0	0.0867714	0
cfa-miR-23a	--	ATCACATTGCCAGGGATTT	--	--	--	--	--	--	--	--	7.01765	5.22129	5.52424	3.29139	3.81794	4.56931
gmo-miR-460-5p	--	CCTGCATTGTACACACTGTGCA	--	--	--	--	--	--	--	--	4.17266	2.21905	6.75185	7.33082	6.16077	10.7513
dre-miR-18b-3p	--	CTGCCCTAAGTGCCCCTTCTGG	--	--	--	--	--	--	--	--	0.189666	0.913726	0.920706	0.448826	0.433857	0.671958
cpo-miR-139-5p	--	TCTACAGTGCACGTGTCTCCAGC	--	--	--	--	--	--	--	--	5.31066	10.3121	6.75185	7.92926	7.72265	8.33228
gga-miR-144-3p	--	CTACAGTATAGATGATGTACTC	--	--	--	--	--	--	--	--	86.1085	81.9743	127.057	138.238	92.4983	36.9577
gga-miR-460b-3p	--	CACAGCGCATGCAATGTGGACAT	--	--	--	--	--	--	--	--	0	0.783194	0	0	0.173543	0.403175
hsa-miR-222-3p	--	AGCTACATCTGGCTACTGGGT	--	--	--	--	--	--	--	--	29.2086	15.0112	21.1762	29.4729	16.8337	23.5185
pny-miR-135d	--	TATGGCTTTTTATTCCTACGTG	--	--	--	--	--	--	--	--	0	0	0	0	0	0.134392
aca-miR-19b	--	TGTGCAAATCCATGCAAAACT	--	--	--	--	--	--	--	--	53.6756	41.7703	47.8767	69.7176	82.2593	55.1005
rno-miR-301a-5p	--	GCTCTGACTTTATTGCACTAC	--	--	--	--	--	--	--	--	1.707	2.61065	1.38106	3.14178	1.04126	1.74709
bfl-miR-92c	--	TATTGCACTTGTCCCGGCTTGC	--	--	--	--	--	--	--	--	12.518	17.3608	11.0485	7.33082	4.42534	8.19788
ptr-miR-144	--	TACAGTATAGATGATGTACTAG	--	--	--	--	--	--	--	--	86.1085	81.9743	127.057	138.238	92.4983	36.9577
dre-miR-726	--	TTCACTACTAGCAGAACTCGG	--	--	--	--	--	--	--	--	3.98299	2.21905	0	0.598434	0	1.07513
cpi-miR-727-3p	--	TTGAGGCGAGTTGAAGACTAAA	--	--	--	--	--	--	--	--	6.25899	7.70141	27.6212	12.4175	10.6729	11.1545
cpo-miR-30c-3p	--	CTGGGAGAGGGCTGTTTACTCC	--	--	--	--	--	--	--	--	2.276	1.69692	1.53451	0.897652	1.47511	1.88148
mmu-miR-202-5p	--	TTCCTATGCATATACTTCTTT	--	--	--	--	--	--	--	--	0.189666	0.130532	0	0.149609	1.38834	0.671958
bmo-miR-263a-5p	--	AATGGCACTGGAAGAATTCAC	--	--	--	--	--	--	--	--	0	0	0	0	0	0.134392
ptr-miR-4510	--	TGAGGGAGTAGGATGTATGGT	--	--	--	--	--	--	--	--	0	0	0	0	0.0867714	0
mdo-miR-18b-3p	--	TACTGCCCTAAATGCTCCTTCCGGC	--	--	--	--	--	--	--	--	0	0	0	0	0	0.134392
gga-miR-222b-3p	--	AGCTACATCTGATTACTGGGTCAC	--	--	--	--	--	--	--	--	163.492	253.624	170.944	89.3163	49.3729	95.6868
ssc-miR-24-1-5p	--	GTGCCTACTGAGCTGAAACACAGT	--	--	--	--	--	--	--	--	0	0	0	0.149609	0	0
hsa-miR-7846-3p	--	CAGCGGAGCCTGGAGAGAAGG	--	--	--	--	--	--	--	--	0.379333	0	0	0	0	0
bma-miR-92	--	TATTGCACTCGTCCCGGCCT	--	--	--	--	--	--	--	--	12.3283	17.4913	11.2019	7.33082	4.42534	8.33228
rno-miR-181a-2-3p	--	ACCACCAACCGTTGACTGT	--	--	--	--	--	--	--	--	0	0	0	0	0	0.268783
ppa-miR-148a	--	TCAGTGCACTACAGAACTTTGTC	--	--	--	--	--	--	--	--	118.162	130.532	207.159	313.43	279.23	336.113
gmo-miR-222-5p	--	TGCTCAGTACTCAGTGTAGATC	--	--	--	--	--	--	--	--	376.488	265.372	246.903	436.857	373.811	438.923
mdo-miR-150-5p	--	TCTCCCAACCCTTGTACCAGAGT	--	--	--	--	--	--	--	--	88.5742	93.8527	70.2806	23.6382	13.0157	24.5937
gga-miR-124b	--	TTAAGGCACGCAGTGAATGCCA	--	--	--	--	--	--	--	--	0	0	0.153451	0.149609	0	0.134392
hsa-miR-212-5p	--	ACCTTGGCTCTAGACTGCTTACT	--	--	--	--	--	--	--	--	1.32766	1.69692	1.22761	1.64569	1.12803	3.89735
dre-let-7j	--	TGAGGTAGTTGTTTGTACAGTT	--	--	--	--	--	--	--	--	36.2263	42.0314	41.8921	35.6069	43.3857	36.1513
tgu-miR-2188-5p	--	AAGGTCCAACCTCACATGTCCT	--	--	--	--	--	--	--	--	1518.47	1655.28	1539.88	2436.68	1976.31	726.521
ppy-miR-29b	--	TAGCACCATTTGAAATCAGT	--	--	--	--	--	--	--	--	29.5879	35.2437	35.1403	52.2134	47.0301	44.0804
aca-miR-24-2-5p	--	TGCCTACTGAGCTGATATCAG	--	--	--	--	--	--	--	--	1.32766	2.34958	1.38106	0.299217	1.47511	2.68783
hsa-miR-181c-3p	--	AACCATCGACCGTTGAGTGGAC	--	--	--	--	--	--	--	--	0.379333	0.391597	0.153451	0.448826	0.347086	0.537566
hsa-miR-181a-2-3p	--	ACCACTGACCGTTGACTGTACC	--	--	--	--	--	--	--	--	0	0.130532	0	0	0	0.268783
gga-miR-7454-5p	--	TTCTGTGAGACAAACTGAAGTGC	--	--	--	--	--	--	--	--	0	0	0	0	0	0.806349
rno-miR-212-5p	--	ACCTTGGCTCTAGACTGCTTACTG	--	--	--	--	--	--	--	--	1.32766	1.69692	1.22761	1.64569	1.12803	3.89735
esi-miR3460-5p	--	GGGAATCTGCAGCTTGTGAGG	--	--	--	--	--	--	--	--	0	0	0	3.441	0	0
gga-miR-181b-5p	--	AACATTCATTGCTGTCGGTGGG	--	--	--	--	--	--	--	--	58.9862	41.7703	37.1352	65.6782	39.1339	58.8635
ath-miR5029	--	AATGAGAGAGAACACTGCAAA	--	--	--	--	--	--	--	--	0.379333	0	0	0	0	0
ssa-miR-21a-3p	--	CGACAACGGTCTGTAAGCTGT	--	--	--	--	--	--	--	--	0	0	0	0	0	0.671958
ipu-miR-196a	--	TAGGTAGTTTCATGTTGTTGGGA	--	--	--	--	--	--	--	--	74.7285	53.5183	119.078	198.68	215.02	273.756
ipu-miR-429b	--	TAATACTGCCTGGTAATGCCA	--	--	--	--	--	--	--	--	0.568999	0.391597	0.306902	0.897652	0.867714	0.671958
gga-miR-451	--	AAACCGTTACCATTACTGAGTTT	--	--	--	--	--	--	--	--	2519.72	2744.96	2806.01	2314.3	2709.96	1143.4
gmo-miR-26a-2-3p	--	CCTATTCACGATTACTTGCCCC	--	--	--	--	--	--	--	--	0	0.261065	0	0	0.0867714	0.403175
mmu-miR-6911-3p	--	TCAATCACACTCTGTCCACAG	--	--	--	--	--	--	--	--	1.707	0	0	0	0	0
pmi-miR-200-3p	--	TAATACTGTCTGGTAATGATGT	--	--	--	--	--	--	--	--	20.2943	30.5446	9.82087	51.615	40.6958	28.2222
rno-miR-205	--	TCCTTCATTCCACCGGAGTCTGT	--	--	--	--	--	--	--	--	89.1432	75.8393	98.8225	1173.98	49.8068	896.66
ipu-miR-30d	--	CTTTCAGTTGGATGTTTGCTGT	--	--	--	--	--	--	--	--	247.894	479.184	328.078	273.485	213.111	272.546
pma-miR-29a-5p	--	ACTGATTTCTCTTGGTGTTTAGA	--	--	--	--	--	--	--	--	0	0	0.460353	0	0	0
oan-miR-458-5p	--	AGCGCCATTTTCAGAGCTAT	--	--	--	--	--	--	--	--	0.568999	0	0	0	0.173543	0.268783
ami-miR-9-4-3p	--	TAAAGCTAGACAACCGAATGT	--	--	--	--	--	--	--	--	2.84499	2.87171	1.53451	3.14178	12.148	6.04762
xbo-miR-219	--	TGATTGTCCAAACGCAATTCTTT	--	--	--	--	--	--	--	--	0	0	0	0	0.347086	0
ccr-miR-222	--	AGCTACATCTGGCTACTGGG	--	--	--	--	--	--	--	--	29.2086	15.0112	21.1762	29.4729	16.8337	23.3841
pma-miR-30a-3p	--	GCTTTTAGTCGGATGTTTGCGTC	--	--	--	--	--	--	--	--	1.138	0.522129	1.07416	1.64569	1.38834	1.20952
dre-miR-107a-5p	--	AGCTTCTTTACAGTGTTGTCTTG	--	--	--	--	--	--	--	--	3.22433	5.74342	5.52424	7.77965	3.73117	4.7037
rno-miR-148b-5p	--	GAAGTTCTGTTATACACTCAGG	--	--	--	--	--	--	--	--	0.379333	0.783194	0	0.149609	0.0867714	0.268783
pol-miR-144-3p	--	TACAGTATAGATGATGTACTAT	--	--	--	--	--	--	--	--	86.1085	81.9743	127.057	138.238	92.4983	36.9577
mdo-miR-143-5p	--	GTGCAGTGCTGCATCTCTGG	--	--	--	--	--	--	--	--	2.46566	3.00224	4.29663	13.0159	11.9745	10.7513
abu-miR-430	--	TAAGTGCTGATTGTTGTTGTGT	--	--	--	--	--	--	--	--	0	0	0	0	1.2148	0
hsa-miR-148b-5p	--	AAGTTCTGTTATACACTCAGGC	--	--	--	--	--	--	--	--	0.379333	0.783194	0	0.149609	0.0867714	0.268783
spu-miR-375	--	TTGTTCGTTCGGCTCGCGTCAA	--	--	--	--	--	--	--	--	68.6592	113.433	17.34	62.2372	20.9987	54.0254
xla-miR-181a-3p	--	ATCGATCGTTGACTGTACA	--	--	--	--	--	--	--	--	0.379333	0.130532	0	0	0.0867714	0
chi-miR-22-3p	--	AAGCTGCCAGTTGAAGAAC	--	--	--	--	--	--	--	--	4457.35	2351.15	2832.4	3626.96	3681.36	4189.39
pal-miR-148b-5p	--	GAAGTTCTGTTATACACTCA	--	--	--	--	--	--	--	--	0.379333	0.783194	0	0.149609	0.0867714	0.268783
ssa-miR-301b-3p	--	CAGTGCAACAGTATTGTCATGGC	--	--	--	--	--	--	--	--	0.568999	0.913726	0.920706	0.598434	0.694171	0.806349
hsv2-miR-H5	--	GGGGGGGCTCGGGCCACCTGACC	--	--	--	--	--	--	--	--	0	0	1.68796	0	0	0
hsa-miR-152-5p	--	AGGTTCTGTGATACACTCCGACT	--	--	--	--	--	--	--	--	0.379333	0.783194	0.306902	0.149609	0	0.268783
xla-miR-135-5p	--	TATGGCTTTTTATTCCTATGTGAT	--	--	--	--	--	--	--	--	0.948331	2.34958	0.920706	1.04726	1.90897	2.41905
aca-miR-222a-5p	--	GCTCAGTAGTCAGTGTAGATTC	--	--	--	--	--	--	--	--	55.7619	44.1199	48.9509	62.8356	58.0501	62.2233
cpi-miR-130d-3p	--	AGTGCAATGTTAAAAGGGCATT	--	--	--	--	--	--	--	--	7.01765	5.09076	6.5984	14.3624	15.185	15.9926
mdo-miR-27b-5p	--	AGAGCTTAGCCGATTGGTGAACA	--	--	--	--	--	--	--	--	3.60366	2.48011	5.67769	5.98434	5.90045	7.66032
hsa-miR-23a-3p	--	ATCACATTGCCAGGGATTTCC	--	--	--	--	--	--	--	--	261.36	149.46	195.036	184.767	155.408	193.927
cte-miR-10a	--	TACCCTGTAGTTCCGGATTTGT	--	--	--	--	--	--	--	--	55.7619	47.3832	43.4266	50.7173	86.6846	77.9471
mmu-miR-30e-5p	--	TGTAAACATCCTTGACTGGAAG	--	--	--	--	--	--	--	--	330.778	373.845	437.489	459.298	473.164	344.446
xla-miR-98-3p	--	CTATACAGTTTACTGCCTTCCC	--	--	--	--	--	--	--	--	0	1.69692	1.53451	1.34648	0.867714	2.15026
gga-miR-99a-3p	--	CAAGCTCGCTTCTATGGGTCT	--	--	--	--	--	--	--	--	0.758665	3.00224	0.767255	2.09452	2.16928	2.15026
ola-miR-140-3p	--	ACCACAGGGTAGAACCACGG	--	--	--	--	--	--	--	--	201.995	198.018	158.975	224.114	232.634	185.998
xtr-miR-2184	--	AACAGTAAGAGATTATGTGCTG	--	--	--	--	--	--	--	--	19.5356	22.8432	49.4112	73.9067	72.1938	76.3344
ssa-let-7j-5p	--	TGAGGTAGTAGGTTGGATAGTT	--	--	--	--	--	--	--	--	4148.76	3797.58	4655.24	3299.17	3731.17	3707.33
ola-miR-192-3p	--	CCTGTCAGTTCTGTAGGCCACTG	--	--	--	--	--	--	--	--	5.50032	7.30981	5.37079	3.88982	24.2092	13.5735
bta-miR-221	--	AGCTACATTGTCTGCTGGGTTT	--	--	--	--	--	--	--	--	202.184	117.349	140.868	184.767	133.715	198.496
hsa-miR-23b-5p	--	TGGGTTCCTGGCATGCTGATTT	--	--	--	--	--	--	--	--	23.5186	27.2813	16.8796	20.3468	10.1523	22.0402
hsa-miR-5787	--	GGGCTGGGGCGCGGGGAGGT	--	--	--	--	--	--	--	--	0.189666	0	0	0	0	0
mml-miR-3173	--	GAAGGAGGAAACAGGCAGGCCAG	--	--	--	--	--	--	--	--	0	0	12.4295	0	1.04126	0
vun-miR319b	--	CTTGGACTGAAGGGAGCTCCT	--	--	--	--	--	--	--	--	0	0	0	0	0	0.134392
mmu-miR-126a-5p	--	CATTATTACTTTTGGTACGCG	--	--	--	--	--	--	--	--	1700.93	1532.45	1346.53	1185.8	1362.22	1007.94
ath-miR159a	--	TTTGGATTGAAGGGAGCTCTA	--	--	--	--	--	--	--	--	0	0	0	0	0	0.134392
xtr-miR-29d	--	TAGCACCATATGAAATCAGTGTC	--	--	--	--	--	--	--	--	8.72465	9.00673	9.97432	11.2206	11.02	9.94497
prd-miR-49-3p	--	TAGCACCATGTGAAGCTGCTCT	--	--	--	--	--	--	--	--	0	0	0	0.149609	0	0
odi-miR-92b	--	TATTGCACTGGTCCCGACTAAT	--	--	--	--	--	--	--	--	0.189666	0.130532	0.153451	0.149609	0.173543	0.268783
bbe-miR-153-3p	--	TTGCATAGTCTCAAAAGTGA	--	--	--	--	--	--	--	--	0	0	0	0	0.0867714	0
ssa-miR-15b-5p	--	TAGCAGCACATCATGTTTTGC	--	--	--	--	--	--	--	--	1.89666	3.52437	3.06902	1.64569	2.68991	1.88148
pma-miR-130a-5p	--	GCCCTTTTTGTGTTGTACTACT	--	--	--	--	--	--	--	--	0	0	0	0.448826	0.260314	0.671958
hsa-miR-29a-3p	--	TAGCACCATCTGAAATCGGTTA	--	--	--	--	--	--	--	--	154.388	222.166	173.093	314.477	341.966	244.055
mml-miR-7181-5p	--	TGGGTCCTGGCTGGAGATCTCT	--	--	--	--	--	--	--	--	3.03466	0	0	0	0	0
hsa-miR-30a-5p	--	TGTAAACATCCTCGACTGGAAG	--	--	--	--	--	--	--	--	1159.05	1288.48	1147.35	1168.74	984.508	1037.64
vvi-miR159a	--	CTTGGAGTGAAGGGAGCTCTC	--	--	--	--	--	--	--	--	0	0	0	0	1.38834	0.134392
dre-miR-146a	--	TGAGAACTGAATTCCATAGATGG	--	--	--	--	--	--	--	--	3828.6	6077.98	3170.91	5166.58	4001.12	5334.14
odi-miR-1493	--	AGAACTGTCTGAATGGTTGGC	--	--	--	--	--	--	--	--	0.189666	0	0	0	0	0
chi-miR-99a-3p	--	CAAGCTCGCTTCTATGGGTCTGT	--	--	--	--	--	--	--	--	0.758665	3.00224	0.767255	2.09452	2.16928	2.15026
pma-miR-301a	--	CAGTGCAATTGTATTGTCAAAGCT	--	--	--	--	--	--	--	--	6.06932	9.13726	10.2812	11.5199	9.19777	7.66032
dre-miR-456	--	CAGGCTGGTTAGATGGTTGTCA	--	--	--	--	--	--	--	--	154.957	157.944	133.809	128.663	100.568	162.076
sha-miR-126	--	TCGTACCGTGAGTAATAAT	--	--	--	--	--	--	--	--	13540.7	6914.69	8802.26	8083.2	12585.6	8289.14
ola-let-7e	--	TGAGGTAGTAGATTGAAT	--	--	--	--	--	--	--	--	9304.27	8690.71	7751.89	5628.43	6846.44	6838.51
ssa-miR-730a-2-3p	--	CACAGTGCCTGCAATGTGGACG	--	--	--	--	--	--	--	--	0	0.783194	0	0	0	0.268783
hsa-miR-10a-3p	--	CAAATTCGTATCTAGGGGAATA	--	--	--	--	--	--	--	--	5.12099	4.56863	7.826	6.58278	12.3215	12.9016
hsa-miR-181b-2-3p	--	CTCACTGATCAATGAATGCA	--	--	--	--	--	--	--	--	2.276	2.74118	1.38106	2.54335	2.77668	3.49418
aae-miR-285	--	TAGCACCATTCGAAATCAGTAC	--	--	--	--	--	--	--	--	2.84499	3.39384	3.68283	3.14178	3.29731	3.89735
ami-miR-30c-3p	--	TGGGAGAGGGTTGTTTACGCC	--	--	--	--	--	--	--	--	0	0	0	0	0.173543	0
pbv-miR-455-5p	--	TATGTGCCCTTGGACTACAT	--	--	--	--	--	--	--	--	20.6736	12.9227	26.8539	31.5674	28.3742	37.2265
rno-miR-181b-2-3p	--	CTCACTGGTCAATGAATGCAAA	--	--	--	--	--	--	--	--	0.758665	0	0.613804	1.64569	1.64866	2.01587
ssa-miR-125b-5p	--	TCCCTGAGACCCTTAACCTGTGA	--	--	--	--	--	--	--	--	1294.85	1342.26	2352.86	2293.65	1145.38	2335.05
vvi-miR319g	--	TTGGACTGAAGGGAGCTCCCA	--	--	--	--	--	--	--	--	0	0	0	0	0	0.134392
ppa-miR-148b	--	TCAGTGCATCACAGAACTTTGTCT	--	--	--	--	--	--	--	--	232.341	239.788	401.735	600.978	573.299	596.564
oan-miR-30d-3p	--	CTTTCAGTCAGATGTTTGCTAC	--	--	--	--	--	--	--	--	1.138	0.522129	1.07416	1.7953	1.38834	1.20952
hsa-miR-4306	--	TGGAGAGAAAGGCAGTA	--	--	--	--	--	--	--	--	0.379333	0	0	0	0	0
vvi-miR395n	--	CTGAAGAGTCTGGAGGAACTC	--	--	--	--	--	--	--	--	0	0	0	0	0.867714	0
rno-miR-10b-5p	--	CCCTGTAGAACCGAATTTGTGT	--	--	--	--	--	--	--	--	162.544	87.8483	153.605	314.328	377.108	486.497
mmr-miR-1388	--	ATCTCAGGTTCGTCAGCCCGTG	--	--	--	--	--	--	--	--	558.188	657.622	528.946	407.983	267.256	412.313
ppy-miR-133a	--	TTGGTCCCCTTCAACCAGCTG	--	--	--	--	--	--	--	--	60.5035	75.9698	145.779	270.193	350.556	291.092
hsa-miR-26a-5p	--	TTCAAGTAATCCAGGATAGGCT	--	--	--	--	--	--	--	--	1951.48	2177.41	2812.45	2939.51	2816.34	2706.78
hsa-let-7b-3p	--	CTATACAACCTACTGCCTTCCC	--	--	--	--	--	--	--	--	18.0183	15.0112	19.7952	15.8585	19.8706	12.2296
gga-miR-34a-5p	--	TGGCAGTGTCTTAGCTGGTTGTT	--	--	--	--	--	--	--	--	13.4663	43.7283	19.9486	42.7881	45.2947	30.7757
gga-miR-184-5p	--	CCTTATCACTTTTCCAGCCCAGC	--	--	--	--	--	--	--	--	1.138	0	0.767255	2.39374	0.347086	2.41905
esi-miR3461-5p	--	TCGACGGCGAGGTTGGACTAG	--	--	--	--	--	--	--	--	0	0	0	0	0	2.01587
cel-miR-77-5p	--	GATGGTTGTGCTCTGAGGAAAT	--	--	--	--	--	--	--	--	0	0	0	1.34648	0.347086	0
hsa-miR-17-5p	--	CAAAGTGCTTACAGTGCAGGTAG	--	--	--	--	--	--	--	--	12.8973	15.4028	13.0433	13.1656	14.057	12.0952
cte-miR-29a	--	TAGCACCATTTGAAATCAGTTT	--	--	--	--	--	--	--	--	90.0915	135.884	110.638	198.531	193.413	143.53
tgu-miR-130a-5p	--	GCCCTTTTTCTGTTGTACTAC	--	--	--	--	--	--	--	--	0	0	0	0.448826	0.260314	0.671958
tgu-miR-217-5p	--	ATACTGCATCAGGAACTGATTG	--	--	--	--	--	--	--	--	3.41399	3.00224	3.52937	4.63787	7.20203	8.19788
bta-miR-125a	--	TCCCTGAGACCCTTTAACCTGTG	--	--	--	--	--	--	--	--	2.65533	2.61065	6.9053	5.53552	1.90897	4.30053
xla-miR-26-3p	--	CCTACTCTTGATTACTTGTTTC	--	--	--	--	--	--	--	--	4.74166	4.56863	5.21734	7.77965	3.73117	6.04762
rno-let-7f-1-3p	--	CTATACAATCTATTGCCTTCC	--	--	--	--	--	--	--	--	3.60366	6.00449	3.68283	1.94491	2.77668	1.20952
hsa-miR-122-3p	--	AACGCCATTATCACACTAAATA	--	--	--	--	--	--	--	--	0	0	0	0	0.0867714	0
bta-let-7e	--	TGAGGTAGGAGGTTGTATAGT	--	--	--	--	--	--	--	--	3983.37	3689.23	4451	3145.67	3547.82	3558.15
hsa-miR-7-5p	--	TGGAAGACTAGTGATTTTGTTGTT	--	--	--	--	--	--	--	--	8.72465	10.7037	8.74671	11.3703	9.97871	11.8265
gmo-miR-10545-5p	--	TAAGTCTCACACCAGTGCAAAA	--	--	--	--	--	--	--	--	0	0	2.30177	2.39374	3.21054	1.07513
rno-miR-122-3p	--	AACGCCATCATCACACTAA	--	--	--	--	--	--	--	--	0	0	0	0	0.0867714	0
hsa-let-7f-1-3p	--	CTATACAATCTATTGCCTTCCC	--	--	--	--	--	--	--	--	3.60366	6.00449	3.68283	1.94491	2.77668	1.20952
ptc-miR159c	--	ATTGGAGTGAAGGGAGCTCGA	--	--	--	--	--	--	--	--	0	0	0	0	0.173543	0.134392
mmu-let-7a-2-3p	--	CTGTACAGCCTCCTAGCTTTC	--	--	--	--	--	--	--	--	8.91432	2.87171	7.826	11.071	6.42108	12.0952
hsa-miR-3174	--	TAGTGAGTTAGAGATGCAGAGCC	--	--	--	--	--	--	--	--	0	0	0	0	0	0.134392
ccr-miR-459-5p	--	AGTAACAAGGATTCATCCTGTT	--	--	--	--	--	--	--	--	0.948331	0	0.767255	0	0.867714	0
bta-miR-1388-5p	--	AGGACTGTCCAACCTGAGAAT	--	--	--	--	--	--	--	--	41.7266	29.6308	30.3833	22.5909	21.0854	30.3725
tgu-miR-133-3p	--	TTTGGTCCCCTTCAACCAGCT	--	--	--	--	--	--	--	--	60.5035	75.9698	145.779	270.193	350.556	291.092
mmu-miR-132-5p	--	AACCGTGGCTTTCGATTGTTAC	--	--	--	--	--	--	--	--	1.51733	0.130532	1.99486	3.441	0.780943	2.01587
mne-miR-140	--	AGTGGTTCTACCCTATGGTAG	--	--	--	--	--	--	--	--	28.8293	42.8146	35.7541	36.5045	28.1139	21.637
aca-miR-26-3p	--	GGCCTATTCTTGATTACTTGTTT	--	--	--	--	--	--	--	--	4.74166	4.69916	5.21734	7.92926	3.90471	6.45079
crm-miR-7607	--	TACACGTAAGCTGGTTTAGCTCA	--	--	--	--	--	--	--	--	0	0	0	0.149609	0	0
dre-miR-192	--	ATGACCTATGAATTGACAGCC	--	--	--	--	--	--	--	--	46.4682	24.0179	15.8055	13.4648	90.329	27.8191
hsa-miR-93-5p	--	CAAAGTGCTGTTCGTGCAGGTAG	--	--	--	--	--	--	--	--	0.948331	0	0.306902	0.299217	0.347086	0.671958
xla-miR-92a-4-5p	--	AGGTTGGGATTGGTTGCAATGCT	--	--	--	--	--	--	--	--	11.7593	9.92046	29.923	25.5831	11.3671	22.5778
aca-miR-222b-5p	--	TGCTCAGTAGTCGGTGTAGAATC	--	--	--	--	--	--	--	--	30.1569	22.8432	27.1608	33.8115	30.6303	34.8074
dre-miR-430i-3p	--	TAAGTGCTATTTGTTGGCGTAG	--	--	--	--	--	--	--	--	0	1.69692	1.84141	1.64569	0.260314	1.6127
efu-miR-222	--	GGCTCAGTAGTCAGTGTAGATCCTG	--	--	--	--	--	--	--	--	376.488	265.372	247.67	436.857	373.898	438.923
bdi-miR7722-3p	--	GAAGGGTATCGGGATGAGAGG	--	--	--	--	--	--	--	--	0	0	0	4.03943	0	0
gmo-miR-100b-5p	--	AACCCGTAGATCCAAACTTGTGT	--	--	--	--	--	--	--	--	223.806	127.269	170.177	189.704	199.314	249.162
mdo-miR-137b-5p	--	ACGGGTATTCTTGGGTAGATAATA	--	--	--	--	--	--	--	--	0.379333	0	0.460353	0	0.173543	0.134392
gmo-miR-135b-5p	--	TATGGCTTCTTATTCCTATCTGA	--	--	--	--	--	--	--	--	0	1.30532	0.767255	0.299217	0.954485	0.940741
ppc-miR-2274	--	AACCCGTAGTCAAGTCTACGGAG	--	--	--	--	--	--	--	--	0	0	0	4.03943	5.98723	2.55344
mmu-miR-140-5p	--	CAGTGGTTTTACCCTATGGTAG	--	--	--	--	--	--	--	--	28.8293	42.8146	35.7541	36.5045	28.1139	21.637
dre-miR-146b	--	TGAGAACTGAATTCCAAGGGTG	--	--	--	--	--	--	--	--	8077.89	26878.3	7720.74	4736.76	4669.69	4790.52
pma-miR-194-5p	--	TGTAACAGCAACTCCATGTGGAT	--	--	--	--	--	--	--	--	6.06932	3.26331	3.52937	3.59061	30.8906	7.12275
pma-miR-301b	--	CAGTGCAATAGCATTGTCAAAGCA	--	--	--	--	--	--	--	--	6.06932	9.13726	10.2812	11.5199	9.19777	7.66032
rno-miR-9b-5p	--	TTCGGTTATCTAGCTTTAT	--	--	--	--	--	--	--	--	0	0	0.306902	1.04726	0.0867714	0.268783
dre-miR-17a-3p	--	ACTGCAGTGGAGGCACTTCTAG	--	--	--	--	--	--	--	--	1.51733	0	0.767255	0	1.73543	1.47831
cin-miR-4001i-5p	--	AGGAACTTCCCAAGGAACAG	--	--	--	--	--	--	--	--	0	0	0	0	1.56189	0
mmu-miR-137-3p	--	TTATTGCTTAAGAATACGCGTAG	--	--	--	--	--	--	--	--	1.89666	21.2768	7.05875	15.5593	15.0115	21.9058
cpa-miR8154	--	CAGAGGAGGAGATGAAGAGGGA	--	--	--	--	--	--	--	--	0	0	2.91557	0	0	0.403175
ssa-miR-205b-1-3p	--	GATTTCAGTGGTATGAAGAGT	--	--	--	--	--	--	--	--	0	0	0.767255	2.24413	0	0
mdo-miR-144-3p	--	TACAGTATAGATGATGTACTGG	--	--	--	--	--	--	--	--	83.2635	80.93	125.83	137.939	91.9777	36.9577
mmu-miR-1a-3p	--	TGGAATGTAAAGAAGTATGTAT	--	--	--	--	--	--	--	--	373.453	182.876	1008.02	1715.41	3364.13	3037.79
mml-miR-153-1-5p	--	TCATTTTTGTGATCTGCAGCT	--	--	--	--	--	--	--	--	0	0	0	0	0.0867714	0
sko-miR-153	--	TTGCATAGTCACAAAAGTGATT	--	--	--	--	--	--	--	--	0.189666	0.261065	0.460353	0.448826	0.520628	0.537566
cpi-miR-222a-5p	--	CGCTCAGTAGTCAGTGTAGATTC	--	--	--	--	--	--	--	--	55.7619	44.1199	48.9509	62.8356	58.0501	62.2233
gga-miR-18b-3p	--	TACTGCCCTAAATGCTCCTTCTGGC	--	--	--	--	--	--	--	--	0	0.913726	0	0.299217	0.260314	0.671958
ssa-let-7h-3p	--	CTATACAACTTACTGCCTTCCT	--	--	--	--	--	--	--	--	7.20732	16.7081	18.5676	14.0632	21.5193	13.8423
gmo-miR-200a-5p	--	CATCTTACCTGGCAGTGCTTGA	--	--	--	--	--	--	--	--	0	0	0	2.54335	0	1.47831
ssa-miR-551-5p	--	GAAACCAAGTGTGGGTGTGGCCT	--	--	--	--	--	--	--	--	0	1.69692	0	1.34648	3.73117	2.01587
ptc-miR159e	--	CTTGGGGTGAAGGGAGCTCCT	--	--	--	--	--	--	--	--	0	0	0	0	0	0.134392
ola-miR-499	--	AACATCACTTTAAGTCTGTGC	--	--	--	--	--	--	--	--	0	0	0	0	0	0.671958
tca-miR-7-5p	--	TGGAAGACTAGTGATTTTGTTGTTC	--	--	--	--	--	--	--	--	8.72465	10.7037	8.74671	11.3703	9.97871	11.8265
mmu-miR-5106	--	AGGTCTGTAGCTCAGTTGGCAGA	--	--	--	--	--	--	--	--	0.568999	0	0.153451	0	0	0
aca-miR-101-2-5p	--	TCGGTTATCATGGTACCGGTG	--	--	--	--	--	--	--	--	7.96598	8.35407	12.8899	17.0554	14.4041	22.5778
ssa-miR-148b-3p	--	TCAGTGCATTACAGAACTTTAT	--	--	--	--	--	--	--	--	125.18	137.973	224.806	330.336	292.593	352.24
cpi-miR-181a-3p	--	ACCATCGACCGTTGATTGTAC	--	--	--	--	--	--	--	--	134.473	167.734	150.842	147.963	114.538	155.625
pny-miR-15a	--	TAGCAGCACGGAATGGTTTGT	--	--	--	--	--	--	--	--	33.0019	31.4583	35.6006	34.41	35.9234	28.6254
efu-miR-18	--	TAAGGTGCATCTAGTGCAGATAGTG	--	--	--	--	--	--	--	--	2.276	4.96023	1.99486	2.84256	1.8222	2.41905
lja-miR11121-3p	--	TTTAAGGGGGGTTTGTCACGC	--	--	--	--	--	--	--	--	0	0	4.91043	0	0	0
gga-miR-18a-5p	--	TAAGGTGCATCTAGTGCAGATA	--	--	--	--	--	--	--	--	2.276	4.96023	1.99486	2.84256	1.8222	2.41905
cte-miR-263	--	CTTGGCACTGGTAGAATTCACT	--	--	--	--	--	--	--	--	0	0	0	0	0	0.134392
gga-miR-1744-5p	--	TGCTCTGTTGAACTCAAAAGCT	--	--	--	--	--	--	--	--	0	0	0	0	0.520628	0
cel-miR-236-3p	--	TAATACTGTCAGGTAATGACGCT	--	--	--	--	--	--	--	--	0.189666	0	0	0	0	0.134392
bta-miR-6518	--	TCACGGAGAGGAGAAACTGCAC	--	--	--	--	--	--	--	--	0	0	0	0	0	2.41905
crm-miR-1-3p	--	TGGAATGTAAAGAAGTATGT	--	--	--	--	--	--	--	--	346.9	166.951	941.576	1523.02	3051.06	2744.54
tca-let-7-5p	--	TGAGGTAGTAGGTTGTATAG	--	--	--	--	--	--	--	--	4272.99	3947.56	4786.75	3388.78	3805.27	3850.72
ipu-miR-2187	--	TTAATTAGTATAGCCTGTTTTAG	--	--	--	--	--	--	--	--	0	0	0	0	0.520628	0
ola-miR-462	--	GTAACGGAACCCATAATGC	--	--	--	--	--	--	--	--	13410	19882.4	15264.7	10613.2	6853.81	9321.94
efu-miR-218a	--	TTGTGCTTGATCTAACCATGTGGTT	--	--	--	--	--	--	--	--	100.713	111.736	51.713	97.844	76.1853	88.2952
csi-miR3948	--	TGGAGTGGGAGTGGGAGTAGGGTG	--	--	--	--	--	--	--	--	0	0	0	0	0	1.34392
mdo-miR-451	--	AAACCGTTACCATTACTGTGTT	--	--	--	--	--	--	--	--	2490.32	2725.25	2771.48	2294.85	2687.14	1132.92
hsa-miR-19a-3p	--	TGTGCAAATCTATGCAAAACTGA	--	--	--	--	--	--	--	--	36.4159	30.153	35.9075	50.1189	57.3559	39.3767
mmu-miR-301a-3p	--	CAGTGCAATAGTATTGTCAAAGC	--	--	--	--	--	--	--	--	39.6403	62.1334	40.6645	52.363	41.2164	38.436
nvi-miR-263b	--	TTGGCACTGGAAGAATTCAC	--	--	--	--	--	--	--	--	0	0	0	0	0	0.134392
mmu-miR-7217-5p	--	AACTTGTATCTTGTGAGACAGAAGG	--	--	--	--	--	--	--	--	0	0	0	0	0	1.74709
oni-miR-18b	--	TAAGGTGCATCTAGTGTAGTT	--	--	--	--	--	--	--	--	47.7959	75.8393	63.8356	92.1589	88.9407	81.0381
hsa-miR-1277-5p	--	AAATATATATATATATGTACGTAT	--	--	--	--	--	--	--	--	0	0.783194	0	0	0	0
ipu-miR-365	--	AGGGACTTTTAGGGGCAGCT	--	--	--	--	--	--	--	--	1.51733	1.69692	1.22761	1.94491	1.12803	4.8381
ggo-miR-29a	--	CTAGCACCATCTGAAATCGGTT	--	--	--	--	--	--	--	--	154.388	222.166	173.093	314.477	341.966	244.055
ami-miR-456-3p	--	CAGGCTGGTTAGATGGTTGT	--	--	--	--	--	--	--	--	154.957	157.944	133.809	128.663	100.568	162.076
dvi-miR-993-5p	--	CTACCCTGTAGTTCCGGGCTTT	--	--	--	--	--	--	--	--	0.189666	0.130532	0.460353	0.149609	0.260314	0.403175
mmu-miR-138-2-3p	--	GCTATTTCACGACACCAGGGT	--	--	--	--	--	--	--	--	0.379333	0.391597	0.306902	0.299217	0.0867714	0.134392
pal-miR-125a-3p	--	ACAGGTGAGGTTCTTGGGAG	--	--	--	--	--	--	--	--	0.379333	0	0	0	0.0867714	0
gga-miR-27b-5p	--	AGAGCTTAGCTGATTGGTGAACA	--	--	--	--	--	--	--	--	3.60366	2.48011	6.29149	5.98434	5.90045	8.06349
oha-miR-199b-5p	--	CCCAGCGTTCAGACTACCTGTTC	--	--	--	--	--	--	--	--	543.963	609.325	1447.66	1824.78	1857.17	1612.16
dre-miR-125c-5p	--	TCCCTGAGACCCTAACTCGTGA	--	--	--	--	--	--	--	--	3988.68	3589.25	5225.93	5085.2	3510.25	5234.69
oan-miR-31-5p	--	AGGCAAGATGTTGGCATAGCTGT	--	--	--	--	--	--	--	--	32.0536	17.8829	23.7849	42.7881	22.6473	36.1513
ccr-miR-218b	--	TTGTGCTTGATCTAACCATGC	--	--	--	--	--	--	--	--	8.91432	11.3563	6.13804	13.0159	12.0612	12.9016
efu-miR-29a	--	CTAGCACCATCTGAAATCGGTTAT	--	--	--	--	--	--	--	--	154.388	222.166	173.093	314.477	341.966	244.055
hsa-miR-489-5p	--	GGTCGTATGTGTGACGCCATTT	--	--	--	--	--	--	--	--	0	0	0	0	0.0867714	0
aca-miR-727-3p	--	GTTGAGGCGAGTTGAAGACT	--	--	--	--	--	--	--	--	6.25899	7.70141	27.6212	12.4175	10.6729	11.1545
mml-miR-33a	--	GTGCATTGTAGTTGCATTG	--	--	--	--	--	--	--	--	1.138	2.21905	1.38106	2.69296	1.99574	1.07513
oha-miR-18b-3p	--	ACTGCCCTGAGTGCTCCTTCTG	--	--	--	--	--	--	--	--	0	0.913726	0	0.299217	0.260314	0.671958
pny-miR-23c	--	ATCACATTGCCAGAGACTACTG	--	--	--	--	--	--	--	--	1.51733	1.04426	1.22761	0.598434	0.520628	1.07513
oan-miR-181b-1-3p	--	CTCACTGAACAATGAATGGAA	--	--	--	--	--	--	--	--	1.51733	2.74118	0.920706	0.897652	1.2148	1.6127
efu-miR-30b	--	TGTAAACATCCTACACTCTCAGCTG	--	--	--	--	--	--	--	--	97.1091	72.576	72.8893	72.4106	104.039	65.8519
ola-miR-455-3p	--	TGCAGTCCATGGGCATATAC	--	--	--	--	--	--	--	--	2.276	1.56639	0.920706	4.03943	11.2803	3.62857
tgu-miR-29a-2-5p	--	TGACCGATTTCTCTTGGTGTTC	--	--	--	--	--	--	--	--	2.08633	1.56639	1.84141	2.24413	1.99574	2.82222
mml-miR-429-5p	--	GTCTTACCAGACACGGTTAGA	--	--	--	--	--	--	--	--	0	0	0	0	0.173543	0
cin-miR-126-3p	--	TCGTACCGTGAGTAATAAAGC	--	--	--	--	--	--	--	--	12342.2	6155.38	7828.31	7309.58	11616.5	7599.17
ppy-miR-199b-3p	--	ACAGTATTCTGCACATTGGTTA	--	--	--	--	--	--	--	--	3429.17	2573.71	6557.42	8551.93	9163.93	9706.97
pma-let-7c	--	TGAGGTAGTAGATTGTATGGTT	--	--	--	--	--	--	--	--	1425.72	1196.59	1298.66	1100.07	1185.47	1314.89
oha-miR-737-5p	--	TTTTTTTAGGTTTTGATT	--	--	--	--	--	--	--	--	87.0568	82.2354	93.4517	82.8832	68.2891	69.8836
cpi-miR-135-5p	--	TATGGCTTTTTATTCCTATGTG	--	--	--	--	--	--	--	--	0.948331	2.34958	0.920706	1.04726	1.90897	2.41905
hsa-miR-301b-5p	--	GCTCTGACGAGGTTGCACTACT	--	--	--	--	--	--	--	--	0	0	0	0.448826	0.6074	0.806349
ssa-miR-196a-3-3p	--	CCGCAACAAGAAACTGCCTTGA	--	--	--	--	--	--	--	--	0	0	0	0	0.260314	0
mdo-miR-22-3p	--	AAGCTGCCAGTTGAAGAACTGC	--	--	--	--	--	--	--	--	546.429	197.495	254.882	302.209	224.564	314.476
cgr-miR-214-3p	--	TACAGCAGGCACAGACAGG	--	--	--	--	--	--	--	--	56.8999	36.288	129.666	163.223	159.92	167.855
gga-miR-460a-3p	--	CACAGCGCATACAATGTGGATT	--	--	--	--	--	--	--	--	0	1.04426	0.920706	1.19687	0.347086	0.134392
bta-miR-455-3p	--	GCAGTCCATGGGCATATACACT	--	--	--	--	--	--	--	--	2.08633	1.17479	0.613804	4.03943	10.1523	3.35979
efu-miR-23a	--	AATCACATTGCCAGGGATTTCCAAT	--	--	--	--	--	--	--	--	261.36	148.676	195.036	184.767	155.408	193.927
xtr-miR-92b	--	TATTGCACTCGTCCCGGCCTC	--	--	--	--	--	--	--	--	1.32766	3.39384	1.22761	1.34648	0.867714	2.15026
tgu-miR-222-5p	--	CGCTCAGTAGTCAGTGTAGATT	--	--	--	--	--	--	--	--	55.7619	44.1199	48.9509	62.8356	58.0501	62.2233
gmo-miR-196b-5p	--	CAGGTAGTTTCATGTTGTTGG	--	--	--	--	--	--	--	--	30.3466	24.0179	55.3958	109.663	115.319	156.029
ola-miR-101a-3p	--	GTACAGTACTGTGATAACTGA	--	--	--	--	--	--	--	--	1511.45	1991.27	2214.91	2665.13	2127.37	1902.72
ssa-miR-21a-2-3p	--	CGACAACAGTCTGTAAGCTGTC	--	--	--	--	--	--	--	--	4.36232	30.8056	12.583	7.92926	5.55337	4.97249
mmu-miR-1a-1-5p	--	ACATACTTCTTTATATGCCCATA	--	--	--	--	--	--	--	--	0.189666	0	0.306902	1.34648	3.47086	1.74709
pmi-miR-92a-3p	--	TATTGCACTTGTCTCGGCCTGC	--	--	--	--	--	--	--	--	16.3113	19.8409	12.2761	9.72456	5.37983	9.13863
mmu-miR-125b-5p	--	TCCCTGAGACCCTAACTTGTGA	--	--	--	--	--	--	--	--	3989.44	3590.42	5227.77	5084.3	3510.51	5234.69
gga-miR-499-3p	--	AACATCACTTTAAGTCTGTGCT	--	--	--	--	--	--	--	--	0	0	0	0	0	0.671958
cpo-miR-2387-5p	--	TGGAAGGCCCAGCTTTGCAGTG	--	--	--	--	--	--	--	--	0	0	2.30177	0	0	0
gga-miR-124a-3p	--	TTAAGGCACGCGGTGAATGCCA	--	--	--	--	--	--	--	--	0	0	0.153451	0.149609	0	0.134392
cpi-miR-98-5p	--	TGAGGTAGTACGTTGTATTGTT	--	--	--	--	--	--	--	--	20.484	15.5333	28.5419	15.8585	16.313	17.2021
cfa-let-7j	--	TGAGGTAGTAGAGTGCAGTAGTT	--	--	--	--	--	--	--	--	1.32766	1.30532	0.920706	0.598434	0.6074	0.537566
dre-miR-204-3-3p	--	GCAGGGACAGCAAAGGGAGGC	--	--	--	--	--	--	--	--	5.50032	0	5.52424	16.0081	4.2518	15.9926
oan-miR-181b-5p	--	AACATTCATTGCTGTCGGTGG	--	--	--	--	--	--	--	--	58.7966	41.7703	36.9817	65.2294	39.1339	58.5947
sha-miR-92a	--	TATTGCACTTGTCCCGGC	--	--	--	--	--	--	--	--	422.387	567.685	417.847	332.58	177.274	354.391
tgu-miR-101-1-5p	--	TCGGTTATCATGGTACCGGTGC	--	--	--	--	--	--	--	--	7.96598	8.35407	12.8899	17.0554	14.4041	22.5778
mmu-miR-135a-5p	--	TATGGCTTTTTATTCCTATGTGA	--	--	--	--	--	--	--	--	0.948331	2.34958	0.920706	1.04726	1.90897	2.41905
xtr-miR-215	--	ATGACCTATGAAATGACAGCC	--	--	--	--	--	--	--	--	45.8992	23.6263	15.3451	13.4648	90.0687	27.6847
ssa-let-7i-2-3p	--	CTGCGCAAGCTACTGCCTTGCC	--	--	--	--	--	--	--	--	0.379333	1.04426	0.920706	0.299217	0.867714	0.806349
ssa-miR-133a-3-5p	--	AGCTGGTAAAAAGGAACCAAATC	--	--	--	--	--	--	--	--	0.189666	0	2.45522	6.58278	7.37557	9.27302
osa-miR5153	--	TGGATTCCACTGACACGTAGACGT	--	--	--	--	--	--	--	--	0	0	0	0.149609	0	0
ola-miR-200a	--	AACACTGTCTGGTAACGA	--	--	--	--	--	--	--	--	94.2641	220.469	60.4597	494.008	272.983	252.253
isc-miR-285	--	TAGCACCATTTGAATTCAGTTC	--	--	--	--	--	--	--	--	2.84499	3.39384	3.68283	3.14178	3.29731	3.89735
ccr-miR-124a	--	TCAAGGTCCGCTGTGAACAC	--	--	--	--	--	--	--	--	0	0	0	2.39374	0	0.537566
hsa-miR-15a-5p	--	TAGCAGCACATAATGGTTTGTG	--	--	--	--	--	--	--	--	40.2093	39.8124	45.7284	42.04	45.7285	33.7323
aca-miR-21-3p	--	CAACAACAGTCGGTAGGCTGT	--	--	--	--	--	--	--	--	0	4.30757	0.920706	0	0	0.537566
oan-miR-222b-3p	--	AGCTACATCTGATTACTGGGT	--	--	--	--	--	--	--	--	35.8469	39.8124	20.7159	20.4964	12.148	20.4275
ola-miR-125a-3p	--	ACAGGTGAGGTCCTCGGGAACA	--	--	--	--	--	--	--	--	4.36232	1.56639	6.44494	9.72456	9.111	12.9016
gga-miR-222a	--	AGCTACATCTGGCTACTGGGTCTC	--	--	--	--	--	--	--	--	29.2086	15.0112	21.1762	29.4729	16.8337	23.5185
dre-miR-133b-5p	--	GCTGGTCAAATGGAACCAAGTC	--	--	--	--	--	--	--	--	0	0	0	1.19687	0.433857	0.537566
rno-miR-15a-5p	--	TAGCAGCACATAATGGTTT	--	--	--	--	--	--	--	--	40.2093	39.8124	45.7284	42.04	45.7285	33.7323
ssa-miR-200b-5p	--	CATCTTACCTGACAGTGCTGGA	--	--	--	--	--	--	--	--	1.32766	4.96023	0	43.8353	6.24754	20.0243
hsa-miR-4500	--	TGAGGTAGTAGTTTCTT	--	--	--	--	--	--	--	--	0	0	0.153451	0.149609	0.0867714	0.134392
pde-miR952c	--	AACAGAACATGCCATTGGTG	--	--	--	--	--	--	--	--	0.568999	0	0	0	0	0
ccr-miR-16c	--	TAGCAGCATGTAAATATTGGA	--	--	--	--	--	--	--	--	6074.63	4152.89	4906.9	4976.28	5928.14	4327.41
gga-miR-1654	--	TTGCTGGTGGAGGGAGCTGAG	--	--	--	--	--	--	--	--	0	0	0	0.149609	0	0
gga-miR-142-3p	--	TGTAGTGTTTCCTACTTTATGG	--	--	--	--	--	--	--	--	3147.51	4617.97	2627.85	1808.77	1340.79	1805.68
cel-miR-239b-5p	--	TTTGTACTACACAAAAGTACTG	--	--	--	--	--	--	--	--	4.36232	0	0	0	0	0
ssa-miR-152-3p	--	TCAGTGCATAACAGAACTTTG	--	--	--	--	--	--	--	--	188.149	189.794	312.733	475.157	477.937	467.951
isc-miR-1993	--	CATTATGCTAGTGTTCGCGGG	--	--	--	--	--	--	--	--	0	0	0	0	0	1.74709
aca-miR-133b-3p	--	TTTGGTCCCCTTTAACCAGCTA	--	--	--	--	--	--	--	--	3.60366	4.4381	7.5191	15.2601	23.7754	19.218
ocu-miR-137-3p	--	TTATTGCTTAAGAATACGCGTAGT	--	--	--	--	--	--	--	--	1.89666	20.6241	7.05875	15.4097	14.7511	21.9058
ssa-miR-23a-5p	--	GGATTCCTGGCAGAGTGATTTG	--	--	--	--	--	--	--	--	3.98299	0	1.07416	2.99217	3.38408	0.537566
mmu-let-7g-5p	--	TGAGGTAGTAGTTTGTACAGTT	--	--	--	--	--	--	--	--	94.0745	95.0275	101.891	98.4425	106.816	92.1926
dme-miR-10-5p	--	ACCCTGTAGATCCGAATTTGTT	--	--	--	--	--	--	--	--	186.442	121.526	166.801	298.02	378.931	473.058
ath-miR319a	--	TTGGACTGAAGGGAGCTCCCT	--	--	--	--	--	--	--	--	0	0	0	0	0	0.134392
pma-miR-30c-5p	--	TGTAAACATCCTCGACTGAAAGCT	--	--	--	--	--	--	--	--	13.8456	11.0952	10.895	14.2128	11.02	10.7513
sko-miR-29a	--	TAGCACCATATGAAATCAGTTT	--	--	--	--	--	--	--	--	2.84499	3.39384	3.68283	3.14178	3.29731	3.89735
cpo-miR-152-5p	--	AGGTTCTGTGATACACTCAGACT	--	--	--	--	--	--	--	--	0.948331	1.17479	1.38106	4.18904	2.60314	3.76296
spu-miR-133	--	TTTGGTCCCCTTCAACCAGCCGT	--	--	--	--	--	--	--	--	59.7449	75.7087	145.165	268.996	347.953	289.211
dre-miR-727-5p	--	TCAGTCTTCAATTCCTCCCAGC	--	--	--	--	--	--	--	--	18.9666	13.4448	84.705	21.9925	14.3173	21.0995
ssa-miR-23b-3p	--	ATCACATTGCCAGGGATTACCACC	--	--	--	--	--	--	--	--	238.031	141.628	180.765	172.349	149.941	180.757
mmu-miR-106a-5p	--	CAAAGTGCTAACAGTGCAGGTAG	--	--	--	--	--	--	--	--	12.518	14.6196	12.7364	12.8663	13.6231	11.6921
bta-miR-200a	--	TAACACTGTCTGGTAACGATGTT	--	--	--	--	--	--	--	--	94.2641	220.469	60.4597	494.008	272.983	252.253
dre-miR-100-2-3p	--	CAAGCTCGTGTCTATAGGTATG	--	--	--	--	--	--	--	--	24.467	16.4471	23.0177	27.6776	22.1267	24.3249
xtr-miR-202-5p	--	TTTCCTATGCATATACCTCTTT	--	--	--	--	--	--	--	--	0.189666	0.130532	0	0.149609	1.73543	0.671958
mmu-miR-6368	--	CTGGGAAGCAGTGGAGGGGAG	--	--	--	--	--	--	--	--	0	0	0	0	0.694171	0
cpo-miR-23a-3p	--	ATCACATTGCCAGGGATTTCCAA	--	--	--	--	--	--	--	--	253.205	142.15	189.205	179.231	151.416	185.192
hsa-miR-599	--	GTTGTGTCAGTTTATCAAAC	--	--	--	--	--	--	--	--	112.282	15.7944	28.0815	1.34648	0.520628	1.47831
dre-miR-193b-5p	--	CGGGACTTTGGGGGCGAGATG	--	--	--	--	--	--	--	--	59.3656	21.9294	31.1506	119.986	46.0756	183.176
dre-let-7h	--	TGAGGTAGTAAGTTGTGTTGTT	--	--	--	--	--	--	--	--	87.8155	67.6157	89.3085	66.127	76.4456	80.7693
ipu-miR-34b	--	AGGCAGTGTTGTTAGCTGATTGT	--	--	--	--	--	--	--	--	0	0	0	0	1.12803	0.134392
gmo-miR-22a-5p	--	TCTTCACTGGCAAGCTTTATGT	--	--	--	--	--	--	--	--	0	0.913726	0	0	0.520628	0.268783
ami-miR-122-3p	--	AACGCCATTATCACACTAAA	--	--	--	--	--	--	--	--	0	0	0	0	0.0867714	0
osa-miR159e	--	ATTGGATTGAAGGGAGCTCCT	--	--	--	--	--	--	--	--	0	0	0	0	0	0.134392
oan-miR-125-3p	--	ACGGGTTAGGTTCTTGGGAGC	--	--	--	--	--	--	--	--	16.3113	15.9249	30.6902	40.6935	24.3828	38.0328
efu-miR-124	--	TTAAGGCACGCGGTGAATGCCAA	--	--	--	--	--	--	--	--	0	0	0.153451	0.149609	0	0.134392
mmu-miR-1188-5p	--	TGGTGTGAGGTTGGGCCAGGA	--	--	--	--	--	--	--	--	0	0	0	0	0	0.806349
ssa-miR-30a-4-3p	--	CTGGGAGAGGGGTGTTTACGCT	--	--	--	--	--	--	--	--	0	0	0	0	0.173543	0
ola-miR-301b-5p	--	GCTCTGACAATGTTGCACTAC	--	--	--	--	--	--	--	--	0	0	0	0.448826	0.6074	0.806349
mle-miR-133-3p	--	TTGGTCCCCTTCAATCAGTTGT	--	--	--	--	--	--	--	--	0.189666	0.391597	0.460353	0.897652	1.2148	0.940741
nbr-miR-29c	--	ACTGATTTCTTCTGGTGCTTAGA	--	--	--	--	--	--	--	--	0	0	0.460353	0	0	0
bta-miR-12019	--	TCTGTGGATGGTGGAGCTCAGA	--	--	--	--	--	--	--	--	0	0	0	0	0	0.134392
mmu-miR-20b-3p	--	ACTGCAGTGTGAGCACTTCTAG	--	--	--	--	--	--	--	--	0	0.652662	0	0.448826	0.433857	0.537566
dre-miR-153b-3p	--	TTGCATAGTCACAAAAATGAGC	--	--	--	--	--	--	--	--	2.65533	3.00224	8.28636	6.13395	10.9332	6.85397
aca-miR-29a-1-5p	--	TGATTTCTTCTGGTGTTCGGA	--	--	--	--	--	--	--	--	0	0	0.460353	0	0	0
bmo-miR-285	--	TAGCACCATTCGAATTCAGTGC	--	--	--	--	--	--	--	--	0	0	0	0	0.0867714	0
mmu-miR-26a-2-3p	--	CCTGTTCTTGATTACTTGTTTC	--	--	--	--	--	--	--	--	4.74166	4.56863	5.21734	7.77965	3.81794	6.04762
pma-miR-210	--	GTGTGCGTGTGACAGCGGCTGT	--	--	--	--	--	--	--	--	7.96598	9.65939	6.5984	6.73239	8.59037	7.9291
oni-miR-26d	--	CCTATCCTGGATTACTTGAACC	--	--	--	--	--	--	--	--	0	0	0	0	0	1.47831
ola-miR-142	--	TCCATAAAGTAGAAAGCACTAC	--	--	--	--	--	--	--	--	1168.72	1930.57	1337.79	896.604	815.131	773.961
efu-miR-192	--	CTGACCTATGAATTGACAGCCAGTG	--	--	--	--	--	--	--	--	46.4682	24.0179	15.8055	13.4648	90.329	27.8191
gmo-miR-22b-3p	--	AAGCTGCCAGTTGAAGAG	--	--	--	--	--	--	--	--	38.3126	26.237	41.5852	38.1502	26.1182	38.3016
mdo-miR-31-5p	--	GGAGGCAAGATGTTGGCATAGCTG	--	--	--	--	--	--	--	--	32.0536	17.8829	23.7849	42.7881	22.6473	36.1513
sme-miR-7d-5p	--	TGGAAGACTAGTAATTTTGTTGT	--	--	--	--	--	--	--	--	0.189666	0.913726	0.920706	1.49609	1.04126	1.6127
mmu-miR-7008-5p	--	TGTGGGAGATGCCAGGAGCCGTAC	--	--	--	--	--	--	--	--	0	0	0	0	0	2.41905
mmu-miR-222-5p	--	CTCAGTAGCCAGTGTAGATCC	--	--	--	--	--	--	--	--	2.65533	3.6549	1.84141	2.84256	2.60314	2.95661
aca-miR-144-5p	--	GGATATCATCATATACTGTAA	--	--	--	--	--	--	--	--	597.07	333.771	432.885	536.347	590.219	248.759
pbv-miR-1388-3p	--	AATCTCAGGTCCGTCAGCCCATG	--	--	--	--	--	--	--	--	589.483	692.082	555.493	438.652	286.606	442.148
hsa-miR-4669	--	TGTGTCCGGGAAGTGGAGGAGG	--	--	--	--	--	--	--	--	0	0	0	1.34648	0	0
ssa-miR-15c-5p	--	TAGCAGCGCATCATGGTTTGA	--	--	--	--	--	--	--	--	26.7429	21.9294	21.6366	20.3468	15.9659	10.0794
xtr-miR-184	--	TGGACGGAGAACTGATAAGGCT	--	--	--	--	--	--	--	--	61.6415	48.9496	40.0507	215.287	13.4496	124.447
mmu-miR-6906-5p	--	ATGGATGGGCAGACGGACAGACAG	--	--	--	--	--	--	--	--	0	0	0	0	0	1.20952
dre-miR-222b	--	AGCTACATCTGAATACTGGGTCA	--	--	--	--	--	--	--	--	163.492	253.624	170.944	89.3163	49.3729	95.6868
asu-miR-133-3p	--	ATTGGTCCCCTTCAACCAGCTA	--	--	--	--	--	--	--	--	12.7076	15.5333	30.8437	57.7489	59.4384	61.2825
gga-miR-133a-5p	--	AGCTGGTAAAATGGAACCAAATC	--	--	--	--	--	--	--	--	0.189666	0	2.45522	6.882	7.37557	9.27302
abu-miR-181b	--	AACATTCATTGCTGTCGCTGGGT	--	--	--	--	--	--	--	--	10.811	10.7037	10.5881	14.8113	9.02423	13.8423
dre-miR-34c-3p	--	AATCACTAACCTCACTACCAGG	--	--	--	--	--	--	--	--	0	0	0	0	5.98723	0
pma-miR-216b	--	AAATCTCTGCAGGCAACTGTGGA	--	--	--	--	--	--	--	--	1.32766	0	1.38106	1.64569	1.99574	0
ami-miR-10a-3p	--	ACAAATTCGTATCTAGGGGAAT	--	--	--	--	--	--	--	--	5.12099	4.56863	7.826	6.58278	12.3215	12.9016
ami-miR-181b-2-3p	--	ACTCACTGATCAATGAATGCA	--	--	--	--	--	--	--	--	2.276	2.74118	1.38106	2.54335	2.86346	3.62857
dre-miR-16b	--	TAGCAGCACGTAAATATTGGAG	--	--	--	--	--	--	--	--	5996.49	4072.74	4822.81	4866.92	5815.94	4251.34
fru-miR-135b	--	TATGGCTTTTTATTCCTATCTG	--	--	--	--	--	--	--	--	0	1.30532	0.767255	0.299217	0.954485	0.940741
cin-miR-4062-3p	--	AATGCTGTAAAATAAAGGCA	--	--	--	--	--	--	--	--	3.22433	0	0	0	0	0
cin-miR-200-3p	--	TAATACTGCCTGGTAATGGTGA	--	--	--	--	--	--	--	--	28.2603	38.1154	12.2761	75.5524	55.2734	43.6773
hsa-miR-455-3p	--	GCAGTCCATGGGCATATACAC	--	--	--	--	--	--	--	--	2.08633	1.17479	0.613804	4.03943	10.1523	3.35979
rno-miR-455-3p	--	GCAGTCCACGGGCATATACACT	--	--	--	--	--	--	--	--	2.08633	1.17479	0.613804	4.03943	10.1523	3.35979
efu-miR-153	--	TTGCATAGTCACAAAAGTGATCATT	--	--	--	--	--	--	--	--	0.189666	0.522129	0.767255	1.34648	1.12803	1.20952
hsa-miR-139-5p	--	TCTACAGTGCACGTGTCTCCAGT	--	--	--	--	--	--	--	--	8.91432	13.7059	9.97432	11.9687	12.4083	12.4984
ssa-miR-125b-3-3p	--	ACAGGTGAGGACCTTGGGAACA	--	--	--	--	--	--	--	--	4.36232	1.56639	6.44494	7.18121	9.111	12.9016
mml-miR-9-3p	--	ATAAAGCTAGATAACCGAAAGTA	--	--	--	--	--	--	--	--	0.758665	1.04426	0	1.34648	5.03274	1.07513
aca-miR-221-5p	--	AACCTGGCATACAATGTAGAATT	--	--	--	--	--	--	--	--	7.77632	4.0465	2.91557	7.77965	7.11525	8.73545
dre-let-7g	--	TGAGGTAGTAGTTTGTATAGTT	--	--	--	--	--	--	--	--	4773.71	4346.99	5233.45	3738.27	4254.05	4240.05
pma-miR-184	--	TGGACGGAGGACTGATAAGTGT	--	--	--	--	--	--	--	--	3.03466	2.08852	2.60867	12.4175	1.04126	7.12275
oha-miR-181a-1-3p	--	ACCACCGATCGTTGACTGTACC	--	--	--	--	--	--	--	--	0	0	0	0	0	0.268783
cpi-miR-146a-5p	--	TGAGAACTGAATTCCATGTGTTG	--	--	--	--	--	--	--	--	1.707	1.56639	0.767255	0.897652	0.520628	0.940741
gga-miR-100-3p	--	AAGCTTGTATCTATAGGTATG	--	--	--	--	--	--	--	--	3.03466	1.56639	9.20706	11.6695	12.5819	14.5143
dpu-miR-31	--	AGGCAAGATGTCGGCATAGCTGA	--	--	--	--	--	--	--	--	0	0	0	0	0	0.134392
ptr-miR-25	--	CATTGCACTTGTCTCGGTCTG	--	--	--	--	--	--	--	--	1946.17	2458.05	1610.93	1663.95	1538.37	1641.59
asu-miR-100a-5p	--	AACCCGTAGATCCGAACTTGTGTT	--	--	--	--	--	--	--	--	334.192	264.197	248.284	293.532	301.878	374.28
mmu-miR-128-3p	--	TCACAGTGAACCGGTCTCTTT	--	--	--	--	--	--	--	--	587.017	580.608	568.229	525.874	405.83	488.245
gmo-miR-29c-3p	--	TAGCACCATATGAAATCAGTGT	--	--	--	--	--	--	--	--	8.72465	9.00673	9.97432	11.2206	11.02	9.94497
gga-miR-1306-5p	--	ACCACCTCCCCTGCAAACGTCCAGT	--	--	--	--	--	--	--	--	1.138	2.61065	0.306902	0.299217	0.260314	0.537566
dre-miR-205-3p	--	GATTTCAGTGGTGTGAAGTGTA	--	--	--	--	--	--	--	--	0	0	2.45522	14.6616	2.86346	10.7513
mml-miR-200c-3p	--	AATACTGCCGGGTAATGATGGA	--	--	--	--	--	--	--	--	20.2943	30.5446	9.66742	51.4654	40.5222	28.0878
mmu-miR-7025-5p	--	CGTGAGCTGAAGCTGGTGGCTCCC	--	--	--	--	--	--	--	--	0	0	0	0	1.30157	0
zma-miR159g-3p	--	TTTGGAGTGAAGGGAGTTCTG	--	--	--	--	--	--	--	--	0	0	0	0	0.173543	0.134392
mmu-miR-190a-5p	--	TGATATGTTTGATATATTAGGT	--	--	--	--	--	--	--	--	73.9699	77.4057	107.262	141.231	104.733	102.138
mmu-miR-142a-5p	--	CATAAAGTAGAAAGCACTACT	--	--	--	--	--	--	--	--	1167.4	1924.57	1335.79	895.707	813.569	772.348
dre-miR-217	--	TACTGCATCAGGAACTGATTGG	--	--	--	--	--	--	--	--	3.41399	3.00224	3.52937	4.63787	7.20203	8.19788
efu-miR-26c	--	TTCAAGTAATCCAGGATAGGCTGTT	--	--	--	--	--	--	--	--	1951.48	2177.41	2812.45	2939.51	2816.34	2706.78
dps-miR-10	--	ACCCTGTAGATCCGAATTTGT	--	--	--	--	--	--	--	--	186.442	121.526	166.801	298.02	378.931	473.058
tgu-let-7a-2-3p	--	CTGTACAACCTCCTAGCTTTC	--	--	--	--	--	--	--	--	22.3806	68.9211	24.7056	27.3784	14.4041	30.3725
cfa-miR-15b	--	TAGCAGCACATCATGGTTTA	--	--	--	--	--	--	--	--	1.89666	3.52437	3.06902	1.64569	2.68991	1.88148
gra-miR7494c	--	ATGGAGGAAAACAGAGGGAGAAGC	--	--	--	--	--	--	--	--	0	0	0.153451	0	0	0
dre-miR-194a	--	TGTAACAGCAACTCCATGTGG	--	--	--	--	--	--	--	--	6.06932	3.26331	3.52937	3.59061	30.8906	7.12275
oha-miR-365a-1-5p	--	AGGGACTTTTGGGGGCAGCTGTG	--	--	--	--	--	--	--	--	4.17266	2.34958	2.30177	4.18904	2.51637	7.66032
ssa-miR-192a-2-3p	--	CCTGTCAGTTCTGTAGGCCACT	--	--	--	--	--	--	--	--	3.79333	2.48011	0.767255	0.748043	5.64014	3.35979
mmu-miR-6367	--	TCCCTGAGACCCTGGTTCAGGA	--	--	--	--	--	--	--	--	0.189666	0.130532	0.153451	0	0.0867714	0.134392
cpo-miR-20b-5p	--	CAAAGTGCTCATAGTGCAGGTAGT	--	--	--	--	--	--	--	--	3.41399	4.0465	2.91557	3.59061	4.68566	3.89735
dre-miR-27c-5p	--	CTTAACCCACTTGTGAACAATG	--	--	--	--	--	--	--	--	0	0	0	0	0.433857	0
sha-miR-130b	--	AGTGCAATGTTAAAAGGGCAT	--	--	--	--	--	--	--	--	7.01765	5.09076	6.5984	14.3624	15.185	15.9926
cbr-miR-73a	--	TGGCAAGATGTTGGCAGTTCAGT	--	--	--	--	--	--	--	--	0.379333	0	0	0.299217	0.0867714	0
mghv-miR-M1-2-5p	--	AGAGGGGGAGTGTGTGGTCTGT	--	--	--	--	--	--	--	--	0	0	0	4.03943	0	0
aca-miR-26-5p	--	TTCAAGTAATCCAGGATAGG	--	--	--	--	--	--	--	--	1951.48	2177.41	2812.45	2939.21	2815.56	2706.51
pbv-miR-489-3p	--	GTGACATCTTATGTACGGCTGC	--	--	--	--	--	--	--	--	7.20732	6.00449	18.4141	45.7802	50.4142	43.946
oan-miR-7404-5p	--	ACGTCCCGGGACGACTTGAAGT	--	--	--	--	--	--	--	--	0	0	0	0	0.347086	0
pta-miR159a	--	TTGGATTGAAGGGAGCTCCA	--	--	--	--	--	--	--	--	0	0	0	0	0	0.134392
str-miR-92-3p	--	TATTGCACACGTCCCGGCCTGA	--	--	--	--	--	--	--	--	0.189666	0.130532	0.153451	0.149609	0.0867714	0.268783
mdo-miR-7398y-5p	--	TGTGTAGAGGGGGATGAGGATGCC	--	--	--	--	--	--	--	--	3.22433	0	0	0	0	0
dre-miR-218a	--	TTGTGCTTGATCTAACCATGTG	--	--	--	--	--	--	--	--	100.713	111.736	51.713	97.844	76.1853	88.2952
mmu-miR-217-5p	--	TACTGCATCAGGAACTGACTGGA	--	--	--	--	--	--	--	--	3.41399	3.00224	3.52937	4.63787	7.20203	8.19788
ssa-miR-20b-3p	--	ACTGCAGTGTGTGCACTTCAAGT	--	--	--	--	--	--	--	--	0	0	0	0	0.173543	0.268783
dre-miR-15c	--	AAGCAGCGCGTCATGGTTTTC	--	--	--	--	--	--	--	--	8830.29	10016	5660.04	4255.47	3909.05	3961.19
ssa-miR-16a-3p	--	CCAGTATTGTTCGTGCTGCTGA	--	--	--	--	--	--	--	--	0	0	0	0	0.173543	0
hme-let-7	--	TGAGGTAGTAGGTTGTATAGTA	--	--	--	--	--	--	--	--	4276.6	3948.99	4789.21	3391.18	3808.14	3854.22
mmu-miR-23b-3p	--	ATCACATTGCCAGGGATTACC	--	--	--	--	--	--	--	--	238.031	140.844	180.765	172.349	149.941	180.757
aca-miR-5401	--	GTATCTTCGCCGCGGTGCTGCTCT	--	--	--	--	--	--	--	--	0	0	0	2.84256	0	0
hsa-miR-214-5p	--	TGCCTGTCTACACTTGCTGTGC	--	--	--	--	--	--	--	--	7.39699	3.78544	15.0382	24.087	23.3415	22.8466
mze-miR-22b	--	AAGCTGCCAGCTGAAGAACT	--	--	--	--	--	--	--	--	85.9188	55.9984	73.0427	73.9067	52.757	77.6783
xla-miR-103b-3p	--	AGCAGCATTGTACAGGGCTATGAA	--	--	--	--	--	--	--	--	103.747	100.771	83.3239	96.7968	90.0687	99.4497
ssc-miR-3613	--	TGTTGTACTTTTTTTTTTGT	--	--	--	--	--	--	--	--	0.948331	0	0	0.448826	0.173543	0.134392
xtr-miR-143	--	TGAGATGAAGCACTGTAGCTCG	--	--	--	--	--	--	--	--	1082.8	1389.39	1775.58	3078.8	3828.35	3449.83
oan-miR-137b-5p	--	ACGGGTATTCTTGGGTACATAATA	--	--	--	--	--	--	--	--	0	0	0	0	0	0.268783
ssc-miR-122-3p	--	AACGCCATTATCACACTAAAT	--	--	--	--	--	--	--	--	0	0	0	0	0.0867714	0
cin-miR-217	--	TACTGCATTAGGAACTGATTGG	--	--	--	--	--	--	--	--	2.08633	1.17479	1.68796	2.54335	3.12377	3.09101
eca-miR-8992	--	CGCGCTGCAGGCTGCGCCCGGGGA	--	--	--	--	--	--	--	--	6.44865	0	0	0	0	0
ssa-miR-106a-5p	--	TAAAGTGCTTACAGTGCAGGTA	--	--	--	--	--	--	--	--	4.93132	5.35183	6.13804	5.08669	4.77243	5.24127
bta-miR-219-3p	--	AGAATTGTGGCTGGACATCTG	--	--	--	--	--	--	--	--	0	0	0	0	3.12377	0
mmu-miR-152-3p	--	TCAGTGCATGACAGAACTTGG	--	--	--	--	--	--	--	--	116.455	112.127	197.185	290.69	296.498	262.735
mmu-miR-204-5p	--	TTCCCTTTGTCATCCTATGCCT	--	--	--	--	--	--	--	--	67.3315	40.8566	77.3393	475.007	272.896	705.152
abu-miR-19c	--	TGTGCAAATCCATGCAAAGCTCT	--	--	--	--	--	--	--	--	3.41399	3.78544	3.52937	3.59061	5.03274	3.89735
oha-miR-100-3p	--	ACACAAGCTTGTATCTATAGGT	--	--	--	--	--	--	--	--	3.03466	1.56639	9.20706	11.6695	12.7554	14.5143
ssa-miR-15e-5p	--	AAGCAGCACAGAATGGTTTGT	--	--	--	--	--	--	--	--	33.0019	31.4583	35.6006	34.41	36.0101	28.3566
ssa-miR-125b-1-3p	--	ACAGGTGAGGTCCTCGGGAA	--	--	--	--	--	--	--	--	0.379333	0	0	0.598434	0.173543	1.07513
sma-miR-8464-3p	--	ATTAAAGATTTAGCTTGTT	--	--	--	--	--	--	--	--	3.98299	0	0	0	0	0
xtr-miR-24b	--	TGGCTCAGTTCAGCAGGACAG	--	--	--	--	--	--	--	--	1.32766	0.652662	1.99486	0.598434	0.780943	0.671958
cpo-miR-509a-3p	--	TGACTGAAGCATCTGAGGGAGA	--	--	--	--	--	--	--	--	4.74166	0	0	0	0	0
dre-miR-200c-5p	--	CATCTTACAAGGCAGTTTTGGA	--	--	--	--	--	--	--	--	0	0	0	4.03943	0	0.806349
aca-miR-99b-3p	--	CAAGCTCGAGTCTGTGGGTAT	--	--	--	--	--	--	--	--	0	0	0	1.34648	1.12803	0.940741
[truncated: 926 more rows]

## Sheet: Summary_Novel_miRNA
miRNA	score_total	mature_sequence	star_sequence	GenomeID	strand	start	end	pre_seq	hairpin_stru	hairpin_energy	L1	L2	L3	S1	S2	S3	Column1
NC_067237.1_86156	103.6	uagccacugacuuccauag	ucuggaagucaauggcuacc	NC_067237.1	-	2116981	2117091	aagaaugagggugaucaagcaguugacaguagccacugacuuccauagaauggaaaaaaaaaaaaaauacucuggaagucaauggcuaccaccaacaguuugauuacccac	........((((((((((((.((((...(((((((.(((((((((.((.((...............)).)).))))))))).)))))))...)))).))))))))))))..	-49.76	0.189666	0.261065	0	0	0.260314	0
NC_067226.1_33492	902.4	augugacaucaaaguaccgcga	gcgguacuuugaugucauaca	NC_067226.1	+	21105626	21105737	cgcugcgcagaccgaucggcaugugacaucaaaguaccgcgagagcgauucaaaagcauaagucgucugcucuuccaucgcucuugcgguacuuugaugucauacaccgauc	.............((((((..((((((((((((((((((((((((((((..((.((((.........)))).))..))))))))))))))))))))))))))))..))))))	-62.3	3.60366	4.96023	3.37592	2.84256	1.47511	0.671958
NC_067229.1_49138	253.9	aagagaccgguucacugugaga	ucauacagugacacggccccgucu	NC_067229.1	+	15804051	15804161	ugaggagugagggcugggaaaagagaccgguucacugugagaaugacuacgaaucucauacagugacacggccccgucucccagcacuccaaucagaacgcaccgacacaa	...(((((....(((((((...(.(.(((..(((((((((((...........))))..)))))))..))).).)...)))))))))))).....................	-37.4	0	0	18.1072	11.2206	12.7554	19.4868
NC_067240.1_98544	22.6	ugugauuaauuuaaacuagguu	cauaguuuaaauuaaucacaug	NC_067240.1	+	8575895	8576006	guuaaaugccauaaaugccaugugauuaauuuaaacuagguugcuuuuuuuguuuacacaaaaugcaacauaguuuaaauuaaucacauggcauuuauggcauuuaacauca	((((((((((((((((((((((((((((((((((((((.(((((...((((((....)))))).))))).))))))))))))))))))))))))))))))))))))))....	-68.8	0	0	0.920706	0	0	0
NC_067240.1_100514	22.6	ugugauuaauuuaaacuauguu	ccuaguuuaaauuaaucacaug	NC_067240.1	-	8575893	8576004	auguuaaaugccauaaaugccaugugauuaauuuaaacuauguugcauuuuguguaaacaaaaaaagcaaccuaguuuaaauuaaucacauggcauuuauggcauuuaacag	.(((((((((((((((((((((((((((((((((((((((.(((((.((((((....))))))...))))).))))))))))))))))))))))))))))))))))))))).	-69.7	0	0	0.920706	0	0	0
NC_067243.1_110417	812.5	auauggcaucaaaguaccgcga	gcgguacuuugaugucauaug	NC_067243.1	-	1609038	1609149	cgcugcgcagacugaucagaauauggcaucaaaguaccgcgagagugauucaaaagcauaaggagucauaugcucuccaaucgcucuugcgguacuuugaugucauaugcug	................(((.((((((((((((((((((((((((((((((....((((((........))))))....)))))))))))))))))))))))))))))).)))	-57.8	3.79333	1.69692	3.37592	2.54335	1.30157	0.671958
NC_067235.1_78334	1220.9	guaugacaucaaaguaccgcga	cgcgguacuuugaugucauacg	NC_067235.1	-	17672964	17673075	cuuggccgcguagaccgaucggaguaugacaucaaaguaccgcgagagcgauuugagagcauacgacuccuuuugaaucucucucgcgguacuuugaugucauacggaagua	.((((.(.....).)))).....(((((((((((((((((((((((((.((((..((((..........))))..)))).))))))))))))))))))))))))).......	-58.9	3.60366	4.96023	3.37592	2.99217	1.56189	0.671958
NC_067241.1_105779	1708.5	acggaagugaugucuugcgccu	ugcgagacaucacuuccguugu	NC_067241.1	-	24448101	24448212	ggucugaacgcgcucugacaacggaagugaugucuugcgccuauacuucaaugagugcgagacaucacuuccguugucagagcgcguucagaccucaccaaccggaugcgca	((((((((((((((((((((((((((((((((((((((((.(((......))).))))))))))))))))))))))))))))))))))))))))...((....)).......	-83.5	1.707	1.56639	1.99486	6.58278	2.34283	0.806349
NC_067234.1_70857	40.1	gauggcccgcuuuuccgguuug	agacugguggcuggguccauag	NC_067234.1	+	3760247	3760357	uaaacauauaucaugcucagaugcuucuuauggucagacugguggcuggguccauagugauuauuuuucugauggcccgcuuuuccgguuugauaaugagaggaucuuuua	..................((((.((((((((.((((((((((.(((.(((.((((...((.......))..))))))))))...)))))))))).))))))))))))....	-41	0	3.91597	0	0	0.173543	3.2254
NC_067226.1_35814	204.7	uagcuauugacuuccauagu	uauggaagucaauggcuacu	NC_067226.1	-	9531451	9531562	ugaauaauguugauauccagacaguugacaguagcuauugacuuccauaguauuuuuuuuuuuucuguuauggaagucaauggcuacuguccacugucugaaagaaacucau	........(((......((((((((.((((((((((((((((((((((((.................)))))))))))))))))))))))).)))))))).....)))....	-52.43	1.138	0.261065	0	1.34648	0.520628	0.268783
NC_067220.1_508	1308.8	auugcgaguuauaaagucaga	cuggcuuuuuucucgcaauug	NC_067220.1	+	6570320	6570431	auugcgacuuuucucagaauucuggcuuuuuucucgcaauugugagauauaaacucaauugcgaguuauaaagucagaauguccaauugugagggaaaaaagacauuuuuuc	........((..((((.((((((((((((...((((((((((.(.........).))))))))))....))))))))).......))).))))..))...............	-33.11	18.3976	12.6616	7.67255	15.7089	13.276	16.7989
NC_067221.1_7343	13.5	cucauguuuccucuaaacacug	guguguagcggaaaguuugggg	NC_067221.1	+	37472316	37472427	ugaguaggaaguguuucuugcuugagccccagcugaguguguagcggaaaguuuggggguuuuuuuaacgcucauguuuccucuaaacacugagcugagacuauaguucuuc	.(((((((((....))))))))).((.(.(((((.(((((.(((.(((((...((((.(((.....))).))))..))))).))).))))).))))).).))..........	-39.7	0	0	0	1.94491	0	0
NC_067243.1_109837	133.2	ucucagcccuaucggaaagg	guuccuaugggguagugaug	NC_067243.1	+	18955701	18955810	ugaugggauugcauccacucccaaaauucccuguuccuaugggguagugaugaaaucaucucagcaaacaucucagcccuaucggaaaggggaagcuggguuguuggcag	.........(((...((..((((...((((((.((((.(((((((.(.((((................)))).).))))))).)))).))))))..)))).))...))).	-39.19	9.10398	0	13.6571	2.69296	0.433857	0
NC_067231.1_61776	143.7	auggaagucgauggcuaccg	ucgccacugauuuccauagu	NC_067231.1	-	20489315	20489425	gaauguugauaaccagacaguugauggucgccacugauuuccauaguauuauuuuuuuuuuccuacuauggaagucgauggcuaccgucaacuguuugauuaacaacauuc	((((((((.(((.(((((((((((((((.((((.((((((((((((((...............)))))))))))))).)))).))))))))))))))).))).))))))))	-59.86	0	2.34958	11.9692	0.149609	0.520628	0.940741
NC_067240.1_100935	31.4	ucggcuuguugguaacacgga	uguugguaccaacaagccgag	NC_067240.1	-	15755588	15755698	auacuguuacaauacuggucucggcuuguugguaacacggacaauuaaggcucguccuguugguaccaacaagccgagaccaguguuuugacccauacacacacacuacug	.....((((.(((((((((((((((((((((((((((.((((...........)))))))...)))))))))))))))))))))))).))))...................	-53.1	0	0	0	2.54335	2.25606	0
NC_067228.1_46300	17.5	gacguuugagcauuuggac	ugaauucugccagagg	NC_067228.1	-	16545528	16545636	uaaaggaugaauucugccagaggccuguuuuugucguguaaaugaagcuuucauuuacucacaggaguuggacguuugagcauuuggacacuugaagcuacauugauuu	....(..((((...(((((((.(((..(((((((.(.((((((((.....)))))))).))))))))..)).).)))).)))))))..)....................	-24.5	0	0	0	0	0	3.35979
NC_067239.1_95350	1344.3	auggaagugaugucuugcgcuu	ugcgagcgaucacuuccguca	NC_067239.1	+	31483882	31483992	ucuaaaaacgcacucugaugauggaagugaugucuugcgcuuauacgucaaugagugcgagcgaucacuuccgucaucagagcgcguucagaccucaacaaccagaugcuc	(((...(((((.(((((((((((((((((((..(((((((((((......)))))))))))..))))))))))))))))))).))))).)))...................	-56.5	1.138	2.21905	3.22247	11.8191	4.33857	1.20952
NC_067240.1_99154	205.8	aaaaaguguccuaaucaaccug	aggcugauugggacacuuuuuc	NC_067240.1	+	17887271	17887382	acaaaugauaaugugaauuuaggcugauugggacacuuuuucccagucaucucaaaagcaaaaaguguccuaaucaaccugaacucacccuuguauauugcugguaaaacua	.(((...((((.((((.((((((.(((((((((((((((((.(..............).))))))))))))))))).)))))).))))..))))...)))............	-34.94	1.51733	2.61065	0.920706	1.7953	1.30157	0.806349
NC_067234.1_73506	582.5	ugagacgucacuuccguugu	ccggaagugaugucucgcgcuu	NC_067234.1	-	15578831	15578941	ccgguuggugaggucuaaaaacgcguucugaugccggaagugaugucucgcgcuuauacuccaaugagugugagacgucacuuccguugucagagugcguucagaccucac	.......(((((((((...(((((((((((((..(((((((((((((((((((((((......)))))))))))))))))))))))..))))))))))))).)))))))))	-72.4	4.17266	5.61289	1.68796	6.73239	3.12377	5.91323
NC_067225.1_29532	192.9	auggaagucaguggcuaccg	gaccauugacuuccauagu	NC_067225.1	+	32122987	32123096	ugguaaccagacaguugacggugaccauugacuuccauaguauuuuuuuuuccuacuauggaagucaguggcuaccgucaacugccugguuaccaacauucuucaaaaua	((((((((((.((((((((((((.((((((((((((((((((...........)))))))))))))))))).)))))))))))).))))))))))...............	-67.8	0	4.0465	6.5984	0	1.64866	1.07513
NC_067239.1_95541	1866.9	acggaagugaucuuucgcacu	cgcgagacaucacuuccgucau	NC_067239.1	-	839673	839785	gaggucugaaugcacucugacaacggaagugaucuuucgcacucauugaaguauaagcgcgagacaucacuuccgucaucagaacgcguucagaccucaccaaccggaugcac	(((((((((((((..(((((..(((((((((((.((((((.((.((......)).)).)))))).)))))))))))..)))))..))))))))))))).((....))......	-59.6	8.53498	4.96023	1.84141	4.03943	2.60314	2.95661
NC_067229.1_52071	332	uucguuccguaaguugaauag	uauucaacuugcggaaaaaacg	NC_067229.1	-	8055360	8055471	uaaauguccuacgccuucccuauucaacuugcggaaaaaacggaacuggcgccgcguucguuccguaaguugaauaguucacugaaacuguaauuaugaccuucaaccgucu	.........((((..(((.(((((((((((((((((..((((............))))..)))))))))))))))))......)))..)))).....(((........))).	-30.3	1.89666	7.83194	10.5881	6.58278	3.29731	3.89735
NC_067222.1_17572	1106.6	uggaagucaaugaggaccaga	uggaccccauugacuuccauag	NC_067222.1	-	42536486	42536596	aaagaauauggguaaucaaacaguugauggaccccauugacuuccauaguauggaaaaaaaaauauacuauggaagucaaugaggaccagaagcuguuuaauuaccaacau	..........((((((.((((((((..(((.((.(((((((((((((((((((..........))))))))))))))))))).)).)))..)))))))).)))))).....	-53.3	3.98299	11.3563	22.5573	33.8115	17.094	10.3481
NC_067222.1_14007	2266.4	gagaauauguuugagauugcg	ugaucucaaaauuauuuuca	NC_067222.1	+	51884371	51884480	cauuucccaguacauucagcaaaugaucauuuugagaauauguuugagauugcgaauaugagcccauucgugaucucaaaauuauuuucaaaacuaucauuuucaacauc	..................(.(((((((..(((((((((((..((((((((..(((((........)))))..))))))))..)))))))))))..))))))).)......	-34.6	104.506	115.26	90.3827	94.5526	101.87	82.5164
NC_067232.1_62937	67.8	uuaguaauuucacuuuaaugg	uuaaggugaaauaacugaacaua	NC_067232.1	+	9213436	9213548	uuaucaggcgccuauguuuagguuuaguaauuucacuuuaauggcagucaauaaguccuuuucauugccauuaaggugaaauaacugaacauaaacauaggagccugauaaaa	(((((((((.((((((((((.(((((((.(((((((((((((((((((.((.........)).))))))))))))))))))).))))))).)))))))))).)))))))))..	-62.4	0	0	3.98973	2.24413	3.29731	4.30053
NC_067220.1_1920	352.1	ugggacaucacuuccguugu	ugauggaacugaugucucgcgcu	NC_067220.1	+	33024656	33024767	ucaaaaaaacacgcucugaugauggaacugaugucucgcgcuuugcuucaaugagugugggacaucacuuccguugucagagcgcguucagaccucauuaaccggaugcuga	.......(((.((((((((..((((((.(((((((((((((((.........))))))))))))))).))))))..)))))))).)))(((.(.((........)).)))).	-53.9	0.568999	0.652662	0	0.448826	0	0
NC_067220.1_3332	673.3	ugcuuuuggaucgcucucgcggu	ugcaggagcguuuggagagcau	NC_067220.1	-	8631948	8632059	agcugcguggaccgaucgacaugugacauuggagugcugcaggagcguuuggagagcauacaacuccuugugcuuuuggaucgcucucgcggugcuuugaugucaugggcug	((((..((.((....)).))..(((((((..(((..((((..(((((.((.(((((((((........))))))))).)).)))))..))))..)))..))))))).)))).	-55.2	25.036	33.9384	24.0918	50.2685	18.8294	20.1587
NC_067231.1_61384	79.4	uuuaagaugguauuggcugauu	aucagccaauaccgucuua	NC_067231.1	-	14661004	14661114	agggcaaacaguuuagcgcaguauugccgucuaaucagccaauaccgucuuaaauagacacacuauauuuaagaugguauuggcugauuagauggcaacacuuagcacuuc	...............((..(((.(((((((((((((((((((((((((((((((((.........))))))))))))))))))))))))))))))))).)))..)).....	-58.8	0	2.74118	2.14831	0	1.12803	2.68783
NC_067222.1_10758	1843.5	acagaagugaucucucgcacu	cgcgagagaucacuucgguca	NC_067222.1	+	7517367	7517477	gguaugaucgugcucugacaacagaagugaucucucgcacucauugaaguauaagcgcgagagaucacuucggucaucagaacgcauuuucugaccucaccaaccagaugu	(((..((..(((((((((..((.(((((((((((((((.((.((......)).)).))))))))))))))).))..)))))..))))..))..)))...............	-45.5	8.53498	4.96023	1.84141	3.88982	2.60314	2.95661
NC_067226.1_34490	53.4	uggaucuaaaccggagcuggca	ccagcuccgguuuagauccagc	NC_067226.1	+	38205141	38205250	guguuggggcauccagaggcuggaucuaaaccggagcuggcauaguauauauauauaugccagcuccgguuuagauccagccucuggaugccccaacaccgccacuugaa	((((((((((((((((((((((((((((((((((((((((((((.(((....)))))))))))))))))))))))))))))))))))))))))))))))...........	-95.6	0	0	0.767255	1.49609	1.12803	2.15026
NC_067225.1_28329	23.5	cacuuaugaagaacaaaaacgu	guuuuuguuuuucauaaguguu	NC_067225.1	+	15060715	15060826	cuauaauacugauuugaaaauuuuaaaauaaaaguuuuuguuuuucauaaguguucguuuugcuguguagcacuuaugaagaacaaaaacguuuauuuuaaaaucaacgcua	.............((((...((((((((((((.((((((((((((((((((((((((........)).)))))))))))))))))))))).)))))))))))))))).....	-37.1	0	0	1.99486	0	0.260314	0
NC_067241.1_105656	673.8	accgcucugacuuucauuguau	gcaaugaaaaucaauggggucc	NC_067241.1	-	21828138	21828249	uuccauggaacacaaaaaaaauuguuuuuguccaugcaaugaaaaucaaugggguccaaaacaacacaggaccgcucugacuuucauuguauaggaaaaaacaacagucugc	(((....)))...........((((((((.((((((((((((((.(((..(.(((((...........))))).)..))).))))))))))).)))))))))))........	-35.4	23.898	44.381	17.9538	38.8982	16.3998	25.4
NC_067229.1_54041	79.3	auuccuauggaaguugagccuc	acgcucaacuuccauaggaau	NC_067229.1	-	38616793	38616904	gggcguuuucgguucauuccuauggaaguugagccucacguucgcguguugcuugacgcucaacuuccauaggaaugaaucuuaaaaaaaaaacgcucuggucgcuugcucu	(((((((((.((((((((((((((((((((((((.(((.((.........)).))).))))))))))))))))))))))))........)))))))))..............	-53	1.89666	3.39384	0	2.24413	2.08251	1.20952
NC_067242.1_108177	10.1	agauccaaauuccccucugagcc	ucagagguggaggaacgg	NC_067242.1	-	13453592	13453704	cccgcaagacaaauguaugaagauccaaauuccccucugagcccagaugacuaugaaccuuuagagccgaucucagagguggaggaacggauguuguuaaggggagagaaaga	(((.....((....))...((.((((...((((((((((((..(.(....(((........)))..).)..)))))))).))))....)))).)).....)))..........	-28.5	0	0	4.14318	0	0	0
NC_067237.1_84696	701.3	ucgcccccuguugacuaccauag	uaugguacucaaugggg	NC_067237.1	+	14817974	14818084	acauguuaaccaaacugaucucgcccccuguugacuaccauaguagaaaaaauaaauacuaugguacucaaugggggaugagaucuguuugguuacugacauucuuccaaa	..(((((((((((((.(((((((.((((((((((.((((((((((...........)))))))))).)))))))))).))))))).)))))))...)))))).........	-53.5	15.7423	31.8499	23.3246	8.6773	2.16928	5.64445
NC_067225.1_31220	1638.9	uucagcggagcaaagaaauuc	auuucuuuguucugcugaacau	NC_067225.1	-	23216024	23216134	acacuguaugaauuucuuuguucugcugaacauuugguugcugacauuuuucagaaugucuucuuuuguguucagcggagcaaagaaauucauacagguuuggaacaacuu	...((((((((((((((((((((((((((((((..((.....(((((((....)))))))..))...))))))))))))))))))))))))))))))..............	-55.4	54.2446	58.4785	82.8636	95.1511	67.1611	63.7016
NC_067228.1_44293	157	uauaguacuaaaagugguucu	gaacuacuuuaagugcuguau	NC_067228.1	+	26432901	26433011	ugucucucacucuaaaagaaaauggugcuauauaguacuaaaagugguucuuugacucguaaucauaggggaacuacuuuaagugcuguauagcaccaaauuuuggugcuu	.........(.((((((.....(((((((((((((((((.(((((((((((((((.......)))...)))))))))))).)))))))))))))))))..)))))).)...	-44.3	10.0523	0	5.21734	8.37808	5.55337	2.68783
NC_067236.1_80566	49.1	ugauguucccauucugauguug	aacaucagugagguacaucaau	NC_067236.1	+	12505894	12506005	aauaacagucucucuuucauugauguucccauucugauguugagcaauuaaagcuguuggacugcugugaaacugcuuuagauucaacaucagugagguacaucaaugcagg	.............(((.(((((((((.((((..(((((((((((...(((((((.(((..((....))..))).))))))).))))))))))))).)).))))))))).)))	-39.5	0	0	0	1.34648	2.34283	5.91323
NC_067227.1_39545	383.8	ucucucucucuaacagcuguac	acagcugcuaaagggagagaga	NC_067227.1	+	24910278	24910389	agcacagcugcuaaagggagagagauuugagaaaguuauggucaggaauggucaucucucucucucucucucucucucucuaacagcuguacuuuccaccagaaaagucguc	((.(((((((.((.(((((((((((...((((.((..(((..((....))..)))..)).))))....))))))))))).)).))))))).))...................	-43.4	0.379333	7.17928	5.67769	22.2917	4.8592	44.2148
NC_067222.1_13086	20.5	cuuucaaucgcucccgugugu	agcaggaacguuugaaagcagg	NC_067222.1	+	39311935	39312046	cagaaguguuugaguuugaaagcaggaacguuugaaagcaggcgguccgcugauagaucccugcuuucaaucgcucccguguguaucuguguaaucacucgcugaagacgcu	....(((((((.(((......((.(((.((.(((((((((((.((((........))))))))))))))).)).))).))........(((....)))..)))..)))))))	-37.9	0	0	4.45008	0	0	0
NC_067228.1_43873	74	aaaacacucacucugcaccag	guugcagagcgagcguuuucag	NC_067228.1	+	17356322	17356432	aauucaaaagcaauaauagugcauguccacuguugcagagcgagcguuuucaguccauagaaauuaauugaaaacacucacucugcaccaguggacagagugcauuugauu	...(((((.(((...........(((((((((.(((((((.(((.(((((((((....(....)..))))))))).))).))))))).)))))))))...))).)))))..	-48.04	2.08633	0	5.37079	0	1.73543	0.940741
NC_067225.1_29900	2235.6	uauggaugucaguggguacuag	ugguccccagugaguuccauag	NC_067225.1	-	4039593	4039704	auuuuugaagaacguggguaaccaaacaguugcugguccccagugaguuccauaguagaaaagaaaauacuauggaugucaguggguacuagcaaauguuugguuacccaca	.............(((((((((((((((.((((((((.((((.(((..(((((((((..........)))))))))..))).)))).)))))))).))))))))))))))).	-64	43.0542	75.5782	36.2144	13.764	14.1437	17.3365
NC_067235.1_78353	31.9	ucggucaccauucauuuucauu	ugaaagugaaaacuggcugaga	NC_067235.1	-	17749787	17749898	aauauuauacacugacaaccucggucaccauucauuuucauuacguuuuuuccauucaaugaaagugaaaacuggcugagacugucuagugucuccuuuuuuuuguuccaca	........(((((((((..((((((((...((((((((((((...............))))))))))))...))))))))..)))).)))))....................	-31.46	0	0	8.13291	0	0	0
NC_067243.1_110925	126.2	guugagaucuccaauaaccgau	ucgguuauuggagaucucaaca	NC_067243.1	-	8493877	8493987	auuucacagcuugggccauuguugagaucuccaauaaccgauuuuguuaccaaaucgguuauuggagaucucaacaauggcucaagcuguucucaaauuugccgagauacc	.....(((((((((((((((((((((((((((((((((((((((.......)))))))))))))))))))))))))))))))))))))))((((.........))))....	-70.4	0	2.48011	2.14831	3.74022	1.99574	2.15026
NC_067222.1_16933	158	ugaugauugguuugcuguagga	uucagcacaccaaucauca	NC_067222.1	-	34027733	34027843	agaaaccaggcugugauaaacugaugauugguuugcuguaggauuaucauauuuggucauuuucagcacaccaaucaucaaaaaccauuguacuauacucugauuaaaggg	.........((.(((......(((((((((((.(((((.(((((.((((....)))).)))))))))).))))))))))).....))).))......((((......))))	-32.5	0	5.48236	11.0485	3.14178	6.50785	8.19788
NC_067234.1_73251	38.1	uuguaauaauucguucccuagu	gagggagcaaauuauuucaacg	NC_067234.1	-	10259246	10259357	uuuacuaaauuguggccguguuguaauaauucguucccuaguuuuaguucaaucaaaacgagggagcaaauuauuucaacguggccaugauuugcuaaaacgagugaauaau	((((.(((((..(((((((((((.(((((((.(((((((.(((((.(......)))))).))))))).))))))).)))))))))))..))))).)))).............	-43.3	0	0	0	2.39374	2.77668	2.15026
NC_067220.1_1981	2391.2	acggaagugaugucucgcgcuu	ugcgagagaucacuuccguua	NC_067220.1	+	34039102	34039212	gcauccgguuagugaggucugaacgcguucugaugacggaagugaugucucgcgcuuauacugcaaugagugcgagagaucacuuccguuaaaaaaaaaguuugcauaaua	(((..(((...(((.........)))...))).(((((((((((((.((((((((((((......)))))))))))).)))))))))))))...........)))......	-47.5	5.12099	4.17703	6.5984	16.1577	7.46234	3.62857
NC_067236.1_83606	33.9	auaaugauuugaaacgugc	cacguuucaaaucauuauuu	NC_067236.1	-	27413141	27413252	aauaaaaagcauaaacuuauauaaaaugugcuggaaaccacguuucaaaucauuauuuuucacugugcaaauaaugauuugaaacgugcacacugaaaaacaaugcauccau	........((((..............(((((.(....).(((((((((((((((((((..........)))))))))))))))))))))))).(....)...))))......	-29.1	0	0	0	1.04726	0.433857	2.82222
NC_067241.1_105753	121.4	uuuagaacagauaagggcagu	ccccuuuagcuguucuaaauuc	NC_067241.1	-	23907126	23907237	aagccaugauuuacagugaauuuagaacagauaagggcaguugcucaccuaaaaacccccuuuagcuguucuaaauucacuguaaaucacacagacacaguggcgcaguaau	..((((((((((((((((((((((((((((..(((((..(((...........))).)))))...))))))))))))))))))))))))...........))))........	-47.5	1.707	11.4868	3.98973	2.69296	2.86346	0
NC_067224.1_25447	2987.4	ugacggaagugaugucucgcgu	ugcgagacaucacuuccguugu	NC_067224.1	-	13357759	13357871	ggucugaaaacgcguucugaugacggaagugaugucucgcguuuauacuucaaugagugcgagacaucacuuccguugucagagcgcguucagaccucaccaaccggaugcgc	(((((((..(((((((((((..((((((((((((((((((((((((......))))))))))))))))))))))))..))))))))))))))))))...((....))......	-75	10.811	9.92046	6.75185	18.2523	13.7099	5.77884
NC_067232.1_63293	2203.3	uauggaugucaguggguacuag	ugguucccagugaguuccauag	NC_067232.1	+	16091935	16092046	uuuuuuuaagaaugugaguaaccaaacaguugcugguucccagugaguuccauaguaggaaagaaaauauuauggaugucaguggguacuagcaaauguuugguuacccacg	.............(((.(((((((((((.((((((((.((((.(((..(((((((((..........)))))))))..))).)))).)))))))).))))))))))).))).	-54.5	43.0542	74.0118	36.2144	13.764	13.9702	17.2021
NC_067240.1_100900	31.4	uaaaguaaugcauugucuuggc	caagacaacgcauuacuuuaa	NC_067240.1	-	14762326	14762437	aguuaacucaacuuauaaaaacucaaaaauagucaagacaacgcauuacuuuaaguuaaaaauuuaaacuuaaaguaaugcauugucuuggcuauuuguaaguuaaaacaaa	.........(((((((((..........(((((((((((((.(((((((((((((((.........))))))))))))))).))))))))))))))))))))))........	-41.8	0	0	0	4.18904	0.780943	0
NC_067222.1_10887	214.7	ucagacgucucagcuggagaga	aucccagcuguguguuugugc	NC_067222.1	+	10254096	10254206	uguucaggccuucaugaggaugaaaaaggucaaccugaaucccagcuguguguuugugcaucagaacgucucagacgucucagcuggagagaaaagcauggagggaaggag	........((((((((.((.(((......))).))....(((((((((.(((((((.((........))..)))))).).))))))).))......)))))))).......	-35	0.948331	5.48236	4.29663	1.34648	0.780943	1.74709
NC_067242.1_107506	818.2	ugugagagaucacuuccguugu	ugacggacgugaugucucgc	NC_067242.1	-	319824	319935	ccggugcgugaggucugaugacgcguucugaugacggacgugaugucucgcgcuuauacuucaaugagugugagagaucacuuccguugucagagcguguucagaccucaca	.......(((((((((((..(((((((((((..(((((.(((((.((((((((((((......)))))))))))).))))).)))))..)))))))))))))))))))))).	-77.3	2.276	2.08852	2.60867	3.59061	2.34283	1.6127
NC_067222.1_17491	443.1	acuauggaagucaauggugccc	ggcuccauugacuuccauagu	NC_067222.1	-	41392423	41392534	gugggaaacugaacaguucuggggcuccauugacuuccauaguauuuuuuuuuuccuacuauggaagucaauggugccccaaagcagccugguuacaaacuuucuucaaaau	((..(.(((((..(.(((.((((((.((((((((((((((((((............)))))))))))))))))).)))))).))).)..))))).)..))............	-48	0.758665	2.87171	0.613804	2.54335	2.60314	0.671958
NC_067234.1_73852	939.3	gaaaaagugucccaaucaaccuc	ggugauugggacaauuuuugc	NC_067234.1	-	21954273	21954385	cuguuagccuaaugaaacuugauuagggugaauugugggugauugggacaauuuuugcaauugagacauggaaaaagugucccaaucaaccucaguucacccuauauguuucu	.............(((((.....((((((((((((.((.(((((((((((.(((((.((.........)).))))).))))))))))).)).))))))))))))...))))).	-50	7.77632	11.4868	2.30177	6.43317	16.313	11.1545
NC_067223.1_19469	137.7	augggagucaaugggauc	uccccauugacuuccauag	NC_067223.1	+	16968353	16968460	uccccauugacuuccauaguuguguguauauauauauauauauauauauacacacacacacacacauacucuaugggagucaaugggauccaacaaaauauuuugaac	..(((((((((((((((((.((((((((((((((((....))))))))))))))))..............)))))))))))))))))......((((....))))...	-46.36	0	11.8784	0	0	2.95023	4.8381
NC_067240.1_100694	2997.4	acggaagugaugucucgcacu	agcgagacaucacuuccguugu	NC_067240.1	-	12510149	12510260	gcauccgguuggugaggucugaacgcgcucugacaacggaagugaugucucgcacucauuuaaguauaggagcgagacaucacuuccguugucagagcgcguucagaccuca	............(((((((((((((((((((((((((((((((((((((((((.(..((......))..).)))))))))))))))))))))))))))))))))))))))))	-86.7	9.67298	6.52662	3.83628	6.43317	4.42534	3.76296
NC_067237.1_86457	46.2	cccuuaugucguuccaaac	uguggaacacaaaaggaga	NC_067237.1	-	7270532	7270640	acaauuuggucauuacucuuaacccuuaugucguuccaaaccugaguguguguguggaacacaaaaggagacauuuuaaauaauauacaaauaauauacugauuucucc	...(((((...............((((.(((.((((((.(((.....).))...))))))))).))))....(((......)))...))))).................	-16.3	3.98299	0	0.306902	4.93708	1.38834	3.89735
NC_067239.1_94772	1268.6	gaaaaagugucccaaucaaccug	ggugaucgggacacuuuuugc	NC_067239.1	+	22981330	22981440	uauauauagggugaauucagggugaucgggacacuuuuugccauugagauuacuuagaaaaagugucccaaucaaccugaauuaccccuauauauauauauauauauauau	(((((((((((..((((((((.((((.((((((((((((....(((((....))))))))))))))))).)))).))))))))..)))))))))))...............	-49.7	18.208	25.8454	16.5727	17.205	24.1224	21.7714
NC_067227.1_38638	1100.7	ugcgagacaucacuuccguugu	ugacggaagugauaucucgc	NC_067227.1	+	10081497	10081608	auucauuguaaauguucugaugacggaagugauaucucgcgcguauacuucaaugaaugcgagacaucacuuccguugucagagugcguucagaccucacuagccggaugug	..............((((((..(((((((((((.(((((((..(((......)))..))))))).)))))))))))..)))))).((((((..............)))))).	-44.74	1.51733	1.56639	0.306902	1.49609	1.56189	1.20952
NC_067224.1_24620	262.2	cggcacguugacgcgauuggu	caaucgcgucaacaugccgg	NC_067224.1	+	44327881	44327992	acgucacaugcuaaagcccgccggcacguugacgcgauugguaauaagguaaaccaaucgcgucaacaugccggcgggcuuuagcauaucuucagcugagucucaaaagaag	.......(((((((((((((((((((.(((((((((((((((..........))))))))))))))).)))))))))))))))))))..((((...((.....))...))))	-69	2.84499	7.04875	0	4.78748	10.4993	2.41905
NC_067221.1_8233	694.9	ugcaagacaucacuuccguugu	acggaagugaggucucgcgcuu	NC_067221.1	-	10067829	10067941	gucucaaaacgcguucugaugacggaagugaggucucgcgcuuauacuucaaugagugcaagacaucacuuccguugucagagcgcguucucuccaaacgguugaggaauaag	.(((((.((((((((((((..((((((((((.((((.((((((((......)))))))).)))).))))))))))..))))))))))))....((....)).)))))......	-62.1	0.189666	0.522129	0.306902	0.448826	0.433857	0.537566
NC_067243.1_111022	1112.2	ugcgagacaucacuuccguuga	caacggaagugaugucucgcgc	NC_067243.1	-	10013019	10013130	gcauccgguuggugaggucugaacgcgcucugacaacggaagugaugucucgcgccuauacuucagugagugcgagacaucacuuccguugaagaaacaaagucaccuacau	.......((.(((((.((......))..(((..((((((((((((((((((((((.(((......))).)))))))))))))))))))))).))).......))))).))..	-52.1	0.379333	0.652662	0	0.448826	0.694171	0.671958
NC_067227.1_38337	444.4	acuauggaagucaauggugccc	ggcaccauugacuuccauagu	NC_067227.1	+	4488247	4488359	auuuugaggaauguguuaaacugaacaguuuuggggcaccauugacuuccauaguaguuuuuuuccuacuauggaagucaauggugcccccaaaguggccugguuacaaacuc	.....(((.....(((..(((((..((.(((.(((((((((((((((((((((((((........))))))))))))))))))))))))).))).))..).)))))))..)))	-57.6	0.758665	2.87171	0.613804	1.04726	1.56189	0.671958
NC_067233.1_68644	90.9	cccccccuugacuaccauagu	cuaugguagucaaugu	NC_067233.1	+	25621628	25621738	uguuugauaccaagcagaucuugcccccccuugacuaccauaguagagaaaaaaaaauacuaugguagucaauguuguuguaaccaaucuccuugguuacaaacauucuuc	((((((..((((((.((((.((((......(((((((((((((((............))))))))))))))).......))))...)))).))))))..))))))......	-38.42	0	0	0.920706	0.897652	0.433857	0.537566
NC_067236.1_82327	779.6	ugcgagacauuacuuccguugu	acggaagugauaucucgcgcuu	NC_067236.1	-	6285372	6285483	ggucugaaaacgcguucugaugacggaagugauaucucgcgcuuauacuucaaugagugcgagacauuacuuccguugucagagcguguucagacaauugucuuucuaaaug	.((((((..(((((((((((..(((((((((((.((((((((((((......)))))))))))).)))))))))))..))))))))))))))))).................	-66.6	0.189666	0.522129	0	0.299217	0.433857	0.403175
NC_067220.1_2918	1014.7	agagaucacuuucgucaucaga	ugaugcugaaagugaucgcucg	NC_067220.1	-	3367283	3367393	agcgcaugcacgucugaaugcacucugaugcugaaagugaucgcucgcacucauugacauauacacgcgagagaucacuuucgucaucagagcgcguuuuuagaccucacc	.((....))..((((((((((.((((((((.(((((((((((.(((((..................))))).))))))))))).)))))))).))))..))))))......	-49.57	18.9666	58.8701	15.3451	7.63004	2.4296	7.79471
NC_067221.1_8522	99.9	ugcugguguuuguuaggacga	accccaacaaaacaccaacagg	NC_067221.1	-	14182802	14182912	ucgaaacaccuuaaggcugguccacaccaccccaacaaaacaccaacaggcugaacaaaaccacuuacaacugcugguguuuguuaggacgaugugaacuagugugucuaa	.....((((......((((((.((((.(..((.((((((.(((((.(((.....................))).))))))))))).))..).)))).))))))))))....	-30	5.87966	9.92046	0	0	3.38408	2.41905
NC_067238.1_91695	422.1	acuauggaagucaauggugccc	ggcuccauugacuuccauagu	NC_067238.1	-	12908872	12908983	aagaauguuuguuaccaaacagggcuccauugacuuccauaguauggggaaaaaauauacuauggaagucaauggugccccacaauugcuugguuacaaacauucuucaaaa	((((((((((((.(((((.((((((.((((((((((((((((((((.........)))))))))))))))))))).))))......)).))))).)))))))))))).....	-60	0.758665	2.87171	0.613804	1.34648	2.08251	1.20952
NC_067225.1_27616	154.2	uagccuuugacuuccauagu	uauggaagucaauggcuaac	NC_067225.1	+	2211404	2211515	gaaugcugguaaccagacaguugacaguagccuuugacuuccauaguugggaaaaaaauauauaaaaauauauuauggaagucaauggcuaacaucagcugucuuguuacca	.......((((((.((((((((((...(((((.((((((((((((((........................)))))))))))))).)))))...)))))))))).)))))).	-51.86	0.948331	0.261065	0	0	0.433857	0.134392
NC_067237.1_85537	33	augaagugaauagugauugag	uuagucacuauuuacuuucauu	NC_067237.1	+	26804279	26804388	gagauuuuagaacgaauguuaguaacugacagccuuagucacuauuuacuuucauugcaugcagaaaagaugaagugaauagugauugagacugacaucuuucuagucau	..(((..(((((.((.(((((((..........((((((((((((((((((.((((............))))))))))))))))))))))))))))))).))))))))..	-35.9	6.63832	0	0	0	0	1.34392
NC_067239.1_95959	1867.1	acggaagcgaucucucgcacu	cgcgagacaucacuuccgucau	NC_067239.1	-	6536677	6536787	ggucugaacgugcucugacaacggaagcgaucucucgcacucauugaaguaaaaacgcgagacaucacuuccgucaucaaaacguguuuucagaucucaccaaccggaugc	((((((((.(..(..(((..(((((((.(((.((((((..................)))))).))).)))))))..)))....)..).))))))))...((....))....	-37.87	8.53498	4.96023	1.84141	3.88982	2.68991	2.95661
NC_067232.1_66013	84.8	uccucuaaucugguccucaga	ugaggacuagauuagaggaguu	NC_067232.1	-	25442899	25443010	gagagacagagucagcgaucugaggacuagauuagaggaguuuuuuuucaccugcuggaccauaaacuaguaaaaaacuccucuaaucugguccucagaucgcugaacuccu	........(((((((((((((((((((((((((((((((((((((.......((((((........))))))))))))))))))))))))))))))))))))))).))))..	-68.51	0	2.61065	0	0	0	0
NC_067224.1_24260	1106.2	acggaagugaugucuugcgcuc	cgcgagacaucacuuccgucau	NC_067224.1	+	38663618	38663729	caccucuaaaauaccacuacaacggaagugaugucuugcgcucauugaaguauaagcgcgagacaucacuuccgucaucagaaugcgcguucagaccucaccaaccggaugc	.............((......(((((((((((((((((((((.((......)).))))))))))))))))))))).....((((....))))..............))....	-43.1	1.707	2.48011	2.91557	8.07887	3.55763	1.34392
NC_067237.1_85958	1122.4	ugcgagacaucacuuccguugu	acggaagugaggucucgcgcuu	NC_067237.1	+	34655795	34655907	uucugaacgcgcgcucugaugacggaagugaggucucgcgcuuauacuucaaugagugcgagacaucacuuccguugucagagcgcguucagacacggaaaaaaggaaaaaag	.(((((..(((((((((((..((((((((((.(((((((((((((......))))))))))))).))))))))))..))))))))))))))))....................	-71.4	1.51733	1.56639	0.306902	1.49609	1.56189	1.20952
NC_067221.1_10344	277.2	uuaggaccagcauaaacaagu	ugguuuaugcugguccugagc	NC_067221.1	-	42613926	42614036	ucagguauguuuugaagcauggaagcugguuugagcugguuuaugcugguccugagcuggagcuaguugcuuaggaccagcauaaacaaguucaaaccaggugaaacgcug	(((((.....)))))(((.....(.((((((((((((.(((((((((((((((((((...........))))))))))))))))))).)))))))))))).).....))).	-57.9	0	3.91597	12.4295	24.3862	12.7554	12.4984
NC_067241.1_103203	4089.3	uauggaugucaauggguacuagu	ugguccccagugaguuccauag	NC_067241.1	+	18555173	18555285	uuuuuugaagaaugugggaaacuaaacaguugcugguccccagugaguuccauagaaggaaagaaaacacuauggaugucaauggguacuaguaaauguuuguuuacccacgu	...........(((((((((((.(((((.((((((((.((((.(((..(((((((..............)))))))..))).)))).)))))))).))))))))).)))))))	-45.54	143.957	308.97	123.375	36.0557	46.1624	47.5746
NC_067224.1_22678	17.8	cauaaucucauugagaacaaug	uuguucucaaugagauuaug	NC_067224.1	+	15414551	15414662	aauagcucauuagagcucaucauaaucucauugagaacaauguuaaacauuuaacauuguucucaaugagauuaugauaagcucugaugcugaacuacagaccguaaggaau	..((((..(((((((((.((((((((((((((((((((((((((((....)))))))))))))))))))))))))))).))))))))))))).........((....))...	-60.4	0	1.17479	0	0	0	0
NC_067222.1_14804	126.7	acccccauuuacuaccauagu	cuaugguaguaaauagggggcg	NC_067222.1	-	6534831	6534942	uauuuggaaaauuugucaguaaccaaacagaucucacccccauuuacuaccauaguauuuauuuuuccuacuaugguaguaaauagggggcgagaucuguuaggugcaacau	..................(((.((.((((((((((.(((((((((((((((((((((...........)))))))))))))))).))))).)))))))))).))))).....	-54.7	0	5.74342	0.460353	1.19687	0.173543	0.940741
NC_067221.1_8924	221.4	caacgaaagugaugucucgcac	cgcgagacaucacuucuguugu	NC_067221.1	-	20626041	20626153	cagcuguccgguuggugaggucugaacgcgcucugacaacgaaagugaugucucgcacucauugaaguauaagcgcgagacaucacuucuguugucagagcgcguuuucagac	(((((....))))).....((((((((((((((((((((((.((((((((((((((.((.((......)).)).)))))))))))))).))))))))))))))))..))))))	-68.7	0.568999	0.783194	0.153451	1.04726	0.520628	0.134392
NC_067220.1_4319	2058.1	acggaagugaugucucgcacu	cgcgagacaucacuuccaucau	NC_067220.1	-	30202822	30202932	gaggucugaaugcgcucugacgacggaagugaugucucgcacucauugaaguauaagcgcgagacaucacuuccaucaucagaacacguuuuuagaccucaccagccggau	((((((((((.(((.(((((.((.((((((((((((((((.((.((......)).)).)))))))))))))))).)).)))))...))).)))))))))).((....))..	-59.5	10.6213	4.17703	4.14318	7.18121	4.33857	5.77884
NC_067234.1_71265	73.3	aacccacugacuuucacuguau	uacagugaaagccaauggggucc	NC_067234.1	+	13660511	13660622	uuccaaaccugaaagcauuucuuucuucuuguccauacagugaaagccaaugggguccaauguuguuuugaacccacugacuuucacuguauggacaaaaagaguucuucac	......................(((((.((((((((((((((((((.((.((((...(((.......)))..)))).)).)))))))))))))))))).)))))........	-42.7	0.189666	5.61289	0	0	0	4.7037
NC_067237.1_86667	701.3	ucgcccccuguugacuaccauag	uaugguacucaaugggg	NC_067237.1	-	14068280	14068392	acauguuaaccaaacugaucucgcccccuguugacuaccauaguagaaaaaauaaauacuaugguacucaaugggggaugagaucuguuugguuacugacauucuuccaaaua	..(((((((((((((.(((((((.((((((((((.((((((((((...........)))))))))).)))))))))).))))))).)))))))...))))))...........	-53.5	15.7423	31.8499	23.3246	8.6773	2.16928	5.64445
NC_067226.1_33618	585.2	cuaugguagucaaugggggg	ccccccauugauuaccauagu	NC_067226.1	+	23121124	23121235	uuguaaccaagcagaucucgcccccccauugauuaccauaguaauuuuuucuccuacuaugguagucaauggggggcgagaucuacuugcaucugcucgcuauaguaauuca	.......((((.((((((((((((((.((((((((((((((((...........)))))))))))))))))))))))))))))).))))....((((......)))).....	-57.7	6.63832	12.7922	15.652	7.18121	2.51637	3.49418
NC_067238.1_92610	424.5	cuaggaccagcacuugaccagc	cuggucaagugcugguccuga	NC_067238.1	-	23892384	23892495	uuuaugcuggucuuuagcugguuuaagcuggucaagugcugguccugagcuggagcuaguuacuuaggggcuaggaccagcacuugaccagcuuaaaccagcucaugaucag	......((((((...(((((((((((((((((((((((((((((((.((((.(((.......)))...)))))))))))))))))))))))))))))))))))...))))))	-75.5	6.06932	10.3121	3.83628	2.69296	3.29731	4.97249
NC_067234.1_72528	314	ugauggaacugaugucucgcgcu	ugcgagagaucacuuccauugu	NC_067234.1	+	34491377	34491488	gucuaaaaacgcgcucugaugauggaacugaugucucgcgcuuauaguucaaugagugcgagagaucacuuccauugucagagcguguucagaccucaccaaccggaugcac	((((...((((((((((((..((((((.((((.((((((((((((......)))))))))))).)))).))))))..)))))))))))).))))....((....))......	-61.9	1.89666	0.652662	0.460353	1.64569	0.433857	0.671958
NC_067225.1_30776	23.5	cacuuaugaagaacaaaaacgu	guuuuuguuuuucauaaguguu	NC_067225.1	-	15018025	15018136	cuauaauacugauuugaaaauuuuaaaauaaaaguuuuuguuuuucauaaguguucguuuugcuguguagcacuuaugaagaacaaaaacguuuauuuuaaaaucaacgcua	.............((((...((((((((((((.((((((((((((((((((((((((........)).)))))))))))))))))))))).)))))))))))))))).....	-37.1	0	0	1.99486	0	0.260314	0
NC_067234.1_71662	678.1	cgcgagacaucacuuccguugu	acgacagugaucucucgcucu	NC_067234.1	+	20946906	20947016	gaccccgucacacucuaacaacgacagugaucucucgcucuaauugaaguauaagcgcgagacaucacuuccguugucagagcgcgaucagaccucacuaagcgaaugcug	......(((.(.((((.((((((..((((((.((((((.((.((......)).)).)))))).))))))..)))))).)))).).)))............(((....))).	-36.7	0.948331	1.17479	0.306902	1.04726	0.6074	0.671958
NC_067225.1_29789	465.4	acuauggaagucaauggugccc	ggcaccauugacuuacauagu	NC_067225.1	-	1784718	1784829	auaaccaggccacuuuggggcaccauugacuuacauaguaggaaaaaaauacuauggaagucaauggugccccagaacuguucaguuucccacauucuucaaaacaucuucc	.......(..((.(((((((((((((((((((.(((((((.........))))))).)))))))))))))))))))..))..).............................	-44.2	0.758665	5.22129	0.767255	1.34648	2.08251	1.20952
NC_067230.1_57973	227.7	ugagacaucacuuccauugu	caguuggacauagugguguu	NC_067230.1	-	22205458	22205569	cgguuauacuucaaugagugugagacaucacuuccauugucagagugcguucagaccucaccaaccggaugcgcaaggcaguuggacauagugguguuuuagagguaaaaaa	......((((((........(((((((((((((((((((((...((((((((..............))))))))..))))).))))...)))))))))))))))))).....	-34.94	0.379333	0.652662	0	0.448826	0.520628	0.134392
NC_067226.1_35037	208.8	cugacuuuuuucucgcaauug	auugcgagauauaaacucaga	NC_067226.1	+	48449054	48449165	agucagaauugcgagauauaaacucagaaauggccuuuauaaugcgcaauugcgaauuuauaucucaauucucugacuuuuuucucgcaauugcgacuauuucacagaauug	((((..((((((((((...(((.((((((((......(((((..(((....)))...))))).....))).))))).)))..))))))))))..))))..............	-31.5	3.79333	4.69916	4.45008	6.43317	2.95023	2.41905
NC_067221.1_9388	61.3	auuccuauggaaguugagcuuc	agcucaacuucuguaugaaug	NC_067221.1	-	30255891	30256001	ggugcggauugagcauauucaguucauuccuauggaaguugagcuucaaucucacucgcgagccugaagaagcucaacuucuguaugaaugaauugaaaacgcacacucug	....((((.((.((...((((((((((((.(((((((((((((((((....(((..(....)..))).))))))))))))))))).))))))))))))...)).)).))))	-49.3	1.89666	3.39384	0	1.04726	0.347086	0.537566
NC_067243.1_109831	1800.6	acggaagugauaucucgcacu	ugcgagacaucacuuccguugc	NC_067243.1	+	18861593	18861704	acugccuugcgcauccgguuggugaggucugaaaacgcguuguugacggaagugauaucucgcacuuauaugcgagacaucacuuccguugccagagcgcguucagaccuca	...(((..((.......)).)))((((((((((..(((.(((..((((((((((((.(((((((......))))))).))))))))))))..))).)))..)))))))))).	-59.9	4.17266	1.56639	1.99486	3.74022	2.25606	2.82222
NC_067223.1_20645	45.8	cacucucuuccuuuucccauggacu	agccaugagggagaagagagga	NC_067223.1	-	8280678	8280792	aaauaggcgcccuuucgucucacucucuuccuuuucccauggacuauauaccugaugugagccaugagggagaagagaggaagaggaaacgggguaauacagugagccuucacau	......((.(((((((.(((..((((((((...(((((((((..(((((.....)))))..))))).))))))))))))..))).)))).)))))......(((......)))..	-44.2	0	4.56863	0	0	0	2.95661
NC_067231.1_62047	2080.7	acggaagugaugucucgcacu	cgcgagacaucacuuccgucau	NC_067231.1	-	23877875	23877987	cccaaaaaugaaaauuugacaacggaagugaugucucgcacuuauugaaauauaagcgcgagacaucacuuccgucaucagaacgcauuuucagaccucaccaaccgaaugug	....((((((....(((((..((((((((((((((((((.(((((......))))).))))))))))))))))))..)))))...))))))......................	-47.1	7.77632	6.00449	3.37592	5.98434	3.73117	3.09101
NC_067241.1_103616	829.1	auaugacaucgaaguaccgcga	gcgguacuuugaugucaugcg	NC_067241.1	+	24172316	24172426	ugcugugcagaucgauuggcauaugacaucgaaguaccgcgagaacaauucgaaagcauaaggaguuguaugcucuccaaucauuuuugcgguacuuugaugucaugcgcc	(((...)))........(((.((((((((((((((((((((((((..(((.((.((((((........)))))).)).)))..)))))))))))))))))))))))).)))	-50.3	3.79333	1.82745	3.37592	2.54335	2.16928	1.74709
NC_067235.1_75193	20.1	ucuaagaauuaaaaggcccguc	ugggcuguugaauuauuagaaa	NC_067235.1	+	1066654	1066765	acagugucuugaggugugauaaccggaauaauugacucugggcuguugaauuauuagaaaauaauuauuuucuaagaauuaaaaggcccgucgucaguuauuccuuacauau	...((((.....(((......)))((((((((((((..((((((....((((.(((((((((....))))))))).))))....))))))..))))))))))))..))))..	-39.7	0	0	0	0	0	2.15026
NC_067222.1_13013	65.5	accugucacucacaugagcaau	gcuuaugugagugacagguugc	NC_067222.1	+	39142402	39142513	aucgguaaucaauuggaucgucacugucugguaucgcuuaugugagugacagguugcuggaggauagacaaccugucacucacaugagcaauaccaaacuguccugcccuug	...((((.......((((.......((.((((((.((((((((((((((((((((((((.....))).))))))))))))))))))))).)))))).)).))))))))....	-53.41	0	0	4.75698	0	3.81794	0.671958
NC_067222.1_18254	371.6	ugacuuuuuuuucucguaauug	uugugugauauaaagucagaauu	NC_067222.1	-	55771744	55771855	uuuuuucuuuuuaaagucgcaauugugugauauaaagucagaauuccgagauauaaagucgcaaaaauucugacuuuuuuuucucguaauugcgaguuuauaucucgcaauu	...........((((.(((((((((((.((...((((((((((((....(((.....))).....))))))))))))....)).))))))))))).))))............	-32.3	1.89666	13.7059	5.67769	3.29139	12.4951	2.28466
NC_067239.1_93421	812.4	uaaagaauguugguaaccaaa	uagguuacucguauucuuca	NC_067239.1	+	631333	631442	augcaaccaggaaaauggccuaaaaaaagaagauauuuuaaagaauguugguaaccaaacaguugaugguuagguuacucguauucuucaaaauaucuuuuuuuaguguu	((((..(((......)))......(((((((((((((((.(((((((..(((((((.(((........))).)))))))..))))))).))))))))))))))).)))).	-34.5	11.0006	7.30981	23.9384	17.3546	15.8792	26.8783
NC_067227.1_41462	130.1	ucauuguccgccagaucucugua	ccucggcuuggcugacagaugu	NC_067227.1	-	22756176	22756288	cugaaguccacuccaggcccuucucuaaggaauguggcagcauaccucggcuuggcugacagauguccaaucauuguccgccagaucucuguaaaagccucucaauccuuuga	..((((.((......))..)))).(.(((((.((.(((....(((...(..(((((.(((((.((......))))))).)))))..)...)))...)))...)).))))).).	-29.3	3.03466	11.3563	8.28636	0	1.8222	0.806349
NC_067239.1_97227	235	accccuucagccgugacuuauu	uagucacggcugaagggcguugu	NC_067239.1	-	28311853	28311966	cgcacagugugcaccuggcuuuagucacggcugaagggcguuguuaggcacgacgcgaaguggagugccugcaaccccuucagccgugacuuauucacgauacagcacuagucu	.(.(((((((.....((.....((((((((((((((((.(((((.((((((..(((...)))..)))))))))))))))))))))))))))......)).....))))).))).	-59.8	1.51733	1.95798	0.920706	0.299217	0.867714	1.07513
NC_067239.1_93452	72.6	uguggaugugucggccggcacu	ucucugacacacacacacuc	NC_067239.1	+	1121339	1121450	ucucauagagcaggaguguauguggaugugucggccggcacucuguccuucuacagagucucugacacacacacacucacacacuuacacacguucaucaccacauucacug	.......((((..((((((.((((..((((((((..((.(((((((......)))))))))))))))))..)))).....))))))......))))................	-34.1	4.17266	1.56639	0	0	0.520628	0
NC_067223.1_18804	393.4	acuauggaagucaauggugccc	caccauugacuaccauagu	NC_067223.1	+	7857465	7857574	gggaaacuaaacaguucuggcgcaccauugacuaccauaguguuuuguuuuuuuacuacuauggaagucaauggugccccaaaguggccugguuacaaacuuccuucaaa	(((((............(((.((((((((((((.(((((((((...........)).))))))).)))))))))))).)))..(((((...)))))....))))).....	-41.4	0.758665	2.87171	0.613804	2.54335	2.60314	0.671958
NC_067221.1_9775	105.3	agagggcagagagauuuuuguu	ccuuugaucuuucugcccucag	NC_067221.1	-	35636749	35636860	acguguucucaguucuucauagagggcagagagauuuuuguuuguuuuaaccuuugaucuuucugcccucagcauggaaguacagacauguuaggagacgaggguuucuuug	(((((((...(.((((.....(((((((((((((((...(((......)))....))))))))))))))).....)))).)...))))))).(((((((....)))))))..	-40.7	6.63832	0	11.5088	5.68513	1.99574	1.6127
NC_067225.1_29726	24.3	ucuaccauugaggcagcuaguu	uggcuguuuagugguguugg	NC_067225.1	+	34510070	34510181	ccgccacuccgcuguguaacucuaccauugaggcagcuaguucgguaccacacgcuggcuguuuagugguguuggauuacauuuuuuuucuuuuuuuuuuuuuuuuuuuuuu	..((......)).((((((..(((((((((((.((((((((..(......)..))))))))))))))))))..)..))))))..............................	-27.6	0	3.26331	0	0	0	0
NC_067233.1_69857	1866.2	acggaagugaucucucguacu	cgcgagacaucacuuccgucau	NC_067233.1	-	16838661	16838771	ggucugaacgcguucugacaacggaagugaucucucguacucauugaaguauaagcgcgagacaucacuuccgucaucauaacgcguuuuuugaccucaccaaccggaugc	((((.(((((((((.(((..(((((((((((.(((((..((.((......)).))..))))).)))))))))))..))).)))))))))...))))...((....))....	-51.8	8.53498	4.96023	1.84141	3.88982	2.60314	2.95661
NC_067227.1_40386	760	gugugcaacuaauuccgaucugu	aagaucggauuuuuuugugccaga	NC_067227.1	-	3124977	3125089	aauucggaucucuuguggauuuuuguguuuacacgugugcaacuaauuccgaucugugucagaugugagcaaaagaucggauuuuuuugugccagaguaaacgcagccacuga	..............((((....((((((((((.(..(..(((..((.((((((((.(((((....))).))..)))))))).))..)))..)..).))))))))))))))...	-35.6	17.07	37.9849	19.3348	9.72456	8.85068	7.9291
NC_067234.1_75013	20.3	uucccaguccaaggacgugaac	cauguccucguagcuggg	NC_067234.1	-	37279973	37280080	ccguaauuacgagaauuguucauguccucguagcugggaauuuucugagagcuccuacuaauucccaguccaaggacgugaacagcuccaagaacaucauguguuguc	..........(((...((((((((((((....((((((((((....((....)).....))))))))))...)))))))))))).)))....(((((...)))))...	-36.4	0	0	0	2.99217	0	0
NC_067227.1_41387	58.2	uauggaagucaaaggcuacc	gucgcguuugacuuacauagu	NC_067227.1	-	22338656	22338766	ucguaaccagacaguugacagucgcguuugacuuacauaguauuuuuuucuccuacuauggaagucaaaggcuaccgucaacuauuugauuaccagcauucuuuaaaauau	..((((.((((.(((((((.((.((.((((((((.(((((((...........))))))).)))))))).)).)).))))))).)))).))))..................	-37.9	0	0	0.306902	0.598434	0.780943	1.6127
NC_067240.1_100646	150.6	ggccccauugacuuccauagu	cuauggaaaucaauugggccc	NC_067240.1	-	11838145	11838255	gaauacggguaaccaaacagccccagggccccauugacuuccauaguauguagaaaaagaaaagaaaaaacuauggaaaucaauugggcccaucaacuauuugauuaccga	.......(((((.((((.((.....((((((.(((((.(((((((((......................))))))))).))))).)))))).....)).)))).)))))..	-38.95	1.51733	0.522129	0	3.74022	0.867714	0.806349
NC_067231.1_60664	36	gaaguaaugcauugucuugacu	caagacaacgcauuacuuuaa	NC_067231.1	-	1963218	1963329	ugaagauaaccuuuguuucaacucaaaaauagucaagacaacgcauuacuuuaaguuaaaauuuaaacaugaaguaaugcauugucuugacuauuugugaguugaaacaaau	...........((((((((((((((.(((((((((((((((.(((((((((((.(((........))).))))))))))).))))))))))))))).)))))))))))))).	-56.3	0	0	5.37079	0	0.867714	0
NC_067228.1_46290	73.3	uucgucggguuuuaucggauca	caccgacagacaccgaccaacg	NC_067228.1	-	16348067	16348178	cuaguuaggaugcuuccuuaaggcuaauucacacugcaccgacagacaccgaccaacggcaaaagacacguucgucggguuuuaucggaucaguguguuaucccugucgccg	.(((((((((....))))...)))))...(((((((..((((.((((.(((((.((((..........)))).)))))))))..))))..)))))))...............	-35.8	0	0	0	4.63787	3.38408	8.86984
NC_067240.1_97990	10.9	agaugauucugcaaaauuaagg	ugauuuuguggaauc	NC_067240.1	+	3025151	3025262	uucaaacccgcuggauuuagagaugauucugcaaaauuaaggcgcagcucgauggcgccuugauuuuguggaaucaucucuaaauccagcgggauuuucgccuuuguuuuga	......(((((((((((((((((((((((..((((((((((((((.........))))))))))))))..)))))))))))))))))))))))...................	-70.2	0	0.130532	0	0	0	2.01587
NC_067233.1_70085	401.8	uucuacaucugaacgcugacuc	ucagcguucugauguagaacc	NC_067233.1	-	21393320	21393431	cgcaguucagcgcuuccagguucuacaucugaacgcugacucauuguuggccaauaaugagucagcguucugauguagaaccuggacucugaacguaaacagcagaaugaca	....((((((.(..(((((((((((((((.((((((((((((((((((....)))))))))))))))))).)))))))))))))))).))))))..................	-65.4	8.72465	76.753	9.20706	1.7953	2.68991	1.74709
NC_067221.1_8211	216.4	uagccauugauuuccauagu	cuaugaaagucagugg	NC_067221.1	-	9402672	9402782	ugcuaaucaaacaguugacaauagccauugauuuccauaguaggaaaaaaaaaauacuaugaaagucaguggcuaccgucaagugucugguuacugacguucuucaaaaua	...((((((.(((.(((((..(((((((((((((.(((((((............))))))).)))))))))))))..))))).))).))))))..................	-40.8	1.32766	1.69692	5.06388	0.299217	0.6074	1.20952
NC_067230.1_57584	257.3	uucguuccguaagcagaauagg	cuauucuacuuacggaaa	NC_067230.1	-	17709249	17709360	caaaaagcuuacgcuguauguccuacgccuucucuauucuacuuacggaaaaaauggaacuugcgccgcguucguuccguaagcagaauagggaaggcgcagaacauacagc	............(((((((((.((.(((((((((((((((.(((((((((..((((............))))..))))))))).))))))))))))))).)).)))))))))	-56.4	0	2.08852	11.0485	0.897652	2.51637	5.10688
NC_067240.1_101358	1448.2	auggaagugaucucucgcacu	ugagagagaucacuuccguugu	NC_067240.1	-	22779904	22780015	auccggugugugaggucugaaaacgugcucugaugauggaagugaucucucgcacuuauacuucaaugagugagagagaucacuuccguugucaagagugugauuauaucca	....((.((((((..........((..((((((..((((((((((((((((.(((((((......))))))).))))))))))))))))..)).))))..)).)))))))).	-54.3	4.74166	1.43586	2.14831	4.93708	3.037	2.68783
NC_067242.1_106996	30.4	auuucugcugcaugucacug	ugacaugcagcagaaauucuug	NC_067242.1	+	15194477	15194586	uguauaauaauaauaaaauaauuucugcugcaugucacugaaagaacauauauacacaguuggugacaugcagcagaaauucuuguuuauuauuauaaauauuauauaau	..(((((((((((...((.(((((((((((((((((((..(..(............)..)..))))))))))))))))))).))..))))))))))).............	-41.7	0	6.13502	0	0	0	0
NC_067239.1_94468	11.5	gccgacucgcagcucucugucu	ggagagagaccgugagucgguagc	NC_067239.1	+	19111956	19112067	uuugcucugucucuguugcagccgacucgcagcucucugucuccaaaauggcgguugugagcgaggagagagaccgugagucgguagcagcagagaggcggccacuuucagu	...(((.(.((((((((((.((((((((((.(((((((.((((.......((........)))))))))))).).)))))))))).)))))))))).).)))..........	-54.01	2.46566	0	0	0	0	0
NC_067226.1_36615	56.8	acagcuucggccaauacugagu	ucauuauuggccggauccugu	NC_067226.1	-	23784457	23784569	agauacguucgaaugccagcucauuauuggccggauccuguaucagcaucacaugcaugcguugugcugcucacguguacagcuucggccaauacugaguuggaguuuggaag	.......(((((((.((((((((.(((((((((((..((((((.((((.((((((....)).)))).)))).....)))))).))))))))))).)))))))).)))))))..	-50.9	2.08633	0	1.07416	0	0.433857	1.20952
NC_067239.1_93523	625.4	uaaggcgacuucugaucagugu	acugaucugagagcgguuugcu	NC_067239.1	+	2276015	2276123	accuuguugcugguggauguugcucguucacacugaucugagagcgguuugcuagugugucguuuaauaguaaggcgacuucugaucagugugaagggguugauucuac	............(((((....((((.((((((((((((.(((..((.(((((((...((.....)).))))))).))..))).)))))))))))).))))....)))))	-42.9	18.3976	26.6286	31.6109	9.87417	36.444	27.6847
NC_067221.1_8367	154.8	uuagucaucauucacuuucauc	ugaaagugaauagugacugacg	NC_067221.1	-	12342255	12342366	aauauuagggacugacagccuuagucaucauucacuuucaucuuuuuuucuauauaaugaaagugaauagugacugacgcugucauuuuacaucuccuuuuguguuccacug	.......(((((.((((((.((((((((.((((((((((((...............)))))))))))).)))))))).)))))).....(((........))))))))....	-41.36	15.7423	4.56863	4.14318	2.99217	5.20628	3.35979
NC_067237.1_84834	4450.7	auugcaagaaaaaaagucaga	gacuuuauaacuugcaauugug	NC_067237.1	+	17157010	17157121	uuaauaguuuauaucucgcaauugcaagaaaaaaagucagaguugcgacuuuauaucccgcaauucugacuuuauaacuugcaauugugagaaaaaauucagaauugugcaa	.............(((((((((((((((....(((((((((((((((...........)))))))))))))))....)))))))))))))))....................	-44.8	59.7449	45.1642	65.6771	48.922	51.4554	33.8667
NC_067232.1_62425	22.6	ugugauuaauuuaaacuauguu	ccuaguuuaaauuaaucacaug	NC_067232.1	+	313716	313827	auguuaaaugccauaaaugccaugugauuaauuuaaacuauguugcauuuuguguaaacaaaaaaagcaaccuaguuuaaauuaaucacauggcauuuauggcauuuaacag	.(((((((((((((((((((((((((((((((((((((((.(((((.((((((....))))))...))))).))))))))))))))))))))))))))))))))))))))).	-69.7	0	0	0.920706	0	0	0
NC_067238.1_88826	19.7	cagugcaugugugaccgg	gcagaccugccucuucg	NC_067238.1	+	13157450	13157557	cagcccgucggcugaauuuacagugcaugugugaccggggcgagaauccggcgagcccguuggcugguacgaaucaagucgcggcagaccugccucuucguuuuugac	(((((....))))).......((.(((.((.((.(((.(((..((.((..((.((((....)))).))..)).))..))).))))).)).))))).............	-37	0	0	0	0	0	3.76296
NC_067239.1_93745	28.4	gaaagaaugagaugcgaggau	ucucgcaucuauucuuucca	NC_067239.1	+	7317333	7317442	uuauuuguuugacugugcaaucccguuuuccuucucucgcaucuauucuuuccaucuuagcugagguguggaaagaaugagaugcgaggaugaaggaauugguggaauau	.....(((((.(((..((......)).(((((((((((((((((((((((((((((((.....))).))))))))))).))))))))))..)))))))..))).))))).	-42.6	0	4.8297	0	0	0.347086	0
NC_067221.1_5739	651.8	caacggaagugaugucucgcgc	cgcgagacauaacuuccgucau	NC_067221.1	+	9150738	9150847	ggcuaauucucuuuagcaauugcuuugcucuggcaacggaagugaugucucgcgccuauacuucaaugagcgcgagacauaacuuccgucaucagagcgcguuuuuagac	.(((((......)))))....((...(((((((..((((((((.(((((((((((.(((......))).))))))))))).))))))))..)))))))))..........	-52.3	2.276	4.30757	1.22761	2.39374	1.8222	0.806349
NC_067231.1_59353	29.2	uuuugguuaccauugacuucc	agucaaugagaaccaaaacug	NC_067231.1	+	13551195	13551305	aauguugggaacuaaacaguuuugguuaccauugacuuccaucguauggacaaaaaaaaaauacaacagaagucaaugagaaccaaaacuguuaguuuucaacauucuuca	(((((((..((((((.(((((((((((..((((((((((....((((.............))))....))))))))))..)))))))))))))))))..))))))).....	-48.12	0	0	0	3.14178	1.04126	0
NC_067229.1_53350	110.8	ucagucagcauucacuuucauu	augaaagugaaucgugacugag	NC_067229.1	-	29764505	29764616	uuuuguucggauuguuagguucugaugaccucagucagcauucacuuucauuuaaucuuuuuccauacaaugaaagugaaucgugacugagacugucauucugccuaucauc	............((.(((((...((((((((((((((..(((((((((((((................)))))))))))))..))))))))...))))))..))))).))..	-38.39	0.568999	0	3.37592	0.448826	0.433857	0.403175
NC_067229.1_49565	28.6	ucugacaugacuugaacguacc	ugccguucauguguguucagu	NC_067229.1	+	24698885	24698995	cugagcuucucacucauauuuacgacauuguggugccguucauguguguucaguucguaaauacgaucuuucugacaugacuugaacguaccauaagucaauaccugccau	.((((.......)))).......(((.(((((((((.(((((.((((((.(((.((((....)))).....))))))).)).)))))))))))))))))............	-32.9	0	0	3.37592	0	0.6074	0
NC_067221.1_7598	21.9	cuggcugcccgccgg	agcuggacgccgaggauaag	NC_067221.1	+	41559532	41559641	gauugauaagcuggaaaucaagcuggacgccgaggauaaggauaaagaaggcaagccccugcugaaggccgugaugcgccgcuggcugcccgccggagaagcucugcuuc	.......((((.((...((..((.((..((((.((....(.((......(((.(((....)))....)))...)).).))..))))..)).))..))....))..)))).	-27.2	4.36232	0	0	0	0.867714	0
NC_067241.1_105328	141.1	uucguuccguaaguugauuaug	uauucaacuuacggaaaaaaug	NC_067241.1	-	17821853	17821962	caaaaagcuuacgcuguauguccuacgccuucucuauucaacuuacggaaaaaauguaacuggcgcugcguucguuccguaaguugauuauggaaggaguaggacauaca	.....(((....)))(((((((((((.((((((.((.(((((((((((((..((((((........))))))..))))))))))))).)).)))))).))))))))))).	-56.4	0	0	0	14.2128	3.6444	11.9608
NC_067238.1_90452	34	aagggaacaaaugauuacaaug	uugugcuuauucguccccucguu	NC_067238.1	+	29321223	29321335	auuaguaaauuguggccauguugugcuuauucguccccucguuuugauuuaacugaaacaagggaacaaaugauuacaauguggccacaguuucauaaaacaagguaacaaau	.(((..(((((((((((((((((((.(((((.((.((((.(((((.........))))).)))).)).))))).)))))))))))))))))))..)))...............	-41.4	4.36232	0	0	0	0	0
NC_067234.1_73860	956.7	gaaaaagugucccaaucaaccuc	ggugauugggacaauuuuugc	NC_067234.1	-	22052783	22052895	aaauacuguuaaugaaacuugauuagggugaauugagggugauugggacaauuuuugcaauugagacuuagaaaaagugucccaaucaaccucaguucacccuauagguuucu	.............((((((((..(((((((((((((((.(((((((((((.(((((...............))))).))))))))))).))))))))))))))))))))))).	-53.46	7.77632	11.4868	2.30177	6.43317	15.9659	11.1545
NC_067236.1_81629	140.6	auggaagugaucgcucgcacu	cgcgagacaucacuucuguugu	NC_067236.1	+	30486306	30486418	ucagcauccggugugugaggucugaaugcgcucugacaauggaagugaucgcucgcacucauugaaguauaagcgcgagacaucacuucuguugucagaacgcgaucagaccu	...((((.....)))).((((((((.((((.((((((((((((((((((..(((((.((.((......)).)).)))))..)))))))))))))))))).)))).))))))))	-57.9	2.276	0.652662	1.07416	0.299217	0.260314	0.268783
NC_067224.1_27403	276.1	cggcauguugacgcgauuggu	caaucgcgucaacgugccggc	NC_067224.1	-	44327863	44327973	gaagauaugcuaaagcccgccggcauguugacgcgauugguuuaccuuauuaccaaucgcgucaacgugccggcgggcuuuagcaugugacgucagaaaauaaaucuuuua	((..(((((((((((((((((((((((((((((((((((((..........)))))))))))))))))))))))))))))))))))))....)).................	-74.5	2.84499	7.04875	0	4.78748	10.4993	2.41905
NC_067234.1_75087	314	ugauggaacugaugucucgcgcu	ugcgagagaucacuuccauugu	NC_067234.1	-	38005546	38005657	gucuaaaaacgcgcucugaugauggaacugaugucucgcgcuuauaguucaaugagugcgagagaucacuuccauugucagagcguguucagaccucaccaaccggaugcac	((((...((((((((((((..((((((.((((.((((((((((((......)))))))))))).)))).))))))..)))))))))))).))))....((....))......	-61.9	1.89666	0.652662	0.460353	1.64569	0.433857	0.671958
NC_067230.1_56418	28.6	cucugaaucucucuaucgcucu	aaugauagagauguuugguguu	NC_067230.1	+	28024267	28024378	ugcucucuguugcuaucacucucugaaucucucuaucgcucucugucugccugagaaugauagagauguuugguguuugacguaauaguauuugacaucuuacuucucugac	......(((((((..(((..(.(..(((.(((((((((.((((.........)))).))))))))).)))..).)..))).)))))))........................	-30.4	0	5.35183	0	0	0	0
NC_067224.1_23644	128.7	gaaaaagugucccaaucaacu	guugauugggacgcuuuuugc	NC_067224.1	+	28813573	28813683	ucucuaagcuguaaacguagguugauugggacgcuuuuugccauugagaugggaaaaagugucccaaucaacuauuugucauauuuacccaaaugucuauggaccacaucu	......((.(((...((((((((((((((((((((((((.((((....)))).)))))))))))))))))))........((((((....)))))))))))....))).))	-40.3	0	0	0	0	1.56189	0.806349
NC_067241.1_102894	20.8	ugguuuaagcugguucugagcu	uuaggaccaguuuaaaccagc	NC_067241.1	+	15172327	15172438	guccuuaguuggucauaaacugguuuaagcugguucugagcuggagcuaguugcuuaggaccaguuuaaaccagcucaugaccagcuaagaaccaacuaagaccagcuuaaa	((.(((((((((((((...((((((((((((((((((((((...........))))))))))))))))))))))...))))))))))))).))....((((.....))))..	-56.9	0	0	0	2.99217	0	0
NC_067231.1_59497	79.4	uuuaagacgguauuggcugauu	aucagccaauaccaucuua	NC_067231.1	+	14660991	14661102	uguuaugaaagaugaagugcuaaguguugccaucuaaucagccaauaccaucuuaaauauagugugucuauuuaagacgguauuggcugauuagacggcaauacugcgcuaa	...............(((((..(((((((((.(((((((((((((((((.(((((((((.........))))))))).))))))))))))))))).))))))))))))))..	-57.6	0	2.74118	2.14831	0	1.12803	2.68783
NC_067220.1_1561	248.8	cguuccgugaguugaauaggg	uauucuacuuacggaaaaaacg	NC_067220.1	+	26193545	26193656	aaaaagcuuacgcuguauguccuacccuucccuauucuacuuacggaaaaaacggaacuggcgccgcguucguuccgugaguugaauagggaaggcagagcuuuugcaccgu	.........(((.((((.(..((..((((((((((((.((((((((((..((((............))))..)))))))))).)))))))))))).))..)...)))).)))	-46.8	6.44865	11.3563	2.30177	2.69296	3.037	3.35979
NC_067234.1_75033	48.5	gaagacuuuaugaugucacugug	acagugagaauggagucuuuau	NC_067234.1	-	37343889	37344001	ugugaugucacugugagaaugaagacuuuaugaugucacugugaugucacugugaaaauggaaucucuaugaugucacagugagaauggagucuuuaugaugucacugugaug	......(((((.((((..(((((((((((((....((((((((((((((..(.((........)).)..))))))))))))))..)))))))))))))....)))).))))).	-46.3	0	1.95798	0	0	0.260314	0
NC_067243.1_111475	317.7	auugccauggacuugagggcc	cccuccaccccuauggcucugu	NC_067243.1	-	17427115	17427225	cggcuccaccuggggcagacauugccauggacuugagggccgucugcugcucuccggcccuccaccccuauggcucuguccucccucgggcuccgcuucagcccucggucu	..(((((....))))).((((..(((((((....((((((((............)))))))).....)))))))..))))...((..(((((.......)))))..))...	-48.5	26.7429	24.5401	10.5881	14.2128	3.29731	10.6169
NC_067240.1_100631	475.4	auaagucacggcugaagggcguugu	accccuucagccguaacuuauu	NC_067240.1	-	11482972	11483081	agcauuaagguacaagaggcugugcuguguugugaauaagucacggcugaagggcguuguuagguacgacgcgaagcggagcaaccccuucagccguaacuuauucacga	(((((...((((((......)))))))))))((((((((((.((((((((((((.((((((........(((...))).)))))))))))))))))).))))))))))..	-53.6	1.138	4.69916	3.22247	4.63787	2.08251	1.6127
NC_067243.1_109196	126	guugagaucuccaauaaccgau	ucgguuauuggagaucucaaca	NC_067243.1	+	8493893	8494003	ugagaacagcuugagccauuguugagaucuccaauaaccgauuugguaacaaaaucgguuauuggagaucucaacaauggcccaagcugugaaaugaacaccugucaaagc	.....((((((((.((((((((((((((((((((((((((((((.......)))))))))))))))))))))))))))))).)))))))).....................	-66.4	0	2.48011	2.14831	3.74022	1.99574	2.15026
NC_067243.1_111660	329	ccccccauugacuaccauaguau	cuaugguagucaaugg	NC_067243.1	-	20397421	20397528	auauuuggaagaauguuuguaaccaaacagcuccugccccccauugacuaccauaguauuuauuuuccuacuaugguagucaauggaagggcgagaucugcuugguua	((((((....))))))...(((((((.(((.((.(((((.((((((((((((((((((..........))))))))))))))))))..))))).)).))).)))))))	-50.2	2.65533	2.48011	4.45008	3.59061	1.73543	3.49418
NC_067238.1_88681	440.9	uagccacugacuuccauagu	cuauggaagucaaugg	NC_067238.1	+	11018516	11018627	auauuuuaaagaauguaaccagacaguugacgguagccacugacuuccauaguauuuuuuuuuccuacuauggaagucaauggcuaccgucgauuguuugauuaccaacauu	..............((((.((((((((((((((((((((.((((((((((((((...........)))))))))))))).)))))))))))))))))))).)))).......	-59.3	1.138	1.69692	0	0	0.520628	0.268783
NC_067234.1_72381	167	cugacuuuuuccucgcaauug	uugugagaaauaaagucaga	NC_067234.1	+	32315004	32315115	ucuuagaauugugagauuuaaacucccaauugugagaaauaaagucagaugcauguuauaaagucacaauucugacuuuuuccucgcaauugcaaguuuuuuuucacguaau	..........((((((...(((((..((((((((((....(((((((((....(((.........)))..)))))))))...))))))))))..)))))..)))))).....	-34.9	1.89666	0.652662	2.91557	2.54335	0.520628	1.6127
NC_067230.1_55058	788	ucccccauuuucuaccauagu	cuaugguaguaaauggggggcg	NC_067230.1	+	6912860	6912969	caguaaccaaacagaucucgucccccauuuucuaccauaguaggaaaaauaaauacuaugguaguaaauggggggcgagaucuguugaacaucuuugaccauuugacuuu	.........(((((((((((((((((((((.(((((((((((...........))))))))))).)))))))))))))))))))))........................	-55.2	51.7789	22.7126	34.373	19.5987	12.9289	20.8307
NC_067227.1_39874	177.3	ugucccgccggguagauuagc	ugcaucuaucacgcagcaggaca	NC_067227.1	+	28466597	28466707	agcaaguguaugccaacuuaugucccgccggguagauuagcauguuacaguucaaaugugugcaucuaucacgcagcaggacaucaguucugacuggaucucuucccaaau	.(((......))).((((.((((((.(((((((((((..(((((((........)))))))..))))))).))..)).)))))).))))......(((.....))).....	-29.7	14.225	5.22129	9.97432	8.97652	1.8222	1.47831
NC_067224.1_22464	754.9	auaugacaucaaaguaccgcga	cgcaguacuuugauguuauacg	NC_067224.1	+	10586964	10587077	cacugcgcagacugaucggcauaugacaucaaaguaccgcgaagcgauucaacagcauaaggagucguaugcucucuaaaugcucucgcaguacuuugauguuauacgcagacu	..((((((.((....)).)).((((((((((((((((.((((((((.......((((((........)))))).......)))).)))).)))))))))))))))).))))...	-42.64	3.98299	1.82745	3.52937	2.84256	3.12377	0.671958
NC_067230.1_55302	2340	acggaagugaucucucgcacu	cgcgagacaucacuuccgucau	NC_067230.1	+	12267743	12267854	gaagucugaacgcgcucugacgacggaagugaucucucgcacucauugaaguauaagcgcgagacaucacuuccgucaucagagcgcguuuuuuuuaccucaccaaccggau	((((...(((((((((((((.((((((((((((.((((((.((.((......)).)).)))))).)))))))))))).))))))))))))).))))......((....))..	-58.9	11.1903	7.96247	5.37079	6.882	4.94597	4.56931
NC_067241.1_105009	19.9	cacuuuugcucaugugauauug	uaucgcauuugcaaaugugcug	NC_067241.1	-	12406327	12406438	auugauuuguauaaaaucaauaucgcauuugcaaaugugcugauauucaggaaaacagcacuuuugcucaugugauauugcuuauauauaaaaacaagaacuuguaucuugg	.....((((((((.((.(((((((((((..(((((.((((((.............)))))).)))))..))))))))))).)).))))))))..(((((.......))))).	-37.52	0	0	4.14318	0	0	0
NC_067231.1_61237	464.9	ucagucacuauucacuuucaug	ugaaagugaguggugacugaga	NC_067231.1	-	13071863	13071974	aauguuagggacugacagucucagucacuauucacuuucauguauggacaaagaagcauugaaagugaguggugacugagacugucauucugccuaacaucuccuucugugc	.((((((((((.(((((((((((((((((((((((((((((((............))).)))))))))))))))))))))))))))).))..))))))))............	-59.8	0.758665	0	2.30177	24.087	28.8949	24.5937
NC_067220.1_200	2266.7	ugacggaagugaugucucgcau	ugugagacaucacuuccguugu	NC_067220.1	+	3144481	3144592	aauuacugaacgcguucugaugacggaagugaugucucgcauguauacuuaaaugagugugagacaucacuuccguugucagagcacguucagaccucaccaaccagaugcg	.....(((((((.(((((((..((((((((((((((((((((.(((......))).))))))))))))))))))))..))))))).)))))))...................	-63.9	10.0523	8.74567	5.21734	12.2679	11.3671	5.10688
NC_067220.1_2766	2565.4	ugacggaagugaugucucgcau	ugcgagacaucacuuccguugu	NC_067220.1	+	44409012	44409123	ggucugaacgugcgcucugaugacggaagugaugucucgcauuuauacuucaaugagugcgagacaucacuuccguugucagagcguguucagaccucaccaacuggaugcg	(((((((((..(((((((((..((((((((((((((((((((((((......))))))))))))))))))))))))..))))))))))))))))))...((....)).....	-79.2	10.242	8.74567	5.67769	12.5671	11.3671	5.10688
NC_067235.1_77423	812.5	auauggcaucaaaguaccgcga	gcgguacuuugaugucauaug	NC_067235.1	-	29578	29689	cgcugcgcagacugaucagaauauggcaucaaaguaccgcgagagugauucaaaagcauaaggagucauaugcucuccaaucgcucuugcgguacuuugaugucauaugcug	................(((.((((((((((((((((((((((((((((((....((((((........))))))....)))))))))))))))))))))))))))))).)))	-57.8	3.79333	1.69692	3.37592	2.54335	1.30157	0.671958
NC_067220.1_4531	2118.8	acggaagugaucucucgcacu	cgcgagacaucacuuccgucau	NC_067220.1	-	34039100	34039212	uauuaugcaaacuuuuuuuuuaacggaagugaucucucgcacucauugcaguauaagcgcgagacaucacuuccgucaucagaacgcguucagaccucacuaaccggaugcgc	......................(((((((((((.((((((.((.((......)).)).)))))).)))))))))))........(((((((..............))))))).	-36.24	9.67298	6.00449	4.29663	5.38591	3.73117	4.56931
NC_067222.1_14157	371.6	ugacuuuuuuuucucguaauug	uugugugauauaaagucagaauu	NC_067222.1	+	55045291	55045402	uuuuuucuuuuuaaagucgcaauugugugauauaaagucagaauuccgagauauaaagucgcaaaaauucugacuuuuuuuucucguaauugcgaguuuauaucucgcaauu	...........((((.(((((((((((.((...((((((((((((....(((.....))).....))))))))))))....)).))))))))))).))))............	-32.3	1.89666	13.7059	5.67769	3.29139	12.4951	2.28466
NC_067237.1_85305	1149.7	acggaagugaugucucgcgcuu	ugcgagacaucacuuccauagu	NC_067237.1	+	23436643	23436753	gcauucgcuuagugaggucugaucgcacucugucaacggaagugaugucucgcgcuuauacuucaaugagugcgagacaucacuuccauaguaauguuuccaaacguuuga	(((((.(((..((((.......))))...........((((((((((((((((((((((......))))))))))))))))))))))..))))))))..............	-46.6	3.03466	4.0465	2.76212	7.0316	3.21054	1.20952
NC_067234.1_75029	48.1	gaagacuuuaugaugucacugug	acagugagaauggagucuuuau	NC_067234.1	-	37342461	37342573	uaugaugucacugugaaaaugaagacuuuaugaugucacugugaugucacugugaugucacugugaaaauggaaucucuaugaugucacagugagaauggagucuuuaugaug	..................(((((((((((((....((((((((((((((..(.(((....((((....)))).))).)..))))))))))))))..)))))))))))))....	-39.3	0	1.95798	0	0	0.260314	0
NC_067224.1_22125	1780.3	aaggaaaaaagugagaauugag	caauucugacuuuuuuucuccuu	NC_067224.1	+	3901203	3901312	uuccucagaauucucaguuuacaucucccaauucugacuuuuuuucuccuuggauuucucagaguacuccaaggaaaaaagugagaauugagagaugugaacuauuuaca	...............((((((((((((.(((((((.(((((((...((((((((...(.....)...))))))))))))))).))))))).)))))))))))).......	-44.2	135.042	51.0381	28.3884	75.702	100.568	63.836
NC_067238.1_91052	809.4	uuaggaccagcacuugaccagg	cagucaaaugcugguccuaag	NC_067238.1	-	2038081	2038191	ucauucauccgguccauaaaaagcugguuuaagccagucaaaugcugguccuaagcuggagcuaguugcuuaggaccagcacuugaccagguuaaaccagcucaugaccag	..........((((.......(((((((((((.(..(((((.((((((((((((((...........)))))))))))))).)))))..).)))))))))))...))))..	-55.8	15.363	23.1042	14.8848	18.1026	8.93745	6.45079
NC_067228.1_47742	52.5	uggaucuaagggguggagcuu	agcuccacagauuauguccaga	NC_067228.1	-	35086129	35086240	agagccaauuggguggagcuugaccucuguggaucuaagggguggagcuuaguguguacauauacauucuagcuccacagauuauguccagagagagggagcuggacgucua	.........(((..(.(((((..(((((.(((((.(((...((((((((.(((((((....)))))))..))))))))...))).))))).)))).).)))))...)..)))	-44.3	4.74166	0	0	0	0	1.47831
NC_067234.1_73641	278.6	uagccauugaauuccauagu	cuauggaagucaaugg	NC_067234.1	-	18602738	18602849	gguaaucaaacaguugacaguagccauugaauuccauaguaggaaaaaaaaaauacuauggaagucaauggcugcugucagcuguuugauuaccaacauccuuuagggaauc	((((((((((((((((((((((((((((((.((((((((((............)))))))))).))))))))))))))))))))))))))))))....(((.....)))...	-70	1.51733	0.261065	0	0.299217	0.867714	0.403175
NC_067220.1_2058	1416.5	uggaagccaauggggaccaga	ugaagaauguugguaaccaaa	NC_067220.1	+	35952486	35952596	uuuuuuuuuuuuucauacuauggaagccaauggggaccagaaucuguugaacaccaaagaagauauuuugaagaauguugguaaccaaacagaugaacaaaacucauauag	......((((.(((((....(((..(((((((.....((((((((.(((.....)))...))))..)))).....)))))))..))).....))))).)))).........	-18.4	3.98299	11.3563	22.5573	33.8115	17.1807	10.2138
NC_067236.1_80399	10.7	ccagacgucccaguccuucuga	gggaguaaugggauaucuggugu	NC_067236.1	+	9527739	9527850	uuaaacauuggcggugaguucuggcaaagggaguaaugggauaucugguguucuggcaucuaaaccucuaccagacgucccaguccuucugacugcuguugucucauucagc	..........((.(((((....((((..(((((...(((((..(((((((....((........))..)))))))..)))))...)))))...)))).....)))))...))	-36.5	0	0	0	0	0.867714	0
NC_067238.1_92526	141.7	accccuucagccgugacuuguu	aagucacggcugaagggca	NC_067238.1	-	23195772	23195884	ggcugugcuguauugugaacaagucacggcugaagggcauuguuaggcacgaugcgaagcagagugcuugcaaccccuucagccgugacuuguucacgauacagaacuagccu	((((((.((((((((((((((((((((((((((((((..((((.((((((..(((...)))..)))))))))).)))))))))))))))))))))))))))))).)).)))).	-80.1	0	0.522129	0.920706	0.149609	0	0.268783
NC_067233.1_70453	12.8	cacacacuggcgagaa	uccagugccggaucugcaug	NC_067233.1	-	28045806	28045915	ccacaccggccagaagcccuuccagugccggaucugcaugcgcaacuucagccgcagcgaccaccugacgacccauauccgcacacacacuggcgagaagcccuucgccu	.......(((..((((..((((...((((((...((..((((..........(((((.(....)))).)).........))))..))..)))))).))))..))))))).	-27.41	0	0	0	0	1.12803	0
NC_067226.1_36435	299.2	uggccauugacuuccauagu	cuauggaagucaaugg	NC_067226.1	-	21407212	21407323	gguaaucaaacaguugacgguggccauugacuuccauaguauuuuuuucguacuauggaagucaauggccaccgucaacuguuugauuaccaacauucuucaaaauaucuuc	((((((((((((((((((((((((((((((((((((((((((.......)))))))))))))))))))))))))))))))))))))))))).....................	-78.2	1.89666	0.261065	0	0.448826	1.04126	0.268783
NC_067221.1_6966	2058.3	acggaagugaugucucgcacu	cgcgauacaucacuuccgucau	NC_067221.1	+	32346816	32346926	gaggucugaacgcgcucugacgacggaagugaugucucgcacucauugaaguauacacgcgauacaucacuuccgucaucagaaugcguucagaccucacuaaccggaugc	((((((((((((((.(((((.((((((((((((((.((((..................)))).)))))))))))))).))))).)))))))))))))).............	-65.87	10.6213	4.17703	4.14318	7.18121	4.33857	5.77884
NC_067236.1_81435	100.1	auaaugauuugaaacgugguu	cacguuucaaaucauuauuu	NC_067236.1	+	27413127	27413235	aaacaacgugcaaaauggaugcauuguuuuucagugugcacguuucaaaucauuauuugcacagugaaaaauaaugauuugaaacgugguuuccagcacauuuuauaua	.......((((....((((.((((((.....)))))).((((((((((((((((((((..........))))))))))))))))))))...))))))))..........	-38.9	0	0	7.67255	7.77965	1.73543	5.10688
NC_067226.1_35046	14.2	ugccaauggagucaggaaaau	uuucugacuccguuggcagaua	NC_067226.1	+	48620046	48620156	cuaaaacaagagcaaaugucugccaauggagucaggaaaauauuccuguuuucccuuugaauuaaauggauuuuucugacuccguuggcagauauuauacuuuaguccuca	.....((.((((..((((((((((((((((((((((((((...(((....(((.....)))......)))))))))))))))))))))))))))))...)))).)).....	-44.8	2.84499	0	0	0	0	0
NC_067220.1_2991	72.2	uguggaugugucggccggcacu	ucucugacacacacacacuc	NC_067220.1	-	3941026	3941136	cuacuagaguaggaguguauguggaugugucggccggcacucuguccuucuacagcgucucugacacacacacacucacacacuuacacacauucaacaccacauucacug	........(((((.((((.((((..((((((((..((.((.((((......)))).))))))))))))..))))...)))).)))))........................	-31.7	4.17266	1.56639	0	0	0.520628	0
NC_067222.1_18144	30	uuaagcaggagguguca	gauccuucuggcuuuuugg	NC_067222.1	-	52048275	52048386	acuuaaauauguaaaacugaaguuuacuucauccauuuguguugaaugaacugaaacugggcaguggauccuucuggcuuuuugggguuuaagcaggaggugucaaaaaagu	((((...........((((.(((((..(((((.((.......)).)))))...)))))...)))).((((((((((.(((..........)))))))))).)))....))))	-25	0	0	0	1.7953	0	0
NC_067230.1_55580	1192.4	auugcgaguuauaaagucaga	cugacuuguuucucagaauu	NC_067230.1	+	16624134	16624245	gaguuuuugucucacaauucugacuuguuucucagaauugcgugauauaaaguugcaauugcgaguuauaaagucagaauuggagugcaacugauagaaaacaaaaagagag	..(((.(((((((.((((((((((((((..(((..(((((((...........)))))))..)))..)).))))))))))))))).))))..))).................	-32.2	18.5873	12.6616	7.67255	15.7089	13.276	16.7989
NC_067222.1_14882	218.6	ucagacgucucagcuggagaga	aucccagcuguguguuugugc	NC_067222.1	-	7591266	7591377	uguucaggccuucaugaggaugaaaaaggucaaccugaaucccagcuguguguuugugcaucagaacgucucagacgucucagcuggagagaaaagcauggagggaaggaga	..(((...((((((((.((.(((......))).))....(((((((((.(((((((.((........))..)))))).).))))))).))......))))))))....))).	-35.4	0.948331	5.48236	4.29663	1.34648	0.780943	1.74709
NC_067226.1_35785	80.6	uuccuaucgacuuccauug	gauggagaucaauggaaac	NC_067226.1	-	9147746	9147855	uugguaaccuaacaguuuugguuccuaucgacuuccauuguauuuuuuguccauacgauggagaucaauggaaacccaaacaguuuuuuguauguucuacagaucuggaa	.......((.....((((.((((.((((.((.(((((((((((.........))))))))))).)).)))).)))).)))).....((((((.....))))))...))..	-28.4	3.03466	12.009	0	0	0	2.01587
NC_067238.1_93076	4159.1	auuucaagaaaaaaagucaga	cugacuuuuuaucucgcaauug	NC_067238.1	-	29599422	29599532	cugacuuuuuaucucgcaauuguguguuuauaucgaaaaaaaagucagaauugugaaauauaaacucgcaauuucaagaaaaaaagucagaauugugagauaagucgcaau	((((((((((.(((.(.(((((((.((((((((...........(((......))).)))))))).))))))).).))).)))))))))).(((((((......)))))))	-32.2	54.6239	41.9009	55.2424	44.5834	47.2904	29.7005
NC_067224.1_21972	30.5	guauaucaguacggcugugauu	ucacagcgugcugauauagagc	NC_067224.1	+	2000627	2000738	cguagccgugcgauauggcuguauaucaguacggcugugauucggcuguagguaaucacagcgugcugauauagagccaugucgcauguguaauauugccuuuauacaacag	....((((((((((((((((.((((((((((((.((((((((..((.....)))))))))))))))))))))).)))))))))))))).)).....................	-57.3	0	3.26331	0	0	0	0
NC_067233.1_67815	60.8	caagaacguccuuugauuguc	ucaaucaaaggacguucaug	NC_067233.1	+	11120296	11120406	ucauuuuucacaaaucacaucaucuguaugucaaucaaaggacguucaugacgaccaacaugcuaaaugucaagaacguccuuugauugucccacacagauugaucuaucg	..................(((((((((.((.((((((((((((((((.(((((..............))))).))))))))))))))))...)).))))).))))......	-38.24	3.60366	0	0	1.94491	1.8222	2.15026
NC_067232.1_63505	36.7	cggggaagaguuugaacacauu	uggucugacucuuccaaac	NC_067232.1	+	20915040	20915151	uuugccuuuuuguuuguucuuuugcuuuccuacgauaugguaauggucugacucuuccaaacuugcuggacggggaagaguuugaacacauuuaguuuguacauaguaggua	............................(((((..((..(.((((.((.(((((((((...((....))....))))))))).))...))))....)..))....)))))..	-24.1	0	0	0.767255	0	2.34283	5.24127
NC_067226.1_33610	280.6	uagccauugacuuccauagu	uaucaaagucaauggcuaccau	NC_067226.1	+	23009634	23009744	uuuuaaagaauguugguagucgacgguagccauugacuuccauaguaggaaaacacaaaaaauacuaucaaagucaauggcuaccauaaacugucugguuaccaacauucu	......((((((((((((..(((((((((((((((((((..((((((...............))))))..))))))))))))))).......))).)..))))))))))))	-50.37	2.84499	2.21905	1.07416	1.7953	1.47511	0.940741
NC_067228.1_45447	1116.8	auugcgaguuauaaagucaga	agauauaaaguugcaauuguga	NC_067228.1	-	2612669	2612780	agauuuaaacucgcaauugcagguuauaaugucagaauugcgaguuauaaagucagaauugcaagauauaaaguugcaauugugacuuuuuuuccacaauugcgaguuuuua	......(((((((((((((..((.......((((.((((((((.((((...(((..........)))))))..)))))))).)))).......)).)))))))))))))...	-34.74	14.0353	12.9227	7.67255	14.6616	12.148	15.455
NC_067225.1_31823	442.7	cugacuuuuuucccgcaauug	auugcgaguuauaaugucaga	NC_067225.1	-	30288472	30288583	ucacaauucugacuuuuuucccgcaauugcaaguuuauaucucacaauucugacuuuuuuucucagaauugcgagauauaaacucacaauugcgaguuauaaugucagaauu	....(((((((((....(..(((((((((..((((((((((((.(((((((((.........))))))))).))))))))))))..)))))))).)..)....)))))))))	-49.3	1.89666	0.652662	2.91557	2.54335	0.520628	1.6127
NC_067234.1_71099	26.7	cucuuccuccggcuucgacugu	gaggagcuggaggaggaa	NC_067234.1	+	9267421	9267532	ggaguguuugcugcggcuggucacucugcuuccagaggagcuggaggaggaagagcgcugucucugucuccucuuccuccggcuucgacuguuguccucacugucugaggag	((((((...((....))....)))))).....(((.(((((((((((((((.(((.((.......))))).)))))))))))))))..)))...((((((.....)))))).	-50.8	0	0	4.29663	0	0	0
NC_067242.1_106180	1848.6	acggaagugaucucucacacu	cgcgagacaucacguccgucau	NC_067242.1	+	319829	319939	ggucugaacacgcucugacaacggaagugaucucucacacucauugaaguauaagcgcgagacaucacguccgucaucagaacgcgucaucagaccucacgcaccggaugc	(((((((..(((((((((..(((((.(((((.((((.(.((.((......)).)).).)))).))))).)))))..)))))..))))..)))))))....(((.....)))	-44.1	8.53498	4.96023	1.84141	4.03943	2.60314	2.95661
NC_067234.1_73283	1123.9	auaugacaucaauguaccgcga	cgcgguacuuugaugucauacg	NC_067234.1	-	11399893	11400003	guugugcagaccgaucagcauaugacaucaauguaccgcgagagcgauucaaaagcauaaagagucauaugcuauccaaaugcucucgcgguacuuugaugucauacgccg	.................((.(((((((((((.((((((((((((((.......((((((........)))))).......)))))))))))))).))))))))))).))..	-51.34	3.60366	1.69692	3.37592	2.39374	1.30157	0.671958
NC_067235.1_76718	1091.2	ugcgagagaucacuuccguugu	gcggaagugaugucucgcgcuu	NC_067235.1	+	24516995	24517106	ucugaaaacgcguucugauggcggaagugaugucucgcgcuuauacuucaaugagugcgagagaucacuuccguugucagagcgcguucagaccucaccaauuauuaaauga	(((((..(((((((((((..(((((((((((.((((((((((((......)))))))))))).)))))))))))..))))))))))))))))....................	-69.2	2.08633	1.95798	2.76212	4.18904	3.47086	2.41905
NC_067232.1_65361	1142.2	guaugacaucaaaguaccgcga	cgcgguacuuugaugucauaca	NC_067232.1	-	16072901	16073011	agcggcgcugagcagacguaugacaucaaaguaccgcgagugugaaucaaaagcauaaggagucguaugcucuccaaacguucucgcgguacuuugaugucauacaccgau	..(((.((...))....(((((((((((((((((((((((..((.......((((((........)))))).......))..))))))))))))))))))))))).)))..	-50.84	3.60366	2.74118	3.37592	2.99217	1.38834	0.671958
NC_067237.1_86152	225.8	augggccccauugacuucca	aagucauugggucccaucaauu	NC_067237.1	-	2065643	2065754	gacauuuugaagaguauggguaaccaaacaguugaugggccccauugacuuccauaguauggaaaaauggaagucauugggucccaucaauuguuugguuaucaacauucuu	.........((((((...(((((((((((((((((((((.((((.((((((((((...........)))))))))).)))).)))))))))))))))))))))...))))))	-61.3	1.32766	7.30981	4.75698	3.88982	1.04126	1.34392
NC_067220.1_2654	41.3	aggggggacccgauuugucacu	ugagaaaucgaguccccccagg	NC_067220.1	+	42615830	42615941	cucuauagagacccgauuucaggggggacccgauuugucacuauaccgguguggugagaaaucgaguccccccaggaaucgggucuucuuuaggacgccgagugaucccauu	.((((.((((((((((((((.((((((((.((((((.((((((((....)))))))).)))))).)))))))).))))))))))).))).)))).....((....)).....	-63.8	4.17266	0	0	0	1.47511	3.35979
NC_067222.1_18303	1866	acggcagugaucucucgcacu	cgcgagacaucacuuccgucau	NC_067222.1	-	56778333	56778443	aucauuuuuuaccucugacaacggcagugaucucucgcacucaaugaagcaaagcgcgagacaucacuuccgucaucagaacguguuuucugaccucacuaaccgaaugcu	..(((((......(((((..((((.((((((.((((((.((...........)).)))))).)))))).))))..)))))..(((...........))).....)))))..	-33	8.53498	4.96023	1.84141	4.03943	2.60314	2.95661
NC_067222.1_18334	260.2	uucguuccguagguagaauagg	cuauucaacuuacagaaa	NC_067222.1	-	57977398	57977509	auaacgcuuacgcugaauguucuacgccuucccuauucaacuuacagaaaaaaacggaacuggggcugcguucguuccguagguagaauagggaaggcguagaacucucuag	.....((....)).((..((((((((((((((((((((.((((((.(((...((((.(.(....).).))))..))).)))))).))))))))))))))))))))..))...	-52.5	0	1.95798	11.3554	0.897652	3.55763	4.03175
NC_067222.1_16675	17.2	augggaagugucccuggu	ccggcugaccuaaucuaugcag	NC_067222.1	-	31633550	31633657	uagcgaguacaucagguguuaugggaagugucccugguuccggcugaccuaaucuaugcagccuaacaauuuacaugauuugaauuauagaaguagauaauguguugu	..((((.(((((.((((..((((((.((.(((.(((....)))..)))))..))))))..))))....(((((((((((....)))))....)))))).)))))))))	-19.6	5.68999	0	0	0	0	0
NC_067238.1_90864	364.8	ccccccauugacuaccauagua	cuaugguagucaaugg	NC_067238.1	-	327249	327356	acaaaagaagauauuugaaagaauaucucgccccccccccccauugacuaccauaguauuuuuuccccuacuaugguagucaauggaaggcgagaucugcuugguuac	.(((.(((..((((((....))))))((((((........((((((((((((((((((..........))))))))))))))))))..)))))).)))..))).....	-41.8	3.79333	2.48011	4.45008	3.59061	2.16928	2.28466
NC_067230.1_57429	72.2	uguggaugugucggccggcacu	ucucugacacacacacacuc	NC_067230.1	-	15760500	15760610	cuaacagaguaggaguguauguggaugugucggccggcacucuguccuucuacagcgucucugacacacacacacucacacacuuacacacauucaacaccacauucacug	........(((((.((((.((((..((((((((..((.((.((((......)))).))))))))))))..))))...)))).)))))........................	-31.7	4.17266	1.56639	0	0	0.520628	0
NC_067230.1_57240	2482.1	acggaagugaugucucgcgcuu	ugcgagagaucacuuccgucg	NC_067230.1	-	12267743	12267853	uccgguuggugagguaaaaaaaacgcgcucugaugacggaagugaugucucgcgcuuauacuucaaugagugcgagagaucacuuccgucgucagagcgcguucagacuuc	..........(((((......(((((((((((((((((((((((((.((((((((((((......)))))))))))).)))))))))))))))))))))))))...)))))	-72.8	5.12099	4.17703	6.5984	16.1577	7.46234	3.62857
NC_067220.1_3855	1232.7	ugcgagacaucacuuccguugu	gauggaagugaucucucgcgc	NC_067220.1	-	20727125	20727236	ucugaaaacacguucugaugauggaagugaucucucgcgcuuauacuucaaugagugcgagacaucacuuccguugucagagcgcguucagaccucaccaaccggaugcgua	(((((..((.((((((((..(((((((((((.((((((((((((......)))))))))))).)))))))))))..)))))))).))))))).....((....)).......	-60.4	1.51733	1.56639	0.306902	1.49609	1.56189	1.20952
NC_067240.1_97778	35.1	acacacacacacacucacgag	cgugugugugugugugugugug	NC_067240.1	+	559931	560041	acccucacacacacacacacacacacacacacacucacgagaauuuucaugcugcuccgugugugugugugugugugugugugugugauauugauauucagaacaugagcg	....((((((((((((((((((((((((((((((....(((.............))).))))))))))))))))))))))))))))))........((((.....))))..	-59.42	0.189666	0	3.68283	0	0.433857	4.56931
NC_067228.1_44518	152.7	accccuucagcugugacuuauu	gagucacggcugaagggcguugu	NC_067228.1	+	28792042	28792150	aacauuucagcaucgugaacgagucacggcugaagggcguugugugcaaccccuucagcugugacuuauuuacgauuguauuuauguguuaauacaauacacaaaauca	.........((((((((((..((((((((((((((((.((((....))))))))))))))))))))..))))))).))).....(((((.........)))))......	-51.9	0	0.522129	0.920706	0.149609	0	0.268783
NC_067236.1_81458	728.2	uacgagacaucacuuccguugu	acagaagugaugucucgcgcuu	NC_067236.1	+	28191625	28191734	ggucugaaaacguguucugacgacagaagugaugucucgcgcuuauacuucaaugaguacgagacaucacuuccguugucagagcgcguucagaccucaccaaccggaug	(((((((..(((((((((((((((.((((((((((((((..(((((......)))))..)))))))))))))).))))))))))))))))))))))...((....))...	-69.3	0.568999	1.17479	0.306902	1.04726	0.520628	0.671958
NC_067229.1_49005	331	cuuuccuaaucggucaaccguu	cggcugacugguuaggagaga	NC_067229.1	+	13501660	13501771	uggccuagccaagaccuagcuuugauggggcagaaacggcugacugguuaggagagaaguagucuuaguccuuuccuaaucggucaaccguuucugccaagugauucuucug	((((...))))...........(.((..(((((((((((.(((((((((((((((((((....)))....)))))))))))))))).)))))))))))..)).)........	-49.3	20.2943	22.5821	19.0279	9.12613	6.85494	7.39154
NC_067221.1_8498	479.2	cuguggaagucaaugguuaca	uagccauugacuuccauag	NC_067221.1	-	13905245	13905355	uacucacccucauucugcuccaaacauauugacgguagccauugacuuccauaguauuuuuuuuuuccuacuguggaagucaaugguuacagucaacuguuugauuaccaa	....................((((((..(((((.((((((((((((((((((((((............)))))))))))))))))))))).))))).))))))........	-45.9	0	12.009	0	8.6773	15.7056	9.94497
NC_067237.1_86514	3172.1	acggaagugaucucucgcacu	ugcgagagaucacuuccguua	NC_067237.1	-	8633617	8633727	auccggugugugaagucugaaaacgugcucugaugacggaagugaucucucgcacuuauacuucaaugagugcgagagaucacuuccguuaucagagcgcguucagaccuc	...........((.((((((..(((((((((((((((((((((((((((((((((((((......))))))))))))))))))))))))))))))))))))))))))).))	-78.3	13.656	8.4846	6.5984	10.323	6.50785	5.37566
NC_067239.1_95976	15.3	agacucaacgcggcugcauaga	agugcagucuugcgaguuuguc	NC_067239.1	-	7214707	7214818	uuuuguacacguuuucccccugaaagcagugcagucuugcgaguuugucucuugugucugcaguggcuggagacucaacgcggcugcauagaucaaacagaaggagcaaaag	((((((.(..((((((.....)))))).((((((((..(((.....((((((...(((......))).))))))....)))))))))))..............).)))))).	-34	2.84499	0	0	0	0	0
NC_067227.1_39751	1574.4	auggaagugaugucuugcgcuu	ugcgagacaucacuuccguuga	NC_067227.1	+	27031841	27031952	auccgguuggugaggucugaaaacgcguucugaugauggaagugaugucuugcgcuuauacuucaaugagugcgagacaucacuuccguugaaaaaucaucauuuguguucu	...(((.((((((.(((.(((......))).)))(((((((((((((((((((((((((......)))))))))))))))))))))))))......)))))).)))......	-47.9	1.138	2.21905	3.22247	11.8191	4.33857	1.20952
NC_067231.1_62033	340.7	uaugguagucaaagggg	ccccccauugacuaccauag	NC_067231.1	-	23584316	23584429	uguuuguaaacgagcagaucucgcccccccccauugacuaccauaguaggaaaaaaaaauacuaugguagucaaagggggacgagaucugcuugguuacaaacauuccuccaaa	(((((((((.(((((((((((((.(((((....(((((((((((((((...........))))))))))))))).))))).))))))))))))).)))))))))..........	-66.7	0.568999	0.783194	0	0	0.0867714	0.537566
NC_067240.1_98108	2081.3	acggaagugaugucucgcacu	cgcgagacaucacuuccgucau	NC_067240.1	+	4186944	4187056	aggucugaacgcgcucugacaacggaagugaugucucgcacuuauugaaguauaagcgcgagacaucacuuccgucaucagaacgcguuuucagaccucacuaaccggaugcg	(((((((((((((.(((((..((((((((((((((((((.(((((......))))).))))))))))))))))))..))))).)))))..))))))))...............	-67.9	7.77632	6.00449	3.37592	5.98434	3.73117	3.09101
NC_067229.1_52341	69.1	uauggaagucaauagcuacc	gcaaccauugacugacauag	NC_067229.1	-	12733385	12733494	ugguaaacagacaguugacggcaaccauugacugacauaguaggaaaaaaaauuacuauggaagucaauagcuaccaucaacuguugcuguuuuuuuuuuuuuuuuuuac	....((((((((((((((.((...(.(((((((..((((((((.........))))))))..))))))).)...)).))))))))..)))))).................	-34.7	0.948331	0	1.84141	0	1.64866	0.940741
NC_067228.1_45529	70.7	uaaucccugugacucuuugaggu	cacuggagucacauggauuacu	NC_067228.1	-	4786127	4786239	uaguaaagacaucguuaaaguaaucccugugacucuuugagguuaaaucgagauuaaaccacuggagucacauggauuacuuuaaugaugucuuuacacuaccuuucuguggc	..((((((((((((((((((((((((.(((((((((..(.((((.(((....))).)))).).))))))))).)))))))))))))))))))))))).((((......)))).	-57.1	0	4.30757	0	1.64569	1.56189	0.134392
NC_067235.1_75824	206.5	caacggaggugaugucucgcac	cgcgagacaucacuuccaucau	NC_067235.1	+	13057320	13057431	ggggucugaacgcgcucugacaacggaggugaugucucgcacucauucaaguauaagcgcgagacaucacuuccaucaucagaacgcguuuucagaccucaccaacuggaug	((((((((((((((.(((((....((((((((((((((((.((.((......)).)).))))))))))))))))....))))).)))))..))))))))).((....))...	-62.4	0.568999	0.783194	0.153451	1.04726	0.520628	0.134392
NC_067241.1_105551	1084.9	ugcgagagaucacuuccguugu	ccggaagugaucucucgcac	NC_067241.1	-	20963164	20963274	ucugaaaacacgcucugaugccggaagugaucucucgcacguauacgucaaugagugcgagagaucacuuccguugucagagcgcguucagaccucaccaaccggaugcga	(((((..((.(((((((((..(((((((((((((((((((.(((......))).)))))))))))))))))))..))))))))).))))))).....((....))......	-63	2.08633	1.95798	2.76212	4.18904	3.47086	2.41905
NC_067234.1_71712	521.1	auuagucacggcugaagggcguugu	accccuucagccgugacuuauu	NC_067234.1	+	22204165	22204278	aggcugugcugaaucaugaauuagucacggcugaagggcguuguuaggcacaaccccuucagccgugacuuauucacgauacagcacuagcuucaaguacuuuauugcuuuuau	(((((((((((.(((.(((((.((((((((((((((((.(((((.....))))))))))))))))))))).))))).))).)))))).))))).(((((......)))))....	-62.8	1.138	4.4381	3.06902	2.84256	1.73543	1.07513
NC_067226.1_33180	5244.4	auugcaagaaaaaaagucaga	ugacuuuuuuuuucucguaauu	NC_067226.1	+	14610862	14610970	agcagagaaucucacaguucugacuuuuuuuuucucguaauugcaugauauaaucucaaaauugcaagaaaaaaagucagaauugagagaugaaaagccgcaauuacuu	.((.(...(((((.((((((((((((((((..(((.((((((....(((...)))....)))))).))))))))))))))))))).)))))......).))........	-35	59.7449	45.1642	70.7409	50.5677	53.6247	40.7206
NC_067239.1_96002	216.3	uagccauugacuuccauugu	ccaaggaagucaauggcuacca	NC_067239.1	-	7823953	7824063	auuuugaagaauguggguaacuaaaagguugaugguagccauugacuuccauuguaugggaaaaaaaugccaaggaagucaauggcuaccaucaacuaucccuuuaacagc	...((((((....(((....)))...((((((((((((((((((((((((...((((.........))))...))))))))))))))))))))))))....))))))....	-49.7	1.138	0.261065	0	0	0.520628	0.268783
NC_067224.1_22538	938.5	uggucuguuuuugagcgucuga	aguagcugaagaaacagaccagc	NC_067224.1	+	12523688	12523797	agagguuucagauccccuuuuggucuguuuuugagcgucugaaauauuucgacaucacaguagcugaagaaacagaccagcaggagaaacguaccaaaucuucaggcccu	...(((......((.(((.(((((((((((((.(((..(((..((........))..)))..)))..))))))))))))).))).)).....)))...............	-30.7	45.7096	57.8258	51.8665	38.0006	28.6346	30.1037
NC_067239.1_95603	974.6	auaugacaucaaaguaccgcgu	ugcgguacuuugaugucauacg	NC_067239.1	-	1254854	1254965	cacugugcagacagaucugcauaugacaucaaaguaccgcguuuggagagcauaugacuccuuaugccuuugaaucgcucuugcgguacuuugaugucauacgcagaucggu	.............(((((((.((((((((((((((((((((((..(((.(((((........))))))))..))).......))))))))))))))))))).)))))))...	-56.21	3.03466	0.652662	3.37592	2.39374	1.47511	0.671958
NC_067222.1_12924	223.8	gccccuucagccgugacuuauu	uaaguuauggcugaagggcguug	NC_067222.1	+	38463215	38463324	aggcuuugcuguaucaugaauaaguuauggcugaagggcguugcugcagccccuucagccgugacuuauucacgauacagcacuagccucucauaccuuuauugcuuuua	(((((.(((((((((.((((((((((((((((((((((.((((...)))))))))))))))))))))))))).)))))))))..))))).....................	-63.3	0	1.82745	0.920706	0.299217	0.0867714	0.268783
NC_067227.1_40810	13.3	caugucagcagugaggaaaugu	guuccucaaugcugacaucgu	NC_067227.1	-	12701152	12701263	aauuaaauagcaguuucagcaaaacaguuccucaaugcugacaucguuaaaaauaaauauuugaauuugccaugucagcagugaggaaauguucuuguggaagcugcaagug	.........((((((((.((((((((.(((((((.(((((((((.((...((((....))))......)).))))))))).))))))).)))).)))).)))))))).....	-45.6	0	0	0	1.7953	0	0
NC_067234.1_71859	301.4	uagccacugacuuccauagu	cuauggaagucaaugugg	NC_067234.1	+	24116209	24116320	agaagauauuuugaaggcuguugguaaccaaacaguugacaguagccacugacuuccauaguauuuuuuuccuacuauggaagucaauguggcccaucaacugucugguuac	.......................(((((((.((((((((.....(((((((((((((((((((.........))))))))))))))..)))))...)))))))).)))))))	-47.4	1.138	1.69692	0	0	0.520628	0.268783
NC_067224.1_23914	2027.4	acggaagugaucucucgcgcu	ugcgagacaucacuuccguugu	NC_067224.1	+	31829168	31829279	ggucugaaaacgcacucugacgacggaagugaucucucgcgcuuauacuucaaugagugcgagacaucacuuccguugucagagugcauucagaccucacacaccggaugcu	((((((((...((((((((((((((((((((((.((((((((((((......)))))))))))).)))))))))))))))))))))).))))))))................	-73.5	4.55199	7.96247	3.06902	2.99217	2.51637	1.74709
NC_067225.1_31127	69.5	agcuaagaugcaaggaaagg	uuuuccuuguguccuuccuucg	NC_067225.1	-	21662515	21662626	aauucuucuguccucgcuucuuuuccuuguguccuuccuucggauccuuaagggguggagcuaagaugcaaggaaaggaagcgaggagaggaaacgaggaugcacaaauaag	.((((((((.(((((((((((((((((((((((.(..(((((..(((....))).)))))..).))))))))))))))))))))))).)).....))))))...........	-51.3	4.36232	0	4.29663	2.24413	3.12377	2.15026
NC_067240.1_100584	1371.2	ucgccccccauuuacuaccauag	uaugguagucaauggggggcg	NC_067240.1	-	10259460	10259568	gaaugucaguaaccaagcagaucucgccccccauuuacuaccauaguaaaaaaauaaauauuaugguagucaauggggggcgagaucgguuuggaaacugacauucuuc	((((((((((..((((((.((((((((((((((((.((((((((((((..........)))))))))))).)))))))))))))))).))))))..))))))))))...	-73.4	29.5879	12.9227	48.1836	20.9452	11.4538	27.8191
NC_067243.1_110944	32.6	uaccucauuaaacugcaccag	augugguuugaugaggucuga	NC_067243.1	-	8776965	8777075	gaagucuaauggagcuugauuagacugaaagggucugaugugguuugaugaggucugauuaguuuucaaauaccucauuaaacugcaccagaccugucagaucugauaugg	.((((........)))).((((((((((..(((((((.((..((((((((((((.(((.......)))...))))))))))))..)).))))))).)))).))))))....	-45.3	0	4.17703	0	0	0	0
NC_067237.1_87281	255.3	ucaaccaccguucacuuucauu	ugaaagugaacggugacugagg	NC_067237.1	-	23199606	23199717	aggagauaucugggacgacuucaaccaccguucacuuucauuauaucucuuuccacacaaugaaagugaacggugacugaggcugucauucugccuaacaucuccuuuugug	(((((((....((((((.(((((..(((((((((((((((((................)))))))))))))))))..))))).))))......))....)))))))......	-43.49	3.60366	22.8432	7.5191	7.18121	0.780943	0.940741
NC_067223.1_21146	202.1	uaugacaucgaaguaccgcgag	cgcgguacuucgaugucauac	NC_067223.1	-	16306381	16306491	cggcgcuucgcagaccguuggguguaugacaucgaaguaccgcgagagcgauucgaaagcauacggagcgcucugcucucgcgguacuucgaugucauacaccgauucggu	..(((...)))..((((.(.((((((((((((((((((((((((((((((....((..((.......))..)))))))))))))))))))))))))))))))).)..))))	-68.3	0.379333	0.783194	0.306902	0.598434	0.954485	3.09101
NC_067229.1_51005	144.4	cccccuucagccgugacuuauu	aagucacggcugaagggcu	NC_067229.1	+	46343220	46343331	aagguacucgaggcuaaugcuguaacgugaauaagucacggcugaagggcuucacucugcuuugaguugucccccuucagccgugacuuauucacaauacagcacagcuucu	.........((((((..(((((((..(((((((((((((((((((((((...(((((......))).))...)))))))))))))))))))))))..))))))).)))))).	-66.6	0	1.30532	0.920706	0.299217	0.0867714	0.134392
NC_067222.1_17124	66.9	uacaaggauacagugguauggu	cgucccacuguauccuuguaca	NC_067222.1	-	36425265	36425376	aauucacaacagcuguaugugaggaugacagcuacgaggcgucccacuguauccuuguacaauggguaaauacaaggauacagugguaugguuagugguugucugucagucu	...(((((((....)).))))).((((((((((((.((.(((.((((((((((((((((...........)))))))))))))))).))).)).))))))))).))).....	-49.4	6.06932	5.35183	0	0	3.55763	1.74709
NC_067239.1_93718	2251	ugacggaagugaugucucgcgu	ugcgagagaucgcuuccguugu	NC_067239.1	+	6536692	6536804	gaucugaaaacacguuuugaugacggaagugaugucucgcguuuuuacuucaaugagugcgagagaucgcuuccguugucagagcacguucagaccucaccaaccaucagaaa	..((((((.....(((((((..(((((((((((.((((((((((..........)))))))))).)))))))))))..)))))))...))))))...................	-49.4	11.5696	9.92046	6.75185	18.2523	13.8834	5.77884
NC_067222.1_13189	10.7	acacacacaucuggacacagc	ugucugucugccuguc	NC_067222.1	+	40861000	40861110	ugaaaauucagcuuugaccuuggaaacuagauuuguaagugcuucugucugucugccugucugaagccacacacacacaucuggacacagcagcagguuuccuacacucuc	.....................(((((((...........((((.((((..(((((..(((.((..........)).)))..))))))))).))))))))))).........	-20.1	0	0	0	0	0	3.35979
NC_067224.1_27091	95	cagcagaucugcauacuugua	caaguauucacgucugcgcuu	NC_067224.1	-	40627206	40627316	ucaucaucaccagugcagagcagcagaucugcauacuuguagugcauuguucaaguauucacgucugcgcuugugcacuugcgugaagaauguuucuggucuuaacuagug	...((.(((((((((((((((.((((((.((.(((((((............))))))).)).)))))))))).))))).)).)))).))......(((((....)))))..	-38.4	0	0	3.83628	5.08669	5.29306	1.47831
NC_067231.1_58692	48.1	ccuucuggugcuccugg	guggaccagcuggacccccu	NC_067231.1	+	3026166	3026275	uccugguuucccagguucccguggaccagcuggacccccuggcccuucuggugcuccuggccccaagggaaacaauguauguauacugcauuuuauuaugcaugcaagaa	.....(((((((.((..((.(..((((((..((.((....)).))..))))).)..).))..))..)))))))..((((((((((.((.....)).))))))))))....	-38.7	0	0	5.52424	0	0.867714	3.09101
NC_067228.1_43878	151.7	ccccccauuuacuaccauagu	cuaugguaauaaaugg	NC_067228.1	+	17497723	17497836	gucaguaaccaaacagaucuugcccccccccauuuacuaccauaguaggaaaaauaaauacuaugguaauaaauggauggugagauauguuugguuacugacauucuuccaaau	(((((((((((((((.((((..((.....(((((((.((((((((((...........)))))))))).)))))))..))..)))).)))))))))))))))............	-55.3	2.08633	0	1.53451	0.897652	0.520628	1.6127
NC_067233.1_68649	40.2	acugucagugauuuucuggaau	ucuggaaaauacacugauaaugu	NC_067233.1	+	25852027	25852138	aguggaaucugccccuuucacauagagauucuggaaaauacacugauaauguguauuuuggaucauucacacugucagugauuuucuggaaucugugcaugcguucaugcac	.((((((........))))))....((((((..((((((.((((((((.((((..............)))).))))))))))))))..))))))(((((((....)))))))	-42.94	0	0	4.45008	0	2.95023	0
NC_067221.1_10246	872.5	cgcgagacaucacuuccguugu	caauggaagugaugucucgcac	NC_067221.1	-	41791860	41791972	cauucgguuagugaggucugaacgcgcucugacaauggaagugaugucucgcacucauugaaguauaagcgcgagacaucacuuccguuguuuuuucagaaacugcaucugaa	..(((((.((((....((((((........((((((((((((((((((((((.((.((......)).)).))))))))))))))))))))))..)))))).))))...)))))	-50.5	1.32766	0.913726	0	0.598434	0.694171	0.671958
NC_067237.1_84406	105.6	uggucuuuuccgcugucgacacc	gucgcugugaaaaagauugucu	NC_067237.1	+	8551814	8551926	gggcuacgggggcaacggacuggucuuuuccgcugucgacaccgauugugauaagagggucgcugugaaaaagauugucuugacugacccucagagcgucaaacaugcacuac	..(((..(((((((..((((.((((((((.(((.(.((((.((..(((...)))..))))))).))).))))))))))))....)).)))))..)))................	-34.5	2.46566	6.39608	0	1.7953	0.520628	4.30053
NC_067231.1_60444	106.3	gaacugaugcgcugcccugag	ugaggucaguggaucugcaucug	NC_067231.1	+	30805263	30805375	ugagaacugaggcgccggucugaggucaguggaucugcaucugcgcucgcguccaagaacugaugcgcugcccugagaucaguggaucugcgcucgcguccgagaacugaggc	......((.((.(((.(((((.(((.(((((.(((....((((((....)))...)))...))).))))).))).))))).)))........((((....))))..)).))..	-36.4	3.79333	0	10.4347	3.29139	3.037	3.2254
NC_067235.1_78002	697.8	ugcgagacaucaccuccguugu	auggaagugaugucucgcgcuu	NC_067235.1	-	13057319	13057430	auccaguuggugaggucugaaaacgcguucugaugauggaagugaugucucgcgcuuauacuugaaugagugcgagacaucaccuccguugucagagcgcguucagacccca	.......(((...(((((((..(((((((((((..(((((.((((((((((((((((((......)))))))))))))))))).)))))..)))))))))))))))))))))	-74.3	0.379333	0.522129	0	0.299217	0.433857	0.403175
NC_067224.1_25477	715.4	ugcuaggaggagaguaguuugc	caagacuugcaacuccuauugc	NC_067224.1	-	13752119	13752230	gacauggccgcaauuguugcugcuaggaggagaguaguuugcacgucaguagaucacgugcaagacuugcaacuccuauugccacauuuguggaauugcgcucucaugguaa	..(((((((((((.(((.((...((((((..((((...((((((((.(.....).)))))))).))))....))))))..)).))).))))))..........)))))....	-37.9	46.8476	25.0622	26.3936	16.6066	27.0727	45.0212
NC_067233.1_67644	16.7	cgcgaacaggaacgugguuugu	aaaccacguuccuguucgcga	NC_067233.1	+	9150941	9151052	aaugugucagcugucugaaucgcgaacaggaacgugguuuguguaacauuauacacaaaccacguuccuguucgcgauucagacagcugucuucuaaaaauccuuagaaaug	.....(.((((((((((((((((((((((((((((((((((((((......)))))))))))))))))))))))))))))))))))))).).(((((......)))))....	-76.9	0	0	0	0	0	1.6127
NC_067230.1_57974	1320.3	ugacggaagugaugucucgcg	ugagacaucacuuccauugu	NC_067230.1	-	22205508	22205619	ccgguuggugaggucugaaaacgcguucugaugacggaagugaugucucgcgguuauacuucaaugagugugagacaucacuuccauugucagagugcguucagaccucacc	......((((((((((((..(((((((((((..(.(((((((((((((((((.((((......)))).))))))))))))))))).)..)))))))))))))))))))))))	-73.8	2.84499	2.21905	1.22761	7.0316	3.037	1.47831
NC_067235.1_76184	1917.9	auggaagugaucucucgcacu	ugcgagagaucacuuccguugu	NC_067235.1	+	17636048	17636158	gucugaaaacgcgcucugaugauggaagugaucucucgcacuuauacuucaaugaaugagugcgagagaucacuuccguugucagagcgcguucagaccucacacaccgaa	((((((..(((((((((((..((((((((((((((((((((((((.(......).))))))))))))))))))))))))..))))))))))))))))).............	-77.4	4.74166	1.43586	2.14831	4.93708	3.037	2.68783
NC_067235.1_79324	1009.7	auaugacaucaaaguaccgcaa	cgcgguacuuugaugucauacg	NC_067235.1	-	28244683	28244794	ugugcagaccgaucggcauaugacaucaaaguaccgcaaaagcauuuggagagcaaacgacuccuuaugguuuugaaucucucucgcgguacuuugaugucauacgcugauc	..........(((((((.(((((((((((((((((((..........((((((....(((..((....))..)))...)))))).))))))))))))))))))).)))))))	-51.2	2.65533	0.652662	3.37592	2.24413	1.04126	0.671958
NC_067232.1_64535	1209.2	ccucgaaacagugaaucauuuug	uugguucaauuguuucgaag	NC_067232.1	-	1669282	1669394	agcgugugguguuucaaaugccucgaaacagugaaucauuuugcaaagcaauugguucaauuguuucgaagcuuugaaaagcuuuguuucucccaucgcaaguguaauguauu	.((.((((((((((((((.((.((((((((((((((((..((((...)))).)))))).)))))))))).)))))))))..............))))))).))..........	-35.73	16.501	12.009	18.5676	20.9452	11.2803	28.3566
NC_067226.1_34406	389.4	ccugcucucugaugaccggugc	cacggacagauacggagcagaca	NC_067226.1	+	36510443	36510554	caaguuuucccuauaucaaaccugcucucugaugaccggugcgaauugagagaaaucgccacggacagauacggagcagacaauccucugcuugaguuuauguaaauguagu	..........((((((.....(((((((.((.((.(((..((((.((....))..))))..))).))..)).)))))))......(((.....))).........)))))).	-27.2	11.7593	10.4426	15.8055	12.8663	3.90471	16.7989
NC_067238.1_91612	331.3	uuaggguaaggcuugaacaaug	uguuuaagccguagucuaaccu	NC_067238.1	-	11922540	11922651	auccaaacagaugaaaccggaugauaagaacauuguuuaagccguagucuaaccuugacgcuaauaaagguuaggguaaggcuugaacaauguucuuaucauccugucauuu	........((((((....(((((((((((((((((((((((((.((.(((((((((..........))))))))).)).)))))))))))))))))))))))))..))))))	-58	12.1386	3.13278	10.1278	8.52769	27.1594	11.2889
NC_067228.1_44341	2237.6	acggaagugaugucucgcgcuu	ugcgagacgucacuuccauuguc	NC_067228.1	+	26520122	26520234	auccgguuggugaggucugaaaacguguucugaugacggaagugaugucucgcgcuuauacuucaaugagugcgagacgucacuuccauugucagagcgcguucagaccucac	.........(((((((((((..(((((((((((..(.((((((((((((((((((((((......)))))))))))))))))))))).)..))))))))))))))))))))))	-79.1	5.12099	4.17703	6.5984	16.1577	7.46234	3.62857
NC_067221.1_8824	17.5	ugccuucgaaguauuucgucu	caaaauacuuccaaggcagucc	NC_067221.1	-	18872853	18872963	caacacaaaaugaaucuuguaguuauguagacaaaauacuuccaaggcaguccuuaccuuaccacgugagugccuucgaaguauuucgucuacauaauuugauguuuaccu	..........(((((.(((.((((((((((((.(((((((((.((((((...(((((........))))))))))).))))))))).))))))))))))))).)))))...	-38.9	0	0	3.06902	0	0	0
NC_067229.1_48701	27.5	cggcuaaaauggugcuuguga	ccuuguuccauuuugagccggu	NC_067229.1	+	9508968	9509078	gcuuugcugcacaugccucugaccacuuccuuguuccauuuugagccgguuucuaugccucguaauuugccggcuaaaauggugcuugugagaguuacugaagacgugccg	........((((...(.((((((..((..(..((.(((((((.(((((((...((((...))))....)))))))))))))).))..)..)).))))..)).)..))))..	-31.2	0	5.87395	0	0	0	0
NC_067228.1_47247	11.2	ucuguggucgugcauggcacugu	aggagccaugcacgaccacag	NC_067228.1	-	32148574	32148686	ucuuuugaaucguggugauuucuguggucgugcauggcacuguacgacauaagaacaccaggagccaugcacgaccacagaaaucaccacgauuggucgucuuucaucuggga	.....(.(((((((((((((((((((((((((((((((.(((................)))..))))))))))))))))))))))))))))))).)...((((......))))	-63.09	0	0	0	0	1.04126	0
NC_067236.1_83679	228	ugagacaucacuuccauugu	caguuggacauagugguguu	NC_067236.1	-	28589313	28589424	cgcuuauacuucaaugagugugagacaucacuuccauugucagagcgcguucagaccucaccaaccggaugcgccaggcaguuggacauagugguguuuuagaggugaaaaa	(((((((......)))))))(((((((((((((((((((((.(.((((((((..............))))))))).))))).))))...))))))))))))...........	-38.34	0.379333	0.652662	0	0.448826	0.520628	0.134392
NC_067227.1_38752	58.4	cgcgagacaucacuuccgucau	caacggaagugaugccucucacu	NC_067227.1	+	12106579	12106690	agucaaaaacaacgcucugacaacggaagugaugccucucacucauugaaguauaagcgcgagacaucacuuccgucaucagaaugcguguucagaccucaccaaccggaug	.(((...((((.((((((((..((((((((((((.(((.(.((.((......)).)).).))).))))))))))))..)))))..)))))))..)))....((....))...	-41	0	0.130532	0	0.149609	0	0
NC_067224.1_22322	964.3	acggaagugauguccugcgcuu	ugugagacaucacuuccguugu	NC_067224.1	+	8284854	8284965	ucugaaaacgcauucugauuacggaagugauguccugcgcuuauacuucaaugagugugagacaucacuuccguugucggagcacauucagaccucgccaaccggaugcgca	((((((...((..((((((.((((((((((((((..((((((((......))))))))..)))))))))))))).))))))))...))))))....((((......)).)).	-51.6	0.189666	0.783194	1.38106	3.14178	0.520628	0.268783
NC_067230.1_57179	28	cucuauaucagcacgguuguga	acagccgugcugauauagagcg	NC_067230.1	-	9929658	9929768	ucguaggcaugugauauggcucuauaucagcacgguugugaguaccuacagccgaaucacagccgugcugauauagagcgauaucacauggguaucuaucguauuaccaug	.......((((((((((.(((((((((((((((((((((((...............))))))))))))))))))))))).))))))))))((((..........))))...	-60.66	0	0	0	0	0	4.43492
NC_067236.1_82924	2774.7	ugacggaagugaugucucgcac	ugcaagacaauacuucuguug	NC_067236.1	-	15486450	15486560	acgcuugucaaugguaaucuccacgcgcucugaugacggaagugaugucucgcacuuacacuucaaagagugcaagacaauacuucuguugucagagcguguucagaccuc	............((...(((..(((((((((((..(((((((((.(((((.((((((..........)))))).))))).)))))))))..)))))))))))..)))))..	-53.4	17.07	9.78992	8.28636	16.6066	15.6189	9.00423
NC_067229.1_52452	2971.1	acggaagugaugucucgcgcuu	ugcgagacaucacuuccguugu	NC_067229.1	-	14225867	14225974	uuagugaggucaaaaaaacgugcucugaugacggaagugaugucucgcgcuuugcuucaaugagugcgagacaucacuuccguugucugagcgcguucagaccucacu	..(((((((((.....(((((((((.((..((((((((((((((((((((((.........))))))))))))))))))))))..)).)))))))))..)))))))))	-75.7	5.68999	4.17703	6.5984	16.1577	7.46234	7.25714
NC_067222.1_14908	218.5	ucagacgucucagcuggagaga	aucccagcuguguguuugugc	NC_067222.1	-	7887633	7887744	uguucaggccuucaugaggaugaaaaggucaacccugaaucccagcuguguguuugugcaucagaacgucucagacgucucagcuggagagaaaagcauggagggaaggaga	..(((...((((((((.((.(((.....))).)).....(((((((((.(((((((.((........))..)))))).).))))))).))......))))))))....))).	-34.8	0.948331	5.48236	4.29663	1.34648	0.780943	1.74709
NC_067235.1_77559	487	auaggucacggcugaagggcguugu	accccuucagccgugacuuauu	NC_067235.1	-	3380361	3380475	aggcuagugcuguaucaugaauaggucacggcugaagggcguuguuaggcacgacgcaaaguggaguaaccccuucagccgugacuuauucaagauacagcacuuucauaaaacg	..(..(((((((((((.((((((((((((((((((((((.((((((...(((........))).)))))))))))))))))))))))))))).)))))))))))..)........	-66.7	0.568999	4.4381	3.06902	2.84256	1.47511	1.07513
NC_067221.1_7852	171.3	uucagaccuaguggagugau	cuccucuaggucugaaauauuu	NC_067221.1	-	3556773	3556882	guuauguuuguagcgugauccauuaaaacauacaauauucaauucagaccuaguggagugauuauuacuauuacuccucuaggucugaaauauuuuguucgcugcaaaca	....(((((((((((...........((((...((((((....((((((((((.((((((((.......)))))))).)))))))))))))))).)))))))))))))))	-45	8.91432	0	0	2.09452	1.30157	0
NC_067225.1_30348	21	ugaaagugaauggugacugaag	ucagucaccauucccuuuc	NC_067225.1	-	8726158	8726269	acacgaaaggagauuuuagaaugacaaaaucagucaccauucccuuucaaugcaccuauuuugcauacagugaaagugaauggugacugaagcugucgcucugacaucuuuu	.......(((((((.(((((.(((((...(((((((((((((.(((((((((((.......)))))....)))))).)))))))))))))...))))).))))).)))))))	-47.5	0.568999	0	0	0	0	0.268783
NC_067224.1_26642	2488	acggaagugaugucucgcacu	cgcgagagaucacuuccguc	NC_067224.1	-	31829168	31829278	gcauccggugugugaggucugaaugcacucugacaacggaagugaugucucgcacucauugaaguauaagcgcgagagaucacuuccgucgucagagugcguuuucagacc	((((.....))))..(((((((((((((((((((.(((((((((((.((((((.((.((......)).)).)))))).))))))))))).))))))))))))..)))))))	-65.7	9.67298	6.52662	3.83628	6.43317	4.42534	3.76296
NC_067224.1_22945	175.5	agucaccguucacuuucauug	acgaaagugaaagguaacggag	NC_067224.1	+	20086537	20086648	ggauguuacugaauguugggacugacagucucagucaccguucacuuucauugcaucuccucuucauaccacgaaagugaaagguaacggagacugucauuuuguguuccac	................((((((((((((((((.((.(((.(((((((((.......................))))))))).))).)).))))))))))......)))))).	-38.2	2.08633	3.78544	1.38106	0.448826	0.6074	1.6127
NC_067226.1_37033	989.1	uuaggaccagcacuugaccagc	uggucgagugcugguccuaag	NC_067226.1	-	30096630	30096740	ugguuugagcuaguuuaagcuggucgagugcugguccuaagcaacuagcuccaguucaggaccagcuuaggaccagcacuugaccagcucaaaccagcuuccaugcugcaa	(((...(((((.((((.(((((((((((((((((((((((((.....(.(((......))).).))))))))))))))))))))))))).)))).))))))))........	-63.9	16.501	24.4095	20.8693	23.3389	11.3671	9.67619
NC_067223.1_19384	1035.3	auugcaaguuaucaagucaga	gacuuuauaacucacaauucu	NC_067223.1	+	15950334	15950444	uugagagguuuaaacucgcaauugcaaguuaucaagucagaauugcaugauauaaacucacaauuacaagaaaaaagucagaauucugacuuuauaacucacaauucuggc	....(((.......)))..(((((..((((((.(((((((((((...((((.........................)))).))))))))))).))))))..))))).....	-25.31	13.4663	8.093	3.98973	11.6695	10.4993	13.8423
NC_067229.1_48516	1212.6	acugaagugaucucucgcacu	ugcgagacaucauuuccguugu	NC_067229.1	+	6551625	6551735	cuaaaacacgcguuuugaugacugaagugaucucucgcacuuauacuucaaugagugcgagacaucauuuccguugucagagcgcguucagaccucaccauccggaugcgc	.......(((((((((((..((.((((((((.((((((((((((......)))))))))))).)))))))).))..)))))))))))..........((....))......	-51.7	2.84499	0.783194	0.920706	1.64569	1.04126	1.6127
NC_067233.1_70587	1244.4	acggaagugaugucuugcgccu	ugcgagacaucacuucuguugu	NC_067233.1	-	30127806	30127917	acacauugcucgcucugacaacggaagugaugucuugcgccuauacuucaaugagugcgagacaucacuucuguugucagagcgcguucagaccucaccaaccggaugcaca	......(((.((((((((((((((((((((((((((((((.(((......))).)))))))))))))))))))))))))))))).............((....))..)))..	-59.4	1.707	1.56639	1.99486	6.58278	2.34283	0.806349
NC_067233.1_68533	2305.6	ucugacugcagcaacguuccauu	augaaacguuguuuuaguga	NC_067233.1	+	23564110	23564218	uaccgcgacaugcaguauuguuucacugcgaaaugaaacguuguuuuagugaagugcuacaauguugcauucugacugcagcaacguuccauuuugacgugugacuuuu	(((.((.....)).)))..(((.(((..(((((((.(((((((((.((((.((((((.........))))).).)))).))))))))).)))))))..))).)))....	-34.1	112.851	98.5519	180.305	80.0406	54.4057	110.47
NC_067224.1_25793	41.9	uuaaaaagcacaagucaacag	uguugacuuguguuuuuuaau	NC_067224.1	-	18696914	18697024	auaaauguauuuauuauuuauuaaaaagcacaagucaacagcuaauaaugagcuaacuguugacuuguguuuuuuaauauauauauauauauauauauauauauauauaua	..................(((((((((((((((((((((((.((.........)).))))))))))))))))))))))).(((((((((((((....))))))))))))).	-38.6	1.51733	0	0.306902	4.93708	2.68991	0
NC_067225.1_30962	1197.7	ugaaagugaauggcgacugagg	ucagucaccauucacuuucauu	NC_067225.1	-	17908153	17908264	ggaguugucaggcagaaugacagccucagucaccauucacuuucauuguauuaaaaaaaaaaaguugcaaugaaagugaauggcgacugaggcugucauucuccauaacguc	...(((((..((.((((((((((((((((((.((((((((((((((((((...............)))))))))))))))))).)))))))))))))))))))))))))...	-68.06	7.96598	15.5333	6.13804	6.43317	5.03274	3.35979
NC_067232.1_63676	24.4	uuuggacugggugcaguaggucug	ggagccucucgcaucuucgccguggau	NC_067232.1	+	24429970	24430083	caggcucagugugugcagucuuuggacugggugcaguaggucuggcugcagucauggguuguaaaaaugccggagccucucgcaucuucgccguggauauuaaugaacaaaagu	((.((.....)).))..((((.(((...((((((((.(((((((((((((..(...)..)))).....)))))).))))).))))))...))).))))................	-33.7	0	0	0	0	2.34283	2.28466
NC_067220.1_4529	357.5	ucauuaucguggaaaaaaucug	guuuauuuugcgauaaugucc	NC_067220.1	-	33916662	33916773	guaauaaugcauucagcuggucauuaucguggaaaaaaucuguucugucauccuaaauaggguuuauuuugcgauaaugucccgcuguacuguacauuagcacacauauuag	((..(((((.((.((((.((.((((((((..(((.(((((((((..(.....)..)))).))))).)))..)))))))).)).))))....)).)))))..)).........	-33.4	7.58665	27.5423	3.06902	14.6616	15.9659	8.33228
NC_067229.1_53773	288.1	ucaggaccagcacuugaccagc	uggucgagugcugguccuaag	NC_067229.1	-	35746532	35746642	gguccuuugcugguuugagcuggucgagugcugguccuaagcuggugcuaugcaacuagcuccagcucaggaccagcacuugaccagcuuaaacuagcucaugaccagcua	((((....((((((((((((((((((((((((((((((.((((((.((((......)))).)))))).))))))))))))))))))))))))))))))....)))).....	-83.8	1.51733	4.96023	1.84141	1.04726	0.6074	0.403175
NC_067235.1_77051	246.6	uuaggaucagcacuugaccagc	ugguuuaugcugguccuaagc	NC_067235.1	+	29812106	29812217	uugaagcauggaagcugguuugagcugguuuaugcugguccuaagcaacuagcuccagcucaggaccaguuuaggaucagcacuugaccagcuuaaaccagcauaaaccaau	........(((..(((((((((((((((((..((((((((((((((..(((((....))).)).....))))))))))))))...))))))))))))))))).....)))..	-57.3	1.51733	3.26331	1.84141	1.04726	0.6074	0.403175
NC_067234.1_70697	208.1	uagccauugacuuucauagu	cuauggaagucaguggcuaccc	NC_067234.1	+	467165	467276	uauuuugaagaauauugguaaccagacaguugacgauagccauugacuuucauaguaggaaaaaaaaauacuauggaagucaguggcuacccucaacugucugguuaccaac	..............(((((((((((((((((((.(.(((((((((((((((((((((...........))))))))))))))))))))).).))))))))))))))))))).	-66.2	1.32766	0.391597	0	0.299217	0.520628	0.134392
NC_067232.1_63752	84.7	uccucuaaucuaguccucaga	ugaggaccagauuagaggaguu	NC_067232.1	+	25442894	25443005	ugcugaggaguucagcgaucugaggaccagauuagaggaguuuuuuacuaguuuaugguccagcaggugaaaaaaaacuccucuaaucuaguccucagaucgcugacucugu	......(((((.(((((((((((((((.(((((((((((((((((((((.(((........))).)))))...)))))))))))))))).))))))))))))))))))))..	-65.3	0	2.61065	0	0	0	0
NC_067240.1_101096	317.8	gaaaaagugucccaaucagccu	guugauuaggacacuuuuugc	NC_067240.1	-	17887271	17887382	uaguuuuaccagcaauauacaagggugaguucagguugauuaggacacuuuuugcuuuugagaugacugggaaaaagugucccaaucagccuaaauucacauuaucauuugu	...........((((.........(((((((.(((((((((.(((((((((((.((............)).))))))))))).))))))))).)))))))........))))	-39.73	2.65533	3.78544	0	1.64569	4.77243	2.15026
NC_067230.1_55383	197.5	uagacagugagagcacaggacg	ccugugcucucucaugcu	NC_067230.1	+	13718871	13718982	gaucgccugugcccacuucugcugucgcugcugacccugugcucucucaugcuuucauuucagugauugauagacagugagagcacaggacggccagcaguuugacaaauuu	......................(((((((((((.((((((((((((...((((.(((..........))).)).))..)))))))))))..)..)))))))..)))).....	-39.1	2.84499	15.0112	10.7416	7.48043	6.16077	6.18201
NC_067235.1_77627	1311	acggaagugaugucuugcgccu	ugcgagacaucacuuccauugu	NC_067235.1	-	4606878	4606989	ggucugaacgcgcucugacaacggaagugaugucuugcgccuauacuucaaugagugcgagacaucacuuccauugucagagcgcauucagaccucaccaaccagaugcgca	((((((((.((((((((((((.((((((((((((((((((.(((......))).)))))))))))))))))).)))))))))))).))))))))..................	-71.3	1.707	1.56639	1.99486	6.58278	2.34283	0.806349
NC_067228.1_44129	717.7	ugcgagacgucacuuccguugu	acggaagcgaugucucgcgcuu	NC_067228.1	+	23218650	23218760	uuccggugugugaggucugaaaaugcguucugaugacggaagcgaugucucgcgcuuauacuucaaugagugcgagacgucacuuccguugucagagcgcguucagaccuc	...........(((((((((..(((((((((((..(((((((.((((((((((((((((......)))))))))))))))).)))))))..))))))))))))))))))))	-76.7	0.758665	0.522129	0	1.04726	0.694171	0.806349
NC_067235.1_78660	21.9	cgccaggguuguuccucccaug	caggaaggcagaacccuugugg	NC_067235.1	-	22893390	22893501	uucccagcagaggcagcagcacagcccgccguggcccgccaggguuguuccucccauggacugaccuugucaggaaggcagaacccuuguggccaaagcggaucccauucuu	........(((.((....)).....((((..(((((.((.((((((.(.(((.((...(((.......))).)).))).).)))))).)))))))..)))).......))).	-40	0	0	0	3.441	0	0
NC_067240.1_100345	1311.5	acggaagugaugucuugcgcuu	ugcgagacaucucuuccauuguc	NC_067240.1	-	5824701	5824812	aggucugaucgcacucugacaacggaagugaugucuugcgcuuauacuucaaugagugcgagacaucucuuccauugucagagcgcgaucagaucucacuaagcgaaugcug	((((((((((((.(((((((((.(((((.((((((((((((((((......)))))))))))))))).))))).))))))))).)))))))))))).....(((....))).	-71.9	3.41399	2.61065	3.98973	9.12613	4.51211	1.6127
NC_067237.1_85825	844.9	uugaaugacgguuguuugaauu	ucuaacaacuguuauucugaaa	NC_067237.1	+	32543131	32543239	uuagaucucaagacaagauuuccacagaauucuaacaacuguuauucugaaaguuuuacacgccagcucuuugaaugacgguuguuugaauucuguggaaaucuuucug	..........(((.((((((((((((((((((.((((((((((((((.((.((((.........)))).)).)))))))))))))).))))))))))))))))))))).	-49.3	14.225	21.7989	58.4649	29.3233	27.4198	41.6614
NC_067224.1_25621	17.8	cauaaucucauugagaacaaug	uuguucucaaugagauuaug	NC_067224.1	-	15414535	15414646	aguucagcaucagagcuuaucauaaucucauugagaacaauguuaaauguuuaacauuguucucaaugagauuaugaugagcucuaaugagcuauuaugauuuagcacuuaa	.......(((.(((((((((((((((((((((((((((((((((((....))))))))))))))))))))))))))))))))))).))).((((........))))......	-60.5	0	1.17479	0	0	0	0
NC_067238.1_92087	436.5	augagucacggcugaagggcguugu	accccuucagccgcgacuuauu	NC_067238.1	-	17775232	17775344	gacuguauuguaucgugaaugagucacggcugaagggcguuguuaccugcaaccccuucagccgcgacuuauucacgauacagcacuagucucgaguaucuuauugcuuuuau	((((((.((((((((((((((((((.(((((((((((.(((((.....)))))))))))))))).)))))))))))))))))).)).))))..(((((......)))))....	-67.1	1.138	4.4381	3.06902	2.84256	1.38834	1.07513
NC_067232.1_63922	11.7	uggggaaagcgaugaaaacug	gugucacuugcuuuccucugu	NC_067232.1	+	27858447	27858557	aaauaagagcgcaaaacaaguggggaaagcgaugaaaacugacaaagaugagcagugucacuugcuuuccucuguaacagauauuuaaauuaaagugcaugcaggaaaaua	........((((.........((((((((((((((..((((.(........))))).))).))))))))))).......(((......)))...)))).............	-25.5	2.46566	0	0	0	0	0
NC_067229.1_49662	1166	guaugacaucaaaguaccgcga	cgcgguacuuugaugucauacg	NC_067229.1	+	26877950	26878060	ugcacaggccgauagguguaugacaucaaaguaccgcgagugcgauucaaaagcauagagacgucugcucuccaaucgcucucgcgguacuuugaugucauacgcagaucg	.........((((..(((((((((((((((((((((((((.((((((....((((..........))))....)))))).)))))))))))))))))))))))))..))))	-62.9	3.60366	2.74118	3.37592	2.99217	1.38834	0.671958
NC_067241.1_101830	1728	acggaagugaugucuugcgcuu	ugcgagacaucacuuccauugu	NC_067241.1	+	3077431	3077542	uguugagaaugugcucugacaacggaagugaugucuugcgcuuauacuucaaugagugcgagacaucacuuccauugucagagcgcguucagaccucaccaaccggaugcgc	.(((..((((((((((((((((.((((((((((((((((((((((......)))))))))))))))))))))).)))))))))))))))).)))....((....))......	-67.8	3.41399	2.61065	3.98973	9.12613	4.51211	1.6127
NC_067221.1_6867	1071.8	auaugacaucaaaguaucgcga	cgcuguacuuugaugucauacg	NC_067221.1	+	30114649	30114760	gcagaccgaucagcauaugacaucaaaguaucgcgagagcgauucaaaagcauaaggagucguuugcacuccaaucgaucucgcuguacuuugaugucauacgccaaucagu	.......(((..((.((((((((((((((((.((((((.(((((...........(((((.(....))))))))))).)))))).)))))))))))))))).))..)))...	-48.6	3.60366	1.69692	3.37592	2.39374	1.30157	0.671958
NC_067234.1_75036	48.4	gaagacuuuaugaugucacugug	acagugagaauggagucuuuau	NC_067234.1	-	37344073	37344185	aauggagucuuuaugaugucacugugaugucacagugagaauggagucuuuaugaugucacugagaaaaugaagacuuuaugaugucacugugaugucacugucagaaugaag	........((((((..((.((..(((((((((((((((..(((((((((((((....((.....))..)))))))))))))....))))))))))))))))).))..))))))	-44.2	0	1.95798	0	0	0.260314	0
NC_067229.1_50993	144.4	cccccuucagccgugacuuauu	aagucacggcugaagggcu	NC_067229.1	+	46174496	46174607	aagguacuugaggcuaaugcuguaacgugaauaagucacggcugaagggcuucacucugcuuugaguugucccccuucagccgugacuuauucacaauacagcacagcuucu	.........((((((..(((((((..(((((((((((((((((((((((...(((((......))).))...)))))))))))))))))))))))..))))))).)))))).	-66.3	0	1.30532	0.920706	0.299217	0.0867714	0.134392
NC_067235.1_77696	883.6	cgcgagacaucacuuccguugu	caacggaagugaugucucgcau	NC_067235.1	-	5850270	5850382	ugcgcauccgguuggugaggucugaacgcgcucugacaacggaagugaugucucgcauugaaguauaggcgcgagacaucacuuccguuguuugauuuuuuuuuuuaaucaug	.((((...(((..........)))...))))...((((((((((((((((((((((..............))))))))))))))))))))))(((((.........)))))..	-46.84	1.32766	0.913726	0	0.598434	0.694171	0.671958
NC_067223.1_21337	1237	ugcgagacaucacuuccguugu	gauggaagugaucucucgcgc	NC_067223.1	-	17972765	17972876	ucaaaaaacgcauucuggugauggaagugaucucucgcgcuuugcuucaaugagugcgagacaucacuuccguugucagagcgugaucagaccucacuaaccggaugugcag	.........(((((((((..(((((((((((.((((((((((.........)))))))))).)))))))))))..)))))..((((.......)))).........))))..	-49.5	1.51733	1.56639	0.306902	1.49609	1.56189	1.20952
NC_067241.1_102128	462.9	guaagucacggcugaagggcguugu	accccuucagccaugacuuauu	NC_067241.1	+	6012411	6012524	gaggcuaugcuguaucgugaguaagucacggcugaagggcguuguuaugcaugacgcgaagcggagugccugcaaccccuucagccaugacuuauucacgauacagcacuagcc	..((((((((((((((((((((((((((.((((((((((.(((((...((((..(((...)))..))))..))))))))))))))).))))))))))))))))))))).)))))	-81	1.138	4.4381	3.06902	4.48826	1.8222	1.07513
NC_067236.1_80638	485.2	acuauggaagucaauggugccc	ggcaccauugacuuccauagu	NC_067236.1	+	14594632	14594742	ggcaccauugacuuccauaguaggaauaaaaaauacuauggaagucaauggugccccaaaacuguucaguuucccacauucuuuaaaacaucuuccuuuguguucaacauu	((((((((((((((((((((((...........))))))))))))))))))))))...(((((....)))))..((((....................)))).........	-41.95	0.758665	2.87171	0.613804	1.64569	2.4296	1.20952
NC_067241.1_104474	203.8	uucuguugaacacgaaggaaga	cccuuauguuguuccaa	NC_067241.1	-	6479196	6479305	ucauccaaaaauaaaaauucugucauuuacucacccuuauguuguuccaaaccaguaaaaauuucuuuguucuguugaacacgaaggaagauauuuugaagaaaguuugu	..........(((((..((((.(((.....((..((((.(((.((((.....(((...(((....)))...)))..)))))))))))..)).....)))))))..)))))	-14.9	15.363	4.4381	3.98973	8.6773	6.50785	5.24127
NC_067226.1_35770	14.9	ugaaagugaauggugacugaag	ucagucaccauucgcuuu	NC_067226.1	-	8869511	8869622	guaugagauuuuaggcagaaugacagccucagucaccauucgcuuuauuguguggggaaaaaagcugaugugaaagugaauggugacugaagcugucuugcagcaucuuugu	....(((((.....((((...((((((.((((((((((((((((((...(..(.((........)).)..).)))))))))))))))))).))))))))))...)))))...	-47.8	0.568999	0	0	0	0	0.268783
NC_067236.1_82695	465.4	acuauggaagucaauggugccc	ggcaccauugacuuacauagu	NC_067236.1	-	11360912	11361023	guaaccaggccacuuuggggcaccauugacuuacauaguaggaaaaaaaauacuauggaagucaauggugccccagaauuguucaguuucccacauucuucaaaauaucuuc	.......(..((.(((((((((((((((((((.(((((((..........))))))).)))))))))))))))))))..))..)............................	-44.1	0.758665	5.22129	0.767255	1.34648	2.08251	1.20952
NC_067224.1_23007	444.9	acuauggaagucaauggugccc	ggcaccauugacuuccauagu	NC_067224.1	+	20424035	20424147	auuuugaugaaaguuuguaaccaggccacuuuggggcaccauugacuuccauaguaggaaaaaaacuacuauggaagucaauggugcccccaaacuguucaguucaacacauu	...((((((((((((((.....((....))..(((((((((((((((((((((((((........))))))))))))))))))))))))))))))).))))..))))......	-56.7	0.758665	2.87171	0.613804	1.04726	1.56189	0.671958
NC_067227.1_41316	492.2	cgcgguacuuugauaucauacg	uaugauaucaaaguaccgcgag	NC_067227.1	-	21446004	21446115	ggcguaugauaucaaaguaccgcgagagcgauucaaaagcauaacgagucguaugcucuccaaucgcucucgcgguacuuugauaucauacgccgaucagucugccgaucuc	(((((((((((((((((((((((((((((((((....((((((.((...))))))))....)))))))))))))))))))))))))))))))))((((.(....).))))..	-71.2	1.138	1.56639	1.68796	0.448826	0.954485	1.20952
NC_067224.1_23621	36.9	aaagaaacauuguucuccaguuu	cuggagaacaaugcuucuuu	NC_067224.1	+	28316952	28317064	aaacgugauauuauaggagcauaacagaggacuggagaacaaugcuucuuuaaugagagaacauuuuauuaaagaaacauuguucuccaguuuuuuacggugucuccucaaaa	..............((((((((...(((((((((((((((((((.(((((((((((((.....))))))))))))).)))))))))))))))))))...))).))))).....	-49.8	0	7.17928	0	0	0	0
NC_067237.1_84466	937.4	ugcgagacaucacuuucguugu	uaacggaagugaugucucgcgc	NC_067237.1	+	10159028	10159138	gaggucugaaugagcucugauaacggaagugaugucucgcgccuauacuucaaugagugcgagacaucacuuucguugucagagcauguguauuagagguaaaaaauuaua	....((((((((.(((((((((((((((((((((((((((((.(((......))).)))))))))))))))))))))))))))))...))).)))))..............	-56.2	0.189666	0.522129	0	0.299217	0.433857	0.403175
NC_067231.1_60742	296.5	uagccauugacuuccauagu	cuguggaagucagugg	NC_067231.1	-	3319810	3319921	uuuuuaaagaaugucaguaaccaaacaguugacaauagccauugacuuccauaguaggaaaaaaaaaauacuguggaagucagugggugccaucaacugucugguuaccgac	............(((.(((((((.((((((((...((.((((((((((((((((((............)))))))))))))))))).))...)))))))).))))))).)))	-54.4	1.51733	0.391597	0	1.7953	0.954485	1.88148
NC_067227.1_38421	1176.2	ucugucugcuuccugacauggg	acgugagacagcuagcagacgg	NC_067227.1	+	6167405	6167516	agucucuauguguugggauuuaucugacuucugugacgugagacagcuagcagacgguuuguuuagccagucugucugcuuccugacaugggccccaguuagucaagguuca	((((((........)))))).((((((((.(((.(.((((...(((..(((((((((.(((......))).)))))))))..))).))))...).)))..)))).))))...	-34.2	38.1229	68.1379	40.0507	37.851	25.0769	30.9101
NC_067226.1_36617	56.9	acagcuucggccaauacugagu	ucauuauuggccggauccugu	NC_067226.1	-	23785084	23785196	guuuacguccgaaugccagcucauuauuggccggauccuguaucagcaucacaugcaugcguugugcugcucacguguacagcuucggccaauacugaguuggaguuuggaag	.......(((((((.((((((((.(((((((((((..((((((.((((.((((((....)).)))).)))).....)))))).))))))))))).)))))))).)))))))..	-53.8	2.08633	0	1.07416	0	0.433857	1.20952
NC_067222.1_18143	31.7	uuaagcaggagguguca	gauccuucuggcuuuuugg	NC_067222.1	-	52048225	52048336	cugaaacugggcaguggauccuucuggcuuuuugggguuuaagcaggaggugucaaaaaaguuaccacagggauaacuggcuuguggcggccaagcguucauagcgacgucu	.........(((....((((((((((.(((..........)))))))))).)))..........(((((((.........)))))))..)))..(((((......)))))..	-29.3	0	0	0	1.7953	0	0
NC_067231.1_62074	43.8	aagggucucaauuuauuuguau	cagguaaauugaggcacuuuug	NC_067231.1	-	24390692	24390803	aagcaaaauuguguagaaguagggugaacacagguaaauugaggcacuuuuguuguugagauaaauagaaaagggucucaauuuauuuguauucacccucuaauuauacuuc	..........((((((.((.((((((((.((((((((((((((((.(((((.(((((......))))).))))))))))))))))))))).))))))))))..))))))...	-43.8	0	0	0	5.98434	0	0
NC_067224.1_22692	1751.8	gaugggcuguugaacuauugga	ucaauaauucaacggcccggag	NC_067224.1	+	15625482	15625592	uuuuguaaggaauaauugacgaugggcuguugaacuauuggaaagauaaugcauuauuuuucaauaauucaacggcccggagucaauuauucugcuuauacuacgguuacu	...(((((((((((((((((..((((((((((((.(((((.((((((((....))))))))))))).))))))))))))..)))))))))))..))))))...........	-47	81.7462	96.4634	58.7718	55.3552	56.1411	48.5153
NC_067223.1_20280	29.9	ucgagcgcuguugguagagagu	acuccaccaaucgcauuugga	NC_067223.1	-	238421	238532	gcuaauuacacaguucaaucacuccaccaaucgcauuuggaagacgcugaaaggaaaaaauguugcuauuucgagcgcuguugguagagaguuuguguugugugagaugcac	((...((((((((..(((.(.(((.((((((.((.(((((((...((.................))..))))))).)).)))))).))).).)))..))))))))...))..	-34.73	0	0	0	0	1.90897	2.68783
NC_067226.1_37298	199.8	uuccuagaauuuguuccugaga	ucaggaacgacugcuaggaguu	NC_067226.1	-	33973298	33973409	uuugucaacuagaacauuuggcguuacauucucaggaacgacugcuaggaguuuugcugcuucaagaaaauuccuagaauuuguuccugagaauguaacgccaauguugcua	.........(((((((((.((((((((((((((((((((((...(((((((((((.((......)))))))))))))...)))))))))))))))))))))))))))).)))	-60.5	3.98299	3.52437	1.84141	7.18121	9.54485	9.00423
NC_067224.1_23443	1076.8	auaugacaucaaaguaccguga	cacgguacuuugaugucauacg	NC_067224.1	+	25519664	25519775	gcauaugacaucaaaguaccgugagagcgauucaaaagcauaacgagucguauacucuccaaacacucucacgguacuuugaugucauacgucacgaucggucugcgcaacg	((.((((((((((((((((((((((((((((((...........))))))...............))))))))))))))))))))))))......((....))...))....	-45.56	3.60366	1.82745	3.37592	2.39374	1.30157	0.671958
NC_067239.1_97287	117.3	auugauucacagaauaaaugg	uuuauucugugaaucagaccag	NC_067239.1	-	28936797	28936907	ucacuuugcaugagaucuggauugauucacagaauaaaugguuaucaguugacaucugcauuuauucugugaaucagaccagaucucauucucaagcagaaucccuucagu	....((((((((((((((((.(((((((((((((((((((((((.....)))).....))))))))))))))))))).)))))))))))......)))))...........	-47.6	3.60366	0.130532	7.36565	11.6695	4.51211	2.28466
NC_067220.1_259	27.6	cagacucacucacacacacuau	ggugugugugugugugugugugugu	NC_067220.1	+	4016349	4016460	aagaacccgcagaccugccucaacuacaggugugugugugugugugugugugugugugaacagauauacacagacucacucacacacacuauaugugcauuauaaggacugc	........((((.(((........((((((((((((((.(((.((.(((((((((.(....).))))))))).)).))).))))))))))...)))).......))).))))	-46.06	0	6.52662	0	0	0	0
NC_067229.1_52023	30.6	guauaucaguacggcugugauu	ucacagcgugcugauauacagc	NC_067229.1	-	7340610	7340721	aguagccguucgauauggcuguauaucaguacggcugugauuuggccguagguaaucacagcgugcugauauacagccauauugcaugguuacuuguguguuauugcgauua	(((((((((.(((((((((((((((((((((((.((((((((..(((...)))))))))))))))))))))))))))))))))).)))))))))..................	-63	0	3.26331	0	0	0	0
NC_067229.1_53931	84.6	uaaugcaacugagucuaaag	cuagugcuuguauugcauuacu	NC_067229.1	-	37394952	37395061	aacaggaagugaauguaaaguaaugcaacugagucuaaagucauuaaaagauguuaugcauauugacuagugcuuguauugcauuacuuuuccuaagcaaagaucgucuu	...(((((.........(((((((((((..((((((..(((((.......(((.....)))..))))))).))))...))))))))))))))))................	-22.7	0	11.0952	0	0	2.16928	3.35979
NC_067230.1_56139	576.1	ugcgagacgucacuuccguugu	gacagaagugaucucucgcgcu	NC_067230.1	+	20907461	20907571	auccgguuggugaggucugaaaacgcguucugaugacagaagugaucucucgcgcuuauacuucaaugagugcgagacgucacuuccguugucagagcgcguucuguccuc	...........((((.(.((..(((((((((((..((.((((((((.((((((((((((......)))))))))))).)))))))).))..))))))))))))).).))))	-62.5	0.758665	0.522129	0	1.04726	0.694171	0.806349
NC_067240.1_98362	1209.2	ccucgaaacagugaaucauuuug	uugguucaauuguuucgaag	NC_067240.1	+	7222471	7222582	agcgugugguguuucaaaugccucgaaacagugaaucauuuugcaaagcaauugguucaauuguuucgaagcuuugaaaagcuuuguuucucccaucgcaaguguaauguau	.((.((((((((((((((.((.((((((((((((((((..((((...)))).)))))).)))))))))).)))))))))..............))))))).)).........	-35.73	16.501	12.009	18.5676	20.9452	11.2803	28.3566
NC_067229.1_54553	1217.2	cuucgaaacagugaaucguuuug	uugguucaauugauucgaag	NC_067229.1	-	46120272	46120384	gaccagugguguuucgaacgcuucgaaacagugaaucguuuugcgaagcaauugguucaauugauucgaagcuuugaaaagcuucauuacugguguucauguucacuaaaaag	.(((((((((((((((((.((((((((.((((((((((..((((...)))).)))))).)))).))))))))))))))).....))))))))))...................	-40.5	16.501	12.27	18.4141	20.9452	11.3671	28.2222
NC_067237.1_87815	1090	ugcgagacaucacuuccguugu	ugacggaagugaucucucgc	NC_067237.1	-	31736175	31736284	aggucugaacacgcucugaugacggaagugaucucucgcuuauacuucaaugagugcgagacaucacuuccguugugagagugcguucagaccucacacaccggaugcuc	((((((((((.((((((.(..(((((((((((.((((((....((((....)))))))))).)))))))))))..).)))))).))))))))))................	-61.1	1.51733	1.30532	0	0.748043	1.30157	0.940741
NC_067220.1_3599	4140.1	auugcaagaacaaaagucaga	ugacuuuuuuuuucagaauugu	NC_067220.1	-	14413814	14413924	uugugugauaaaaauucacaauugcaagaacaaaagucagaauugcaaguuuaucucgcaauugaauuuuuucucucaauucugacuuuuuuuuucagaauugugauauaa	...............((((((((...((((.((((((((((((((..((......(((....))).......))..)))))))))))))).))))...)))))))).....	-26.42	51.9686	42.0314	55.2424	44.5834	47.2036	29.7005
NC_067240.1_100835	812.5	ucagucaacguucucuuucauu	augaaaguggcggugacugagg	NC_067240.1	-	14309857	14309968	agauguuaggacugacagccucagucaacguucucuuucauugcaucuuuuucuacauaaugaaaguggcggugacugagguugucauaugccaucugucaucucuuuuugu	(((((...((..(((((((((((((((.((((..(((((((((..............))))))))).)))).)))))))))))))))....))......)))))........	-42.24	22.76	35.6353	42.5059	38.1502	16.3998	18.4116
NC_067240.1_100029	23.2	ugcaagucuuaugaagucaugug	cagacuucaccagacuugug	NC_067240.1	-	1161444	1161556	gaaaauauauuucaguauauugcaagucuuaugaagucaugugauaauuucgucugaggaacagacuucaccagacuugugauauaagaaugcaugagucgauuggacgacug	.......(((((...(((((..(((((((..(((((((.(((.....((((....)))).))))))))))..)))))))..))))).)))))....(((((......))))).	-34.4	0	0	0	0	1.90897	0
NC_067243.1_109231	31.7	gccguugaauuauuagaaaaua	uuuuccaauaauucaucgga	NC_067243.1	+	9145848	9145957	cgaccauauauauguaaggaacaauugacgacgggccguugaauuauuagaaaauauuugccaagaauuauuuuccaauaauucaucggaccggagucaauuauucugcu	.................((((.(((((((..(((.(((.(((((((((.(((((((.((......)).))))))).))))))))).))).)))..))))))).))))...	-37.6	2.65533	0	0	0	2.68991	0
NC_067226.1_34133	273.1	uuaggaccagcacucgaccagc	uggucaagugcugguccuaag	NC_067226.1	+	30096631	30096743	ugcagcauggaagcugguuugagcuggucaagugcugguccuaagcugguccugaacuggagcuaguugcuuaggaccagcacucgaccagcuuaaacuagcucaaaccagca	....((.(((.((((((((((((((((((.((((((((((((((((.(.(((......))).).....)))))))))))))))).))))))))))))))))))....))))).	-74.2	1.51733	3.26331	1.84141	1.04726	0.6074	0.403175
NC_067241.1_105398	565.8	ugaaagugaauggagacugagg	gcagucccuguucgcuuccacu	NC_067241.1	-	18564820	18564931	aacacaaaagauguucugcagaaugacagcagcagucccuguucgcuuccacuggggaaaaaagaugcgaugaaagugaauggagacugaggcugucagucgcucacauccu	.........(((((...((.((.(((((((..(((((.((((((((((.((.((.(.........).)).)).)))))))))).)))))..))))))).))))..)))))..	-42.3	7.96598	15.6639	8.59326	6.43317	8.59037	3.49418
NC_067232.1_64066	24.9	uauggucgcaaguuucguug	ugguacuugugaccgcaguug	NC_067232.1	+	30868543	30868652	aagaguuugcuaaaagcaacuauggucgcaaguuucguugaauucuauugguaacaaugguacuugugaccgcaguugcuuuugggaaaugcaccccuggucagcacuga	....((((.((((((((((((.(((((((((((.((((((...((....))...)))))).))))))))))).)))))))))))).))))(((((...)))..)).....	-44.5	0	0	0	0	1.38834	2.28466
NC_067227.1_38456	1459.5	ucggcccccauuuacuaccauag	uggaagucaauggggggugaga	NC_067227.1	+	6466674	6466785	ggaagauaaccaaacagauuucggcccccauuuacuaccauaguaggaaaaauaaauacuauggaagucaauggggggugagaucuguuugguuacugacauucuuacaaau	(..((.(((((((((((((((((.((((((((.(((.((((((((...........)))))))).))).)))))))).)))))))))))))))))))..)............	-58	31.8639	12.9227	49.4112	21.394	7.63588	24.8624
NC_067222.1_17730	165.3	accugugacuguuuaaacugcc	caguuuaaacgguuacagguug	NC_067222.1	-	44399290	44399400	guaaaaaaaauaucuguaaaaugauugacagggcaguuuaaacgguuacagguuguguuuaguuaugcaaccugugacuguuuaaacugcccugucaaucaucuugucaca	..............(((((.((((((((((((((((((((((((((((((((((((((......)))))))))))))))))))))))))))))))))))))).))).))..	-65	9.29365	11.8784	5.98459	3.441	4.59888	7.25714
NC_067221.1_8704	208.1	uagccauugacuuucauagu	cuauggaagucaguggcuaccc	NC_067221.1	-	16317263	16317374	uauuuugaagaauauugguaaccagacaguugacgauagccauugacuuucauaguaggaaaaaaaaauacuauggaagucaguggcuacccucaacugucugguuaccaac	..............(((((((((((((((((((.(.(((((((((((((((((((((...........))))))))))))))))))))).).))))))))))))))))))).	-66.2	1.32766	0.391597	0	0.299217	0.520628	0.134392
NC_067234.1_73448	17.2	acgcucugagccacugau	ucacgugacuuuggcag	NC_067234.1	-	14077448	14077555	uugaaauuucaaaacacuuauaacaugaagccucuuuuacugaaaucacgugacuuuggcaguuugauacacgcucugagccacugauuugaaacaaaagauucguaa	((((....))))............(((((...((((((..(.((((((.(((.(((.(((.((.....))..)))..))).))))))))).)...)))))))))))..	-17.6	0	0	5.52424	0	0	0
NC_067235.1_78104	40.4	ugugacacaggacaccacagg	acugguguccugugucgcagga	NC_067235.1	-	14749335	14749446	ucagguaagcagauccaaacacuccaccucacuccugugacacaggacaccacaggacaccuuuaaaggcacugguguccugugucgcaggaguaagguggaguguagcacc	...((.........))..(((((((((((.((((((((((((((((((((((...(...(((....))))..)))))))))))))))))))))).)))))))))))......	-66.9	0	0	5.06388	0	0	0
NC_067227.1_39427	1179.9	guaugacaucaaaguaccgcga	cgcgguacuuugaugucauacu	NC_067227.1	+	22986905	22987016	ggcguaugacaucaaaguaccgcgagagcaaaucaaaagcauaaggaguuguauacucuucaaacacucucgcgguacuuugaugucauacucuuggucugcgcagcgccga	...(((((((((((((((((((((((((...............((((((.....))))))......)))))))))))))))))))))))))..(((((((....)).)))))	-51.7	3.60366	4.96023	3.37592	2.99217	1.56189	0.671958
NC_067230.1_56731	176.4	auugauugggacacuuuuugc	gaaaaaguguccuaauc	NC_067230.1	-	3146541	3146651	auauguacauuuuggugcauauugauugggacacuuuuugccuuugagaugacugggaaaaaguguccuaaucaaucugaauucaccuuagguauuuuugacuuauuuaug	....((((.....((((((.(((((((((((((((((((.((............)).))))))))))))))))))).))....))))....))))................	-37.1	6.63832	3.26331	0	5.38591	5.37983	5.77884
NC_067235.1_79153	672.2	cuggacuccauugacuuucauu	ugaaagucagugggacccaaaaaaaca	NC_067235.1	-	26641285	26641396	augucaauuauuuuugucuauucaaugaaagucagugggacccaaaaaaacacuggacuccauugacuuucauuguauggacaaaaacauucuucaaaaucucauuucauuu	..........(((((((((((.(((((((((((((((((..(((.........)))..))))))))))))))))).))))))))))).........................	-39.6	39.2609	28.5866	34.5265	25.4335	19.2633	36.4201
NC_067235.1_78413	32.1	gggaaaagucuggaugcauuauu	uaauguguucagacuuuucc	NC_067235.1	-	18870073	18870185	augauaucuaggucugaucugggaaaagucuggaugcauuauuuguauugcauuaaagauaauguguucagacuuuuccaguucagcucuggcccaugaccugauaacagcgc	.((.((((.(((((.((.((((.(((((((((((((((((((((.((......)).))))))))))))))))))))))))).)).((....))....))))))))).))....	-44.6	0	0	0	0	0.780943	5.77884
NC_067232.1_64349	22.6	ugugauuaauuuaaacuagguu	cauaguuuaaauuaaucacaug	NC_067232.1	-	313714	313825	guuaaaugccauaaaugccaugugauuaauuuaaacuagguugcuuuuuuuguuuacacaaaaugcaacauaguuuaaauuaaucacauggcauuuauggcauuuaacauca	((((((((((((((((((((((((((((((((((((((.(((((...((((((....)))))).))))).))))))))))))))))))))))))))))))))))))))....	-68.8	0	0	0.920706	0	0	0
NC_067234.1_74422	24.4	ucugagaaagcgagagagaga	ucuuucuuacugcucucaugggau	NC_067234.1	-	28882536	28882646	cuucuauuguacucugcucaccugccucuuucuuacugcucucaugggaugaugcaucacuuuuacugucucugagaaagcgagagagagacagaguguucagauaucuga	............((((..((((((.((((((((..((..(((((.(((((..((.........))..)))))))))).))..)))))))).))).)))..)))).......	-36.5	1.32766	0	0	2.54335	0.173543	1.74709
NC_067232.1_62520	396.7	agcaaguugguauguguuaga	uuacacagauuaaccugcuua	NC_067232.1	+	1371819	1371928	acgacagaaggcugcaauuaagcaaguugguauguguuagaaugguuaguguuuguauuacacagauuaaccugcuuauuuucugucuuucuaaucuucuuuuagcauaa	..(((((((((.......((((((.((((((.(((((..((((.......)))).....))))).)))))).))))))))))))))).......................	-25.81	10.6213	9.26779	2.30177	5.53552	13.8834	6.3164
NC_067230.1_56224	2327.1	acggaagugaugucucgcacu	ugcgagacaucacuuccguca	NC_067230.1	+	22843912	22844024	aggucugaaugcgcucugacaacggaagugaugucucgcacuuauugaaguauaagugcgagacaucacuuccgucaucagaacgcguuuucagaccucaccaaccggaugcg	(((((((((.(((((((((..((((((((((((((((((((((((......))))))))))))))))))))))))..)))))..)))).)))))))))..((....)).....	-71.3	7.77632	6.00449	3.37592	5.98434	3.73117	3.09101
NC_067225.1_28492	860.8	ugaaagugaauggugacugagg	ucagucgccauucacuuucauu	NC_067225.1	+	17908155	17908266	cguuauggagaaugacagccucagucgccauucacuuucauugcaacuuuuuuuuuuuaauacaaugaaagugaauggugacugaggcugucauucugccugacaacuccuu	.((((.(((((((((((((((((((((((((((((((((((((...................))))))))))))))))))))))))))))))))))).))))))........	-68.51	12.7076	15.5333	6.13804	12.4175	7.20203	5.51005
NC_067233.1_68041	137.2	augaaagggaagauuacugagg	uuaguaauccuucacauucauug	NC_067233.1	+	16717474	16717585	auauuagccagaauguaaagaacugacagucuuaguaauccuucacauucauugcaucauuuuccacacaaugaaagggaagauuacugaggcuguccuucugccagacugc	........(((..((...((((..((((((((((((((((.(((.(.(((((((..............))))))).).))))))))))))))))))).))))..))..))).	-37.64	3.60366	5.61289	0	13.3152	2.4296	6.18201
NC_067242.1_108231	126.1	ucagucaacauucacuuucauu	augaaagugaaugguggcugag	NC_067242.1	-	14067500	14067611	gaugcuggggaaugacagucucagucaacauucacuuucauucaucauuuccauacaaugaaagugaaugguggcugaggcugucauuaaucauuuuaguguuuuggaagga	(((((((((((((((((((((((((((.((((((((((((((..............)))))))))))))).))))))))))))))))).....)))))))))).........	-49.14	0.948331	0	3.37592	0.448826	0.433857	0.403175
NC_067232.1_66348	984.6	ugcgagacaucacuuccguugu	acggaagugaugucucgugcuu	NC_067232.1	-	30076207	30076319	gcauccgguuggugaggucugaacguguucugaugacggaagugaugucucgugcuuauacuucaaugagugcgagacaucacuuccguuguuaucuuagauauuaguuuaug	.((((.....)))).....(((((....(((((..(((((((((((((((((..(((((......)))))..)))))))))))))))))..)).....))).....)))))..	-48.8	1.51733	1.30532	0	0.748043	1.30157	0.940741
NC_067224.1_25948	12.6	uccaucacagugcaggucuug	ugaccuucucugugacggaugga	NC_067224.1	-	21608172	21608282	ugagcaugccggucucaccaccgaagaggacuccaugaccuucucugugacggauggaaucucaaugaccuccaucacagugcaggucuuggugucugaggucaaagguga	..............((((((((.....((((.(((.(((((.(.((((((.(((.((..((.....))))))).)))))).).))))).))).))))..)))....)))))	-41.9	0	0	0	0	0.867714	0
NC_067228.1_45621	33.8	uuuacacuuguauuuagcgucg	accaaaacgcauguguaaacag	NC_067228.1	-	6957813	6957925	ucaaaacauuuuagacccccauuuacacuuguauuuagcgucguccacuugugauccuaucgaccaaaacgcauguguaaacagggccuaaaugugccaacaacuaugaaaag	.....((((((.((.(((...(((((((.((..(((.(.((((.................))))).)))..)).)))))))..))).))))))))..................	-24.03	0	0	0	4.78748	1.99574	0
NC_067224.1_25248	253.9	uucguuccguaaguagaauaug	cuauucaacuuauggaaa	NC_067224.1	-	8218025	8218136	caaaaaguuuacgcuguauguccuacgccuacccuauucaacuuauggaaaaaauguaacuaucgcugcguucguuccguaaguagaauauggaaggcguagaacacaccgc	............((.((.(((.((((((((.((.(((((.((((((((((..((((((........))))))..)))))))))).))))).)).)))))))).))).)).))	-46.4	0	1.95798	11.5088	0.897652	2.51637	4.03175
NC_067235.1_76693	223	uguuugaucagauaucaguggu	acagauaucaaaucaaacagug	NC_067235.1	+	24220090	24220200	ucuugugagaagcauucacauucgucuguuaaaccacagauaucaaaucaaacagugcagacauggaaacuguuugaucagauaucagugguuuaccagagaauucugcga	...((((((.....))))))(((.((((.((((((((.((((((..((((((((((.((....))...))))))))))..)))))).)))))))).)))))))........	-40.3	0	43.9894	3.22247	0	2.77668	0
NC_067220.1_3186	1462.4	uucguuccguaaguuggauagg	uauucaacuuacggaaaaaaug	NC_067220.1	-	6739959	6740070	cccccaugucauccaagauguccauguuuuucccuauucaacuuacggaaaaaauguaacuggcgcugcguucguuccguaaguuggauagggaaggcguaggacauacagc	.................(((((((((((((.(((((((((((((((((((..((((((........))))))..)))))))))))))))))))))))))).)))))).....	-51.5	40.0196	75.7087	62.4546	69.568	27.5065	54.4286
NC_067240.1_100777	243.8	ugacggaacugaugucucgc	agacaucacuuccgucaucaga	NC_067240.1	-	13970396	13970507	gaggucugaacgcgcucugaugacggaacugaugucucgcgucuauacuucaaugaguaugagacaucacuuccgucaucagagugcguuuuuagaccucaccaaccggaug	((((((((((((((((((((((((((((.(((((((((......((((((....))))))))))))))).)))))))))))))))))))..))))))))).((....))...	-67.4	0.948331	1.43586	1.38106	1.49609	0.694171	0.134392
NC_067227.1_41697	215.8	agucaccauucacugucauug	auaaaagugaauggugacugag	NC_067227.1	-	24571090	24571201	aauguuagggauuuacaguuucagucaccauucacugucauugcaucuuuuuuccauaaaauaaaagugaauggugacugagacugucauucucccuaacaucucuuucugu	.((((((((((...((((((((((((((((((((((...(((.................)))...)))))))))))))))))))))).....))))))))))..........	-50.13	0.568999	3.78544	1.38106	0.448826	2.08251	1.6127
NC_067236.1_82399	67	cuaaaauucaacauuaguagg	uacuaauguugaauuuuaag	NC_067236.1	-	6584014	6584124	gauuuucaaaguaagucagccuacuaauguugaauuuuaagaugaauuauuaugcuaaaauucaacauuaguaggcugacuuacuuuucaccaucagucgugcguacacuc	(((....((((((((((((((((((((((((((((((((..((((....))))..)))))))))))))))))))))))))))))))).....)))....(((....)))..	-50.9	0	4.4381	0	2.54335	1.47511	2.95661
NC_067225.1_28405	20.8	ucagccugaaugauucguuugu	agaaugaaucauucgagg	NC_067225.1	+	16667310	16667421	ucauaagaguugguguguagcagugugcaauucaagaaugaaucauucgagguugaucugguucacaaaaucagccugaaugauucguuugugaaucugacugauuaaguuc	.......(((..(......((.....)).(((((.(((((((((((((.((((((((.((.....))..))))))))))))))))))))).))))))..)))..........	-36	4.74166	0	0	0	0	0
NC_067228.1_44210	29.9	aucauuuuugugacuaugcaacu	cugcaaaucacaaaaaugaca	NC_067228.1	+	24401720	24401831	ugcacucacaccuaccaaugaucauuuuugugacuaugcaacuggacccagacuacuagcugcaaaucacaaaaaugacacugggaggugugcuauguccagggaccuaccg	.(((..(((((((.(((.((.((((((((((((...((((.((((..........)))).))))..)))))))))))))).))).)))))))...)))...((......)).	-41.3	0	0	3.68283	1.64569	1.47511	0
NC_067220.1_848	382.2	cuaugguagucaaugggggu	ccacccauugacuaccauag	NC_067220.1	+	12178070	12178180	ggagauauuuggaagaauguuuguagccaagcagaucucgcccacccauugacuaccauagaaggaaaaaaaauaaaauacuaugguagucaaugggggucgagaucugcu	..((((((((....)))))))).......(((((((((((.((.(((((((((((((((((...................))))))))))))))))))).)))))))))))	-54.91	3.98299	7.83194	0.306902	2.39374	0.6074	1.47831
NC_067234.1_74140	19.8	ucccagacugugugugacaaug	acggucacacgaagucugcucg	NC_067234.1	-	25938180	25938291	agaggcagaggcgucccagacugugugugacaaugagauugugagcgucccagagagaggacgcauugacacggucacacgaagucugcucguacaggucagcgcacgucaa	...(((....(((...((((((.((((((((..((.(((.....((((((........)))))))))..))..)))))))).))))))..)))....)))............	-38.7	0	0	0	0	1.2148	0
NC_067224.1_26223	2761.8	acggaagugaucucucgcgcu	ugcgagacaucacuuccguugu	NC_067224.1	-	25842165	25842276	aggucugaacgcgcucugacaacggaagugaucucucgcgcuuauacuucaaugagugcgagacaucacuuccguugucagagcgcguucagaccucaccaacuggaugcgc	((((((((((((((((((((((((((((((((.((((((((((((......)))))))))))).))))))))))))))))))))))))))))))))..((....))......	-84.9	8.15565	6.39608	3.98973	4.63787	3.037	2.82222
NC_067226.1_34549	1030.8	agagaucacuuucgucaucaga	ugaugcuggaagugaucgcucg	NC_067226.1	+	40566527	40566638	ccgguuggugaggucugaaugcacucugaugcuggaagugaucgcucgcacucauugacauauacacgcgagagaucacuuucgucaucagagcgcguuuucagaccucucc	......((.(((((((((((((.((((((((.(((((((((((.(((((..................))))).))))))))))).)))))))).))))..))))))))).))	-60.77	18.9666	58.8701	15.3451	7.63004	2.4296	7.79471
NC_067236.1_81295	21	ccuggucugaugaaucacguua	cgugagcaucagaacuggac	NC_067236.1	+	23424937	23425048	uccaccgccgaaagcaccaacagugggcacgugagcaucagaacuggaccagagcaauggaagaagguggccuggucugaugaaucacguuaucuuuuacaucacguggaug	(((((........((.(((....))))).(((((.(((((((.(..(.(((...(.......)....))).)..))))))))..)))))................)))))..	-31.8	0	0	0	0	0	1.88148
NC_067225.1_28381	280.2	uuaggaucagcacuugaccagc	uggucaagugcugguccuaag	NC_067225.1	+	15980612	15980723	agcuggucaugagcugguuuaagcuggucaagugcugguccuaagcugguccugagcuggagcuaguugcuuaggaucagcacuugaccagcuuaaaccagcucaugaccag	..((((((((((((((((((((((((((((((((((((((((((((.(.(((......))).).....))))))))))))))))))))))))))))))))))))))))))))	-92.9	1.51733	3.26331	1.84141	1.04726	0.6074	0.403175
NC_067233.1_69461	16.7	cgcgaacaggaacgugguuugu	aaaccacguuccuguucgcga	NC_067233.1	-	9150925	9151036	uagaagacagcugucugaaucgcgaacaggaacgugguuuguguauaauguuacacaaaccacguuccuguucgcgauucagacagcugacacauuauuagcagcuguuugg	....(((((((.(((((((((((((((((((((((((((((((((......))))))))))))))))))))))))))))))))).(((((.......))))).)))))))..	-76.1	0	0	0	0	0	1.6127
NC_067235.1_76199	1180.2	guaugacaucaaaguaccgcga	cgcgguacuuugaugucauacu	NC_067235.1	+	17672962	17673073	auuacuuccguaugacaucaaaguaccgcgagagagauucaaaaggagucguaugcucucaaaucgcucucgcgguacuuugaugucauacuccgaucggucuacgcggcca	.........(((((((((((((((((((((((((.((((.....(((((.....)))))..)))).))))))))))))))))))))))))).......((((.....)))).	-58.6	3.60366	4.96023	3.37592	2.99217	1.56189	0.671958
NC_067227.1_39816	1877.3	acggaagugaucucuugcacu	cgcgagacaucacuuccgucau	NC_067227.1	+	28365523	28365633	ggucugaacgcacucugacaacggaagugaucucuugcacucauucaaguauaagcgcgagacaucacuuccgucaucagagcacguuuucagaucucaccaaccggaugc	((((((((((..((((((..(((((((((((.((((((.((.((......)).)).)))))).)))))))))))..))))))..)))..)))))))...((....))....	-50	8.53498	4.96023	2.60867	3.88982	2.60314	2.95661
NC_067227.1_39489	1001.8	cccguguggcuuaugagaucc	gucuuaucagccauaccuagcu	NC_067227.1	+	24001907	24002015	aaugaagcagcaggguucucgccugucgcugcgagggucuuaucagccauaccuagcugcuucuugacagcccguguggcuuaugagaucccugcggagacccccuuga	..........(((((.........(((.(((((.(((((((((.((((((((...(((((.....).))))..)))))))).))))))))).))))).)))..))))).	-44.9	31.4846	63.9608	22.5573	55.056	43.9931	36.6889
NC_067240.1_100423	397.4	agcaaguugguauguguuaga	uuacacagauuaaccugcuua	NC_067240.1	-	7519608	7519718	acgacagaaggcugcaauuaagcaaguugguauguguuagaaugguuaguguuugucuuacacagauuaaccugcuuauuuucugucuuucuaaucuucuuuuagcauaaa	..(((((((((.......((((((.((((((.(((((.((.(..(.......)..))).))))).)))))).)))))))))))))))........................	-27.31	10.6213	9.26779	2.30177	5.53552	13.8834	6.3164
NC_067236.1_83198	760.2	gugugcaacuaauuccgaucugu	aagaucggauuuuuuugugccagu	NC_067236.1	-	20152935	20153048	aucggaucucguguggauuuuuguguuuacacgugugcaacuaauuccgaucugugucagaugugagcaaaagaucggauuuuuuugugccaguguaaacgcagccuuagucuc	..............(((((.((((((((((((..(..(((..((.((((((((.(((((....))).))..)))))))).))..)))..)..))))))))))))....))))).	-37.9	17.07	37.9849	19.3348	9.72456	8.85068	7.9291
NC_067238.1_89742	261.9	gaucacacaucaggauuucug	agaaauccugauguguaggggg	NC_067238.1	+	25121801	25121910	agaacgucggaggcgccccgaucacacaucaggauuucugaucguaaauagaauauuuacaaucagaaauccugauguguagggggaaccccgaggacaaaugcgugcac	....(.((((.((..((((....(((((((((((((((((((.(((((((...))))))).)))))))))))))))))))..))))..)))))).)..............	-55.2	15.932	6.00449	6.75185	19.4491	11.3671	5.64445
NC_067221.1_6608	1119.6	ugcgagacaucacuuccguugu	acggaagugaugucucgcgcgu	NC_067221.1	+	22695470	22695582	gucugaaaacacguucugaucacggaagugaugucucgcgcguauacuucaaugagugcgagacaucacuuccguugucagagcauguucagaccucaccaaccggaugugca	((((((..(((.((((((((.((((((((((((((((((((.(((......))).)))))))))))))))))))).)))))))).)))))))))....((....)).......	-62.1	1.51733	1.56639	0.306902	1.49609	1.56189	1.20952
NC_067220.1_1767	777.8	ugcgagacaucacuuccgucgu	auggaagugaugucucgcgcuu	NC_067220.1	+	30202822	30202933	auccggcuggugaggucuaaaaacguguucugaugauggaagugaugucucgcgcuuauacuucaaugagugcgagacaucacuuccgucgucagagcgcauucagaccuca	..........((((((((.((...(((((((((((((((((((((((((((((((((((......))))))))))))))))))))))))))))))))))).)).))))))))	-74.1	0.189666	0.913726	0.153451	0.897652	0.6074	0.537566
NC_067222.1_14369	30.8	acgggagcguuugaaaacaagug	ccugcuuucaaacgcucccucuc	NC_067222.1	-	1906608	1906720	gagugcuuauacagauacacacgggagcguuugaaaacaagugucuuuugcugauagaugccugcuuucaaacgcucccucuccugcuuucaaaaucgcuuucaaacacuucu	(((((.................((((((((((((((.((.((((((.........)))))).)).))))))))))))))......((..........)).......)))))..	-34.2	0	0	3.98973	3.29139	0	0
NC_067227.1_42259	1600.4	ugccggaagugaugucucgcau	ugcgagagaucacuuccggca	NC_067227.1	-	31899139	31899250	ggccugaaaacgcauucugaugccggaagugaugucucgcauguauaugucaaugagugcgagagaucacuuccggcaucagagugcauucagaccucacacaccggaugca	((.(((((...((((((((((((((((((((((.((((((((.(((......))).)))))))).)))))))))))))))))))))).))))).))................	-65.6	9.86265	7.70141	3.68283	9.72456	9.63163	4.8381
NC_067241.1_102596	38.4	caggaaaggaagaug	cuucaugacccgucuguccag	NC_067241.1	+	11704808	11704918	guuuaguucgcuaaacauuucuucaugacccgucuguccagaugaggugcgcacugggacauaccgucagcuguuccacccugagcagcucaucacaggaaaggaagaugc	((((((....))))))...(((((........(((((...((((((.(((.((.(((((((..........)))))))...)).))).)))))))))))....)))))...	-35.8	0	3.91597	0	0	0	0
NC_067226.1_37421	53.4	uggaucuaaaccggagcuggca	ccagcuccgguuuagauccagc	NC_067226.1	-	38205129	38205239	guguuggggcauccagaggcuggaucuaaaccggagcuggcauauauauauauacuaugccagcuccgguuuagauccagccucuggaugccccaacaccugugaugagau	(((((((((((((((((((((((((((((((((((((((((((((((....))).))))))))))))))))))))))))))))))))))))))))))))............	-95.6	0	0	0.767255	1.49609	1.12803	2.15026
NC_067242.1_106237	60.3	augaaagugaauggugacugaa	ucagucaccauucacuuuu	NC_067242.1	+	2794668	2794779	ccauuuccacgaacguuaggcagacuuucagucucagucaccauucacuuuugguguauggaagaagcaaugaaagugaauggugacugaagcugucggucacuaaccguca	..........((..(((((...((((..(((..(((((((((((((((((((..(((.........)))..)))))))))))))))))))..)))..)))).)))))..)).	-50	1.51733	0	0	0	0	1.07513
NC_067222.1_14148	23.4	agaugaugugacuuggacacc	ugguccaagcacagagccuug	NC_067222.1	+	54910056	54910166	auguagauggagaagagaagugguccaagcacagagccuugagguaccccaauagcaagaugaugugacuuggacaccucaccucuccaagauacccugaaggaccuaccu	..((((.((((((.(.((.(((.((((((((((..(.((((..((......))..)))).)..)))).))))))))).)).).))))))......((....))..))))..	-36.2	0	0	4.91043	0	0	0
NC_067221.1_5755	208	agcaccauugacuuccauagu	cuauggaggucaauggug	NC_067221.1	+	9678343	9678455	auauuuugaagaaugugggaaauugaacaguucuggagcaccauugacuuccauaguauuuuuuuuccuacuauggaggucaauggugccccaaagcggccugguuacaaacu	((((((....))))))......((((((.(((.(((.(((((((((((((((((((((..........))))))))))))))))))))).))).)))......))).)))...	-44.3	0	1.56639	0	0.748043	1.64866	0.537566
NC_067222.1_17416	20.4	ucucaugugaacuucacaacac	uguugugaaguucaugugaga	NC_067222.1	-	40280637	40280748	auacgaauguucacguugugauguaaguguguugugaaguucaugugagaaaugguguuuccacuuuacuucucaugugaacuucacaacacacuugcgucacgcgucacaa	.......(((..((((.((((((((((((((((((((((((((((((((((..((((....))))....)))))))))))))))))))))))))))))))))))))).))).	-63.8	0	2.61065	0	0	0	0
NC_067224.1_23106	1568.9	ccggaagugaucucucgcacu	cgcgagagaucacuuccguca	NC_067224.1	+	21883043	21883155	gucugaaugcacucugaugccggaagugaucucucgcacucacugacauauacacgcgagagaucacuuccgucaucaaagcgcguuuuuagaccucaccaaccggaugcuca	((((((((((.((.(((((.(((((((((((((((((..................))))))))))))))))).))))).)).))))..))))))....((....)).......	-51.57	7.01765	3.6549	1.53451	3.88982	2.16928	2.95661
NC_067222.1_13734	19	agagguuucuuuggucugcga	ugcugaccagaagccuagugg	NC_067222.1	+	47110509	47110619	acauuuguaagaaacaggggagagguuucuuuggucugcgagacuauuacagcuugauaaagaugauguuugcuguugccaaagcugcugaccagaagccuaguggagaac	...(((((.....)))))....((((((((..((((.((.((......(((((..((((.......)))).)))))........)))).))))))))))))..........	-26.54	0	0	4.75698	0	0.6074	0
NC_067227.1_39260	235.8	uagccuuugacuuccauagu	cuauggaagucaaugg	NC_067227.1	+	21110311	21110422	gaaugcugguaaccagacaguugacaguagccuuugacuuccauaguugggaaaaaaauaucuaaaaauauacuauggaagucaauggcuagcaucaauugucuggucacca	.......(((.(((((((((((((...(((((.((((((((((((((..(((........)))........)))))))))))))).)))))...))))))))))))).))).	-54.1	0.948331	0.261065	0	0	0.433857	0.134392
NC_067222.1_11079	504	ugagagagaucacuuccguugu	gacggaagugaucugucgcgcu	NC_067222.1	+	14882548	14882657	ccgguuagugagguaaaaaaaaagcgcucugaugacggaagugaucugucgcgcuuugcuucaaugagugugagagagaucacuuccguugucagagugugaucagaccu	..((((..(((............(((((((((..(((((((((((((.((((((((.........))))))))...)))))))))))))..)))))))))..))))))).	-53.44	1.89666	1.43586	2.60867	3.14178	2.25606	1.47831
NC_067234.1_74146	19.8	ucccagacugugugugacaaug	acggucacacgaagucugcucg	NC_067234.1	-	25980948	25981059	agaggcagaggcgucccagacugugugugacaaugagauugugagcgucccagagagaggacgcauugacacggucacacgaagucugcucguacaggucagcgcacgucaa	...(((....(((...((((((.((((((((..((.(((.....((((((........)))))))))..))..)))))))).))))))..)))....)))............	-38.7	0	0	0	0	1.2148	0
NC_067234.1_72946	492.5	cgcgguacuucgaugucauacg	uaugccaucaaaguaccgcgag	NC_067234.1	-	3002872	3002983	ucugcgcagaccaaacggcguaugccaucaaaguaccgcgagagcgauuggagagcauacgacucgcucucgcgguacuucgaugucauacgccgauuggucugcgcaacgc	..((((((((((((.(((((((((.((((.((((((((((((((((((((.........))).))))))))))))))))).)))).))))))))).))))))))))))....	-81.4	1.138	1.43586	1.68796	0.448826	0.954485	1.20952
NC_067224.1_23641	460	ugcgagacgucacuuccguugu	gacggaagugauuucucacgcu	NC_067224.1	+	28790148	28790258	auccgguuggugaggucugaaaaugcguucugaugacggaagugauuucucacgcuuauacuugaaugagugcgagacgucacuuccguugucagagcgcguucagaucuc	...........(((((((((..(((((((((((..(((((((((((.((((.(((((((......))))))).)))).)))))))))))..))))))))))))))))))))	-67.3	0.758665	0.522129	0	1.04726	0.694171	0.806349
NC_067230.1_55626	35.5	gugcuccuggaugacgaugacg	ucuucggauccaggagcgagu	NC_067230.1	+	17065456	17065567	ccgaagcggcugacgaggacgugcuccuggaugacgaugacgucuugucuuugacgucuucggauccaggagcgagugcucuucuggcugcaagccccagagagcaggagau	((...((((((((.(((.((.(((((((((((..(((.((((((........)))))).))).))))))))))).)).))).)).))))))..((........)).))....	-55.7	3.60366	0	0	1.64569	0	0
NC_067223.1_20447	64.6	ugagagaaagacaacagcugccc	gccugugggauuucucucucu	NC_067223.1	-	4738009	4738121	ggagagagagaggaagagagugagagaaagacaacagcugccccucauucuuguccagggccugugggauuucucucucucucucaacucagauccagcagugacagguguuc	(((....(((..((.(((((.((((((((..(.((((..((((..((....))....)))))))).)..)))))))).)))))))..)))...))).................	-41.7	2.46566	4.4381	0	1.34648	2.16928	1.74709
NC_067242.1_108536	359.6	uagccauugacuuccauagu	uauggaagucaauggguac	NC_067242.1	-	19493013	19493124	cagucaguugaugguagccauugacuuccauaguaggaaaaauauauagauauggaagucaauggguaccaucgacugucugguuacccacauuuuuuaaaaauauauucuu	(((.((((((((((((.(((((((((((((((..................))))))))))))))).)))))))))))).)))..............................	-49.97	2.84499	2.21905	1.07416	1.7953	1.47511	0.940741
NC_067241.1_102582	37.8	caggaaaggaagaug	cuucaugacccgucuguccag	NC_067241.1	+	11700271	11700381	gcuuaguucgcuaaacauuucuucaugacccgucuguccagaugaggugcgcacugggacauaccgucagcuguuccacccugagcagcucaucacaggaaaggaagaugc	(.((((....)))).)...(((((........(((((...((((((.(((.((.(((((((..........)))))))...)).))).)))))))))))....)))))...	-31.6	0	3.91597	0	0	0	0
NC_067226.1_36703	666.3	auggaagugaugucuugcgcuu	ugcgagacaucacuuccguca	NC_067226.1	-	25245528	25245638	ggucugaacgcgcucugaccauggaagugaugucuugcgcuuauacuucaaugagugcgagacaucacuuccgucaucagaacgaguuuucagaccucaccaaccacaugc	(((((((((.((.(((((..((((((((((((((((((((((((......))))))))))))))))))))))))..))))).)).))..)))))))...............	-60.7	0.189666	0.783194	1.38106	3.14178	0.433857	0.268783
NC_067222.1_15101	2449.6	acagaagugaucucucgcacu	cgcgagacaucacuuccguugu	NC_067222.1	-	11629132	11629242	ggucugaucgcgcucugacaacagaagugaucucucgcacucauugaaguauaagcgcgagacaucacuuccguugucacagcgcaaucagaccucacuaaccgaaugcug	((((((((.(((((.(((((((.((((((((.((((((.((.((......)).)).)))))).)))))))).))))))).))))).)))))))).................	-58.3	8.53498	4.96023	1.84141	3.88982	2.60314	2.95661
NC_067222.1_13140	1867.1	acagaagugaucucucgcacu	cgcgagacaucacuuccgucau	NC_067222.1	+	39880799	39880909	ggucugaacgcgcucugacaacagaagugaucucucgcacucauugaaguauaagcgcgagacaucacuuccgucaucagaacacguuuucagaccucaccaaccggaugc	((((((((.(((.(((((..((.((((((((.((((((.((.((......)).)).)))))).)))))))).))..)))))...))).))))))))...((....))....	-47.4	8.53498	4.96023	1.84141	3.88982	2.60314	2.95661
NC_067238.1_89524	45.9	ccacccauugacugccauag	uuguagucaauggggggug	NC_067238.1	+	22130049	22130158	aaaccaccaagcagaucuugccacccauugacugccauaguauuuuuauuucuaccauuguagucaauggggggugagaucuucuugguuacaaacauucuuccaaauau	.....((((((.((((((..((.((((((((((((.((.(((..........))).)).)))))))))))).))..)))))).)))))).....................	-45.5	2.65533	0	0	0.598434	0	0
NC_067221.1_9474	611.6	ugcgagacaucacuuccgucgu	ugacggaagugauguaucgc	NC_067221.1	-	32346815	32346926	gcauccgguuagugaggucugaacgcauucugaugacggaagugauguaucgcguguauacuucaaugagugcgagacaucacuuccgucgucagagcgcguucagaccuca	............((((((((((((((.(((((((((((((((((((((.(((((..(((......)))..))))).))))))))))))))))))))).))))))))))))))	-73	0.189666	0.913726	0.153451	0.897652	0.6074	0.537566
NC_067223.1_21427	190.2	uagccuuugacuuccauagu	cuauggaagucacugg	NC_067223.1	-	20204456	20204568	ugauaguugauaguugacaguugacaguagccuuugacuuccauaguaggaaaaaaaacuacuauggaagucacuggcuacaucaacugugugguuaucaacuaucuuaaaaa	.((((((((((((..(((((((((..((((((..(((((((((((((((.........)))))))))))))))..)))))).)))))))).)..)))))))))))).......	-63.5	1.51733	0.261065	0	0.299217	0.780943	0.268783
NC_067230.1_57081	248.5	cuaugguagucaauggggcc	cccuccauugacuaccauag	NC_067230.1	-	8982393	8982502	aacaaagcagaucucgucccuccauugacuaccauagaaggaaaaaaaauacuaugguagucaauggggcccgagaucugcuugguuacaaauauuauuccaaauaucuu	(((.((((((((((((..((.((((((((((((((((..............))))))))))))))))))..)))))))))))).))).......................	-52.24	2.276	3.91597	0	0.299217	0.433857	1.07513
NC_067241.1_102753	25.6	guugugaguuauaaaguua	agauauaaagucagaauugca	NC_067241.1	+	13623136	13623244	aaagucagaauuguaagauauaaagucagaauugcaugauauagucacaauugcgugauauaaagucacaguugugaguuauaaaguuacaauugcaaguuauaaaguc	........((((((((..(((((..(((.(((((..((((...(((((......))))).....))))))))).))).)))))...))))))))...............	-20.6	0	0	0	0	0	2.95661
NC_067221.1_6969	538.7	auaagucacggcugaagggcguugu	accccuucagccgugacuuacu	NC_067221.1	+	32365200	32365311	gcuguaucaugaauaagucacggcugaagggcguuguuaggcaccacgcgaagcagagugccugcaaccccuucagccgugacuuacucaugauacagcacuagccucgagu	((((((((((((.((((((((((((((((((.(((((.((((((...((...))...))))))))))))))))))))))))))))).)))))))))))).............	-74	1.138	4.69916	3.22247	4.63787	2.4296	1.6127
NC_067221.1_9098	2531.7	acggaagugaugucucgcgcuu	ugcgagacaucacuuccgcugu	NC_067221.1	-	24273491	24273602	auccgguuggugaggucugaacgcgcguucugaugacggaagugaugucucgcgcuuauacuuuaaugggugcgagacaucacuuccgcugucagaaaggauuuuugccaga	......((((..((((((.........(((((((..(((((((((((((((((((((((......)))))))))))))))))))))))..))))))).))).)))..)))).	-59.5	5.12099	4.17703	6.5984	16.1577	7.46234	3.62857

## Sheet: Statistics
		Samples	Raw_reads	Low_quality	Containing'N'reads	Length<15	Length>35	Clean_reads	Q30(%)	Clean Reads/Raw Reads(%)
		L1	27927736	0	0	7191428	1674358	19061950	97.15	68.2545
		L2	31537644	0	1	6335284	1791341	23411018	97.45	74.232
		L3	33234158	0	4	7751342	2291309	23191503	97.3	69.7821
		S1	29704286	0	0	5007479	2000937	22695870	97.45	76.406
		S2	41324572	0	1	5585550	1575251	34163770	97.36	82.6718
		S3	36245483	0	1	7517479	2245974	26482029	97.36	73.063
			199973879					149006140
			3.3329e+07					2.48344e+07		74.0682
		Sample	Known-miRNAs	%	Novel-miRNAs	%	Total
		L1	2151	88.4094	282	11.5906	2433
		L2	1984	87.0939	294	12.9061	2278
		L3	2105	88.7811	266	11.2189	2371
		S1	2239	88.4281	293	11.5719	2532
		S2	2432	88.0203	331	11.9797	2763
		S3	2416	88.3687	318	11.6313	2734
		Total	2925		400		3325
