# Supplementary material for: Plasma Exosomes Associated with Growth Divergence in High-Density Cultured Grass Carp (Ctenopharyngodon idella): miRNA-Protein Profiling Reveals Cross-Tissue Communication Networks
Source: Int J Mol Sci. 2026 Jul 6;27(13):6059. doi: 10.3390/ijms27136059 (PMC13361329; doi:10.3390/ijms27136059)
Supplement: Supplementary file 1 [file ijms-27-06059-s001.zip › Table S2 List of 177 differentially expressed and high-abundance miRNAs in plasma exosomes between large and small grass carp.xlsx]

## Sheet: 2701 miRNAs edgeR 
miRNA	S1	S2	S3	L1	L2	L3	PValue	FDR	log2FC	regulated
aae-miR-11899	0	0.03	0	0	0	0	1	1	-1.34212	down
aae-miR-11904	0	0	0.05	0	0	0	1	1	-1.6287	down
aae-miR-124	0.14	0	0.05	0	0	0.1	1	1	-0.295365	down
aae-miR-210	0.27	0.05	0	0.2	0.28	0	0.703508	0.986288	0.775611	up
aae-miR-285	11.78	12.67	15.21	10.68	14.86	13.86	0.834853	1	0.0899125	up
aae-miR-31	36.57	17.92	31	30.53	15.98	19.55	0.619503	0.907238	-0.223549	down
aae-miR-92a-3p	522.67	283.67	536.3	701.31	1055.78	652.5	0.0117411	0.0786919	0.948368	up
aae-miR-993	0.2	0.46	0.78	0.3	0.14	0.83	1	1	-0.0555967	down
abu-let-7f	909.53	1090.51	1095.6	1427.2	1371.39	1228.75	0.138251	0.414944	0.487492	up
abu-miR-10545-3p	0	0.03	0.1	0	0	0.1	1	1	-0.112359	down
abu-miR-10545-5p	0.14	0.28	0.1	0	0	0.21	0.492734	0.86595	-1.11385	down
abu-miR-106	74.85	71.69	63.1	63.87	88.47	82.04	0.464548	0.842266	0.27467	up
abu-miR-132-3p	0.27	0.43	0.68	0.5	0.28	0.62	0.920479	1	0.145691	up
abu-miR-140	116.06	120.4	96.14	109.11	120.58	81.63	0.962612	1	0.016888	up
abu-miR-146	1857.94	1468.19	1884.23	1432.14	2545.93	1115.67	0.870267	1	0.0585477	up
abu-miR-148a-3p	769.49	774.01	746.13	322.6	351.09	501.66	0.017202	0.100614	-0.840187	down
abu-miR-148a-5p	1.77	1.17	1.67	0.5	0.98	0.52	0.0777225	0.293196	-1.10685	down
abu-miR-150	1147.16	633.1	1099.99	4545.36	3768.84	3607.11	3.11e-09	4.4e-07	2.17667	up
abu-miR-153c	1.77	2.8	1.57	0.5	0.84	2.38	0.37629	0.777447	-0.593874	down
abu-miR-181a	76.55	45.48	67.49	72.84	54.68	40.35	0.912907	1	-0.0456329	down
abu-miR-181b	31.33	17.94	27.29	22.97	26.5	21.42	0.982264	1	0.0108335	up
abu-miR-196b	179.33	186	240.42	51.89	47.11	86.08	7.65e-05	0.00227081	-1.59119	down
abu-miR-19c	6.95	8.7	6.74	7.46	7.71	5.48	0.990813	1	-0.0128921	down
abu-miR-2187b-5p	0.07	0.03	0	0	0	0	1	1	-2.21757	down
abu-miR-23c	9.4	8.93	11.5	12.49	13.04	11.38	0.321809	0.737241	0.415249	up
abu-miR-24c	9.06	8.12	8.42	9.07	10.1	10.86	0.394652	0.777447	0.349801	up
abu-miR-27d-3p	5.65	5.85	5.8	6.65	8.13	7.45	0.262037	0.651715	0.468347	up
abu-miR-29c-3p	27.72	28.5	26.77	22.87	28.6	26.69	0.951557	1	0.0243297	up
abu-miR-29d	452.38	440.46	309.37	205.53	353.75	245.3	0.191711	0.515966	-0.470475	down
abu-miR-301a	10.97	9.42	7.48	5.84	11.08	10.66	0.822704	1	0.100557	up
abu-miR-30c	86.63	125.15	74.96	95.11	69.82	76.56	0.75161	1	-0.12563	down
abu-miR-3120	0.14	0.2	0	0	0	0	0.13475	0.414944	-4.03203	down
abu-miR-430	0	0.05	0	0	0	0	1	1	-1.97608	down
abu-miR-451	1109.56	1349.22	539.59	1216.74	1499.12	1312.34	0.13671	0.414944	0.549205	up
abu-miR-551	18.32	23.54	25.56	8.87	32.67	13.45	0.634367	0.921692	-0.237053	down
abu-miR-7132b-5p	5.04	3.03	3.87	6.95	3.51	2.28	0.663733	0.952067	0.243836	up
abu-miR-7133-3p	0.27	0.33	0.31	0.5	0.84	0.1	0.427647	0.798255	0.671662	up
abu-miR-7147	3.88	4.22	2.88	6.04	2.24	2.9	0.748762	1	0.175275	up
abu-miR-722	11.51	12.04	10.77	2.01	1.68	6.1	0.00190995	0.0231336	-1.65738	down
abu-miR-725	2.59	0.13	0.58	0.81	0.7	0.52	0.626358	0.914482	-0.46678	down
abu-miR-726	0.14	0	0.16	0.5	0.28	0	0.33996	0.756515	1.62932	up
abu-miR-727b-3p	1.7	1.78	1.78	1.11	1.12	4.24	0.505005	0.880013	0.440779	up
abu-miR-731-3p	2.32	0.97	1.25	3.22	11.08	6.72	3.76e-05	0.00170476	2.33604	up
abu-miR-731-5p	113.33	55.71	98.7	191.42	312.53	214.15	0.000109857	0.00290905	1.53559	up
abu-miR-734	0	0	0	0	0.28	0	0.392124	0.777447	3.62378	up
abu-miR-7552	0.07	0.36	0.26	0.1	0	0.1	0.346748	0.756515	-1.52512	down
aca-let-7d-3p	0.14	0	0.05	0	0	0	0.553571	0.89768	-2.92707	down
aca-let-7e-3p	1.77	2.32	0.84	1.51	3.37	1.24	0.536399	0.89768	0.375266	up
aca-let-7f-1-3p	1.77	2.32	0.84	1.51	2.66	1.24	0.72223	0.99243	0.211287	up
aca-let-7i-3p	0.07	0.28	0.47	0.3	0.56	0.41	0.468508	0.844408	0.644408	up
aca-miR-101-1-5p	2.59	1.96	1.67	1.81	1.54	1.66	0.762784	1	-0.166645	down
aca-miR-101-2-5p	6.4	5.83	8.16	2.92	3.93	4.35	0.0956191	0.338933	-0.756027	down
aca-miR-103-3p	101.62	97.72	104.87	112.64	121.56	85.87	0.614019	0.907238	0.181768	up
aca-miR-107-5p	1.36	1.02	0.68	0.4	1.26	0.83	0.804052	1	-0.202854	down
aca-miR-10c-3p	4.09	7.94	7.63	3.02	2.66	4.45	0.0890046	0.321392	-0.849953	down
aca-miR-10c-5p	395.44	490.97	610.01	292.88	156.33	253.78	0.0159675	0.0962472	-0.969938	down
aca-miR-124b	0.14	0	0.05	0	0	0.1	1	1	-0.294876	down
aca-miR-125a-3p	0.54	1.45	1.1	0.71	0.42	0.41	0.231047	0.589862	-0.910509	down
aca-miR-129a-3p	0	0.05	0.1	0	0.42	0.21	0.264266	0.652747	1.79797	up
aca-miR-129b-5p	5.86	4.53	9.67	1.21	15.98	2.38	0.982252	1	-0.0205915	down
aca-miR-130a-2-5p	0.34	0.1	0.37	0	0	0	0.0118603	0.0787404	-5.1003	down
aca-miR-130a-3p	16.62	16.41	16.15	6.75	6.17	6.72	0.00422391	0.0391901	-1.20157	down
aca-miR-130b-3p	5.11	6.85	6.12	0.91	0	2.28	0.00193186	0.0232944	-2.31808	down
aca-miR-130b-5p	0.54	0	0	0	0	0	0.149711	0.437628	-4.42845	down
aca-miR-132-3p	0.27	0.43	0.68	0.5	0.28	0.62	0.920447	1	0.145703	up
aca-miR-132-5p	1.5	0.48	0.94	0.6	0.28	0.72	0.41099	0.787449	-0.627011	down
aca-miR-133b-3p	36.64	60.39	47.1	9.37	10.24	16.97	3.36e-05	0.00170476	-1.86592	down
aca-miR-1388-3p	1.36	1.17	1.83	3.73	3.65	4.45	0.00212429	0.0240071	1.55658	up
aca-miR-139-5p	10.76	10.54	9.67	7.46	12.34	7.86	0.885753	1	-0.0654181	down
aca-miR-142-3p	1497.85	1089.21	1437.07	2702.47	4352.11	2136.48	0.000272317	0.00516204	1.2899	up
aca-miR-144-5p	484.39	530.34	221.13	568.22	350.52	373.89	0.601141	0.89768	0.209152	up
aca-miR-145-3p	6.81	12.83	8.73	4.63	3.51	4.45	0.022486	0.116817	-1.0602	down
aca-miR-148b-5p	16.62	13.54	16.36	8.36	6.45	7.45	0.0270649	0.132672	-0.933165	down
aca-miR-153-3p	0.89	1.02	0.78	0.3	0.28	0.62	0.157185	0.448004	-1.00886	down
aca-miR-153-5p	0	0.1	0.1	0	0	0	0.321384	0.737241	-3.44778	down
aca-miR-15a-5p	38.75	36.11	26.09	65.39	79.64	40.97	0.01739	0.100795	0.993978	up
aca-miR-15b-5p	38.75	36.11	26.09	65.39	79.64	40.97	0.0172528	0.100614	0.993977	up
aca-miR-190a-5p	47.4	35.81	33.4	23.98	27.2	35.8	0.464491	0.842266	-0.289451	down
aca-miR-193-3p	0.41	0.23	0.42	0.1	0	0.41	0.488274	0.864239	-0.758717	down
aca-miR-193-5p	0.07	0	0	0	0	0	1	1	-1.6866	down
aca-miR-196c-5p	359	384.14	479.95	130.77	108.38	200.08	0.000615542	0.00984437	-1.35708	down
aca-miR-199a-5p	1520.33	1517.56	1307.37	471.3	584.53	1202.89	0.038554	0.168332	-0.813053	down
aca-miR-199b-5p	1520.05	1517.28	1307.21	471.2	584.39	1202.47	0.0409661	0.174801	-0.81324	down
aca-miR-19a-3p	96.1	112.13	71.25	69.62	63.94	64.66	0.334751	0.752123	-0.372131	down
aca-miR-19b	122.46	146.4	91.06	93.49	84.69	81.21	0.358042	0.774401	-0.350014	down
aca-miR-1a-2-5p	0.95	2.62	1.36	0.1	0	0.1	1.06e-05	0.000716652	-4.26307	down
aca-miR-1b-5p	0.82	2.39	1.31	0.1	0	0.1	2.78e-05	0.00159483	-4.1401	down
aca-miR-202-5p	0.27	1.5	0.58	0.1	0.28	0	0.0160735	0.0964765	-2.64412	down
aca-miR-205b	89.77	7	60.54	7.46	13.04	10.97	0.00096687	0.013891	-2.18288	down
aca-miR-20b-5p	6.33	7.71	6.48	6.25	8.27	4.86	0.980522	1	0.00963886	up
aca-miR-21-3p	0	0	0.05	0	1.12	0.21	0.00951464	0.068714	4.26296	up
aca-miR-210-3p	13.28	17.64	14.38	15.31	21.31	11.79	0.656855	0.943705	0.186485	up
aca-miR-212-5p	1.29	0.76	2.4	1.21	1.54	0.72	0.676984	0.964118	-0.267464	down
aca-miR-215-5p	0.07	0.69	0.42	0.1	0	0.52	0.54571	0.89768	-0.789628	down
aca-miR-218-3p	0.2	0.13	0.16	0	0	0.31	1	1	-0.377541	down
aca-miR-2188-5p	778.62	645.67	224.16	494.88	606.55	495.45	0.817469	1	0.0951155	up
aca-miR-219-1-3p	0	1.09	0	0	0	0	0.0316642	0.145699	-5.67538	down
aca-miR-221-5p	6.2	4.61	6.12	6.04	2.52	1.66	0.278554	0.668798	-0.58151	down
aca-miR-222a-3p	28.33	16.19	21.8	27.4	16.83	20.07	0.81593	1	0.101776	up
aca-miR-222a-5p	44.61	38.68	41.04	38.69	36.73	34.24	0.876048	1	-0.0603325	down
aca-miR-222b-3p	8.24	5.04	9.15	14.81	19.77	8.38	0.0280252	0.134931	1.03709	up
aca-miR-222b-5p	24.11	21.27	23.89	22.77	20.47	19.14	0.940068	1	-0.0314648	down
aca-miR-223-3p	2.86	1.5	2.67	121.4	22.71	31.97	3.36e-12	1.81e-09	4.81318	up
aca-miR-24-1-5p	0.07	0.03	0	0	0	0	1	1	-2.21745	down
aca-miR-24-2-5p	0.2	0.51	0.94	0.4	0.98	0.31	1	1	0.0362189	up
aca-miR-26-1-3p	0	0.1	0.1	0.1	0	0.1	1	1	0.0484264	up
aca-miR-26-2-3p	0	0.08	0.1	0.1	0	0.1	1	1	0.24705	up
aca-miR-26-3p	3.95	1.86	2.98	2.01	2.8	2.79	0.917524	1	-0.0672494	down
aca-miR-26-5p	6882.06	6265.67	6006.61	4764.38	5702.75	6456.41	0.8573	1	-0.0584802	down
aca-miR-29a-1-5p	0	0	0	0	0	0.21	0.383184	0.777447	3.49719	up
aca-miR-301a-5p	1.16	0.61	0.73	0.71	1.68	0.62	0.616993	0.907238	0.365601	up
aca-miR-301b-3p	10.97	9.39	7.37	5.84	11.08	10.66	0.809415	1	0.10772	up
aca-miR-338-3p	1200.56	926.34	876.62	349.19	252.38	652.4	0.00703769	0.0560732	-1.11095	down
aca-miR-34b-5p	21.25	23.44	16.47	7.76	26.78	11.38	0.493088	0.86595	-0.33747	down
aca-miR-451-3p	292.66	306.86	88.03	262.45	890.75	531.46	0.00452378	0.0408932	1.40086	up
aca-miR-457-5p	0.95	0.25	0.16	0.3	0.14	0.1	0.398321	0.778999	-1.02795	down
aca-miR-460a-3p	0.41	0.13	0.1	0	0.42	0.21	1	1	0.0867056	up
aca-miR-460b-3p	0	0.08	0.16	0	0.42	0	0.826988	1	0.63026	up
aca-miR-5399-3p	0	0	0	0	0	0.1	1	1	2.62985	up
aca-miR-5401	0.27	0	0	0	0	0	0.415704	0.789604	-3.44869	down
aca-miR-5453	0	0	0.05	0	0	0	1	1	-1.62835	down
aca-miR-5466	0	0	0	0.3	0	0	0.276436	0.667847	4.01544	up
aca-miR-727-3p	2.18	2.44	2.56	1.31	1.68	5.48	0.556389	0.89768	0.370717	up
aca-miR-727-5p	7.15	5.06	6.64	5.54	5.05	27.42	0.0627545	0.252608	1.16562	up
aca-miR-9-1-3p	1.02	2.67	0.58	0.3	0.42	0	0.00648913	0.053705	-2.51128	down
aca-miR-9-3-3p	1.5	4.61	2.3	0.81	1.12	0.72	0.0122593	0.0807621	-1.60023	down
aca-miR-9-5p	8.17	72.58	9.31	3.22	10.1	4.14	0.00264669	0.0268749	-2.32265	down
aca-miR-98-5p	100.12	103.52	108.58	135.2	110.2	159.94	0.17315	0.477305	0.499845	up
aca-miR-99a-3p	1.43	1.37	1.1	0.4	2.94	0.31	0.969873	1	-0.0816995	down
aca-miR-99b-3p	0.48	0.2	0.26	0	0	0	0.0182035	0.103135	-5.30974	down
aca-miR-99b-5p	526.62	574.55	696.05	643.18	428.06	481.28	0.794179	1	-0.0940905	down
aga-let-7	3754.78	3818.16	4073.34	4357.86	4557.38	5478.74	0.199134	0.527315	0.421494	up
aga-miR-10367-5p	0	0	0	0.1	0	0	1	1	2.62081	up
aga-miR-184	263.92	17.51	147.84	76.57	82.72	48.73	0.162221	0.46009	-0.893376	down
aga-miR-210	0.27	0.05	0	0.2	0.28	0	0.703346	0.986288	0.775696	up
aga-miR-375	0.34	0.03	0.26	2.42	0.28	0	0.0804241	0.302212	2.32759	up
aga-miR-92a	522.67	283.67	536.3	701.31	1055.78	652.5	0.0117061	0.0786522	0.948368	up
aga-miR-92b	24.04	13.46	23.47	36.57	66.74	33.42	0.00328601	0.0328723	1.2636	up
aly-miR839-5p	0	0	0	0	0	0.1	1	1	2.62989	up
aly-miR851-5p	0.07	0	0	0	0	0	1	1	-1.68628	down
ame-miR-125-5p	7751.95	5133.14	7737.83	6491.11	5415.32	7729.75	0.866393	1	0.0591805	up
ame-miR-3721-3p	0.07	0	0	0	0	0	1	1	-1.68596	down
ame-miR-375-3p	84.59	28.2	68.74	102.06	196.01	25.35	0.118267	0.394557	0.924434	up
ame-miR-6056-5p	0.07	0	0	0	0	0	1	1	-1.68544	down
ame-miR-92a-3p	521.03	283.04	535.31	700.5	1054.66	651.47	0.0114733	0.0780591	0.950038	up
ame-miR-92c-3p	0.82	0.2	0.73	0.1	0.7	0.52	0.800389	1	-0.285616	down
ame-miR-9875-3p	0.2	0	0	0	0	0	0.40214	0.780302	-3.04206	down
ami-let-7a-4-3p	7.02	6.62	4.39	9.87	19.35	9.41	0.00821378	0.0614969	1.19644	up
ami-miR-106-5p	0.54	0.28	0.1	0.4	1.4	0.83	0.0371928	0.163081	1.61345	up
ami-miR-10a-3p	4.09	7.94	7.63	3.02	2.66	4.45	0.089367	0.321841	-0.849952	down
ami-miR-10c-3p	0.14	0.2	0.52	0	0	0	0.00915794	0.066853	-5.28088	down
ami-miR-125a-5p	1432.53	718.05	1431.21	826.74	900.01	1429.77	0.891462	1	-0.0519802	down
ami-miR-1306-5p	0.07	0.13	0.26	0.5	1.54	0.21	0.021692	0.114434	2.24575	up
ami-miR-130b-5p	0.34	0.15	0.37	0	0	0	0.00647575	0.053705	-5.19964	down
ami-miR-132-5p	1.5	0.48	0.94	0.6	0.28	0.72	0.410865	0.787449	-0.626981	down
ami-miR-138-2-3p	0.14	0.05	0.05	0.1	0.14	0.21	0.589059	0.89768	1.09242	up
ami-miR-145-5p	81.05	146.05	88.19	34.76	43.61	44.8	0.00252742	0.0266611	-1.25365	down
ami-miR-150-3p	0	0	0	0	0	0.1	1	1	2.62992	up
ami-miR-181a-3-3p	76.15	53.98	75.49	66.59	88.19	79.87	0.426329	0.798255	0.30399	up
ami-miR-181b-2-3p	2.25	2.42	3.19	1.81	3.22	1.45	0.711584	0.987544	-0.206802	down
ami-miR-181b-3-3p	1.23	0.97	0.84	0.5	0	0.21	0.0230009	0.118787	-1.81177	down
ami-miR-192-5p	13.35	98.03	28.8	47.75	27.06	15.21	0.394912	0.777447	-0.547558	down
ami-miR-193a-5p	5.52	3.21	4.34	1.81	2.52	4.35	0.394697	0.777447	-0.444156	down
ami-miR-1a-5p	0.95	2.62	1.36	0.1	0	0.1	1.04e-05	0.000716652	-4.2631	down
ami-miR-1b-5p	0.82	2.39	1.31	0.1	0	0.1	2.75e-05	0.00159483	-4.14012	down
ami-miR-203-3p	1593.75	71.69	623.7	138.43	87.91	106.25	0.000233115	0.00466404	-2.59246	down
ami-miR-210-5p	163.53	134.77	167.65	170.26	206.67	157.98	0.385456	0.777447	0.308192	up
ami-miR-212-5p	1.29	0.76	2.4	1.21	1.54	0.72	0.676822	0.964118	-0.267449	down
ami-miR-24-2-5p	0.07	0.03	0	0	0	0	1	1	-2.21746	down
ami-miR-24-5p	0.2	0.51	0.94	0.4	0.98	0.31	1	1	0.0361832	up
ami-miR-26-2-3p	0	0.08	0.1	0.1	0.14	0.1	0.530964	0.89768	0.803763	up
ami-miR-27b-3p	495.76	505.3	484.02	553.41	523.26	413.62	0.721308	0.99243	0.119237	up
ami-miR-2970-3p	0.68	0.08	0.16	0.2	0.14	0.21	0.773777	1	-0.417621	down
ami-miR-29a-2-5p	2.04	1.91	2.46	2.62	1.4	1.45	0.868321	1	-0.0918246	down
ami-miR-30c-3p	0	0.13	0	0	0	0	0.589761	0.89768	-2.94229	down
ami-miR-30d-3p	3.13	3.21	2.56	3.73	3.51	2.69	0.572653	0.89768	0.271663	up
ami-miR-365-5p	0	0.05	0.05	0	0	0	0.546149	0.89768	-2.6005	down
ami-miR-456-3p	44.68	36.42	55.15	53.09	65.34	45.52	0.362222	0.774401	0.368451	up
ami-miR-460b-3p	0	0.08	0.16	0	0.42	0	0.826832	1	0.630106	up
ami-miR-497-5p	11.17	13.49	8.26	11.69	14.58	14.59	0.310618	0.723117	0.425496	up
ami-miR-9-4-3p	1.5	4.61	2.3	0.81	1.12	0.72	0.0123538	0.0811864	-1.60018	down
ami-miR-98-5p	63.14	62.81	67.33	86.24	66.74	113.6	0.139252	0.414944	0.59144	up
ami-miR-99b-3p	4.09	4.71	4.18	2.32	5.61	3.72	0.899705	1	-0.0765777	down
aof-miR12156	0.07	0	0	0	0	0	1	1	-1.685	down
aof-miR12164	0.07	0	0	0	0.14	0	1	1	1.05385	up
api-miR-184b	224.21	14.48	127.4	68.11	62.81	42.11	0.150848	0.439274	-0.924076	down
api-miR-210	0.27	0.05	0	0.2	0.28	0	0.703089	0.986288	0.775831	up
api-miR-263a	0	0.03	0	0	0	0	1	1	-1.34285	down
api-miR-29	11.85	12.67	15.21	10.68	14.86	13.86	0.834769	1	0.0876834	up
api-miR-92a	0.2	0.48	0.94	0.81	1.26	0.41	0.412028	0.787449	0.629211	up
api-miR-92b	0.07	0.18	0.31	0.2	0.14	0	0.701213	0.986288	-0.629526	down
aqu-miR-2021-3p	0.27	0.03	0.31	0.6	0.42	0.41	0.169109	0.473716	1.48905	up
asu-miR-100a-5p	752.06	805.06	956.34	882.45	798.91	650.12	0.997699	1	-0.00104431	down
asu-miR-100b-5p	3.13	2.06	3.92	4.23	2.1	1.97	1	1	0.00574218	up
asu-miR-133-3p	135.81	143.58	140.2	30.12	39.54	69.42	0.000517693	0.00868503	-1.47158	down
asu-miR-57-5p	1.5	2.04	3.61	1.31	0.14	1.66	0.147271	0.43284	-1.04015	down
asu-miR-7-5p	29.15	26.03	28.75	24.08	29.72	22.66	0.950587	1	-0.0258371	down
asu-miR-79-5p	0.27	2.98	0.16	0	0.28	0	0.0106234	0.0747233	-3.66203	down
asu-miR-92-3p	20.57	12.5	22.01	33.15	58.33	29.38	0.00452398	0.0408932	1.22929	up
ath-miR156h	0	0.05	0	0	0	0	1	1	-1.97476	down
ath-miR5021	0	0	0	0	0	0.1	1	1	2.62996	up
ath-miR5029	0	0	0	0.1	0	0	1	1	2.62084	up
ath-miR5655	0.07	0.05	0	0	0	0	0.548665	0.89768	-2.61777	down
ath-miR830-3p	0.34	0	0	0	0	0	0.289922	0.686911	-3.75341	down
ath-miR855	0	0	0	0.1	0	0	1	1	2.62062	up
bbe-miR-133-3p	4.84	4.94	5.59	0.2	0	1.34	3.83e-05	0.00170476	-3.0991	down
bbe-miR-200c-3p	70.15	42.98	39.83	19.75	50.62	10.04	0.103822	0.361409	-0.838096	down
bbe-miR-29b-3p	133.63	120.62	100.47	74.05	106	85.77	0.412979	0.787449	-0.301867	down
bbe-miR-375-3p	90.31	29.24	72.25	104.17	200.92	25.55	0.138281	0.414944	0.877578	up
bbe-miR-92c-3p	0.41	0.48	1.05	0.91	1.26	0.41	0.542046	0.89768	0.471261	up
bdi-miR5169a	0.2	0.15	0.68	0.4	0.14	0.41	1	1	0.0614259	up
bdi-miR7722-3p	0.2	0	0	0	0	0	0.402107	0.780302	-3.04203	down
bdi-miR7774-3p	0.14	0	0	0	0	0	0.596951	0.89768	-2.49814	down
bdi-miR7774-5p	0	0	0.05	0	0	0	1	1	-1.628	down
bdo-miR-210	11.1	13.54	11.4	13.8	17.67	9	0.542023	0.89768	0.260769	up
bfl-miR-100-3p	1.43	1.37	1.2	0.4	2.94	0.31	0.910983	1	-0.121584	down
bfl-miR-100-5p	752.06	805.06	956.34	882.45	798.91	650.12	0.997692	1	-0.00104427	down
bfl-miR-10b	0.75	0.31	0.63	0.1	0.56	0.31	0.462009	0.842266	-0.686822	down
bfl-miR-10c	91.74	152.33	131.94	102.06	81.32	70.87	0.234529	0.597606	-0.460743	down
bfl-miR-133	540.24	694.18	556.95	125.03	162.78	289.99	0.000195714	0.00422898	-1.51323	down
bfl-miR-190	0.2	0.56	0.63	0	0	0	0.00231191	0.0253841	-5.98717	down
bfl-miR-200a	69.06	50.69	34.97	26.8	45.15	14.28	0.107227	0.369413	-0.735557	down
bfl-miR-200b	63.89	50.16	32.93	26.3	45.15	13.14	0.137079	0.414944	-0.692755	down
bfl-miR-200c	70.15	42.98	39.83	19.75	50.62	10.04	0.104476	0.362711	-0.83809	down
bfl-miR-2069	0	0.03	0	0	0	0	1	1	-1.34297	down
bfl-miR-22-3p	35.48	26.34	34.92	35.77	26.78	36.73	0.673855	0.96148	0.169032	up
bfl-miR-29a-3p	11.78	12.67	15.21	10.68	14.86	13.86	0.834789	1	0.089912	up
bfl-miR-29b-3p	133.49	120.45	100.37	74.05	105.58	85.66	0.411357	0.787449	-0.302865	down
bfl-miR-31-5p	36.64	18.02	31.21	30.53	15.98	19.86	0.618718	0.907238	-0.223225	down
bfl-miR-33	5.58	3.97	2.09	2.72	5.47	2.9	0.927133	1	0.0435298	up
bfl-miR-375	85.2	28.5	69.58	101.86	196.29	25.45	0.123342	0.401902	0.911039	up
bfl-miR-4865-5p	0	0	0	0	0	0.1	1	1	2.62999	up
bfl-miR-92a	521.03	283.04	535.31	700.5	1054.66	651.47	0.0115167	0.078157	0.950038	up
bfl-miR-92b-3p	0.82	0.2	0.73	0.1	0.7	0.52	0.800409	1	-0.285623	down
bfl-miR-92c	20.16	12.34	21.54	33.25	58.05	29.38	0.00376509	0.0365809	1.25469	up
bhv1-miR-B5	0	0	0	0	0.56	0	0.128877	0.408906	4.59596	up
bma-miR-5849	0	0.03	0	0	0	0	1	1	-1.34339	down
bma-miR-5876	0	0	0	0	0	0.1	1	1	2.62998	up
bma-miR-9-5p	8.17	72.58	9.31	3.22	9.95	4.14	0.00255814	0.0266611	-2.33366	down
bma-miR-92	20.57	12.5	22.01	33.15	58.33	29.38	0.00452542	0.0408932	1.22929	up
bmo-miR-184-3p	265.62	17.64	148.46	78.48	85.25	49.56	0.174388	0.479167	-0.865775	down
bmo-miR-210	11.1	13.54	11.4	13.8	17.67	9	0.541681	0.89768	0.260764	up
bmo-miR-2733a-5p	0.07	0	0	0.2	0	0	0.722543	0.99243	1.83588	up
bmo-miR-2779	0.41	0.31	0.84	1.11	1.82	0.93	0.0367091	0.161484	1.40077	up
bmo-miR-2860	0.07	0	0	0	0	0	1	1	-1.68494	down
bmo-miR-993a-5p	1.09	1.58	2.56	1.31	0.42	1.76	0.517123	0.886451	-0.44156	down
bmo-miR-993b-5p	1.09	1.58	2.56	1.31	0.42	1.76	0.517113	0.886451	-0.44156	down
bta-let-7e	9204.64	9721.69	9786.58	12096.7	11922.5	12429	0.165029	0.466689	0.458857	up
bta-miR-10166-5p	0	0	0	0.1	0	0	1	1	2.62072	up
bta-miR-10176-5p	0	0	0	0.1	0	0	1	1	2.62082	up
bta-miR-107	101.75	98.05	104.97	112.64	120.44	85.35	0.639499	0.926655	0.171915	up
bta-miR-11977	0.61	0.94	0.78	2.12	0.84	2.48	0.0317927	0.146041	1.33553	up
bta-miR-12019	0	0	0.05	0	0	0	1	1	-1.62764	down
bta-miR-125a	12.53	3.79	8.78	5.74	6.87	14.69	0.613208	0.907051	0.281244	up
bta-miR-126-3p	5465.06	8089.75	5375.85	9464.29	5350.82	5828.22	0.507718	0.882815	0.249541	up
bta-miR-1388-3p	0.61	0.59	0.94	1.91	2.24	1.76	0.00608985	0.0525517	1.5642	up
bta-miR-1388-5p	18.59	16.9	23	34.15	32.11	23.07	0.0811362	0.303171	0.71835	up
bta-miR-140	116.06	120.4	96.14	109.11	120.58	81.63	0.962587	1	0.0168877	up
bta-miR-142-3p	140.1	108.16	115.53	230.41	323.6	179.91	0.00248226	0.0265003	1.12038	up
bta-miR-146a	42.84	47.28	43.18	33.65	34.49	17.9	0.196695	0.524907	-0.527549	down
bta-miR-150	1133.67	625.8	1088.54	4494.68	3736.31	3573.39	2.8e-09	4.4e-07	2.17857	up
bta-miR-16b	3171.76	3587.7	2529.11	4090.88	2795.22	3092.21	0.496513	0.871399	0.233125	up
bta-miR-181a	266.71	189.59	262.79	190.82	175.4	174.94	0.419677	0.792764	-0.287697	down
bta-miR-192	13.35	98.03	28.8	47.75	27.06	15.21	0.394684	0.777447	-0.547559	down
bta-miR-199a-5p	1520.33	1517.56	1307.37	471.3	584.53	1202.89	0.0386228	0.168332	-0.813053	down
bta-miR-200a	350.01	195.26	180.87	74.55	189.28	43.24	0.0182721	0.103135	-1.14422	down
bta-miR-200b	80.23	59.91	43.96	30.83	51.88	15.73	0.0866542	0.315435	-0.798019	down
bta-miR-20b	21.18	22.24	17.41	21.96	27.48	19.86	0.458232	0.836409	0.297483	up
bta-miR-21-5p	474.51	366.81	431.59	532.25	875.19	475.28	0.0586685	0.240817	0.665266	up
bta-miR-210	13.28	17.61	14.38	15.31	21.31	11.79	0.653141	0.940874	0.187327	up
bta-miR-211	45.02	24.18	68.8	6.04	4.07	6.62	1.62e-08	1.99e-06	-2.91651	down
bta-miR-215	13.35	97.82	28.65	47.45	26.78	14.9	0.386887	0.777447	-0.558111	down
bta-miR-219-3p	0	1.09	0	0	0	0	0.0315364	0.14552	-5.67547	down
bta-miR-22-3p	1448.54	1492.36	1673.09	1840.77	1105.13	1154.99	0.894029	1	-0.0471205	down
bta-miR-221	167.28	124.21	173.4	183.97	124.37	127.35	0.929634	1	0.0336667	up
bta-miR-2285ak-5p	0	0.03	0	0	0	0	1	1	-1.34381	down
bta-miR-2285bq	0	0	0	0	0.14	0	0.590365	0.89768	2.7077	up
bta-miR-2354	0.41	0.13	0.1	0.3	0.28	0.1	0.870118	1	0.317247	up
bta-miR-2357	0.07	0	0	0	0	0	1	1	-1.68469	down
bta-miR-2387	0	0	0	0	0	0.31	0.275929	0.667816	4.031	up
bta-miR-2406	0	0	0.05	0	0	0	1	1	-1.62746	down
bta-miR-2442	0	0	0	0	0	0.1	1	1	2.62997	up
bta-miR-2478	1.5	0.33	1.31	2.42	6.31	3.52	0.00122282	0.0172923	2.09598	up
bta-miR-2480	0	0	0	0	0.14	0	0.590476	0.89768	2.70776	up
bta-miR-2481	0	0.08	0.42	0.91	0	0.21	0.390727	0.777447	1.28162	up
bta-miR-2482	0	0	0	0	0	0.1	1	1	2.62989	up
bta-miR-26b	5672.59	5129.15	4920.63	3931.8	4868.5	5382.01	0.928156	1	-0.0293418	down
bta-miR-26c	0	0	0.21	0	0	0	0.411717	0.787449	-3.33464	down
bta-miR-27a-3p	362.54	323.45	343.56	405.41	434.93	306.54	0.441433	0.81442	0.267769	up
bta-miR-29a	691.78	746.12	504.31	337	535.88	367.17	0.118983	0.394557	-0.540298	down
bta-miR-29d-3p	692.12	746.3	504.46	336.9	536.16	367.79	0.120062	0.395474	-0.539854	down
bta-miR-29e	55.03	51.89	52.07	35.97	44.03	41.59	0.485348	0.864239	-0.273498	down
bta-miR-30a-5p	1417.62	1198.36	1271.25	1516.16	1830.16	1366.04	0.219072	0.566154	0.390316	up
bta-miR-30d	992.82	742.89	950.01	1194.97	1424.39	962.66	0.111458	0.376782	0.526189	up
bta-miR-30e-5p	430.31	463.23	325.47	325.72	411.52	407.93	0.934423	1	0.0277429	up
bta-miR-30f	126.27	190.17	115.48	178.43	137.83	123.84	0.705062	0.986288	0.143664	up
bta-miR-34c	0	2.26	0.63	0	0	0	0.000436171	0.00771428	-7.04486	down
bta-miR-3533	0	0.05	0.1	0.1	0	0	1	1	-0.391766	down
bta-miR-363	1.43	1.81	2.51	0.81	0.98	1.03	0.120867	0.397154	-0.926012	down
bta-miR-4449	0	0	0	0	0	0.1	1	1	2.62984	up
bta-miR-455-3p	3.34	7	2.51	2.01	0.84	0.41	0.00516574	0.0453008	-1.83971	down
bta-miR-455-5p	18.05	17.1	21.38	10.28	9.11	12.52	0.0927354	0.330011	-0.703718	down
bta-miR-574	0	0	0	0	0.28	0	0.392008	0.777447	3.62373	up
bta-miR-6518	0	0	0.05	0	0	0	1	1	-1.62743	down
bta-miR-6528	0	0	0	0.1	0	0	1	1	2.62092	up
bta-miR-8549	0.14	0.25	0.05	0	0.84	0	0.620193	0.907238	0.778372	up
bta-miR-9-3p	0.95	1.91	0.58	0.3	0.42	0	0.0133171	0.0866561	-2.19868	down
bta-miR-93	0.2	0.23	0.37	0.71	0	0.62	0.414311	0.787512	0.905983	up
bta-miR-99a-3p	1.43	1.37	1.1	0.4	2.94	0.31	0.969868	1	-0.0817094	down
bta-miR-99a-5p	778.42	831.67	985.87	909.45	818.68	671.74	0.986996	1	-0.0055472	down
cbr-miR-73a	0.27	0.03	0	0.3	0	0	1	1	0.417668	up
cbr-miR-73b	0.27	0.03	0	0.3	0	0	1	1	0.41766	up
ccr-miR-101b	3013.75	2366.46	2042.94	1743.95	2566.26	2492.06	0.992566	1	-0.00308582	down
ccr-miR-10c	378.48	462.5	593.17	189.71	150.3	150.43	0.000146283	0.00359191	-1.44198	down
ccr-miR-124a	0.54	0	0.05	0	0	0	0.0865539	0.315435	-4.56282	down
ccr-miR-124b	0.82	0.05	0.16	0	0	0	0.0210735	0.113393	-5.36593	down
ccr-miR-126-3p	5620.21	8280.69	5497.34	9660.24	5478.13	5991.06	0.511001	0.884145	0.248089	up
ccr-miR-132b	0.61	0.84	0.99	0.4	0.42	0.1	0.0854031	0.31299	-1.31925	down
ccr-miR-135c	1.84	1.6	2.67	1.51	1.54	0.21	0.240479	0.608749	-0.82039	down
ccr-miR-142-5p	386.86	308.31	283.13	467.87	989.18	555.66	0.00168673	0.0217983	1.14267	up
ccr-miR-144	107.75	70.14	27.86	68.51	75.57	97.15	0.398921	0.778999	0.389383	up
ccr-miR-15a	29.7	32.14	24.47	32.24	32.95	33	0.427127	0.798255	0.305579	up
ccr-miR-16c	4597.96	5225.55	3766.17	5879.26	4153.01	4433.52	0.522951	0.890051	0.218039	up
ccr-miR-17-3p	0	0.36	0.31	0.2	0	0.1	0.514344	0.886451	-0.97537	down
ccr-miR-181a	266.71	189.59	262.74	190.82	175.4	174.94	0.42001	0.792764	-0.287586	down
ccr-miR-187	13.15	19.8	15.79	12.9	16.4	15.42	0.957273	1	-0.0257605	down
ccr-miR-18b	2.79	1.76	2.25	2.01	4.49	1.34	0.595009	0.89768	0.291133	up
ccr-miR-18c	20.64	19.75	17.25	11.38	19.63	14.9	0.594189	0.89768	-0.223779	down
ccr-miR-200a	350.01	195.26	180.87	74.55	189.28	43.24	0.0182472	0.103135	-1.14422	down
ccr-miR-20a-3p	0.27	0.59	0.47	0.2	1.26	0.21	0.72979	0.998057	0.270158	up
ccr-miR-210	13.28	17.64	14.38	15.31	21.31	11.79	0.656746	0.943705	0.186483	up
ccr-miR-218b	13.01	13.79	13.7	10.58	14.02	7.86	0.604506	0.900094	-0.223034	down
ccr-miR-2192	0.34	0.03	0.31	0	0.14	0	0.228105	0.584545	-2.14513	down
ccr-miR-221	167.28	124.21	173.4	183.97	124.37	127.35	0.929754	1	0.0336656	up
ccr-miR-222	28.33	16.19	21.69	27.4	16.83	20.07	0.809964	1	0.104214	up
ccr-miR-27c-3p	444.96	467.82	443.72	488.83	472.65	368.93	0.800527	1	0.0844766	up
ccr-miR-27c-5p	20.91	16.69	22.37	22.37	15.14	19.24	0.909797	1	0.0500219	up
ccr-miR-27d	325.49	299.65	321.29	362.09	402.54	281.4	0.464428	0.842266	0.253824	up
ccr-miR-454a	85.54	84.44	91.43	45.34	65.76	48	0.109354	0.374265	-0.615603	down
ccr-miR-454b	81.8	78.38	87.41	37.68	51.32	40.24	0.0312171	0.14552	-0.833928	down
ccr-miR-457a	291.85	317.93	167.39	233.23	218.45	269.19	0.946685	1	0.0250516	up
ccr-miR-457b	102.37	133.22	86.31	117.88	125.07	99.94	0.576916	0.89768	0.202794	up
ccr-miR-459-3p	0.14	0.18	0.1	0.91	0.42	0.41	0.0154494	0.0944882	2.08581	up
ccr-miR-459-5p	0	0.18	0	0.3	0	0.21	0.375578	0.777447	1.3278	up
ccr-miR-489	14.64	17.38	14.79	2.01	2.1	4.86	7.79e-06	0.000621343	-2.24621	down
ccr-miR-551	18.66	24.07	25.72	8.87	32.67	13.76	0.615178	0.907238	-0.24998	down
ccr-miR-7132	10.62	6.44	11.66	19.34	15.28	16.04	0.0296179	0.141339	0.946597	up
ccr-miR-7133	4.15	4.05	4.5	5.54	4.21	1.97	1	1	-0.00406649	down
ccr-miR-722	14.03	15.07	13.43	2.52	1.96	6.83	0.000950014	0.0138484	-1.76259	down
ccr-miR-730	18.32	17.71	12.55	3.12	3.51	5.07	2.25e-05	0.00144434	-1.91866	down
ccr-miR-734	0.2	0	0	0	0	0	0.402074	0.780302	-3.042	down
ccr-miR-93	28.4	36.65	33.46	46.24	48.79	34.86	0.206432	0.544505	0.500468	up
cel-let-7-5p	11726.9	12176.7	12496.1	15325.9	14814.3	15233.6	0.172545	0.477305	0.432939	up
cel-miR-1-3p	2401.11	4728.62	4196.03	551.29	289.39	1409.28	4.37e-05	0.00170476	-2.20538	down
cel-miR-124-3p	0.14	0	0.05	0	0	0.1	1	1	-0.294388	down
cel-miR-239b-5p	0	0	0	0.1	0	0	1	1	2.62077	up
cel-miR-72-5p	27.86	12.09	22.74	23.58	11.22	15.31	0.721032	0.99243	-0.168221	down
cel-miR-73-3p	0	0	0	0.3	0	0	0.277164	0.668411	4.01531	up
cel-miR-77-5p	0.07	0.03	0	0	0	0	1	1	-2.21746	down
cel-miR-8200-3p	0	0	0.05	0	0	0	1	1	-1.62739	down
cel-miR-8207-3p	0	0.03	0	0	0	0	1	1	-1.34275	down
cfa-let-7j	2.04	2.06	1.83	5.14	3.93	3.31	0.0167738	0.0987058	1.17835	up
cfa-miR-101	781.48	559.53	422.96	376.4	719	686.33	0.705803	0.986288	0.140461	up
cfa-miR-106a	1.02	0.53	0.73	0.5	2.94	1.34	0.10389	0.361409	1.14868	up
cfa-miR-107	2.79	3.79	3.24	3.93	4.35	4.55	0.29561	0.694406	0.484887	up
cfa-miR-125a	12.53	3.79	8.78	5.74	6.87	14.69	0.613007	0.907051	0.281251	up
cfa-miR-1306	0.07	0.13	0.26	0.5	1.54	0.21	0.0216174	0.114264	2.24573	up
cfa-miR-132	0.27	0.43	0.68	0.5	0.28	0.62	0.920407	1	0.145718	up
cfa-miR-137	3.2	3.44	4.34	0.3	7.71	1.55	0.827564	1	-0.184647	down
cfa-miR-138b	2.86	1.68	2.46	0.71	1.26	0.83	0.0315716	0.14552	-1.21149	down
cfa-miR-140	99.03	103.47	82.13	95.91	101.23	72.11	0.927765	1	0.0338673	up
cfa-miR-142	596.91	525.76	480.83	787.15	1429.16	844.93	0.00379718	0.0365878	1.03474	up
cfa-miR-15b	2.93	4.81	3.4	3.53	7.43	5.69	0.170559	0.474929	0.653096	up
cfa-miR-181a	264.94	188.67	261.54	189.51	174.14	174.22	0.419662	0.792764	-0.288609	down
cfa-miR-181b	105.43	63.62	91.9	96.11	75.29	59.38	0.90456	1	-0.0481007	down
cfa-miR-196b	229.8	239.44	313.66	64.68	59.17	109.15	7.05e-05	0.00227081	-1.62972	down
cfa-miR-19b	102.5	118.87	76.85	74.15	67.44	65.18	0.292817	0.689906	-0.405427	down
cfa-miR-23a	3.88	5.06	6.33	9.47	9.39	8.38	0.0314051	0.14552	0.930725	up
cfa-miR-23b	3.88	5.06	6.33	9.37	9.39	8.38	0.0319776	0.146641	0.925116	up
cfa-miR-24	32.56	29.52	30.69	34.56	38.28	34.24	0.395946	0.778914	0.322207	up
cfa-miR-31	0	0	0.1	0.1	0	0.1	0.693275	0.97936	1.14308	up
cfa-miR-363	3.34	4.48	4.97	3.63	4.35	3.21	0.851647	1	-0.104518	down
cfa-miR-507b	0	0	0	0	0	0.1	1	1	2.62986	up
cfa-miR-8809	0.34	0.36	0.31	0.71	0	0	0.830905	1	-0.293217	down
cfa-miR-8820	0.14	0	0	0	0	0	0.596606	0.89768	-2.49762	down
cfa-miR-8827	0	0	0.05	0	0	0	1	1	-1.62735	down
cfa-miR-8856	0	0	0	0	0	0.1	1	1	2.62988	up
cfa-miR-8859a	0	0	0.05	0	0	0	1	1	-1.62815	down
cfa-miR-8875	0.14	0.2	0.37	0.2	0.28	0.31	0.880092	1	0.247316	up
cfa-miR-8880	0.07	0	0	0	0.28	0	0.73204	1	1.95361	up
cfa-miR-8907	0	0	0.16	0	0	0	0.599391	0.89768	-2.94411	down
cgr-let-7i	0.07	0.28	0.47	0.3	0.56	0.41	0.468539	0.844408	0.644412	up
cgr-miR-100-3p	13.35	10.08	10.04	10.38	9.53	10.24	0.974766	1	-0.0169597	down
cgr-miR-122	125.39	151.98	158.92	180.44	67.86	88.56	0.57624	0.89768	-0.242595	down
cgr-miR-125a-3p	0	0.03	0	0.2	0	0	0.362498	0.774401	2.14061	up
cgr-miR-1260	0.07	0.13	0.1	0.4	0.14	0.21	0.243552	0.615948	1.34505	up
cgr-miR-138	2.93	1.76	2.46	0.71	1.26	0.83	0.0264213	0.130226	-1.24112	down
cgr-miR-140-3p	116.06	120.4	96.14	109.11	120.58	81.63	0.962563	1	0.0168873	up
cgr-miR-141	70.15	42.91	39.73	19.65	50.62	10.04	0.103955	0.361409	-0.838235	down
cgr-miR-142-3p	1497.85	1089.13	1437.07	2702.47	4352.11	2136.48	0.000268631	0.00516204	1.28993	up
cgr-miR-15a-5p	40.52	44.87	32.1	43.52	46.27	47.07	0.376647	0.777447	0.339798	up
cgr-miR-181b-3p	1.84	1.98	2.35	1.61	3.22	1.34	0.922709	1	0.06491	up
cgr-miR-190a	47.4	35.81	33.4	23.98	27.2	35.8	0.464221	0.842266	-0.28945	down
cgr-miR-192	13.35	98.03	28.8	47.75	27.06	15.21	0.394653	0.777447	-0.547559	down
cgr-miR-199a-5p	1520.12	1517.28	1307.21	471.2	584.39	1202.47	0.0397279	0.170596	-0.81326	down
cgr-miR-205	1232.7	49.78	914.15	98.13	90.15	100.35	0.000131727	0.00331358	-2.77565	down
cgr-miR-214-3p	75.12	73.24	74.75	28.91	18.37	60.94	0.0619822	0.25062	-0.901246	down
cgr-miR-222-3p	28.33	16.19	21.8	27.4	16.83	20.07	0.815869	1	0.101778	up
cgr-miR-222-5p	2.86	2.52	2.61	2.52	4.91	1.55	0.646725	0.93362	0.242806	up
cgr-miR-23b-5p	7.83	3.44	7.11	8.77	11.08	6.41	0.169252	0.473716	0.634361	up
cgr-miR-29a-5p	2.04	1.91	2.46	2.62	1.4	1.66	0.947886	1	-0.0368575	down
cgr-miR-671-5p	0.2	0	0	0	0	0	0.401348	0.780302	-3.04137	down
chi-miR-125b-5p	8838.08	5908.09	8731.96	7146.98	6782.08	8750.55	0.825401	1	0.076409	up
chi-miR-137	12.87	12.22	17.67	1.91	20.47	5.59	0.367023	0.777447	-0.577278	down
chi-miR-1388-3p	1.36	1.17	1.83	3.73	3.65	4.45	0.00210743	0.0239167	1.55659	up
chi-miR-144-5p	484.39	530.34	221.13	568.22	350.52	373.89	0.601121	0.89768	0.209152	up
chi-miR-15a-5p	40.52	44.87	32.1	43.52	46.27	47.07	0.378418	0.777447	0.339801	up
chi-miR-16b-5p	3171.42	3587.21	2528.9	4090.18	2794.66	3091.69	0.498577	0.872187	0.233029	up
chi-miR-181b-3p	2.25	2.39	3.08	1.81	3.22	1.45	0.752544	1	-0.181783	down
chi-miR-18b-5p	2.18	1.35	1.57	1.01	2.66	0.93	0.938744	1	-0.0648608	down
chi-miR-211	45.02	24.18	68.8	6.04	4.07	6.62	1.61e-08	1.99e-06	-2.91651	down
chi-miR-214-3p	75.12	73.24	74.75	28.91	18.37	60.94	0.0616269	0.249931	-0.901243	down
chi-miR-22-3p	1448.54	1492.36	1673.09	1840.77	1105.13	1154.99	0.893971	1	-0.0471204	down
chi-miR-221-5p	6.2	4.61	6.12	6.04	2.52	1.66	0.278043	0.668798	-0.581494	down
chi-miR-24-5p	0.2	0.51	0.94	0.4	0.98	0.31	1	1	0.0361581	up
chi-miR-29a-5p	2.04	1.91	2.46	2.62	1.4	1.66	0.947969	1	-0.0368911	down
chi-miR-29c-3p	691.85	746.12	504.31	336.8	535.88	367.17	0.118659	0.394557	-0.540591	down
chi-miR-30c-3p	0.48	0.71	0.68	1.01	0.7	0.52	0.629098	0.91502	0.341402	up
chi-miR-30e-3p	160.19	193.69	182.5	152.73	152.27	126.73	0.568917	0.89768	-0.205745	down
chi-miR-363-3p	1.43	1.81	2.51	0.81	0.98	1.03	0.120754	0.397154	-0.926012	down
chi-miR-451-3p	95.42	98.59	24.2	72.03	224.9	166.88	0.0202228	0.11102	1.2052	up
chi-miR-451-5p	1114.6	1355.4	542.15	1225.4	1504.03	1319.17	0.137972	0.414944	0.549984	up
chi-miR-7-3p	0	0.03	0	0.1	0	0	1	1	1.27009	up
chi-miR-99a-3p	1.43	1.37	1.1	0.4	2.94	0.31	0.969878	1	-0.0816896	down
cin-let-7a-5p	4.5	5.47	5.7	12.49	3.65	12.41	0.0564668	0.23285	1.00791	up
cin-let-7b-5p	9.47	10.59	12.18	21.06	6.31	23.28	0.129136	0.408906	0.794458	up
cin-let-7c	62.46	62.02	66.29	85.64	65.9	112.56	0.135709	0.414944	0.597159	up
cin-let-7d-5p	468.66	516.04	559.88	360.98	241.16	489.56	0.32571	0.743026	-0.372927	down
cin-let-7e	94.4	93.75	110.77	108.2	96.88	146.8	0.340485	0.756515	0.355934	up
cin-miR-1-3p	191.66	314.24	334.93	54.3	59.03	157.36	0.00179214	0.0227558	-1.522	down
cin-miR-101	39.16	25.45	22.58	23.37	51.6	36.83	0.255	0.641299	0.475053	up
cin-miR-125-5p	12.53	4.05	9.93	5.84	7.57	16.45	0.560403	0.89768	0.325273	up
cin-miR-126-3p	5018.6	7592.03	4996.27	8749.28	4836.67	5271.93	0.556746	0.89768	0.223532	up
cin-miR-155	27.31	23.29	45.79	66.49	75.43	40.24	0.0254183	0.127138	1.00722	up
cin-miR-196-5p	0.41	0.25	0.73	0.5	0	0.21	0.455684	0.833313	-0.720575	down
cin-miR-199-3p	4410.25	4060.93	4571.95	1687.23	1763.28	3477.9	0.0369482	0.162272	-0.785166	down
cin-miR-200-3p	79.82	60.72	43.75	31.03	51.88	14.69	0.0852121	0.31299	-0.812886	down
cin-miR-217	1.29	1.58	1.99	0.91	0.28	0.52	0.0389896	0.168759	-1.34429	down
cin-miR-31	36.64	18.02	31.16	30.53	15.98	19.86	0.620851	0.907238	-0.222295	down
cin-miR-375-3p	5.99	2.49	3.14	17.33	16.12	1.97	0.00774172	0.059712	1.74133	up
cin-miR-4001i-5p	0	0.03	0	0	0	0	1	1	-1.34172	down
cin-miR-4034-3p	0	0.03	0	0	0	0	1	1	-1.34069	down
cin-miR-4062-3p	0	0	0	0.1	0	0	1	1	2.62062	up
cin-miR-4200-5p	0	0	0	0.1	0	0	1	1	2.62071	up
cin-miR-92a-3p	2.66	1.68	3.71	4.13	9.81	4.03	0.0209527	0.113393	1.23544	up
cin-miR-92b-3p	20.57	12.5	22.01	33.25	58.05	29.38	0.00461531	0.041278	1.22743	up
cin-miR-92c-3p	0.75	0.61	1.25	0.71	1.54	0.31	1	1	0.0145868	up
cin-miR-92d-3p	0.2	0.48	0.94	0.81	1.26	0.41	0.41181	0.787449	0.629201	up
cja-miR-3120	1.09	1.27	0.94	0	1.26	0.62	0.372944	0.777447	-0.786244	down
cja-miR-513b-5p	0	0.03	0	0	0	0	1	1	-1.33968	down
cja-miR-9933	0	0.1	0.1	0.1	0	0	1	1	-0.817153	down
cja-miR-9951	0	0.03	0	0	0	0	1	1	-1.34014	down
cli-let-7i-5p	473.02	393.46	479.21	633.71	956.51	346.17	0.109885	0.374365	0.617131	up
cli-miR-10c-3p	0.14	0.2	0.52	0	0	0	0.0091232	0.0667799	-5.28086	down
cli-miR-126-5p	894.75	1067.58	735.78	1306.4	1203.84	948.7	0.156553	0.448004	0.475436	up
cli-miR-133b-5p	0.07	0.08	0.21	0	0	0	0.119604	0.394557	-4.0185	down
cli-miR-133c-3p	540.58	694.58	556.95	125.03	163.48	290.61	0.000161084	0.00374182	-1.51062	down
cli-miR-142-3p	1497.85	1089.13	1436.96	2702.47	4352.11	2136.48	0.000268252	0.00516204	1.28997	up
cli-miR-146a-5p	23.23	25.22	24.52	44.63	145.96	33.31	0.00133909	0.0184534	1.67702	up
cli-miR-146b-5p	18.66	18.76	17.83	18.34	18.93	8.69	0.719751	0.99243	-0.160877	down
cli-miR-148b-3p	0.34	0.31	0.26	0.1	0.42	0.1	0.752719	1	-0.521904	down
cli-miR-16a-5p	3184.7	3601.13	2538.47	4100.76	2805.04	3102.24	0.49745	0.871845	0.231865	up
cli-miR-1720-3p	0	0.05	0	0	0	0	1	1	-1.97346	down
cli-miR-18b-3p	0.27	0.2	0.37	0	0.7	0	0.901688	1	-0.334698	down
cli-miR-194-5p	4.09	33.34	7.37	7.15	4.49	3.62	0.0338166	0.151288	-1.46092	down
cli-miR-19a-5p	0	0.05	0	0.3	0	0	0.536234	0.89768	2.04353	up
cli-miR-1b-3p	2531.27	4936.12	4388.3	569.33	300.05	1449.53	3.48e-05	0.00170476	-2.22767	down
cli-miR-21-3p	0	0	0.05	0	1.12	0.21	0.00948123	0.0686563	4.26303	up
cli-miR-215-5p	5.11	49.57	13.02	24.58	20.05	8.07	0.678206	0.964584	-0.28728	down
cli-miR-222a-5p	198.95	166.51	194.21	180.34	142.59	118.66	0.547145	0.89768	-0.220166	down
cli-miR-23b-3p	206.03	183.46	218.83	298.62	189.28	222.53	0.344322	0.756515	0.351246	up
cli-miR-23b-5p	0.27	0.1	0.26	0.2	0.28	0.21	0.862902	1	0.298427	up
cli-miR-26-2-3p	0	0.08	0	0	0	0	1	1	-2.39297	down
cli-miR-2970-3p	0.68	0.08	0.16	0.2	0.14	0.21	0.773656	1	-0.417493	down
cli-miR-33-3p	0.14	0.15	0	0	0.42	0.1	0.690346	0.978805	0.737052	up
cli-miR-3618-5p	0	0.05	0.05	0	0.28	0	0.707045	0.986288	1.01742	up
cli-miR-451-5p	1113.44	1351.51	541.58	1226.71	1500.52	1316.28	0.135759	0.414944	0.550978	up
cli-miR-455-5p	23.7	21.43	26.56	15.31	11.78	17.59	0.186889	0.506305	-0.555024	down
cli-miR-458-5p	0	0.1	0.05	0.1	0	0	1	1	-0.511296	down
cli-miR-7a-2-3p	0	0.03	0	0.1	0	0	1	1	1.27006	up
cli-miR-9626-5p	0.07	0	0	0	0	0	1	1	-1.68442	down
cpa-miR8154	0	0	0.1	0	0	0.1	1	1	0.234136	up
cpi-let-7a-4-3p	7.02	6.62	4.39	9.87	19.35	9.41	0.00823511	0.0614969	1.19644	up
cpi-miR-106b-5p	0.68	0.36	0.16	0.4	1.82	0.93	0.057943	0.238573	1.50455	up
cpi-miR-107-3p	101.75	98.05	104.97	112.64	120.44	85.35	0.63833	0.925459	0.171915	up
cpi-miR-10a-3p	4.09	7.94	7.63	3.02	2.66	4.45	0.0891473	0.321478	-0.849953	down
cpi-miR-10c-3p	4.09	7.94	7.63	3.02	2.66	4.45	0.0889067	0.321392	-0.849954	down
cpi-miR-10c-5p	395.44	490.97	610.01	292.88	156.33	253.78	0.015899	0.0962472	-0.969938	down
cpi-miR-125a-3p	0.54	1.45	1.1	0.71	0.42	0.41	0.230977	0.589862	-0.910515	down
cpi-miR-129-3p	0	0.05	0.1	0	0.42	0.21	0.26499	0.652747	1.79813	up
cpi-miR-130a-3p	3.34	3.33	2.46	1.81	1.4	2.9	0.39945	0.778999	-0.431343	down
cpi-miR-130d-3p	16.28	16.39	16.15	6.65	6.17	6.72	0.00423677	0.0391901	-1.19947	down
cpi-miR-133a-3p	540.58	694.48	556.95	125.03	163.48	290.61	0.000182318	0.00403641	-1.51053	down
cpi-miR-135-5p	2.32	3.28	4.18	1.51	3.22	1.03	0.213657	0.558112	-0.716501	down
cpi-miR-1388-3p	212.77	141.44	224.21	300.13	408.57	279.44	0.0163913	0.0969347	0.878531	up
cpi-miR-1388-5p	18.53	16.8	22.84	34.15	31.83	22.86	0.081891	0.304666	0.718889	up
cpi-miR-144-5p	494.95	541	226.62	580.11	364.41	382.79	0.587794	0.89768	0.215909	up
cpi-miR-146a-5p	1.77	1.04	1.62	3.83	2.38	1.45	0.101948	0.357147	0.932687	up
cpi-miR-146b-5p	18.66	18.7	17.83	18.34	18.93	8.69	0.723083	0.99243	-0.159502	down
cpi-miR-15a-5p	40.52	44.87	32.1	43.52	46.27	47.07	0.380172	0.777447	0.339805	up
cpi-miR-15b-5p	39.37	37.36	26.35	65.89	81.04	41.49	0.0188829	0.105102	0.982101	up
cpi-miR-15c-5p	38.75	36.11	26.09	65.39	79.64	40.97	0.017295	0.100614	0.993977	up
cpi-miR-1677b-3p	0	0	0.1	0	0	0	0.599683	0.89768	-2.42558	down
cpi-miR-1677d-5p	0	0	0	0.1	0	0	1	1	2.62088	up
cpi-miR-16c-5p	2826.59	3263.84	2374.79	3923.74	2612.53	2822.81	0.43036	0.801427	0.273232	up
cpi-miR-17-5p	21.66	22.42	18.04	22.06	28.74	20.28	0.448075	0.822836	0.302456	up
cpi-miR-181a-3p	85.07	61.1	83.59	74.55	95.76	84.83	0.485888	0.864239	0.264868	up
cpi-miR-187-3p	13.15	19.8	15.79	12.9	16.4	15.42	0.95727	1	-0.0257608	down
cpi-miR-18b-3p	0.27	0.2	0.42	0	0.7	0	0.813267	1	-0.422021	down
cpi-miR-196-2-3p	0.14	0.03	0	0	0	0	0.568858	0.89768	-2.79975	down
cpi-miR-199-5p	1520.33	1517.56	1307.37	471.3	584.53	1202.89	0.0386918	0.168332	-0.813053	down
cpi-miR-1b-3p	2402.13	4730.02	4197.86	551.5	289.81	1410.11	4.39e-05	0.00170476	-2.20501	down
cpi-miR-1b-5p	0.82	2.24	1.31	0.1	0	0.1	3.05e-05	0.00170476	-4.0895	down
cpi-miR-203-3p	1593.75	71.69	623.7	138.43	87.91	106.25	0.000232782	0.00466404	-2.59246	down
cpi-miR-212-5p	1.29	0.74	2.4	1.21	1.54	0.72	0.707308	0.986288	-0.258631	down
cpi-miR-214-3p	75.12	73.24	74.75	28.91	18.37	60.94	0.0611772	0.248481	-0.90124	down
cpi-miR-214-5p	12.6	11.83	11.92	3.93	3.08	7.66	0.0147813	0.0922039	-1.16579	down
cpi-miR-218-3p	0	0	0	0	0	0.31	0.275719	0.667816	4.03102	up
cpi-miR-2184-5p	23.97	23.57	23.58	7.25	8.27	14.07	0.0100049	0.0714901	-1.13837	down
cpi-miR-219-3p	0	1.09	0	0	0	0	0.0313879	0.14552	-5.67557	down
cpi-miR-221-5p	6.2	4.78	6.17	6.04	2.52	1.66	0.260946	0.650062	-0.601965	down
cpi-miR-222a-5p	44.61	38.68	41.04	38.69	36.73	34.24	0.875978	1	-0.0603321	down
cpi-miR-222b-3p	19.07	11.17	21.12	35.77	59.03	33.93	0.000943463	0.0138484	1.42441	up
cpi-miR-222b-5p	3.61	5.75	6.01	5.74	5.19	2.48	0.838584	1	-0.110588	down
cpi-miR-24-3p	33.37	29.6	30.9	34.76	39.26	34.76	0.386186	0.777447	0.328141	up
cpi-miR-26-3p	0.54	0.64	0.94	0.3	1.4	0.31	1	1	-0.074653	down
cpi-miR-30a-5p	1417.62	1198.33	1271.14	1516.06	1830.16	1366.04	0.219113	0.566154	0.390335	up
cpi-miR-338b-3p	1200.69	926.44	876.62	349.6	252.38	652.6	0.00716394	0.0562518	-1.11034	down
cpi-miR-363-3p	3.34	4.48	4.97	3.63	4.35	3.21	0.851364	1	-0.104535	down
cpi-miR-451-3p	95.28	98.59	24.2	72.03	224.9	166.77	0.0201599	0.1109	1.2057	up
cpi-miR-451-5p	1113.38	1351.51	541.74	1226.61	1500.38	1317.1	0.135671	0.414944	0.551151	up
cpi-miR-454-3p	81.8	78.38	87.41	37.68	51.32	40.24	0.0312374	0.14552	-0.833928	down
cpi-miR-455-3p	3.41	7.81	2.77	2.22	1.12	0.41	0.00788262	0.059806	-1.77857	down
cpi-miR-458-5p	0	0.1	0.05	0.1	0	0	1	1	-0.511429	down
cpi-miR-459-5p	0	0.18	0	0.3	0	0.21	0.375467	0.777447	1.32771	up
cpi-miR-489-3p	14.64	17.38	14.79	2.01	2.1	4.86	7.82e-06	0.000621343	-2.24621	down
cpi-miR-599-3p	1.16	0.46	1.52	113.64	17.53	28.76	3.48e-13	2.35e-10	5.84127	up
cpi-miR-726-3p	0.14	0	0.16	0.5	0.28	0	0.339972	0.756515	1.62931	up
cpi-miR-727-3p	2.18	2.44	2.56	1.31	1.68	5.48	0.556587	0.89768	0.370714	up
cpi-miR-737-5p	53.53	45.3	41.93	52.49	49.35	51.73	0.517185	0.886451	0.253405	up
cpi-miR-92a-3p	556.45	300.29	570.91	736.67	1097.7	689.02	0.01346	0.0867743	0.926947	up
cpi-miR-98-5p	62.73	62.09	66.49	85.84	66.32	112.77	0.13511	0.414944	0.59741	up
cpi-miR-99b-3p	0.48	0.2	0.26	0	0	0	0.0181073	0.103135	-5.30963	down
cpi-miR-99b-5p	526.62	574.55	696.05	643.18	428.06	481.28	0.794286	1	-0.0940905	down
cpo-miR-10a-5p	285.44	307.08	458.3	84.02	68.84	78.94	1.54e-07	1.66e-05	-2.07291	down
cpo-miR-10b-3p	4.15	4.07	4.76	2.32	2.24	4.66	0.474095	0.851358	-0.362221	down
cpo-miR-10b-5p	680.95	800.98	1065.54	377.5	225.46	333.75	0.000640409	0.00994665	-1.32649	down
cpo-miR-1277-5p	0	0	0	0	0.14	0	0.590586	0.89768	2.70781	up
cpo-miR-1388-3p	0.61	0.59	0.94	1.91	2.24	1.76	0.00604332	0.0523173	1.56422	up
cpo-miR-139-5p	7.08	6.46	6.17	5.04	9.53	5.07	0.854188	1	0.0856963	up
cpo-miR-152-5p	1.77	1.17	1.73	0.81	1.12	0.72	0.225931	0.579525	-0.699305	down
cpo-miR-15b-5p	0.82	0.89	0.78	1.41	2.52	1.76	0.0213506	0.113743	1.26384	up
cpo-miR-181b-3p	0.75	1.2	1.83	1.31	3.22	1.24	0.290763	0.688299	0.645275	up
cpo-miR-1b-5p	1.91	3.13	1.57	0.6	0	0.1	0.000201867	0.00429197	-2.96381	down
cpo-miR-20b-5p	6.33	7.71	6.48	6.25	8.27	4.86	0.980491	1	0.00962186	up
cpo-miR-218-3p	0.2	0.05	0.31	0	0	0	0.0434393	0.183615	-4.61537	down
cpo-miR-222-5p	2.86	2.52	2.61	2.52	4.91	1.55	0.646594	0.93362	0.242799	up
cpo-miR-2387-5p	0	0	0	0	0	0.31	0.27551	0.667816	4.03105	up
cpo-miR-23a-3p	208.07	182.74	219.45	304.86	186.48	225.43	0.334239	0.752123	0.360843	up
cpo-miR-30c-3p	0.48	0.71	0.68	1.01	0.7	0.52	0.629018	0.91502	0.341394	up
cpo-miR-342-5p	0	0.05	0	0	0	0	1	1	-1.97219	down
cpo-miR-454-5p	0	0.15	0	0	0	0	0.589207	0.89768	-3.15475	down
cpo-miR-485-3p	0	0.03	0	0	0	0	1	1	-1.33903	down
cpo-miR-509a-3p	0	0	0	0.1	0	0	1	1	2.62082	up
cqu-miR-210-3p	0.27	0.05	0	0.2	0.28	0	0.70285	0.986288	0.775956	up
cqu-miR-92	522.67	283.67	536.3	701.31	1055.78	652.5	0.011671	0.0786119	0.948368	up
cre-miR1171	0	0	0.1	0	0.28	0	0.732737	1	1.20554	up
crm-miR-1-3p	2401.11	4728.62	4196.03	551.29	289.39	1409.28	4.38e-05	0.00170476	-2.20538	down
crm-miR-235-3p	0.68	0.15	0.63	0.1	0.56	0.1	0.45491	0.832461	-0.860394	down
crm-miR-7607	0.07	0	0	0	0	0	1	1	-1.68347	down
csa-let-7c	4.5	5.47	5.7	12.49	3.65	12.41	0.0563699	0.232806	1.00791	up
csa-miR-31	36.57	17.92	31	30.53	15.98	19.55	0.619364	0.907238	-0.223547	down
csa-miR-92a	2.66	1.68	3.71	4.13	9.81	4.03	0.0209288	0.113393	1.23544	up
csa-miR-92c	0.2	0.48	0.94	0.81	1.26	0.41	0.411328	0.787449	0.629178	up
csi-miR3948	0	0	0.1	0	0	0	0.599767	0.89768	-2.42566	down
cte-miR-1	2402.2	4730.12	4197.91	551.6	289.81	1410.21	4.41e-05	0.00170476	-2.2049	down
cte-miR-10a	69.81	117.72	101.68	79.49	69.12	56.38	0.329899	0.74753	-0.39614	down
cte-miR-10b	1.5	2.04	3.61	1.31	0.14	1.66	0.147103	0.432815	-1.04013	down
cte-miR-10c	1.98	2.24	3.87	1.41	0.14	1.86	0.129753	0.409405	-1.07573	down
cte-miR-184b	111.43	7.05	63.2	29.32	23.84	19.04	0.0755016	0.288196	-1.16816	down
cte-miR-29a	452.24	440.36	309.21	205.43	353.75	245.3	0.191792	0.515966	-0.470188	down
cte-miR-29b	101.01	93.55	83.96	61.66	82.3	68.49	0.458099	0.836409	-0.277384	down
cte-miR-31	27.86	12.09	22.74	23.58	11.22	15.31	0.720788	0.99243	-0.168215	down
cte-miR-375	90.24	29.24	72.25	104.17	200.78	25.55	0.139398	0.414944	0.877469	up
cte-miR-7	4.43	3.94	4.7	1.01	3.79	2.9	0.208681	0.54883	-0.684086	down
cte-miR-92c	23.97	13.33	23.21	36.07	66.6	33	0.00357954	0.0354152	1.26313	up
dma-miR-10a	191.39	226.79	296.46	84.33	54.68	77.08	6.42e-05	0.00219618	-1.61017	down
dme-let-7-5p	9691.62	10191.8	10339	12701.2	12521.4	13072.5	0.157475	0.448197	0.456227	up
dme-miR-1-3p	310.92	568.62	546.91	82.21	76.55	239.61	0.000610907	0.00984437	-1.72384	down
dme-miR-10-5p	621.49	757.75	977.72	387.78	259.95	329.72	0.0020645	0.0238886	-1.1574	down
dme-miR-100-5p	508.77	555.76	670.96	622.42	410.53	466.49	0.794452	1	-0.0934873	down
dme-miR-124-3p	0.14	0	0.05	0	0	0.1	1	1	-0.293901	down
dme-miR-133-3p	540.58	694.48	556.95	125.03	163.48	290.61	0.000176339	0.0039363	-1.51053	down
dme-miR-184-3p	263.92	17.51	147.84	76.57	82.72	48.73	0.162258	0.46009	-0.893376	down
dme-miR-210-3p	11.1	13.54	11.4	13.8	17.67	9	0.541339	0.89768	0.260759	up
dme-miR-285-3p	23.57	24.56	24.26	19.95	26.5	24.21	0.856554	1	0.0722781	up
dme-miR-31a-5p	27.86	12.09	22.74	23.47	11.22	15.21	0.711866	0.987544	-0.17426	down
dme-miR-33-5p	5.24	3.66	1.88	2.42	4.63	2.69	0.98413	1	-0.0289511	down
dme-miR-7-5p	29.35	26.16	28.8	24.18	29.72	22.66	0.941555	1	-0.0302379	down
dme-miR-92a-3p	7.29	3.13	5.75	8.66	18.79	7.55	0.0142533	0.0900386	1.21778	up
dme-miR-92b-3p	0.14	0.05	0.1	0	0.14	0.41	0.55479	0.89768	1.10032	up
dme-miR-993-5p	0.2	0.46	0.78	0.3	0.14	0.83	1	1	-0.0555718	down
dme-miR-9a-5p	8.17	72.58	9.31	3.22	10.1	4.14	0.00261576	0.0266611	-2.32266	down
dno-miR-106a-5p	0.61	0.28	0.1	0.4	1.4	0.83	0.0559712	0.231868	1.52716	up
dno-miR-133a-5p	0.48	0.53	0.42	0	0	0	0.00102839	0.0146193	-5.98127	down
dno-miR-138-3p	0.07	0.08	0	0.1	0	0	1	1	-0.288123	down
dno-miR-1388-3p	0.61	0.56	0.94	1.91	2.24	1.76	0.00490977	0.0436227	1.58438	up
dno-miR-1388-5p	18.53	16.9	23	33.95	32.11	22.97	0.0828452	0.306948	0.714722	up
dno-miR-146a-5p	14.58	15.75	16	28.61	84.27	19.76	0.00195112	0.0234221	1.57812	up
dno-miR-153a-3p	0.27	0.41	0.31	0	0	0.21	0.126741	0.407118	-1.97225	down
dno-miR-181a-2-3p	0	0	0.1	0	0	0	0.599849	0.89768	-2.42574	down
dno-miR-181b-2-3p	1.23	0.97	0.84	0.5	0	0.21	0.0228709	0.118342	-1.81171	down
dno-miR-184-5p	0.95	0.13	0.84	0.4	0	0.41	0.388085	0.777447	-0.946668	down
dno-miR-18b-3p	0.14	0.1	0	0.2	0.14	0.21	0.339506	0.756515	1.26655	up
dno-miR-192-5p	0.48	5.37	2.25	3.93	1.68	1.55	0.915636	1	-0.0934795	down
dno-miR-196c-5p	222.99	228.32	294.42	68.91	61.27	118.15	0.000362131	0.00652078	-1.4653	down
dno-miR-200b-3p	75.06	59.24	41.45	30.12	51.88	14.59	0.105511	0.365836	-0.761396	down
dno-miR-24b-3p	29.15	24.61	25.72	30.63	32.53	29.8	0.370222	0.777447	0.345475	up
dno-miR-455-3p	1.77	3.21	1.1	0.91	0.28	0.31	0.00964281	0.069426	-1.85565	down
dps-miR-10	621.49	757.75	977.72	387.78	259.95	329.72	0.00207502	0.0238886	-1.1574	down
dps-miR-210a	11.1	13.54	11.4	13.8	17.67	9	0.540996	0.89768	0.260754	up
dps-miR-219	0	0.43	0	0	0	0	0.129763	0.409405	-4.43296	down
dps-miR-33	5.24	3.66	1.88	2.42	4.63	2.69	0.98412	1	-0.0289575	down
dps-miR-993-5p	0.2	0.46	0.78	0.3	0.14	0.83	1	1	-0.0555533	down
dpu-miR-153	0.54	0.61	0.42	0.2	0.14	0.41	0.289569	0.686679	-0.888071	down
dpu-miR-33	5.58	3.97	2.09	2.72	5.47	2.9	0.927103	1	0.0435251	up
dpu-miR-375	0.34	0.03	0.26	2.52	0.28	0	0.0772507	0.292233	2.37971	up
dpu-miR-92	0.82	0.2	0.73	0.1	0.7	0.52	0.800419	1	-0.285627	down
dqu-miR-100-5p	753.01	805.64	957.17	883.76	800.18	650.95	0.999423	1	-0.000294794	down
dqu-miR-184-3p	263.92	17.51	147.84	76.57	82.72	48.73	0.162295	0.46009	-0.893376	down
dqu-miR-210-3p	0.34	0.08	0.1	0.4	0.28	0.21	0.330814	0.748348	1.03786	up
dqu-miR-3785-3p	0	0.03	0	0	0	0	1	1	-1.33944	down
dqu-miR-993-5p	1.09	1.58	2.56	1.31	0.42	1.76	0.517125	0.886451	-0.441561	down
dre-let-7d-5p	1964.67	1933.97	2179.17	2168.91	1917.37	2042.85	0.690148	0.978805	0.128887	up
dre-let-7g	10412.8	11007.7	11078.4	13760.5	13425.4	13932.4	0.156261	0.448004	0.454195	up
dre-let-7h	48.83	54.33	56.82	74.45	52.86	73.35	0.262746	0.652747	0.448984	up
dre-let-7j	15.87	20.05	16.21	18.84	23.13	20.17	0.374951	0.777447	0.357943	up
dre-miR-100-2-3p	12.4	9.34	9.46	10.38	8.97	8.79	0.973001	1	-0.0156439	down
dre-miR-100-3p	3	2.67	3.66	0.5	0.98	2.9	0.136482	0.414944	-0.951433	down
dre-miR-101a	3014.64	2367.27	2043.68	1744.76	2567.66	2492.89	0.992967	1	-0.00292324	down
dre-miR-101b	3013.75	2366.46	2042.94	1743.95	2566.26	2492.06	0.992564	1	-0.00308582	down
dre-miR-107a-5p	1.77	1.15	0.94	0.71	1.68	0.93	0.87685	1	-0.113584	down
dre-miR-107b	6.33	8.35	6.17	8.87	12.2	7.45	0.202083	0.534075	0.543009	up
dre-miR-10a-3p	19	22.95	27.5	3.73	4.35	6.21	2.11e-06	0.000210639	-2.17114	down
dre-miR-10a-5p	771.47	946.93	1196.02	482.68	306.36	403.79	0.00207763	0.0238886	-1.17449	down
dre-miR-10b-2-3p	0.54	0.33	0.16	0.3	0.42	0	0.699582	0.986288	-0.411143	down
dre-miR-10b-3p	4.77	5.09	5.28	2.82	2.24	5.48	0.44337	0.816321	-0.384439	down
dre-miR-10c-3p	4.09	7.94	7.53	3.02	2.66	4.45	0.0923305	0.329874	-0.842038	down
dre-miR-10c-5p	378.48	462.5	593.17	189.71	150.3	150.43	0.000146056	0.00359191	-1.44198	down
dre-miR-10d-3p	0.27	1.02	0	0.4	0	0.62	0.943002	1	-0.191678	down
dre-miR-10d-5p	399.32	500.34	615.86	294.39	157.46	256.05	0.0149849	0.0924071	-0.978273	down
dre-miR-125a	1433.76	718.33	1431.89	827.14	900.15	1430.39	0.89091	1	-0.0523001	down
dre-miR-125b-1-3p	8.65	5.55	8	3.12	3.22	8.07	0.347192	0.756872	-0.475164	down
dre-miR-125b-2-3p	19.62	9.09	17.36	19.85	19.35	16.86	0.347521	0.756979	0.413748	up
dre-miR-125b-3-3p	0.61	0.61	0.68	0.2	0.56	0.72	0.787698	1	-0.25533	down
dre-miR-125c-3p	3.27	2.49	4.29	3.02	55.66	3.52	0.00232218	0.0253936	2.64185	up
dre-miR-125c-5p	8836.04	5906.67	8729.4	7144.26	6779.56	8747.45	0.825432	1	0.0762508	up
dre-miR-126a-3p	5620.21	8280.69	5497.34	9660.24	5478.13	5991.06	0.511153	0.884145	0.248089	up
dre-miR-126b-3p	5620.14	8280.69	5497.34	9660.24	5478.13	5991.06	0.510841	0.884145	0.248094	up
dre-miR-128-3p	557.95	431.88	497.82	643.88	705.68	588.46	0.133065	0.414944	0.499438	up
dre-miR-128-5p	4.09	2.04	3.19	3.83	3.37	4.76	0.305351	0.71469	0.513995	up
dre-miR-129-1-3p	0	0.05	0.1	0	0.42	0.21	0.265709	0.65303	1.79829	up
dre-miR-129-5p	5.86	4.53	9.72	1.21	15.98	2.48	0.988171	1	-0.016161	down
dre-miR-130b	5.11	6.85	6.12	0.91	0	2.28	0.00189708	0.0231336	-2.31803	down
dre-miR-132-5p	1.5	0.48	0.94	0.6	0.28	0.72	0.410793	0.787449	-0.626964	down
dre-miR-133a-2-5p	4.84	4.94	5.59	0.2	0	1.34	3.91e-05	0.00170476	-3.09915	down
dre-miR-133b-5p	0.48	0.18	0.31	0	0	0	0.0189631	0.105102	-5.34651	down
dre-miR-133c-3p	38.21	64.71	50.45	10.28	11.08	18.52	4.42e-05	0.00170476	-1.83159	down
dre-miR-133c-5p	0.2	0.28	0.16	0	0	0.1	0.15415	0.445779	-2.23775	down
dre-miR-135c	1.84	1.6	2.67	1.51	1.54	0.21	0.240198	0.608607	-0.820392	down
dre-miR-137-3p	12.87	12.22	17.67	1.91	20.47	5.59	0.367006	0.777447	-0.577279	down
dre-miR-138-2-3p	0	0.1	0.05	0	0	0	0.554336	0.89768	-3.13448	down
dre-miR-138-3p	0.14	0.05	0.05	0.1	0.14	0.21	0.58882	0.89768	1.09256	up
dre-miR-1388-5p	18.59	16.9	23	34.15	32.11	23.07	0.081053	0.303171	0.71835	up
dre-miR-139-3p	0.48	0.25	0.42	1.01	1.68	0.21	0.08422	0.310339	1.41865	up
dre-miR-139-5p	10.76	10.54	9.67	7.35	12.34	7.86	0.872096	1	-0.0710313	down
dre-miR-140-3p	116.06	120.4	96.14	109.11	120.58	81.63	0.962538	1	0.016887	up
dre-miR-141-3p	324.81	172.41	176.27	62.56	159.14	36	0.00810114	0.0609504	-1.28937	down
dre-miR-141-5p	0.14	0.03	0	0	0	0	0.568587	0.89768	-2.79948	down
dre-miR-142b-5p	386.72	308.28	283.13	467.67	988.76	555.66	0.00167946	0.0217983	1.14245	up
dre-miR-144-5p	495.02	541.51	226.62	580.41	364.41	383.31	0.587539	0.89768	0.21615	up
dre-miR-145-5p	81.05	146.05	88.19	34.76	43.61	44.8	0.00248151	0.0265003	-1.25366	down
dre-miR-146a	1859.44	1469.43	1885.28	1432.84	2548.17	1116.5	0.870248	1	0.0585631	up
dre-miR-146b	353.55	348.51	353.91	637.33	2464.47	561.87	0.00016961	0.0038375	1.85429	up
dre-miR-148	960.81	915.63	936.05	397.55	445.73	637.71	0.0248587	0.124802	-0.803335	down
dre-miR-150	1147.91	633.48	1101.19	4549.29	3772.2	3610.73	3.2e-09	4.4e-07	2.17681	up
dre-miR-152	774.06	776.58	749.85	325.92	356.55	508.28	0.0189997	0.105102	-0.828272	down
dre-miR-153b-3p	2.18	3.38	1.93	0.71	0.98	2.69	0.309433	0.721121	-0.647986	down
dre-miR-153b-5p	0	0.1	0.1	0	0	0	0.321496	0.737241	-3.44771	down
dre-miR-153c-3p	2.18	3.61	2.2	0.71	0.98	2.9	0.29578	0.694406	-0.674063	down
dre-miR-153c-5p	0	0.1	0.1	0	0	0	0.321607	0.737241	-3.44763	down
dre-miR-15a-3p	0.54	0.13	0.42	0.2	0.28	0.21	0.67853	0.964584	-0.453198	down
dre-miR-15a-5p	29.7	32.14	24.57	32.24	32.95	33	0.429892	0.801337	0.303729	up
dre-miR-15b-5p	39.37	37.36	26.35	65.89	81.04	41.49	0.0188984	0.105102	0.982101	up
dre-miR-15c	213.86	191.93	193.06	468.28	580.05	280.78	0.000767287	0.0115779	1.2544	up
dre-miR-16b	4609	5240.03	3770.35	5899.82	4168.57	4449.66	0.519745	0.888711	0.220112	up
dre-miR-16c-3p	141.05	127.5	130.32	188	232.19	129.32	0.122302	0.400895	0.567694	up
dre-miR-16c-5p	4597.96	5225.55	3766.17	5879.26	4153.01	4433.52	0.523288	0.890051	0.218039	up
dre-miR-1788-3p	1.09	0	0.05	0	0.28	0	0.3412	0.756515	-1.8735	down
dre-miR-17a-2-3p	0	0.36	0.31	0.2	0	0.1	0.51389	0.886451	-0.975446	down
dre-miR-17a-3p	0	0.36	0.31	0.2	0	0.1	0.513541	0.886451	-0.975505	down
dre-miR-17a-5p	21.66	22.42	18.04	22.06	28.74	20.28	0.448013	0.822836	0.302456	up
dre-miR-181a-2-3p	76.15	53.98	75.49	66.59	88.19	79.87	0.426283	0.798255	0.30399	up
dre-miR-181a-3-3p	0.27	0.1	0.31	0.6	0.84	0.21	0.138614	0.414944	1.39233	up
dre-miR-181a-4-3p	0.41	0.97	0.63	0.5	0.84	0.52	1	1	-0.0835791	down
dre-miR-181c-3p	0.34	0.59	0.99	0.81	0.84	0.41	0.822192	1	0.166225	up
dre-miR-181c-5p	105.98	63.8	92.53	96.82	75.43	59.69	0.904446	1	-0.0481945	down
dre-miR-181d-5p	0.27	1.32	0.37	0.1	0.28	0	0.039416	0.169797	-2.38762	down
dre-miR-18b-3p	0.34	0.33	0.42	0.2	0.7	0.72	0.391998	0.777447	0.652653	up
dre-miR-18b-5p	2.79	1.76	2.25	2.01	4.49	1.34	0.594789	0.89768	0.291129	up
dre-miR-18c	20.64	19.75	17.25	11.38	19.63	14.9	0.595078	0.89768	-0.223772	down
dre-miR-190b	0.2	0.56	0.63	0	0	0	0.00229393	0.0252894	-5.98723	down
dre-miR-192	13.35	98.03	28.8	47.75	27.06	15.21	0.394726	0.777447	-0.547559	down
dre-miR-193a-5p	5.58	3.26	4.55	1.91	2.52	4.35	0.365239	0.777447	-0.463432	down
dre-miR-193b-3p	1.16	0.46	1.83	0.2	1.26	0.41	0.321537	0.737241	-0.834008	down
dre-miR-193b-5p	5.58	2.06	8.26	2.01	1.4	1.86	0.0153464	0.0942058	-1.45315	down
dre-miR-194a	4.09	33.34	7.37	7.15	4.49	3.62	0.0338145	0.151288	-1.46092	down
dre-miR-194b	0.14	0.05	0.1	0	0	0.1	0.744797	1	-1.0213	down
dre-miR-196b	312.89	335.82	411.46	119.59	97.17	179.5	0.000995672	0.0142292	-1.29866	down
dre-miR-196c	180.42	187.45	242.82	52.59	47.25	86.39	7.44e-05	0.00227081	-1.59391	down
dre-miR-196d	181.44	188.06	243.61	52.79	47.67	86.59	7.33e-05	0.00227081	-1.59329	down
dre-miR-199-3-3p	6868.44	7179.29	7702.75	2817.02	2456.61	5369.6	0.0197113	0.108653	-0.903381	down
dre-miR-199-3p	7855.75	8021.34	8674.35	3252.86	2790.03	6076.1	0.0211168	0.113393	-0.889967	down
dre-miR-19a-5p	0	0.05	0	0.3	0	0	0.53624	0.89768	2.04353	up
dre-miR-19b-5p	0.14	0.03	0.1	0.4	0.84	0.31	0.0135292	0.0867743	2.70674	up
dre-miR-19c-3p	120.83	173.02	118.67	84.02	101.23	70.76	0.112663	0.378485	-0.586552	down
dre-miR-19c-5p	0.34	0.03	0	0	0	0	0.20745	0.546656	-3.88151	down
dre-miR-19d-3p	104.34	124.98	76.01	81.91	67.58	66.11	0.328799	0.74629	-0.376715	down
dre-miR-19d-5p	0.14	0.05	0	0	0.14	0	1	1	-0.375394	down
dre-miR-200b-5p	1.84	0.43	1.25	0.5	1.4	0	0.411257	0.787449	-0.81445	down
dre-miR-200c-3p	82.34	60.34	44.54	31.03	51.88	15.83	0.0801896	0.302081	-0.816782	down
dre-miR-200c-5p	0.14	0	0.1	0	0	0	0.328507	0.74629	-3.30927	down
dre-miR-202-5p	0.27	1.5	0.58	0.1	0.28	0	0.0159996	0.0962472	-2.64423	down
dre-miR-203b-3p	1594.7	71.59	623.81	138.43	87.21	106.15	0.000230665	0.00466404	-2.59629	down
dre-miR-204-2-3p	0.89	0.51	1.2	0.91	0	0	0.219115	0.566154	-1.27748	down
dre-miR-204-3-3p	1.63	0.61	1.62	1.01	0	0.21	0.100299	0.352589	-1.4166	down
dre-miR-205-3p	1.02	0.13	0.68	0	0	0.21	0.0381518	0.167015	-2.73723	down
dre-miR-206-5p	1.09	0.74	0.26	0.5	0	0	0.0962107	0.340137	-1.73795	down
dre-miR-20a-3p	0.27	0.59	0.47	0.2	1.26	0.21	0.729659	0.998057	0.270084	up
dre-miR-20b-5p	21.18	22.24	17.36	21.86	26.92	19.86	0.475365	0.852564	0.285724	up
dre-miR-21	6473.55	4674.36	6362.61	8598.86	14615.3	7145.01	0.014269	0.0900386	0.890139	up
dre-miR-210-3p	13.28	17.64	14.38	15.31	21.31	11.79	0.656251	0.943705	0.186473	up
dre-miR-210-5p	163.53	134.77	167.65	170.26	206.67	157.98	0.385531	0.777447	0.308192	up
dre-miR-216b	0.48	0.36	0.21	0.1	0	0.1	0.111095	0.376497	-1.9812	down
dre-miR-217	2.45	3.74	4.23	2.22	1.68	1.66	0.124826	0.403296	-0.803045	down
dre-miR-2184	24.72	24.61	24.1	7.46	8.55	14.59	0.0110495	0.0759406	-1.13676	down
dre-miR-2187-5p	0.07	0.18	0.1	0	0	0	0.112206	0.378361	-4.11164	down
dre-miR-2188-3p	5.99	4.02	1.36	4.63	3.51	5.9	0.382535	0.777447	0.477409	up
dre-miR-2188-5p	778.76	645.67	224.16	494.88	606.55	495.45	0.817615	1	0.0950039	up
dre-miR-218a	113.13	86.02	98.75	120.8	143.57	60.73	0.565329	0.89768	0.232864	up
dre-miR-218b	13.01	13.79	13.7	10.58	14.02	7.86	0.60446	0.900094	-0.223035	down
dre-miR-219-3p	0	0.03	0	0.1	0	0	1	1	1.27003	up
dre-miR-219-5p	0	0.43	0	0	0	0	0.129499	0.409405	-4.43314	down
dre-miR-2192	0.14	0	0.16	0	0.14	0	0.762367	1	-0.928951	down
dre-miR-222a-5p	199.97	167.17	194.68	180.44	143.86	119.08	0.547131	0.89768	-0.220083	down
dre-miR-222b	19.07	11.17	21.12	35.77	59.03	33.93	0.000940866	0.0138484	1.42441	up
dre-miR-22a-3p	1446.29	1489.46	1670.27	1837.75	1102.75	1153.75	0.894498	1	-0.0469355	down
dre-miR-22a-5p	14.64	19.72	19.5	19.44	13.74	13.55	0.835145	1	-0.0926102	down
dre-miR-22b-3p	35.89	26.47	34.97	35.77	27.76	36.93	0.657864	0.944652	0.176728	up
dre-miR-22b-5p	42.77	33.95	28.59	33.75	59.17	32.8	0.36865	0.777447	0.363019	up
dre-miR-23a-3-5p	0.89	1.07	0.68	2.22	0	1.24	0.523261	0.890051	0.573401	up
dre-miR-23a-3p	209.98	184.63	222.7	308.49	189.7	227.6	0.332304	0.750462	0.361985	up
dre-miR-23a-5p	0.82	1.09	0.73	2.22	0	1.45	0.463168	0.842266	0.643736	up
dre-miR-23b	206.03	183.46	218.83	298.62	189.28	222.53	0.344376	0.756515	0.351246	up
dre-miR-23b-5p	7.83	3.44	7.11	8.77	11.08	6.41	0.169616	0.473716	0.63435	up
dre-miR-24b-3p	33.37	29.6	30.9	34.76	39.26	34.76	0.386085	0.777447	0.328141	up
dre-miR-24b-5p	0.2	0.05	0.21	0.1	0.14	0.1	1	1	-0.195515	down
dre-miR-26a-2-3p	0.54	0.64	0.94	0.3	1.26	0.31	0.883685	1	-0.173419	down
dre-miR-26a-3p	1.57	3.46	3.35	1.71	3.37	1.55	0.614293	0.907238	-0.29363	down
dre-miR-26b	6714.24	6133.31	5907.86	4675.73	5588.34	6331.53	0.861541	1	-0.0565872	down
dre-miR-27a-3p	362.54	323.45	343.56	405.41	434.93	306.54	0.441289	0.81442	0.267769	up
dre-miR-27a-5p	69.81	38.33	71.62	88.66	67.86	71.8	0.251544	0.633198	0.473884	up
dre-miR-27b-3p	495.76	505.3	484.02	553.41	523.26	413.62	0.721036	0.99243	0.119237	up
dre-miR-27c-3p	444.55	467.36	443.51	488.53	472.51	368.93	0.799523	1	0.0851265	up
dre-miR-27c-5p	0	0.03	0	0	0	0	1	1	-1.33985	down
dre-miR-27d	325.49	299.65	321.29	362.09	402.54	281.4	0.464687	0.842266	0.253824	up
dre-miR-27e	170	157.55	166.81	182.56	152.41	114.22	0.955445	1	-0.0207179	down
dre-miR-29b	133.63	120.62	100.47	74.05	106	85.77	0.412626	0.787449	-0.301867	down
dre-miR-29b3-5p	0.14	0	0	0	0.42	0	0.655867	0.943705	1.69436	up
dre-miR-301a	25.61	21.05	18.56	19.65	31.83	20.79	0.523867	0.890474	0.257658	up
dre-miR-301b-3p	4.15	3	2.72	0.5	2.1	1.86	0.075056	0.287936	-1.04045	down
dre-miR-301b-5p	0	0.28	0.16	0	0	0	0.0668638	0.265197	-4.45125	down
dre-miR-301c-3p	13.76	10.87	8.47	5.94	11.22	11.17	0.822091	1	-0.102897	down
dre-miR-301c-5p	0.27	0.28	0.16	0	0	0	0.0109081	0.0754443	-4.99094	down
dre-miR-30a-3p	2.45	2.47	1.83	1.91	1.26	1.76	0.575733	0.89768	-0.309454	down
dre-miR-30a-5p	746.27	587.63	713.41	791.08	862.57	707.85	0.342492	0.756515	0.321322	up
dre-miR-30c-3p	16.89	26.14	25.51	17.83	20.61	17.07	0.617516	0.907238	-0.211046	down
dre-miR-30c-5p	126.27	190.28	115.48	178.43	138.25	123.73	0.704345	0.986288	0.144235	up
dre-miR-31	36.64	18.02	31.16	30.53	15.98	19.86	0.62097	0.907238	-0.222296	down
dre-miR-338-3p	1200.9	926.57	876.67	349.6	252.38	652.6	0.00717902	0.0562518	-1.11052	down
dre-miR-34b	0	0.59	0.05	0	0	0	0.0525889	0.21954	-4.95463	down
dre-miR-34c-3p	0	0.43	0	0	0	0	0.129132	0.408906	-4.43338	down
dre-miR-34c-5p	0	2.29	0.63	0	0	0	0.000447058	0.00779034	-7.05708	down
dre-miR-363-5p	0.68	0.76	0.58	0.91	1.54	0.21	0.558139	0.89768	0.436943	up
dre-miR-375	90.31	29.24	72.25	104.17	200.92	25.55	0.137898	0.414944	0.877579	up
dre-miR-429b	1.02	0.66	0.52	0.4	0.14	0.1	0.0647862	0.258094	-1.53643	down
dre-miR-430a-3p	0.54	0.05	0.26	0	0.42	0.41	1	1	0.142045	up
dre-miR-430b-5p	0	0	0.1	0	0	0	0.599931	0.89768	-2.42582	down
dre-miR-430c-3p	0.2	0.05	0	0	0	0	0.346465	0.756515	-3.42811	down
dre-miR-430i-3p	0.54	0.05	0.26	0	0.42	0.41	1	1	0.142098	up
dre-miR-454a	85.54	84.44	91.43	45.34	65.76	48	0.108673	0.373918	-0.615604	down
dre-miR-454b	81.8	78.38	87.41	37.68	51.32	40.24	0.0304765	0.14467	-0.83393	down
dre-miR-455-2-5p	23.7	21.43	26.56	15.31	11.78	17.59	0.186888	0.506305	-0.555024	down
dre-miR-455-3p	3.41	7.81	2.77	2.22	1.12	0.41	0.00783462	0.0597183	-1.77858	down
dre-miR-455-5p	23.7	21.43	26.56	15.31	11.78	17.59	0.187408	0.507204	-0.555029	down
dre-miR-456	44.68	36.42	55.15	53.09	65.34	45.52	0.36219	0.774401	0.368451	up
dre-miR-457a	291.91	317.93	167.39	233.23	218.59	269.19	0.946383	1	0.0251933	up
dre-miR-457b-3p	16.48	18.04	18.04	21.36	30.15	16.76	0.255863	0.64287	0.470468	up
dre-miR-457b-5p	102.37	133.15	86.31	117.67	125.07	99.94	0.577887	0.89768	0.202258	up
dre-miR-458-3p	88.2	71.69	84.37	110.22	146.52	104.59	0.0690575	0.271111	0.673069	up
dre-miR-458-5p	0	0.1	0.05	0.1	0	0	1	1	-0.511562	down
dre-miR-459-3p	0.14	0.18	0.1	0.91	0.42	0.41	0.0154623	0.0944882	2.08582	up
dre-miR-459-5p	0	0.18	0	0.3	0	0.21	0.374991	0.777447	1.32734	up
dre-miR-460-3p	0.41	0.13	0.1	0	0.42	0.21	1	1	0.0867525	up
dre-miR-460-5p	2.32	2.39	2.61	1.61	0.84	2.07	0.318327	0.737241	-0.543692	down
dre-miR-462	3537.58	2232.25	3002.78	4635.02	7218.14	4909.73	0.00207353	0.0238886	1.04497	up
dre-miR-499-5p	8.79	16.13	22.43	6.95	6.17	33.31	0.895819	1	0.0880847	up
dre-miR-7132-3p	10.62	6.44	11.66	19.34	15.28	16.04	0.0295719	0.141339	0.9466	up
dre-miR-7132-5p	5.65	3.26	4.23	7.15	4.63	2.28	0.665053	0.953454	0.237899	up
dre-miR-7133-5p	0.07	0.03	0.21	0	0	0	0.216341	0.563861	-3.76629	down
dre-miR-7147	3.88	4.22	2.88	6.04	2.24	2.9	0.748749	1	0.175275	up
dre-miR-722	14.03	15.07	13.43	2.52	1.96	6.83	0.000946795	0.0138484	-1.76259	down
dre-miR-724	23.02	24.18	19.76	6.95	3.22	10.45	0.00175391	0.0224517	-1.54569	down
dre-miR-725-3p	1455.76	57.72	560.92	132.18	97.31	89.9	0.000496615	0.00838348	-2.51414	down
dre-miR-725-5p	12.12	0.38	4.86	0.1	0.42	0.31	4.15e-05	0.00170476	-4.2148	down
dre-miR-726	0.14	0	0.16	0.5	0.28	0	0.339984	0.756515	1.6293	up
dre-miR-727-3p	2.18	2.44	2.56	1.31	1.68	5.48	0.556785	0.89768	0.370711	up
dre-miR-727-5p	7.36	5.12	6.74	5.54	5.05	27.42	0.0687129	0.270545	1.13907	up
dre-miR-728	0	0.13	0.16	0	0	0.1	0.757234	1	-1.20867	down
dre-miR-730	18.32	17.71	12.55	3.12	3.51	5.07	2.21e-05	0.00144434	-1.91866	down
dre-miR-731	113.95	55.81	98.91	192.93	315.33	217.57	9.49e-05	0.00256283	1.54635	up
dre-miR-733	3.68	2.16	1.88	0.4	0.7	1.14	0.00762493	0.0595229	-1.62009	down
dre-miR-734	0.2	0	0	0	0	0	0.401615	0.780302	-3.0416	down
dre-miR-735-3p	0.41	0.31	0.42	2.22	0	2.28	0.0243636	0.124035	2.16212	up
dre-miR-735-5p	0	0	0	0.2	0	0	0.385931	0.777447	3.4843	up
dre-miR-737-5p	53.53	45.3	41.98	52.59	49.35	51.73	0.515814	0.886451	0.25382	up
dre-miR-7b	29.49	26.36	29.07	24.08	30.15	22.86	0.939257	1	-0.0312915	down
dre-miR-9-3p	1.02	2.67	0.58	0.3	0.42	0	0.00645764	0.053705	-2.51133	down
dre-miR-9-4-3p	1.7	4.96	2.4	0.81	1.12	0.72	0.0067423	0.0545069	-1.70711	down
dre-miR-9-7-3p	2.52	7.3	2.77	1.11	1.26	0.72	0.00184088	0.0230195	-1.94593	down
dre-miR-92a-2-5p	0.14	0.15	0.1	0.2	0.56	0.21	0.220178	0.567462	1.25944	up
dre-miR-92a-5p	1.91	1.07	1.73	1.31	1.54	1.86	0.801503	1	0.149207	up
dre-miR-92b-3p	3.2	1.98	4.81	3.63	9.81	3.72	0.123182	0.401902	0.847334	up
dre-miR-93	28.4	36.65	33.46	46.24	48.79	34.86	0.205611	0.542869	0.500465	up
dvi-miR-100-5p	508.77	555.76	670.96	622.42	410.53	466.49	0.794552	1	-0.0934873	down
dvi-miR-125-5p	8837.81	5907.64	8731.54	7146.88	6780.68	8750.14	0.825289	1	0.0763647	up
dvi-miR-993-5p	0.2	0.46	0.78	0.3	0.14	0.83	1	1	-0.0555429	down
eca-miR-1388	18.59	16.9	23	34.15	32.11	23.07	0.0809708	0.303171	0.718351	up
eca-miR-301b-5p	0.27	0.28	0.16	0	0	0	0.0109224	0.0754443	-4.99092	down
eca-miR-7045	0	0	0	0	0	0.1	1	1	2.6299	up
eca-miR-8930	0	0	0	0.2	0	0	0.38569	0.777447	3.48435	up
eca-miR-8946	0	0	0	0	0.14	0	0.590695	0.89768	2.70787	up
eca-miR-8992	0	0	0	0.1	0	0	1	1	2.62076	up
eca-miR-9165	0	0	0	0.2	0	0	0.385308	0.777447	3.48443	up
eca-miR-9175	0	0.03	0	0	0	0	1	1	-1.34025	down
eel-miR-11050-3p	0.48	0.2	0.1	0.2	0.14	0.1	0.729568	0.998057	-0.572859	down
eel-miR-11051-5p	0.07	0.03	0.16	0	0	0	0.329396	0.747019	-3.49179	down
eel-miR-7552-2-3p	0.07	0.03	0	0	0	0	1	1	-2.21742	down
efu-let-7c	13188	13436.8	13991.8	16701.4	15184.9	17199.4	0.220736	0.567817	0.391321	up
efu-let-7d	17.44	18.96	20.75	29.72	34.63	30.93	0.0336013	0.151288	0.842024	up
efu-let-7e	9204.64	9721.69	9786.58	12096.7	11922.5	12429	0.165102	0.466689	0.458857	up
efu-let-7f	13113	13979.4	14218.5	18645.3	18522.8	17574.7	0.102162	0.357435	0.518496	up
efu-miR-101	3014.64	2367.27	2043.68	1744.76	2567.66	2492.89	0.992971	1	-0.00292323	down
efu-miR-103a	101.62	97.72	104.87	112.64	121.56	85.87	0.612685	0.907051	0.181767	up
efu-miR-103b	101.62	97.72	104.87	112.64	121.56	85.87	0.611336	0.907051	0.181767	up
efu-miR-107	101.75	98.05	104.97	112.64	120.44	85.35	0.63715	0.924741	0.171914	up
efu-miR-124	0.14	0	0.05	0	0	0.1	1	1	-0.293416	down
efu-miR-125b	8838.08	5908.09	8731.96	7146.98	6782.08	8750.55	0.82551	1	0.076409	up
efu-miR-126	5465.13	8089.75	5375.85	9464.29	5350.96	5828.22	0.508409	0.882815	0.249545	up
efu-miR-128b	557.95	431.88	497.82	643.88	705.68	588.46	0.133159	0.414944	0.499438	up
efu-miR-130	16.62	16.41	16.15	6.75	6.17	6.72	0.00421305	0.0391901	-1.20157	down
efu-miR-133-3p	540.58	694.48	556.95	125.03	163.48	290.61	0.000170492	0.0038375	-1.51053	down
efu-miR-1388	18.46	16.8	22.84	33.95	31.83	22.76	0.0841687	0.310339	0.715241	up
efu-miR-138a	2.93	1.76	2.46	0.71	1.26	0.83	0.0263548	0.130226	-1.24112	down
efu-miR-138b	2.93	1.76	2.46	0.71	1.26	0.83	0.0261973	0.130072	-1.24111	down
efu-miR-143	1392.49	1687.14	1555.68	506.97	723.62	801.68	0.00145701	0.0194821	-1.08332	down
efu-miR-145	81.05	146.05	88.19	34.76	43.61	44.8	0.00243616	0.0262154	-1.25366	down
efu-miR-148	956.32	912.12	929.68	394.83	444.32	633.77	0.0243782	0.124035	-0.803866	down
efu-miR-152	453.06	462.17	400.02	192.93	206.53	304.58	0.0336478	0.151288	-0.776448	down
efu-miR-153	0.89	1.02	0.78	0.3	0.28	0.62	0.156979	0.448004	-1.00886	down
efu-miR-155	69.27	55.63	119.92	138.93	179.89	111.94	0.0276014	0.133366	0.902137	up
efu-miR-16	3171.42	3587.21	2528.9	4090.18	2794.66	3091.69	0.497953	0.871845	0.233029	up
efu-miR-18	2.79	1.76	2.25	2.01	4.49	1.34	0.594647	0.89768	0.291126	up
efu-miR-181a	85.07	61.1	83.59	74.55	95.76	84.83	0.486085	0.864239	0.264868	up
efu-miR-181b	0.75	1.25	1.78	1.31	3.22	1.24	0.288019	0.686582	0.644445	up
efu-miR-181e	106.11	63.85	92.53	96.42	75.43	59.9	0.899867	1	-0.0504524	down
efu-miR-185	0	0	0	0.3	0	0	0.276821	0.668181	4.01537	up
efu-miR-19	122.46	146.43	91.06	93.49	84.69	81.32	0.358618	0.774401	-0.349525	down
efu-miR-192	13.35	98.03	28.8	47.75	27.06	15.21	0.39472	0.777447	-0.547559	down
efu-miR-199	7855.75	8021.39	8674.35	3252.86	2790.03	6076.1	0.0212189	0.11349	-0.88997	down
efu-miR-20	60.21	57.28	51.7	48.26	69.54	67.04	0.531882	0.89768	0.240911	up
efu-miR-200a	350.01	195.26	180.87	74.55	189.28	43.24	0.0182222	0.103135	-1.14422	down
efu-miR-200b	85	61.38	46.16	31.63	51.88	16.04	0.069749	0.271322	-0.844443	down
efu-miR-202	0	0.03	0	0	0	0	1	1	-1.34066	down
efu-miR-206	6090.09	8902.26	9112.37	1718.36	1625.87	3690.7	7.92e-05	0.00227678	-1.66045	down
efu-miR-211	538.47	321	824.76	77.48	46.55	81.73	3.58e-10	1.38e-07	-2.90896	down
efu-miR-214	75.12	73.24	74.75	28.91	18.37	60.94	0.0607278	0.247027	-0.901237	down
efu-miR-215	13.35	98.03	28.8	47.75	27.06	15.21	0.394715	0.777447	-0.547559	down
efu-miR-218a	113.13	86.02	98.75	120.8	143.57	60.73	0.565336	0.89768	0.232864	up
efu-miR-218b	113.13	86.02	98.75	120.8	143.57	60.73	0.564106	0.89768	0.232864	up
efu-miR-219	0	0.43	0	0	0	0	0.128732	0.408906	-4.43365	down
efu-miR-22	1448.54	1492.41	1673.09	1840.77	1105.13	1154.99	0.893818	1	-0.0471367	down
efu-miR-221	6.33	4.78	6.17	6.04	2.52	1.66	0.251437	0.633198	-0.612314	down
efu-miR-222	198.95	166.51	194.21	180.34	142.59	118.66	0.547179	0.89768	-0.220166	down
efu-miR-223	798.92	700.26	603.89	1466.89	2050.43	1381.76	4.84e-05	0.00180425	1.33199	up
efu-miR-23a	209.98	184.63	222.64	308.49	189.56	227.6	0.332666	0.750652	0.361859	up
efu-miR-23b	206.03	183.46	218.83	298.62	189.28	222.53	0.344416	0.756515	0.351246	up
efu-miR-25	1168.95	1078.14	1112.27	1399.09	1897.18	1087.33	0.142389	0.42078	0.4865	up
efu-miR-26a	6880.5	6263.94	6004.99	4763.68	5702.47	6455.89	0.85765	1	-0.0582383	down
efu-miR-26b	5672.59	5129.15	4920.63	3931.8	4868.5	5382.01	0.928209	1	-0.0293418	down
efu-miR-26c	6881.99	6265.92	6006.66	4764.38	5702.75	6456.3	0.857351	1	-0.0585085	down
efu-miR-27b	495.76	505.3	484.02	553.41	523.26	413.62	0.720763	0.99243	0.119237	up
efu-miR-29a	691.78	746.12	504.31	337	535.88	367.17	0.119133	0.394557	-0.540298	down
efu-miR-29b	133.63	120.62	100.47	74.05	106	85.77	0.412556	0.787449	-0.301868	down
efu-miR-29c	703.7	759.33	519.94	347.08	550.46	381.03	0.127366	0.407118	-0.526207	down
efu-miR-30a	166.53	198.8	188.09	157.97	158.02	131.08	0.576407	0.89768	-0.200269	down
efu-miR-30b	126.27	190.28	115.48	178.43	138.25	123.84	0.705096	0.986288	0.144588	up
efu-miR-30c	0.48	0.71	0.68	1.01	0.7	0.52	0.628939	0.91502	0.341386	up
efu-miR-30d	3.13	3.21	2.56	3.73	3.51	2.69	0.57244	0.89768	0.271659	up
efu-miR-30e	160.19	193.74	182.5	152.73	152.27	126.73	0.568724	0.89768	-0.205885	down
efu-miR-34a	21.25	23.44	16.47	7.76	26.78	11.38	0.492749	0.86595	-0.337476	down
efu-miR-375	89.7	28.93	71.3	104.17	200.64	25.45	0.135044	0.414944	0.890274	up
efu-miR-429	67.36	24.61	31.89	15.82	26.22	7.35	0.0180149	0.103135	-1.20484	down
efu-miR-455	3.41	7.81	2.77	2.22	1.12	0.41	0.00779004	0.0597183	-1.77859	down
efu-miR-499	8.79	16.13	22.43	6.95	6.17	33.31	0.895882	1	0.0880836	up
efu-miR-7a	29.35	26.19	28.8	24.18	29.72	22.66	0.940592	1	-0.0306883	down
efu-miR-7b	29.76	26.64	29.12	24.18	30.15	22.86	0.922572	1	-0.0393499	down
efu-miR-9-5p	8.17	72.58	9.31	3.22	10.1	4.14	0.00261125	0.0266611	-2.32267	down
efu-miR-9188b	0	0	0	0	0	0.1	1	1	2.62989	up
efu-miR-9190	0	0	0	0	0	0.21	0.382888	0.777447	3.49723	up
efu-miR-9208	0.2	0	0	0	0	0	0.400895	0.780302	-3.04097	down
efu-miR-9226	0	0	0.1	0	0	0.1	1	1	0.234489	up
efu-miR-9250	0	0.03	0	0	0	0	1	1	-1.34106	down
efu-miR-9278	0	0	0	0	0.42	0	0.216626	0.563861	4.19105	up
efu-miR-92a	556.45	300.29	570.91	736.67	1097.7	689.02	0.013487	0.0867743	0.926947	up
efu-miR-93	0.2	0.23	0.37	0.71	0	0.62	0.413987	0.787449	0.906038	up
efu-miR-9335	0	0	0	0	0.14	0	0.590083	0.89768	2.70754	up
efu-miR-99a	778.42	831.67	985.87	909.45	818.68	671.74	0.986939	1	-0.00554714	down
egr-miR-10237-3p	0	0	0.1	0	0	0	0.600011	0.89768	-2.4259	down
egr-miR-10240-5p	0.14	0.05	0.37	0.71	0.42	1.03	0.0224898	0.116817	2.14491	up
egr-miR-10257-3p	0	0	0	0.4	0	0	0.150465	0.438884	4.40297	up
egr-miR-10280-5p	0	0	0	0.1	0	0	1	1	2.6207	up
egr-miR-10a-5p	0.54	0.87	0.78	0.3	0	0.52	0.151747	0.440245	-1.21039	down
egr-miR-125-5p	0	0.08	0.16	0.3	0.14	0.1	0.361027	0.774401	1.21288	up
egr-miR-9-5p	8.17	72.55	9.31	3.22	9.95	4.14	0.00256822	0.0266611	-2.33324	down
esi-miR3460-5p	0.14	0	0	0	0	0	0.596262	0.89768	-2.4971	down
esi-miR3461-5p	0	0	0.05	0	0	0	1	1	-1.62841	down
esi-miR3465-5p	0	0	0	0.2	0	0	0.384928	0.777447	3.48451	up
fhe-miR-10	0.54	0.87	0.78	0.3	0	0.52	0.151454	0.439867	-1.21037	down
fhe-miR-124	0.14	0	0.05	0	0	0.1	1	1	-0.294085	down
fhe-miR-125a	0	0.08	0.16	0.3	0.14	0.1	0.361101	0.774401	1.21288	up
fru-let-7j	15.19	19.44	15.32	17.83	23.13	18.42	0.387879	0.777447	0.350882	up
fru-miR-135b	0.48	1.71	1.57	0	1.68	0.83	0.540557	0.89768	-0.587926	down
fru-miR-137	12.8	12.16	17.67	1.91	20.33	5.59	0.362425	0.774401	-0.580465	down
fru-miR-138	2.93	1.76	2.46	0.71	1.26	0.83	0.026062	0.129877	-1.24111	down
fru-miR-152	956.32	912.12	929.68	394.83	444.32	633.77	0.0244706	0.124035	-0.803866	down
fru-miR-15a	29.35	31.45	24.05	32.04	31.97	32.49	0.427027	0.798255	0.305833	up
fru-miR-15b	44.75	40.87	28.54	72.44	86.79	45.73	0.0205272	0.112462	0.959242	up
fru-miR-216a	2.93	2.9	2.35	0.5	3.79	1.45	0.489591	0.864305	-0.464723	down
fru-miR-24-5p	0.27	0.2	0.42	0.3	0	0.1	0.533812	0.89768	-0.853439	down
fru-miR-30c	86.63	125.15	74.96	95.11	69.82	76.56	0.751569	1	-0.12563	down
fru-miR-458	88	71.51	84.06	109.71	146.1	103.77	0.0704457	0.27299	0.670089	up
fru-miR-489	14.64	17.38	14.79	2.01	2.1	4.86	7.73e-06	0.000621343	-2.24621	down
fve-miR11295	0	0	0	0.1	0	0	1	1	2.62063	up
gga-let-7a-2-3p	10.22	5.19	10.61	8.77	27.9	7.76	0.115894	0.388374	0.84426	up
gga-let-7g-5p	167.96	170.17	150.24	173.99	169.23	166.25	0.607425	0.903035	0.180437	up
gga-let-7i	473.02	393.46	479.06	633.71	956.51	346.17	0.109314	0.374265	0.617309	up
gga-let-7j-3p	7.02	6.62	4.39	9.87	19.35	9.41	0.00825645	0.0614969	1.19645	up
gga-let-7k-5p	4187.54	4933.91	4863.39	7082.1	7120.55	5620.37	0.0655673	0.260821	0.609494	up
gga-let-7l-5p	65.04	63.72	69.16	87.15	67.58	116.18	0.147044	0.432815	0.580788	up
gga-miR-100-3p	3	2.65	3.66	0.5	0.98	2.9	0.14174	0.419322	-0.947306	down
gga-miR-101-1-5p	6.4	5.83	8.16	2.92	3.93	4.35	0.0953997	0.3386	-0.756025	down
gga-miR-101-3p	3014.91	2367.3	2043.99	1744.76	2567.94	2493.4	0.993102	1	-0.00287326	down
gga-miR-106-5p	15.46	14.68	12.08	15.92	21.17	16.04	0.264089	0.652747	0.443022	up
gga-miR-10b-3p	4.77	5.06	5.12	2.62	2.24	5.48	0.439193	0.813621	-0.394956	down
gga-miR-10b-5p	681.16	801.16	1065.75	377.6	225.46	333.85	0.000648085	0.00994665	-1.3265	down
gga-miR-10c-3p	0	0.2	0.42	0	0	0	0.0391126	0.168759	-4.87344	down
gga-miR-122-5p	125.39	151.98	158.92	180.44	67.86	88.56	0.575388	0.89768	-0.242594	down
gga-miR-12207-5p	0	0	0	0.2	0	0	0.384548	0.777447	3.48459	up
gga-miR-12238-3p	0	0.05	0	0	0	0	1	1	-1.97094	down
gga-miR-12251-5p	0	0	0	0.1	0	0	1	1	2.62066	up
gga-miR-12253-5p	0	0	0	0.1	0	0	1	1	2.62055	up
gga-miR-12286-5p	0	0	0	0.1	0.42	0	0.106609	0.368177	4.53183	up
gga-miR-124a-3p	0.14	0	0.05	0	0	0.1	1	1	-0.293432	down
gga-miR-124b	0.14	0	0.05	0	0	0.1	1	1	-0.29291	down
gga-miR-124c-3p	0.54	0	0.05	0	0	0	0.086364	0.315229	-4.56269	down
gga-miR-126-3p	5465.06	8089.75	5375.85	9464.29	5350.96	5828.22	0.508058	0.882815	0.24955	up
gga-miR-129-3p	0	0.05	0.1	0	0.42	0.21	0.265372	0.652795	1.79821	up
gga-miR-1306-5p	0.07	0.13	0.26	0.5	1.54	0.21	0.0215432	0.114095	2.24571	up
gga-miR-130a-3p	16.62	16.41	16.15	6.75	6.17	6.72	0.0042022	0.0391901	-1.20157	down
gga-miR-130a-5p	0.34	0.15	0.37	0	0	0	0.00648019	0.053705	-5.19965	down
gga-miR-130b-3p	5.11	6.85	6.12	0.91	0	2.28	0.00188599	0.0231336	-2.31801	down
gga-miR-130b-5p	3.75	2.16	4.13	0.71	1.96	1.86	0.0682686	0.269581	-1.04335	down
gga-miR-130c-5p	0.34	0.1	0.37	0	0	0	0.0118182	0.0787404	-5.10018	down
gga-miR-132b-3p	0	0.05	0	0	0.14	0.1	0.688126	0.97771	1.51062	up
gga-miR-132b-5p	0.61	0.84	0.99	0.4	0.42	0.1	0.0853032	0.31299	-1.31926	down
gga-miR-132c-3p	0	0.05	0	0	0	0	1	1	-1.96971	down
gga-miR-133a-5p	4.84	4.94	5.59	0.2	0	1.34	4.03e-05	0.00170476	-3.09923	down
gga-miR-133b	540.72	695.22	557.52	125.63	162.78	290.71	0.000161243	0.00374182	-1.51151	down
gga-miR-133c-3p	540.58	694.58	556.95	125.03	163.48	290.61	0.000162086	0.00374182	-1.51062	down
gga-miR-137-3p	12.87	12.22	17.67	1.91	20.47	5.59	0.366989	0.777447	-0.577279	down
gga-miR-137-5p	0	0.1	0.1	0.1	0	0.21	0.792796	1	0.588904	up
gga-miR-138-1-3p	0.14	0.15	0.1	0.1	0.14	0.21	0.819005	1	0.264173	up
gga-miR-138-2-3p	0.14	0.05	0.05	0.1	0.14	0.21	0.588582	0.89768	1.0927	up
gga-miR-138-5p	0.41	0.15	0.73	0	0.28	0.1	0.167709	0.471855	-1.69673	down
gga-miR-140-3p	115.99	120.4	96.08	109.11	120.58	81.63	0.961479	1	0.0173998	up
gga-miR-140-5p	22.07	16.97	13.38	16.42	28.88	20.28	0.292934	0.689906	0.438294	up
gga-miR-142-3p	1497.85	1089.21	1437.07	2702.47	4352.11	2136.48	0.000273296	0.00516204	1.2899	up
gga-miR-142-5p	597.45	526.55	481.67	788.46	1432.94	845.76	0.0036316	0.0355852	1.03549	up
gga-miR-144-3p	107.75	70.11	27.86	68.51	75.57	97.15	0.398626	0.778999	0.389571	up
gga-miR-146b-5p	18.66	18.7	17.83	18.34	18.93	8.69	0.723103	0.99243	-0.159502	down
gga-miR-146c-5p	18.8	19.11	18.04	18.94	19.91	9.31	0.803035	1	-0.112063	down
gga-miR-153-3p	0.89	1.02	0.78	0.3	0.28	0.62	0.156762	0.448004	-1.00887	down
gga-miR-155	69.27	55.63	119.92	138.93	179.89	111.94	0.0275927	0.133366	0.902137	up
gga-miR-1558	0	0.03	0	0.3	0	0	0.256817	0.644668	2.68003	up
gga-miR-1599	0.14	0.13	0	0	0	0.1	0.756459	1	-1.0085	down
gga-miR-15a	40.52	44.87	32.1	43.52	46.27	47.07	0.381909	0.777447	0.339809	up
gga-miR-15b-5p	38.75	36.11	26.09	65.39	79.64	40.97	0.0173215	0.100614	0.993978	up
gga-miR-16-5p	3171.42	3587.21	2528.95	4090.18	2794.66	3091.69	0.49734	0.871845	0.23302	up
gga-miR-1623	0.14	0.03	0	0	0	0	0.568411	0.89768	-2.7993	down
gga-miR-1635	0	0.05	0	0	0	0	1	1	-1.9685	down
gga-miR-1643-3p	0.14	0	0	0	0	0	0.59592	0.89768	-2.49658	down
gga-miR-1654	0.07	0	0	0	0	0	1	1	-1.68252	down
gga-miR-17-5p	21.66	22.42	18.04	22.06	28.74	20.28	0.44807	0.822836	0.302456	up
gga-miR-1744-5p	0	0.03	0	0	0	0	1	1	-1.34145	down
gga-miR-1749-5p	0.07	0	0	0	0	0	1	1	-1.68158	down
gga-miR-1788-3p	1.09	0	0.05	0	0.28	0	0.340817	0.756515	-1.87352	down
gga-miR-181b-1-3p	1.84	1.98	2.35	1.61	3.22	1.34	0.922822	1	0.064944	up
gga-miR-181b-2-3p	2.25	2.39	3.08	1.81	3.22	1.45	0.75232	1	-0.181799	down
gga-miR-181b-5p	106.52	63.98	93	97.12	75.43	60	0.89935	1	-0.050769	down
gga-miR-184-5p	0.95	0.13	0.84	0.4	0	0.41	0.387666	0.777447	-0.946548	down
gga-miR-187-3p	13.15	19.8	15.79	12.9	16.4	15.42	0.957269	1	-0.025761	down
gga-miR-187-5p	2.93	3.72	2.3	5.84	6.59	6.41	0.00808096	0.0609504	1.17922	up
gga-miR-18a-5p	2.79	1.76	2.25	2.01	4.49	1.34	0.594378	0.89768	0.291121	up
gga-miR-18b-3p	0.27	0.2	0.42	0	0.7	0	0.813098	1	-0.422109	down
gga-miR-18b-5p	2.18	1.35	1.57	1.01	2.66	0.93	0.938725	1	-0.0648647	down
gga-miR-193b-3p	1.16	0.46	1.83	0.2	1.26	0.41	0.321108	0.737241	-0.834015	down
gga-miR-196-5p	363.63	388.85	484.28	132.58	109.22	202.57	0.000614981	0.00984437	-1.35607	down
gga-miR-199-3p	7855.75	8021.34	8674.35	3252.86	2790.03	6076.1	0.021168	0.113442	-0.889967	down
gga-miR-199b	4.84	6.74	6.43	1.51	3.51	3.52	0.0465066	0.195053	-0.991967	down
gga-miR-19a-5p	0	0.05	0	0.3	0	0	0.536245	0.89768	2.04354	up
gga-miR-1b-3p	2402.13	4730.02	4197.76	551.5	289.81	1410.11	4.39e-05	0.00170476	-2.20499	down
gga-miR-1b-5p	0.82	2.39	1.31	0.1	0	0.1	2.73e-05	0.00159483	-4.14013	down
gga-miR-200b-3p	85	61.38	46.16	31.63	51.88	16.04	0.0697974	0.271322	-0.844443	down
gga-miR-202-5p	0.27	1.5	0.58	0.1	0.28	0	0.0159982	0.0962472	-2.64423	down
gga-miR-203a	1593.75	71.69	623.7	138.43	87.91	106.25	0.000232528	0.00466404	-2.59246	down
gga-miR-205b	89.77	7	60.54	7.46	13.04	10.97	0.000966014	0.013891	-2.18288	down
gga-miR-21-3p	0	0	0.05	0	1.12	0.21	0.00944799	0.0685995	4.2631	up
gga-miR-216a	2.93	2.9	2.35	0.5	3.79	1.45	0.489253	0.864273	-0.464753	down
gga-miR-217-5p	2.45	3.74	4.23	2.22	1.68	1.66	0.124584	0.402995	-0.803046	down
gga-miR-218-3p	0	0	0	0	0	0.31	0.275302	0.667816	4.03108	up
gga-miR-2184a-5p	1.09	1.12	0.84	0	0	0.52	0.0142701	0.0900386	-2.29684	down
gga-miR-221-5p	6.33	4.78	6.17	6.04	2.52	1.66	0.251153	0.633198	-0.612305	down
gga-miR-222a	28.33	16.19	21.8	27.4	16.83	20.07	0.81588	1	0.101778	up
gga-miR-222b-3p	19.07	11.17	21.12	35.77	59.03	33.93	0.000938273	0.0138484	1.42441	up
gga-miR-222b-5p	24.31	21.45	24.15	23.07	20.89	19.35	0.955293	1	-0.0238675	down
gga-miR-23b-5p	0.27	0.1	0.26	0.2	0.28	0.21	0.862822	1	0.298555	up
gga-miR-26a-3p	0.41	0.53	0.47	0.2	0	0.1	0.0646151	0.25799	-1.92267	down
gga-miR-26a-5p	6880.5	6263.94	6004.99	4763.68	5702.47	6455.89	0.857766	1	-0.0582383	down
gga-miR-27b-5p	3.34	3.21	3.66	1.91	0.84	3.62	0.359304	0.774401	-0.51888	down
gga-miR-29a-3p	703.84	759.35	520.2	347.08	550.46	381.03	0.12664	0.407118	-0.52652	down
gga-miR-29a-5p	2.04	1.91	2.46	2.62	1.4	1.66	0.948029	1	-0.0369155	down
gga-miR-29c-3p	703.7	759.33	519.94	347.08	550.46	381.03	0.127145	0.407118	-0.526207	down
gga-miR-29c-5p	2.04	1.91	2.46	2.62	1.4	1.45	0.868249	1	-0.0918133	down
gga-miR-301a-3p	10.97	9.39	7.37	5.84	11.08	10.66	0.809343	1	0.107719	up
gga-miR-301a-5p	0.27	0.25	0.16	0	0	0	0.0106568	0.0747637	-4.93031	down
gga-miR-301b-3p	26.02	21.05	18.56	19.65	31.83	20.79	0.537395	0.89768	0.249395	up
gga-miR-30c-5p	126.27	190.28	115.48	178.43	138.25	123.84	0.705575	0.986288	0.144589	up
gga-miR-30e-3p	159.58	193.41	182.08	152.53	151.85	126.11	0.567059	0.89768	-0.206444	down
gga-miR-30e-5p	430.04	462.95	325.42	325.72	411.38	407.93	0.933368	1	0.0282832	up
gga-miR-31-5p	36.64	18.02	31.16	30.53	15.98	19.86	0.62106	0.907238	-0.222298	down
gga-miR-33-3p	0.14	0.15	0	0	0.42	0.1	0.690129	0.978805	0.736846	up
gga-miR-33-5p	5.58	3.97	2.09	2.72	5.47	2.9	0.927074	1	0.0435204	up
gga-miR-34a-5p	21.25	23.44	16.47	7.76	26.78	11.38	0.492548	0.86595	-0.337479	down
gga-miR-34b-5p	0	2.54	0.68	0	0	0	0.00133806	0.0184534	-7.19821	down
gga-miR-365-1-5p	0	0.05	0.05	0	0	0	0.546054	0.89768	-2.60059	down
gga-miR-365-2-5p	1.36	0.92	2.56	1.11	0.98	0.72	0.307963	0.718935	-0.665798	down
gga-miR-451	1117.8	1357.33	544.09	1234.57	1505.57	1323.83	0.136377	0.414944	0.552263	up
gga-miR-455-3p	3.41	7.81	2.77	2.22	1.12	0.41	0.00775968	0.059712	-1.77859	down
gga-miR-458a-5p	0	0.1	0.05	0.1	0	0	1	1	-0.511855	down
gga-miR-460a-3p	0.41	0.13	0.1	0	0.42	0.21	1	1	0.0867666	up
gga-miR-460a-5p	2.25	2.39	2.56	1.61	0.84	2.07	0.336796	0.754926	-0.52128	down
gga-miR-460b-3p	0	0.08	0.16	0	0.42	0	0.826676	1	0.629952	up
gga-miR-489-5p	3.88	5.01	2.2	0.1	0.7	3.1	0.0901831	0.323485	-1.35128	down
gga-miR-499-3p	0	0	0.16	0	0	0	0.599005	0.89768	-2.94377	down
gga-miR-499-5p	8.79	16.13	22.43	6.95	6.17	33.42	0.891072	1	0.0913282	up
gga-miR-6570-3p	0	0	0	0	0.28	0	0.391357	0.777447	3.62346	up
gga-miR-6606-5p	0	0.05	0	0	0	0	1	1	-1.96845	down
gga-miR-6634-5p	0	0.05	0.16	0	0	0	0.342186	0.756515	-3.3659	down
gga-miR-7	29.76	26.64	29.12	24.18	30.15	22.86	0.922535	1	-0.0393501	down
gga-miR-7454-5p	0	0	0.05	0	0	0	1	1	-1.62866	down
gga-miR-7460-5p	0	0	0.1	0	0	0	0.599576	0.89768	-2.42547	down
gga-miR-7477-5p	0.07	0	0	0	0	0	1	1	-1.68141	down
gga-miR-7478-5p	0	0.03	0	0	0	0	1	1	-1.34185	down
gga-miR-7480-5p	0	0	0	0.1	0	0	1	1	2.62044	up
gga-miR-7b	0.14	0.08	0	0.2	0.56	0	0.167951	0.472046	1.79736	up
gga-miR-9-3p	1.7	4.96	2.4	0.81	1.12	0.72	0.00670213	0.0545069	-1.70715	down
gga-miR-99a-3p	1.43	1.37	1.1	0.4	2.94	0.31	0.969865	1	-0.0817151	down
ggo-let-7f	13112.7	13979.3	14218.2	18645.3	18522.8	17574.5	0.101942	0.357147	0.518521	up
ggo-miR-125a	12.53	3.79	8.78	5.74	6.87	14.69	0.612806	0.907051	0.281259	up
ggo-miR-130b	5.11	6.85	6.12	0.91	0	2.28	0.00187681	0.0231336	-2.318	down
ggo-miR-133b	242.54	247.87	236.81	54	70.25	137.49	0.00149381	0.0197783	-1.34853	down
ggo-miR-146a	23.23	25.22	24.52	44.63	145.96	33.31	0.00133859	0.0184534	1.67702	up
ggo-miR-148a	513.81	460.36	538.49	205.83	244.39	337.89	0.024538	0.124035	-0.821642	down
ggo-miR-148b	956.32	912.12	929.68	394.83	444.32	633.77	0.0245177	0.124035	-0.803866	down
ggo-miR-187	7.15	9.57	7.63	4.84	7.29	6.62	0.521196	0.888876	-0.280782	down
ggo-miR-27a	362.54	323.45	343.56	405.41	434.93	306.54	0.441339	0.81442	0.267769	up
ggo-miR-29a	691.78	746.12	504.31	337	535.88	367.17	0.119283	0.394557	-0.540298	down
ggo-miR-365a	28.13	34.81	36.17	13.3	13.88	16.97	0.0108431	0.0754443	-1.05687	down
ggo-miR-429	0	0.03	0.26	0	0	0	0.273457	0.667816	-3.7733	down
ggo-miR-454	91.06	88.87	97.34	46.55	67.02	48.21	0.0746982	0.287936	-0.676447	down
ggo-miR-499a	8.79	16.13	22.43	6.95	6.17	33.31	0.895953	1	0.0880824	up
ggo-miR-7	29.76	26.64	29.12	24.18	30.15	22.86	0.922518	1	-0.0393502	down
ggo-miR-92b	1.16	0.41	1.25	0.3	1.26	0.31	0.500315	0.87353	-0.527165	down
ggo-miR-93	0.2	0.23	0.37	0.71	0	0.62	0.413738	0.787449	0.90608	up
gma-miR1446	0.07	0	0	0	0	0	1	1	-1.67989	down
gma-miR156z	0	0.05	0.05	0	0	0	0.546772	0.89768	-2.59992	down
gma-miR159b-3p	0	0.05	0.05	0	0	0	0.547478	0.89768	-2.59926	down
gma-miR159c	0	0.05	0.05	0	0	0	0.548172	0.89768	-2.59862	down
gma-miR2108a	0	0	0.05	0	0	0	1	1	-1.62891	down
gma-miR482b-5p	0	0.03	0	0	0	0	1	1	-1.34224	down
gma-miR482e	0	0.03	0	0	0	0	1	1	-1.34262	down
gma-miR5766	0	0	0	0	0	0.21	0.382595	0.777447	3.49728	up
gma-miR5780b	0	0.03	0	0	0	0	1	1	-1.34301	down
gmo-let-7a-5-3p	6.2	5.85	3.97	8.26	18.51	8.9	0.00718507	0.0562518	1.24606	up
gmo-let-7c-3p	0.07	0.08	0	0.2	0.98	0.1	0.0387644	0.168332	2.89129	up
gmo-let-7g-3p	1.77	2.49	1.05	1.81	2.8	2.17	0.413858	0.787449	0.438719	up
gmo-let-7h-2-3p	0.27	0.38	0.21	0.4	0.14	0.62	0.523067	0.890051	0.55447	up
gmo-let-7i-5p	473.02	393.46	479.06	633.71	956.51	346.17	0.109467	0.374265	0.617309	up
gmo-miR-1-2-5p	0.95	2.62	1.36	0.1	0	0.1	1.02e-05	0.000716652	-4.26313	down
gmo-miR-100b-5p	508.77	555.79	671.01	622.52	410.53	466.38	0.794514	1	-0.0935567	down
gmo-miR-101a-3p	3002.58	2359.28	2035.83	1741.23	2563.45	2486.47	0.99874	1	-0.000538348	down
gmo-miR-103-2-5p	0	0	0.05	0	0	0	1	1	-1.62915	down
gmo-miR-103-5p	0	0	0.05	0	0	0	1	1	-1.62948	down
gmo-miR-10545-5p	0.14	0.28	0.1	0	0	0.21	0.492816	0.86595	-1.11383	down
gmo-miR-10a-3p	4.15	4.05	4.6	2.12	2.24	4.66	0.473302	0.851358	-0.374169	down
gmo-miR-11268-5p	0.14	0.08	0	0	0	0	0.326587	0.744234	-3.28756	down
gmo-miR-125a-3p	1.36	2.19	2.82	1.21	0.42	1.34	0.132755	0.414944	-0.955397	down
gmo-miR-125b-3p	0.41	0.28	0.42	0	0	1.34	0.774982	1	0.47156	up
gmo-miR-129-4-5p	5.86	4.53	9.72	1.21	15.98	2.48	0.988167	1	-0.0161644	down
gmo-miR-129-5p	5.86	4.53	9.72	1.21	15.98	2.48	0.988164	1	-0.0161669	down
gmo-miR-130b-3p	5.86	6.03	6.33	1.21	0.42	1.86	9.15e-05	0.00249717	-2.20785	down
gmo-miR-1338-3p	200.99	133.22	211.25	286.02	390.2	267.23	0.0144008	0.0900386	0.896539	up
gmo-miR-135b-5p	0.48	1.68	1.52	0	1.68	0.83	0.561354	0.89768	-0.557737	down
gmo-miR-137-2-5p	0	0.1	0.05	0.1	0	0.21	0.561756	0.89768	0.88527	up
gmo-miR-137-5p	0	0.1	0.05	0.1	0	0.21	0.561779	0.89768	0.885286	up
gmo-miR-146-3p	0	0.03	0	0	0	0	1	1	-1.34339	down
gmo-miR-148-5p	18.25	14.71	17.93	8.77	6.73	7.97	0.0186965	0.10477	-0.986401	down
gmo-miR-150-5p	1147.16	633.1	1099.99	4545.46	3768.98	3607.11	3.26e-09	4.4e-07	2.1767	up
gmo-miR-152-5p	18.25	14.71	17.93	8.77	6.73	7.97	0.0186004	0.104448	-0.986396	down
gmo-miR-153b-3p	0.75	1.53	0.73	0.2	0.14	0.93	0.182924	0.497059	-1.08618	down
gmo-miR-15b-5p	8.31	8.32	5.59	10.07	13.18	9.93	0.100062	0.352369	0.690897	up
gmo-miR-16a-5p	3170.81	3586.93	2528.85	4089.87	2794.38	3091.49	0.499147	0.872413	0.233056	up
gmo-miR-1788-3p	0.14	0	0	0	0	0	0.595578	0.89768	-2.49605	down
gmo-miR-181c-5p	76.55	45.48	67.54	72.84	54.68	40.35	0.912113	1	-0.0460579	down
gmo-miR-184-5p	0.41	0.05	0.37	0.2	0	0.21	0.551039	0.89768	-0.674742	down
gmo-miR-187-5p	2.93	3.54	2.09	5.44	6.03	6.31	0.0103105	0.0732861	1.16418	up
gmo-miR-18a-2-5p	2.79	1.76	2.25	2.01	4.49	1.34	0.594407	0.89768	0.291122	up
gmo-miR-18a-3p	0	0	0.1	0	0.14	0.21	0.353521	0.767572	1.71862	up
gmo-miR-192-5p	13.35	98.03	28.8	47.75	27.06	15.21	0.39473	0.777447	-0.547559	down
gmo-miR-196b-5p	230	239.52	313.76	64.78	59.17	109.25	7.17e-05	0.00227081	-1.62911	down
gmo-miR-19b-2-5p	0.14	0.03	0.1	0.1	0.84	0.21	0.0826497	0.306644	2.18253	up
gmo-miR-200a-5p	0.07	0	0.1	0	0	0	0.550874	0.89768	-2.89881	down
gmo-miR-203b-3p	1054.94	56.88	438.33	107.5	58.47	79.25	0.000352725	0.00645796	-2.46849	down
gmo-miR-206-5p	1.09	0.74	0.26	0.5	0	0	0.0958667	0.339366	-1.73789	down
gmo-miR-20a-2-3p	0.27	0.59	0.47	0.2	1.26	0.21	0.729678	0.998057	0.270095	up
gmo-miR-20a-3p	0	0.08	0.16	0	0	0	0.327066	0.744234	-3.54513	down
gmo-miR-20b-5p	6.06	7.76	5.96	6.15	7.29	4.45	0.92884	1	-0.049447	down
gmo-miR-21-3p	0.82	0.41	0.37	0.2	3.37	1.66	0.0291637	0.140162	1.80077	up
gmo-miR-212-2-5p	1.29	0.74	2.4	1.21	1.54	0.72	0.707204	0.986288	-0.25862	down
gmo-miR-214-2-5p	12.53	11.81	11.92	3.93	3.08	7.66	0.0148444	0.092384	-1.16227	down
gmo-miR-2187a-5p	0.07	0.18	0.1	0	0	0	0.112638	0.378485	-4.11123	down
gmo-miR-218a-3p	0.41	0.2	0.47	0	0.84	0.1	1	1	-0.213056	down
gmo-miR-221-5p	6.2	4.78	6.17	6.04	2.52	1.66	0.260796	0.650062	-0.60196	down
gmo-miR-222-2-5p	198.95	166.51	194.21	180.34	142.59	118.56	0.546357	0.89768	-0.220515	down
gmo-miR-222-5p	198.95	166.51	194.21	180.34	142.59	118.56	0.546517	0.89768	-0.220515	down
gmo-miR-22a-2-5p	0	0.18	0.1	0	0.42	0	1	1	0.303354	up
gmo-miR-22a-3p	33.78	23.49	32.15	32.74	25.38	35.69	0.615758	0.907238	0.202794	up
gmo-miR-22a-5p	0	0.18	0.1	0	0.42	0	1	1	0.303005	up
gmo-miR-22b-3p	33.44	23.29	31.89	32.54	25.24	35.59	0.605169	0.900585	0.20894	up
gmo-miR-22b-5p	41.14	31.56	26.71	30.53	57.07	30.83	0.373832	0.777447	0.359501	up
gmo-miR-23a-5p	0.54	0.48	0.1	1.01	0	0.52	0.581621	0.89768	0.638139	up
gmo-miR-26a-2-3p	0	0.03	0.21	0	0.14	0	1	1	-0.794538	down
gmo-miR-27a-5p	0	0.05	0.05	0.3	0	0.1	0.23882	0.606254	1.82335	up
gmo-miR-27d-5p	0.2	0.03	0	0.1	0	0	1	1	-0.612555	down
gmo-miR-29a-5p	0	0	0	0	0	0.21	0.382304	0.777447	3.49733	up
gmo-miR-29c-3p	27.72	28.5	26.77	22.87	28.6	26.69	0.951539	1	0.0243293	up
gmo-miR-301c-3p	1.5	0.97	1.41	0.3	1.68	0.83	0.583942	0.89768	-0.398111	down
gmo-miR-30a-3p	10.15	14.68	11.4	9.57	6.17	7.55	0.245996	0.621549	-0.516298	down
gmo-miR-30d-5p	2.11	4.15	1.93	2.42	3.22	1.86	0.959869	1	-0.0546537	down
gmo-miR-338-3-5p	0.2	0.23	0.47	0	0	0.41	0.474378	0.851358	-0.899704	down
gmo-miR-34-3p	0	0.05	0.1	0	0	0	0.55524	0.89768	-3.02222	down
gmo-miR-363-3p	3.34	3.97	4.76	3.53	3.65	3.21	0.825734	1	-0.116462	down
gmo-miR-365-5p	0.82	0.48	1.78	0.4	0.7	0.52	0.28461	0.680638	-0.827766	down
gmo-miR-451-3p	5.79	6.44	0.89	4.84	10.94	11.48	0.0557113	0.231146	1.18139	up
gmo-miR-451-5p	1109.56	1349.22	539.59	1216.74	1499.12	1312.34	0.136915	0.414944	0.549205	up
gmo-miR-458-3p	31.13	23.69	28.12	36.67	50.62	39	0.0617331	0.249987	0.718084	up
gmo-miR-460-5p	2.25	2.39	2.56	1.61	0.84	2.07	0.335891	0.753523	-0.521244	down
gmo-miR-462-5p	3536.83	2231.35	3002.21	4633.81	7217.01	4909.53	0.00205777	0.0238886	1.04512	up
gmo-miR-489-5p	3.88	5.01	2.2	0.1	0.7	3.1	0.0899982	0.323251	-1.35128	down
gmo-miR-7132a-5p	5.04	3.03	3.87	6.75	3.51	2.28	0.694984	0.981261	0.220068	up
gmo-miR-7132b-5p	2.11	1.17	1.57	3.02	1.54	1.55	0.384386	0.777447	0.502038	up
gmo-miR-7133-3p	0.27	0.33	0.31	0.5	0.84	0.1	0.427623	0.798255	0.671658	up
gmo-miR-722-5p	3.47	2.85	2.56	0.6	0.7	1.14	0.00190441	0.0231336	-1.7107	down
gmo-miR-727-5p	7.36	5.12	6.74	5.54	5.05	27.42	0.0686576	0.270545	1.13907	up
gmo-miR-727b-3p	1.98	2.34	2.4	1.21	1.54	5.07	0.578363	0.89768	0.348967	up
gmo-miR-7550-5p	0.34	0.25	0.78	1.01	1.68	0.83	0.0441328	0.186254	1.43164	up
gmo-miR-7b-5p	4.36	3.69	4.7	0.81	3.65	2.9	0.210037	0.551857	-0.713775	down
gra-miR7494c	0	0	0	0	0	0.1	1	1	2.62985	up
gra-miR8732	0	0.03	0	0	0	0	1	1	-1.34377	down
gra-miR8771a	0	0.03	0	0	0	0	1	1	-1.34419	down
gsa-miR-10b-5p	3.81	6.11	9.1	4.23	3.22	1.66	0.0732218	0.282936	-0.973707	down
hbv-miR-B3RC-3p	0	0.03	0	0	0	0	1	1	-1.34367	down
hco-miR-133	9.06	12.57	11.61	1.81	3.08	4.55	0.00038677	0.00691832	-1.70759	down
hco-miR-235	0.68	0.15	0.63	0.1	0.56	0.1	0.454681	0.832461	-0.860371	down
hco-miR-5939	0	0	0	0	0.28	0	0.390708	0.777447	3.6232	up
hco-miR-5991	9.47	10.56	12.13	21.06	6.31	23.07	0.1299	0.409405	0.792133	up
hhi-miR-196	181.44	188.06	243.61	52.79	47.67	86.59	7.32e-05	0.00227081	-1.59329	down
hhi-miR-301	26.02	21.05	18.56	19.65	31.83	20.79	0.53729	0.89768	0.249395	up
hhi-miR-728	0	0.05	0	0	0	0	1	1	-1.96904	down
hme-let-7	9693.8	10194.5	10342.2	12705.4	12523.2	13075.1	0.15541	0.448004	0.456169	up
hme-miR-9b	8.17	72.58	9.31	3.22	9.95	4.14	0.0025421	0.0266611	-2.33366	down
hsa-let-7a-2-3p	4.43	2.29	4.6	3.53	1.96	2.59	0.520197	0.888711	-0.333676	down
hsa-let-7a-3p	1.77	2.32	0.84	1.51	2.66	1.24	0.722028	0.99243	0.211245	up
hsa-let-7b-3p	5.24	7.71	4.7	5.94	6.03	6.72	0.671083	0.959553	0.191782	up
hsa-let-7b-5p	4001.67	3917.84	4298.55	4843.57	3529.92	5054.16	0.440177	0.81442	0.261917	up
hsa-let-7c-3p	8.79	4.76	10.04	7.96	28.74	6.52	0.100385	0.352589	0.93565	up
hsa-let-7c-5p	13187.9	13436.8	13991.8	16701.4	15184.9	17199.4	0.221005	0.567967	0.391326	up
hsa-let-7d-5p	17.44	18.96	20.75	29.72	34.63	30.93	0.0335402	0.151288	0.842024	up
hsa-let-7e-5p	9204.64	9721.69	9786.58	12096.7	11922.5	12429	0.165181	0.466689	0.458857	up
hsa-let-7f-1-3p	1.09	1.73	0.73	1.91	3.37	2.28	0.0339329	0.151288	1.1465	up
hsa-let-7f-2-3p	0.75	0.81	0.1	0.71	0.42	0.1	0.80446	1	-0.307711	down
hsa-let-7f-5p	13423.3	14304.1	14496.1	18980.8	18759.4	17958.7	0.106538	0.368177	0.512326	up
hsa-miR-1-5p	0.95	2.62	1.36	0.1	0	0.1	9.95e-06	0.000716652	-4.26316	down
hsa-miR-100-3p	3	2.67	3.66	0.5	0.98	2.9	0.136329	0.414944	-0.951426	down
hsa-miR-100-5p	752.94	805.69	957.22	883.76	800.46	650.95	0.999736	1	-0.000160424	down
hsa-miR-101-3p	3014.91	2367.3	2043.99	1744.76	2567.94	2493.4	0.9931	1	-0.00287326	down
hsa-miR-101-5p	2.59	1.96	1.67	1.81	1.54	1.66	0.763365	1	-0.166679	down
hsa-miR-10396a-5p	0	0	0.05	0	0	0	1	1	-1.62979	down
hsa-miR-10396b-5p	0	0	0.05	0	0	0	1	1	-1.63011	down
hsa-miR-103a-3p	101.62	97.72	104.87	112.64	121.56	85.87	0.609974	0.906237	0.181766	up
hsa-miR-10400-5p	0	0	0.1	0.1	0	0.1	0.693192	0.97936	1.14325	up
hsa-miR-106a-5p	15.67	14.68	12.13	15.92	21.31	16.04	0.271959	0.667175	0.438322	up
hsa-miR-107	101.75	98.05	104.97	112.64	120.44	85.35	0.635959	0.923508	0.171914	up
hsa-miR-10a-3p	4.09	7.94	7.63	3.02	2.66	4.45	0.0886666	0.32103	-0.849954	down
hsa-miR-10a-5p	771.47	946.93	1196.02	482.68	306.36	403.79	0.00208685	0.0238886	-1.17449	down
hsa-miR-10b-3p	4.77	5.09	5.28	2.82	2.24	5.48	0.443357	0.816321	-0.384439	down
hsa-miR-12135	0.07	0	0	0	0	0	1	1	-1.67906	down
hsa-miR-12136	0	0	0.05	0.91	1.54	0	0.000462671	0.00801074	5.21523	up
hsa-miR-122b-5p	0	0.05	0.16	0	0	0	0.341846	0.756515	-3.36584	down
hsa-miR-1231	0	0	0.05	0	0	0	1	1	-1.63041	down
hsa-miR-124-3p	0.14	0	0.05	0	0	0.1	1	1	-0.29239	down
hsa-miR-1246	0.07	0	0	0	0	0	1	1	-1.67815	down
hsa-miR-125b-1-3p	8.65	5.55	8	3.12	3.22	8.07	0.346669	0.756515	-0.475149	down
hsa-miR-1260a	0.07	0.03	0	0	0.84	0.41	0.0258636	0.129127	3.59831	up
hsa-miR-1275	0	0	0	0	0	0.1	1	1	2.62996	up
hsa-miR-1277-5p	0	0	0	0	0.14	0	0.589587	0.89768	2.70728	up
hsa-miR-129-2-3p	0	0.05	0.1	0	0.42	0.21	0.265035	0.652747	1.79814	up
hsa-miR-1290	0	0.1	0.16	0.6	0	0.62	0.0594091	0.243127	2.23885	up
hsa-miR-1293	0	0.05	0	0	0	0	1	1	-1.96928	down
hsa-miR-1297	5.52	5.52	5.12	5.74	3.51	4.86	0.902978	1	-0.0595081	down
hsa-miR-1306-5p	0.07	0.13	0.26	0.5	1.54	0.21	0.0214601	0.113877	2.24569	up
hsa-miR-130b-5p	3.75	2.16	4.13	0.71	1.96	1.86	0.0680489	0.269107	-1.04335	down
hsa-miR-132-5p	1.5	0.43	0.73	0.6	0.28	0.72	0.531407	0.89768	-0.480834	down
hsa-miR-133a-5p	4.84	4.94	5.59	0.2	0	1.34	4.14e-05	0.00170476	-3.0993	down
hsa-miR-138-1-3p	0.07	0.08	0	0.1	0	0	1	1	-0.288183	down
hsa-miR-138-2-3p	0.14	0.05	0.05	0.1	0.14	0.21	0.588345	0.89768	1.09284	up
hsa-miR-139-5p	10.76	10.54	9.67	7.46	12.34	7.86	0.88574	1	-0.0654188	down
hsa-miR-143-5p	5.38	4.91	3.82	1.11	1.82	2.07	0.00683236	0.0545982	-1.37457	down
hsa-miR-144-5p	484.39	530.34	221.13	568.22	350.52	373.89	0.601223	0.89768	0.209152	up
hsa-miR-145-3p	6.81	12.83	8.73	4.63	3.51	4.45	0.0223301	0.116436	-1.0602	down
hsa-miR-146b-5p	18.66	18.76	17.83	18.34	18.93	8.69	0.719684	0.99243	-0.160878	down
hsa-miR-1471	0	0	0	0.2	0	0	0.384165	0.777447	3.48467	up
hsa-miR-148a-3p	513.81	460.36	538.49	205.83	244.39	337.89	0.0245957	0.124035	-0.821642	down
hsa-miR-148b-5p	0.14	0.03	0.16	0.2	0.98	0	0.197711	0.52509	1.91334	up
hsa-miR-152-5p	0.14	0	0.16	0.3	0.84	0.21	0.0313071	0.14552	2.38169	up
hsa-miR-155-5p	69.27	55.63	119.92	138.93	179.89	111.94	0.0275841	0.133366	0.902137	up
hsa-miR-15a-5p	40.52	44.87	32.1	43.52	46.27	47.07	0.383631	0.777447	0.339813	up
hsa-miR-16-5p	3184.57	3601.13	2538.47	4100.76	2805.04	3102.24	0.498059	0.871845	0.231885	up
hsa-miR-17-5p	21.66	22.42	18.04	22.06	28.74	20.28	0.448127	0.822836	0.302457	up
hsa-miR-181a-2-3p	0	0	0.1	0	0.14	0	1	1	0.298768	up
hsa-miR-181a-3p	85.07	61.1	83.59	74.55	95.76	84.83	0.486284	0.864239	0.264868	up
hsa-miR-181b-2-3p	2.25	2.39	3.08	1.81	3.22	1.45	0.752144	1	-0.181811	down
hsa-miR-181b-3p	1.84	1.98	2.35	1.61	3.22	1.34	0.922934	1	0.0649777	up
hsa-miR-181b-5p	106.11	63.85	92.53	96.42	75.43	59.9	0.899864	1	-0.0504523	down
hsa-miR-181c-3p	0.48	0.33	0.58	0.4	0.7	0.41	0.751	1	0.238395	up
hsa-miR-181d-5p	31.81	18.04	27.5	23.27	26.36	21.73	0.990184	1	0.00680927	up
hsa-miR-1827	18.66	20.74	19.66	33.45	32.11	35.9	0.0228526	0.118342	0.89608	up
hsa-miR-18a-3p	0.34	0.33	0.42	0.2	0.7	0.72	0.391885	0.777447	0.652651	up
hsa-miR-18a-5p	2.79	1.76	2.25	2.01	4.49	1.34	0.594171	0.89768	0.291117	up
hsa-miR-18b-3p	0.2	0.13	0	0	0.14	0.52	0.492654	0.86595	1.12672	up
hsa-miR-190a-3p	0.14	0.31	0.1	0.1	0	0.1	0.362687	0.774401	-1.19858	down
hsa-miR-192-5p	13.35	98.03	28.8	47.75	27.06	15.21	0.39473	0.777447	-0.547559	down
hsa-miR-193a-5p	0.07	0	0	0	0	0	1	1	-1.67779	down
hsa-miR-193b-3p	1.16	0.46	1.83	0.2	1.26	0.41	0.320978	0.737241	-0.834016	down
hsa-miR-196a-5p	363.22	388.11	483.76	132.38	109.22	202.26	0.000615956	0.00984437	-1.35583	down
hsa-miR-196b-5p	231.91	241.5	316.84	65.59	59.73	109.66	6.93e-05	0.00227081	-1.63103	down
hsa-miR-199b-5p	6.67	6.49	5.12	1.71	1.96	5.07	0.0813254	0.303398	-0.918332	down
hsa-miR-19a-3p	96.1	112.13	71.25	69.62	63.94	64.66	0.334778	0.752123	-0.372131	down
hsa-miR-19a-5p	0	0.05	0	0.3	0	0	0.536173	0.89768	2.04348	up
hsa-miR-19b-1-5p	0.34	0	0	0	0	0	0.289332	0.686679	-3.75305	down
hsa-miR-19b-3p	122.46	146.43	91.06	93.49	84.69	81.32	0.358569	0.774401	-0.349525	down
hsa-miR-200c-3p	63.82	50.03	32.57	26.19	45.15	12.93	0.138933	0.414944	-0.69254	down
hsa-miR-202-5p	0.27	1.5	0.58	0.1	0.28	0	0.0159874	0.0962472	-2.64425	down
hsa-miR-20a-5p	60.21	57.28	51.7	48.26	69.54	67.04	0.532037	0.89768	0.240911	up
hsa-miR-21-5p	474.51	366.81	431.59	532.25	875.19	475.28	0.0587553	0.240817	0.665266	up
hsa-miR-210-3p	13.28	17.61	14.38	15.31	21.31	11.79	0.653143	0.940874	0.187327	up
hsa-miR-211-5p	1.5	0.43	1.83	0.4	0	0.52	0.04453	0.187637	-1.77309	down
hsa-miR-212-5p	1.29	0.76	2.4	1.21	1.54	0.72	0.677132	0.964118	-0.267477	down
hsa-miR-214-3p	74.44	72.32	73.81	28.31	18.37	60.63	0.0638626	0.255545	-0.897106	down
hsa-miR-214-5p	12.6	11.86	12.02	3.93	3.22	7.66	0.0151012	0.0929118	-1.15899	down
hsa-miR-215-5p	13.35	97.82	28.65	47.45	26.78	14.9	0.386907	0.777447	-0.558111	down
hsa-miR-216a-5p	2.93	2.9	2.35	0.5	3.79	1.45	0.488914	0.864239	-0.464782	down
hsa-miR-217-5p	2.45	3.74	4.23	2.22	1.68	1.66	0.124289	0.402522	-0.803046	down
hsa-miR-218-1-3p	0.2	0.03	0.31	0	0	0	0.0692088	0.271311	-4.54392	down
hsa-miR-218-2-3p	0	0	0	0	0	0.31	0.275095	0.667816	4.03111	up
hsa-miR-218-5p	113.13	86.02	98.75	120.8	143.57	60.73	0.562866	0.89768	0.232864	up
hsa-miR-219a-2-3p	0	1.09	0	0	0	0	0.0313033	0.14552	-5.67563	down
hsa-miR-219a-5p	0	0.43	0	0	0	0	0.128334	0.408279	-4.43391	down
hsa-miR-22-3p	1448.54	1492.36	1673.09	1840.77	1105.13	1154.99	0.893913	1	-0.0471204	down
hsa-miR-22-5p	14.58	19.62	19.24	19.24	13.46	13.24	0.810472	1	-0.105222	down
hsa-miR-221-3p	167.28	124.21	173.4	183.97	124.37	127.35	0.929753	1	0.0336656	up
hsa-miR-221-5p	6.2	4.78	6.17	6.04	2.52	1.66	0.260964	0.650062	-0.601965	down
hsa-miR-222-3p	28.33	16.19	21.8	27.4	16.83	20.07	0.81584	1	0.101779	up
hsa-miR-222-5p	2.86	2.52	2.61	2.52	4.91	1.55	0.646464	0.93362	0.242792	up
hsa-miR-223-3p	798.92	700.26	603.89	1466.89	2050.43	1381.76	4.9e-05	0.00180425	1.33199	up
hsa-miR-2278	0.14	0	0	0	0	0	0.595238	0.89768	-2.49553	down
hsa-miR-23a-3p	209.98	184.63	222.7	308.49	189.7	227.6	0.331813	0.749981	0.361986	up
hsa-miR-23b-3p	206.03	183.46	218.83	298.62	189.28	222.53	0.344108	0.756515	0.351246	up
hsa-miR-23b-5p	7.83	3.44	7.11	8.77	11.08	6.41	0.169605	0.473716	0.63435	up
hsa-miR-23c	34.33	30.59	36.28	43.22	32.25	41.49	0.396547	0.778962	0.334906	up
hsa-miR-24-1-5p	0.2	0.51	0.94	0.4	0.98	0.31	1	1	0.0361265	up
hsa-miR-24-3p	33.37	29.6	30.9	34.76	39.26	34.76	0.385932	0.777447	0.328141	up
hsa-miR-25-3p	1168.95	1078.14	1112.27	1399.09	1897.18	1087.33	0.141541	0.41919	0.4865	up
hsa-miR-26a-1-3p	0.27	0.36	0.26	0.1	0	0.1	0.180586	0.493017	-1.81411	down
hsa-miR-26a-2-3p	3.95	1.83	2.98	2.01	2.8	2.79	0.917773	1	-0.0627091	down
hsa-miR-26a-5p	6882.13	6265.92	6006.66	4764.38	5702.75	6456.3	0.857448	1	-0.0585179	down
hsa-miR-26b-5p	5672.59	5129.15	4920.63	3931.8	4868.5	5382.01	0.92823	1	-0.0293418	down
hsa-miR-27a-3p	362.54	323.45	343.56	405.41	434.93	306.54	0.440942	0.81442	0.267769	up
hsa-miR-29a-3p	691.78	746.12	504.31	337	535.88	367.17	0.119468	0.394557	-0.540297	down
hsa-miR-29a-5p	2.04	1.91	2.46	2.62	1.4	1.66	0.948071	1	-0.0369326	down
hsa-miR-29b-3p	133.63	120.62	100.47	74.05	106	85.77	0.412706	0.787449	-0.301867	down
hsa-miR-301b-5p	0.27	0.25	0.16	0	0	0	0.0106215	0.0747233	-4.93034	down
hsa-miR-3074-5p	0.2	0.03	0.05	0	0.56	0.31	0.236098	0.600924	1.77336	up
hsa-miR-30a-3p	166.53	198.75	188.09	157.97	158.02	130.77	0.574687	0.89768	-0.201172	down
hsa-miR-30a-5p	1417.62	1198.36	1271.25	1516.16	1830.16	1366.04	0.219007	0.566154	0.390316	up
hsa-miR-30c-5p	126.27	190.28	115.48	178.43	138.25	123.84	0.706052	0.986288	0.14459	up
hsa-miR-30d-3p	3.13	3.21	2.56	3.73	3.51	2.69	0.572222	0.89768	0.271656	up
hsa-miR-30d-5p	992.82	742.89	950.01	1194.97	1424.25	962.66	0.110988	0.376497	0.526137	up
hsa-miR-31-5p	0	0	0.1	0.1	0	0.1	0.693109	0.97936	1.14342	up
hsa-miR-3120-3p	1.09	1.27	0.94	0	1.26	0.62	0.372725	0.777447	-0.786276	down
hsa-miR-3144-3p	0	0	0.05	0	0	0	1	1	-1.63072	down
hsa-miR-3156-5p	0	0.03	0	0	0	0	1	1	-1.34314	down
hsa-miR-3173-5p	0.07	0	0	0	0	0	1	1	-1.67898	down
hsa-miR-33a-5p	5.58	3.97	2.09	2.72	5.47	2.9	0.927056	1	0.0435176	up
hsa-miR-34a-5p	21.25	23.44	16.47	7.76	26.78	11.38	0.492346	0.86595	-0.337483	down
hsa-miR-3610	0	0	0	0.1	0	0	1	1	2.62033	up
hsa-miR-3613-5p	0.27	0.05	0.05	0.5	0	0	0.871749	1	0.748943	up
hsa-miR-363-3p	3.34	4.48	4.97	3.63	4.35	3.21	0.851292	1	-0.10454	down
hsa-miR-365a-3p	28.13	34.81	36.17	13.3	13.88	16.97	0.0108087	0.0754443	-1.05687	down
hsa-miR-365a-5p	0	0.05	0.05	0	0	0	0.548857	0.89768	-2.598	down
hsa-miR-365b-5p	1.36	0.92	2.56	1.11	0.98	0.72	0.307954	0.718935	-0.665797	down
hsa-miR-375-3p	89.7	28.93	71.3	104.17	200.64	25.45	0.135231	0.414944	0.890274	up
hsa-miR-3917	0.14	0	0.05	0	0	0	0.553701	0.89768	-2.9274	down
hsa-miR-4270	0	0.05	0	0	0	0	1	1	-1.96953	down
hsa-miR-4288	0	0.03	0	0.4	0	0	0.135883	0.414944	3.06455	up
hsa-miR-429	0	0.03	0.26	0	0	0	0.27314	0.667816	-3.77321	down
hsa-miR-4306	0	0	0	0.3	0	0	0.276351	0.667847	4.01546	up
hsa-miR-4324	0.2	0.31	1.15	0.4	1.12	2.07	0.179129	0.490699	1.18824	up
hsa-miR-4443	0	0.03	0	0	0	0	1	1	-1.34355	down
hsa-miR-451a	1117.74	1357.28	544.09	1234.27	1505.43	1323.62	0.136369	0.414944	0.552083	up
hsa-miR-454-3p	91.06	88.87	97.34	46.55	67.02	48.21	0.0747761	0.287936	-0.676447	down
hsa-miR-454-5p	0	0.15	0	0	0	0	0.588942	0.89768	-3.15519	down
hsa-miR-455-3p	3.34	7	2.51	2.01	0.84	0.41	0.00514356	0.0452533	-1.83971	down
hsa-miR-455-5p	18.05	17.1	21.38	10.28	9.11	12.52	0.0925929	0.329939	-0.703716	down
hsa-miR-4633-3p	0	0	0.1	0	0	0	0.599141	0.89768	-2.42504	down
hsa-miR-4642	0	0.03	0	0	0	0	1	1	-1.34396	down
hsa-miR-4646-5p	0	0	0.21	0	0	0	0.411494	0.787449	-3.33454	down
hsa-miR-4669	0.07	0	0	0	0	0	1	1	-1.67824	down
hsa-miR-4670-5p	0	0	0.05	0	0	0	1	1	-1.63101	down
hsa-miR-4739	0.14	0	0	0	0	0	0.594899	0.89768	-2.49501	down
hsa-miR-4772-5p	0	0.03	0	0	0	0	1	1	-1.34436	down
hsa-miR-4795-3p	0	0	0.1	0	0	0	0.598708	0.89768	-2.42462	down
hsa-miR-4800-3p	0.41	0.03	0	0	0	0	0.217303	0.564904	-4.12188	down
hsa-miR-483-5p	0	0.03	0.05	0	0	0	1	1	-2.19142	down
hsa-miR-499a-5p	8.79	16.13	22.43	6.95	6.17	33.31	0.895991	1	0.0880817	up
hsa-miR-5189-3p	0	0	0	0.1	0	0	1	1	2.62042	up
hsa-miR-518f-3p	0	0	0.05	0	0	0	1	1	-1.6313	down
hsa-miR-5193	0	0	0.16	0	0	0	0.598621	0.89768	-2.94343	down
hsa-miR-574-5p	0	0	0	0	0.28	0	0.390062	0.777447	3.62293	up
hsa-miR-575	0	0	0	0	0	0.1	1	1	2.62989	up
hsa-miR-5787	0	0	0	0.1	0	0	1	1	2.62051	up
hsa-miR-599	1.16	0.46	1.52	113.64	17.53	28.76	3.46e-13	2.35e-10	5.84127	up
hsa-miR-6124	0.14	0.05	0	0	0	0	0.558474	0.89768	-3.06409	down
hsa-miR-6515-5p	0.07	0	0	0	0	0	1	1	-1.67751	down
hsa-miR-671-5p	0.2	0	0	0	0	0	0.400457	0.780302	-3.04058	down
hsa-miR-6737-5p	0.07	0	0	0	0	0	1	1	-1.67678	down
hsa-miR-6738-5p	0.14	0	0	0	0	0	0.594739	0.89768	-2.49476	down
hsa-miR-6751-5p	0	0	0	0	0	0.1	1	1	2.62989	up
hsa-miR-6821-5p	0	0	0	0	0.28	0	0.38948	0.777447	3.62269	up
hsa-miR-6849-5p	0	0	0	0.2	0	0	0.383783	0.777447	3.48475	up
hsa-miR-6881-3p	0	0.05	0	0	0	0	1	1	-1.97065	down
hsa-miR-6894-5p	0.07	0	0	0	0	0	1	1	-1.67588	down
hsa-miR-7-1-3p	0	0.03	0	0.1	0	0	1	1	1.27	up
hsa-miR-7-5p	29.76	26.67	29.12	24.18	30.15	22.86	0.92157	1	-0.0397942	down
hsa-miR-7155-3p	0	0	0.05	0	0	0	1	1	-1.63099	down
hsa-miR-7157-3p	0	0.05	0	0	0	0	1	1	-1.97175	down
hsa-miR-7846-3p	0	0	0	0.1	0	0	1	1	2.6206	up
hsa-miR-8080	0.07	0	0	0	0	0	1	1	-1.67605	down
hsa-miR-8485	0.07	0	0	0	0	0	1	1	-1.6753	down
hsa-miR-921	0.07	0	0	0	0	0	1	1	-1.67455	down
hsa-miR-92a-3p	556.45	300.29	570.91	736.67	1097.7	689.02	0.013514	0.0867743	0.926947	up
hsa-miR-93-5p	0.2	0.23	0.37	0.71	0	0.62	0.413376	0.787449	0.906141	up
hsa-miR-98-5p	100.12	103.52	108.58	135.2	110.2	159.94	0.17318	0.477305	0.499845	up
hsa-miR-9985	1.77	1.17	1.62	3.12	2.24	2.17	0.0976144	0.344649	0.868718	up
hsa-miR-99a-3p	1.43	1.37	1.1	0.4	2.94	0.31	0.969853	1	-0.0817378	down
hsa-miR-99a-5p	778.42	831.67	985.87	909.45	818.68	671.74	0.986882	1	-0.00554707	down
hsv2-miR-H5	0	0	0	0	0	0.1	1	1	2.62989	up
iltv-miR-I1-3p	0	0	0	0.1	0	0	1	1	2.62083	up
ipu-miR-101b	1040.43	781.64	614.92	506.46	924.96	875.14	0.90358	1	0.0439105	up
ipu-miR-107b	0.34	0.38	0.58	1.01	0.42	0.62	0.279741	0.671031	0.795311	up
ipu-miR-126a	5616.67	8275.55	5494.93	9653.29	5475.33	5987.85	0.510883	0.884145	0.24802	up
ipu-miR-130c	0.34	0.15	0.37	0	0	0	0.0064846	0.053705	-5.19967	down
ipu-miR-132a	1.5	0.48	0.94	0.6	0.28	0.72	0.411567	0.787449	-0.627149	down
ipu-miR-133c	35.69	60.95	47.62	8.87	10.8	17.07	3.88e-05	0.00170476	-1.86483	down
ipu-miR-1388	212.77	141.44	224	300.13	408.57	279.44	0.0162332	0.0967496	0.879085	up
ipu-miR-152	769.49	774.01	746.13	322.6	351.09	501.56	0.0171181	0.100513	-0.840318	down
ipu-miR-16c	0.61	0.18	0.26	0.71	1.12	0.93	0.0352281	0.15573	1.59224	up
ipu-miR-181c	105.98	63.8	92.53	96.82	75.43	59.69	0.904432	1	-0.0481944	down
ipu-miR-18a	2.79	1.76	2.25	2.01	4.49	1.34	0.594203	0.89768	0.291118	up
ipu-miR-196a	359.55	384.29	479.32	130.37	108.52	201.02	0.000630754	0.00994665	-1.35488	down
ipu-miR-196d	181.37	188.04	243.5	52.59	47.67	86.59	7.26e-05	0.00227081	-1.59443	down
ipu-miR-19b	0.14	0.03	0.1	0.4	0.84	0.31	0.0135575	0.0867743	2.70666	up
ipu-miR-202	0.27	1.43	0.47	0.1	0.28	0	0.0240218	0.123604	-2.5312	down
ipu-miR-214	74.44	72.32	73.81	28.31	18.37	60.63	0.0634721	0.25464	-0.897104	down
ipu-miR-2187	0	0.15	0	0	0	0	0.588678	0.89768	-3.15563	down
ipu-miR-219a	0	1.09	0	0	0	0	0.031149	0.14552	-5.67575	down
ipu-miR-222a	199.7	167.14	194.68	180.44	143.86	119.08	0.548426	0.89768	-0.219375	down
ipu-miR-223	16.28	14.28	16.62	41.71	65.62	32.17	6.42e-05	0.00219618	1.65818	up
ipu-miR-24b	1.84	1.6	1.83	2.52	2.8	4.14	0.0524526	0.21931	0.969613	up
ipu-miR-27d	325.49	299.65	321.29	362.09	402.54	281.4	0.464946	0.842266	0.253824	up
ipu-miR-27e	170	157.52	166.81	182.56	152.41	114.22	0.955614	1	-0.0206416	down
ipu-miR-301c	13.35	10.87	8.47	5.94	11.22	11.17	0.85093	1	-0.0864982	down
ipu-miR-30a	2.45	2.47	1.83	1.91	1.26	1.76	0.576648	0.89768	-0.309463	down
ipu-miR-30d	17.78	14.38	16.05	15.92	32.39	19.97	0.153919	0.445589	0.599358	up
ipu-miR-34b	0	0.46	0.05	0	0	0	0.0775659	0.293015	-4.66122	down
ipu-miR-3618	0	0.03	0	0	0	0	1	1	-1.34477	down
ipu-miR-365	0.82	0.48	1.73	0.4	0.7	0.52	0.304478	0.713265	-0.801796	down
ipu-miR-375	37.39	15.07	28.12	66.8	135.02	12.73	0.0176164	0.101888	1.50139	up
ipu-miR-429b	0.95	0.61	0.47	0.4	0.14	0.1	0.105824	0.366449	-1.41943	down
ipu-miR-455b	22.61	20	25.14	14.21	11.22	17.07	0.195933	0.524907	-0.545711	down
ipu-miR-457b	291.1	315.18	166.13	230.91	217.75	266.81	0.950866	1	0.0230734	up
ipu-miR-460	0.41	0.13	0.1	0	0.42	0.21	1	1	0.0868029	up
ipu-miR-462	3537.58	2232.25	3002.78	4635.02	7218.14	4909.73	0.00209004	0.0238886	1.04497	up
ipu-miR-551	0.82	0.61	0.37	0	0.28	0.21	0.0757567	0.288196	-1.78499	down
ipu-miR-737	53.53	45.3	41.98	52.59	49.35	51.73	0.515491	0.886451	0.25382	up
ipu-miR-7565	0	0.03	0	0	0	0	1	1	-1.34517	down
ipu-miR-99b	769.29	823.58	973.85	900.99	814.76	665.95	0.999311	1	-0.000339391	down
isc-miR-1993	0	0	0.05	0	0	0	1	1	-1.63068	down
isc-miR-285	11.85	12.67	15.21	10.68	14.86	13.86	0.834755	1	0.0876833	up
lja-miR11121-3p	0	0	0	0	0	0.41	0.150924	0.439274	4.41991	up
lja-miR1507a	0	0	0	0.3	0	0	0.275882	0.667816	4.01554	up
lla-miR-139	10.76	10.54	9.67	7.35	12.34	7.86	0.872058	1	-0.0710331	down
lmi-miR-8-3p	0	0.03	0.1	0	0	0.21	1	1	0.755161	up
mdo-let-7d	17.44	18.96	20.75	29.72	34.63	30.93	0.033482	0.151288	0.842024	up
mdo-let-7i-3p	0.07	0.28	0.47	0.3	0.56	0.41	0.468569	0.844408	0.644415	up
mdo-miR-1-2-5p	0.82	2.39	1.31	0.1	0	0.1	2.72e-05	0.00159483	-4.14014	down
mdo-miR-100-5p	752.94	805.69	957.22	883.76	800.46	650.95	0.999737	1	-0.00016043	down
mdo-miR-106-5p	60.07	57.06	51.33	48.26	69.54	66.73	0.525467	0.892633	0.244796	up
mdo-miR-10a-3p	4.09	7.94	7.53	3.02	2.66	4.45	0.0925242	0.329939	-0.842038	down
mdo-miR-10b-5p	681.23	801.34	1066.01	377.6	225.46	333.85	0.000640807	0.00994665	-1.32679	down
mdo-miR-122-5p	125.39	151.98	158.92	180.44	67.86	88.56	0.575224	0.89768	-0.242594	down
mdo-miR-125b-2-3p	5.11	3.16	4.65	2.12	1.96	6	0.718296	0.99243	-0.201828	down
mdo-miR-129-3p	0	0.05	0.1	0	0.42	0.21	0.265111	0.652747	1.79816	up
mdo-miR-130a-3p	4.15	4.56	3.45	3.53	2.8	3.62	0.74484	1	-0.160202	down
mdo-miR-133a-2-5p	4.77	4.94	5.59	0.2	0	1.45	8.21e-05	0.00233378	-3.00362	down
mdo-miR-137b-5p	0	0.1	0.05	0.1	0	0.21	0.561801	0.89768	0.885302	up
mdo-miR-141-3p	131.45	55.15	79.46	24.78	58.05	14.28	0.00784244	0.0597183	-1.35445	down
mdo-miR-143-5p	5.38	4.91	3.82	1.11	1.82	2.07	0.00680885	0.0545718	-1.37457	down
mdo-miR-144-3p	107.41	69.83	27.86	66.7	75.15	96.01	0.418391	0.792764	0.37312	up
mdo-miR-145-3p	6.81	12.83	8.73	4.63	3.51	4.45	0.022185	0.115903	-1.06021	down
mdo-miR-150-5p	22.27	11.81	22.32	96.92	106.98	69.83	3.96e-08	4.46e-06	2.39464	up
mdo-miR-152-3p	453.06	462.17	400.02	192.93	206.53	304.58	0.0337326	0.151288	-0.776448	down
mdo-miR-15a-5p	31.6	37.71	26.71	31.43	38	39.11	0.453675	0.832457	0.290778	up
mdo-miR-181a-1-3p	85	61.02	83.59	74.45	95.76	84.83	0.485531	0.864239	0.265158	up
mdo-miR-181a-2-3p	51.97	37.82	46.84	35.56	22.71	42.62	0.477103	0.854547	-0.295316	down
mdo-miR-187-5p	0	0	0	0	0.14	0	0.589094	0.89768	2.70701	up
mdo-miR-18b-3p	0	0	0.05	0	0	0	1	1	-1.63037	down
mdo-miR-193a-3p	0.41	0.23	0.42	0.1	0	0.41	0.487937	0.864239	-0.758608	down
mdo-miR-196b	180.42	187.45	242.82	52.59	47.25	86.39	7.44e-05	0.00227081	-1.59391	down
mdo-miR-199b-2-5p	8.92	7.18	7.63	2.82	3.79	9.52	0.423081	0.796335	-0.415684	down
mdo-miR-199b-3-5p	8.92	7.18	7.63	2.82	3.79	9.52	0.422656	0.796335	-0.415677	down
mdo-miR-199b-3p	5315.22	4833.41	5449.82	2073.7	2054.91	4113.74	0.0351477	0.155629	-0.791366	down
mdo-miR-200c-3p	63.82	50.03	32.57	26.19	45.15	12.93	0.139079	0.414944	-0.692539	down
mdo-miR-206	6090.09	8902.26	9112.37	1718.36	1625.87	3690.7	7.92e-05	0.00227678	-1.66045	down
mdo-miR-210-3p	13.28	17.64	14.38	15.31	21.31	11.79	0.655756	0.943705	0.186464	up
mdo-miR-22-3p	145.75	113.14	151.13	255.2	113.57	135.22	0.295913	0.694406	0.434791	up
mdo-miR-221-5p	6.2	4.78	6.17	6.04	2.52	1.66	0.261132	0.650062	-0.60197	down
mdo-miR-23a-3p	209.98	184.63	222.7	308.49	189.7	227.6	0.330715	0.748348	0.361986	up
mdo-miR-24-3p	0.48	0.59	0.52	1.81	0.42	0.93	0.108871	0.374122	1.13751	up
mdo-miR-27b-5p	3.34	3.21	3.45	1.91	0.84	3.31	0.324351	0.741177	-0.55967	down
mdo-miR-30a-3p	166.53	198.73	188.09	157.97	158.02	130.77	0.574757	0.89768	-0.201105	down
mdo-miR-30c-2-3p	0.48	0.71	0.68	1.01	0.7	0.52	0.628905	0.91502	0.341383	up
mdo-miR-31-5p	36.64	18.02	31.16	30.53	15.98	19.86	0.620708	0.907238	-0.222292	down
mdo-miR-375	89.7	28.93	71.3	104.17	200.64	25.45	0.134874	0.414944	0.890274	up
mdo-miR-429	61.16	22.78	27.13	14.71	25.38	6.62	0.030115	0.143458	-1.12834	down
mdo-miR-451	1113.38	1351.46	541.58	1226.41	1500.38	1316.07	0.135678	0.414944	0.550798	up
mdo-miR-455-3p	3.41	7.81	2.77	2.22	1.12	0.41	0.00775937	0.059712	-1.77859	down
mdo-miR-460-3p	0.41	0.13	0.1	0	0.42	0.21	1	1	0.0868288	up
mdo-miR-7342-3p	0	0	0.05	0	0	0	1	1	-1.63006	down
mdo-miR-7366-3p	0	0.03	0	0	0	0	1	1	-1.34556	down
mdo-miR-7398y-5p	0	0	0	0.2	0	0	0.383404	0.777447	3.48483	up
mdo-miR-9b-3p	1.23	2.6	1.2	0.5	0.7	0	0.0128062	0.0839553	-2.01715	down
mdv2-miR-M27-3p	0	0.03	0	0	0	0	1	1	-1.34498	down
mes-miR159c	0	0.05	0.05	0	0	0	0.549196	0.89768	-2.59769	down
mghv-miR-M1-2-5p	0.07	0	0	0	0	0	1	1	-1.67365	down
mle-miR-10a-3p	0.2	0.15	0.26	0	0.42	0	0.718065	0.99243	-0.629604	down
mle-miR-10b-5p	1.5	2.06	3.61	1.31	0.14	1.66	0.146753	0.432815	-1.0454	down
mle-miR-133-3p	1.7	2.7	2.51	0.4	0.84	0.93	0.00966463	0.069426	-1.581	down
mle-miR-7-5p	4.43	3.92	4.7	0.81	3.65	2.9	0.186416	0.506039	-0.747613	down
mle-miR-92b-3p	520.42	282.88	534.73	700.4	1054.66	651.47	0.0112711	0.0770715	0.95141	up
mml-miR-100-3p	13.35	10.05	10.04	10.38	9.53	10.24	0.974766	1	-0.015805	down
mml-miR-101-1-5p	2.59	1.96	1.67	1.81	1.54	1.66	0.763195	1	-0.166669	down
mml-miR-129-2-3p	0	0.05	0.1	0	0.42	0.21	0.264701	0.652747	1.79807	up
mml-miR-130a-3p	16.62	16.41	16.15	6.75	6.17	6.72	0.00420124	0.0391901	-1.20157	down
mml-miR-133b-5p	0.48	0.33	0.31	0	0	0	0.00675156	0.0545069	-5.59554	down
mml-miR-138-3p	0.14	0.05	0.05	0.1	0.14	0.21	0.58811	0.89768	1.09298	up
mml-miR-141-3p	70.15	42.91	39.73	19.65	50.62	10.04	0.103961	0.361409	-0.838235	down
mml-miR-145-3p	6.81	12.83	8.73	4.63	3.51	4.45	0.0221604	0.115903	-1.06021	down
mml-miR-181c-3p	0.48	0.33	0.58	0.4	0.7	0.41	0.750854	1	0.238428	up
mml-miR-18a-3p	0.34	0.33	0.42	0.2	0.7	0.72	0.391456	0.777447	0.652646	up
mml-miR-190b	0.2	0.56	0.63	0	0	0	0.00227611	0.0251958	-5.98729	down
mml-miR-200c-3p	63.82	50.03	32.57	26.19	45.15	12.93	0.139493	0.414944	-0.692536	down
mml-miR-218-1-3p	0.2	0.03	0.31	0	0	0	0.06902	0.271111	-4.54374	down
mml-miR-222-5p	2.66	2.24	2.35	2.42	4.63	0.83	0.753485	1	0.189142	up
mml-miR-301a-5p	1.16	0.61	0.73	0.71	1.68	0.62	0.616843	0.907238	0.365606	up
mml-miR-30b-5p	38	63.14	36.17	44.83	36.45	32.69	0.70829	0.986344	-0.156112	down
mml-miR-30c-1-3p	0.48	0.71	0.68	1.01	0.7	0.52	0.628871	0.91502	0.341379	up
mml-miR-30d-3p	3.13	3.21	2.56	3.73	3.51	2.69	0.572003	0.89768	0.271652	up
mml-miR-31-5p	0	0	0.1	0.1	0	0.1	0.693027	0.97936	1.14358	up
mml-miR-3173	0	0.03	0	0	0	0.31	0.257896	0.646775	2.69515	up
mml-miR-33a	5.58	3.97	2.09	2.72	5.47	2.9	0.927034	1	0.0435141	up
mml-miR-429-5p	0	0.03	0	0	0	0	1	1	-1.3444	down
mml-miR-523a	0	0	0.05	0	0	0	1	1	-1.62975	down
mml-miR-6134	8.58	9.09	11.66	20.35	9.53	18.93	0.0630848	0.25356	0.866058	up
mml-miR-7181-5p	0	0	0	0.1	0	0	1	1	2.62106	up
mml-miR-9-3p	1.02	2.67	0.58	0.3	0.42	0	0.00642633	0.053705	-2.51139	down
mml-miR-936	0	0.03	0	0	0	0	1	1	-1.34375	down
mml-miR-99a-3p	1.43	1.37	1.1	0.4	2.94	0.31	0.969842	1	-0.0817605	down
mmr-miR-1388	200.99	133.22	211.25	286.02	390.2	267.23	0.0143451	0.0900386	0.89654	up
mmr-miR-152	16.62	13.54	16.36	8.56	6.45	7.45	0.0295057	0.141303	-0.919639	down
mmr-miR-187	7.15	9.57	7.63	4.84	7.29	6.62	0.521281	0.888876	-0.28078	down
mmr-miR-212	1.29	0.74	2.4	1.21	1.54	0.72	0.707124	0.986288	-0.258612	down
mmr-miR-29c	703.7	759.33	519.94	347.08	550.46	381.03	0.126923	0.407118	-0.526207	down
mmu-let-7a-1-3p	1.77	2.32	0.84	1.51	2.66	1.24	0.721826	0.99243	0.211201	up
mmu-let-7a-2-3p	4.43	2.29	4.6	3.53	1.96	2.59	0.520093	0.888711	-0.333669	down
mmu-let-7f-2-3p	0.75	0.81	0.1	0.71	0.42	0.1	0.804344	1	-0.307743	down
mmu-let-7g-5p	167.96	170.17	150.24	173.99	169.23	166.25	0.607484	0.903035	0.180437	up
mmu-let-7i-3p	0.07	0.28	0.47	0.3	0.56	0.41	0.468599	0.844408	0.644419	up
mmu-let-7i-5p	473.02	393.46	479.06	633.71	956.51	346.17	0.109619	0.374313	0.617309	up
mmu-let-7j	463	382.03	467.09	611.64	946.14	326.82	0.117006	0.391131	0.613354	up
mmu-let-7k	24.45	24.74	29.33	36.97	27.2	47.9	0.123781	0.401902	0.638992	up
mmu-miR-100-3p	13.35	10.08	10.04	10.38	9.53	10.24	0.974745	1	-0.0169563	down
mmu-miR-101a-5p	2.59	1.96	1.67	1.81	1.54	1.66	0.763026	1	-0.166659	down
mmu-miR-101b-3p	2994.2	2352.64	2028.31	1739.02	2558.83	2478.92	0.998053	1	0.000813526	up
mmu-miR-101c	775.28	555.54	417.89	374.58	716.19	681.88	0.695467	0.98143	0.145656	up
mmu-miR-106a-3p	0	0	0	0	0.14	0	0.588964	0.89768	2.70694	up
mmu-miR-106a-5p	21.18	21.81	17.25	21.66	26.5	19.66	0.483081	0.864107	0.281785	up
mmu-miR-107-5p	1.36	1.02	0.68	0.4	1.26	0.83	0.803937	1	-0.202872	down
mmu-miR-10b-3p	4.77	5.06	5.12	2.62	2.24	5.48	0.438947	0.813621	-0.394951	down
mmu-miR-10b-5p	681.16	801.16	1065.75	377.6	225.46	333.85	0.000651816	0.00994665	-1.3265	down
mmu-miR-1188-5p	0	0	0.16	0	0	0	0.598225	0.89768	-2.94307	down
mmu-miR-122-5p	125.39	151.98	158.92	180.44	67.86	88.56	0.575059	0.89768	-0.242593	down
mmu-miR-122b-5p	0	0.05	0.16	0	0	0	0.34167	0.756515	-3.36581	down
mmu-miR-124-3p	0.14	0	0.05	0	0	0.1	1	1	-0.292692	down
mmu-miR-125a-3p	0	0.03	0	0.2	0	0	0.362317	0.774401	2.1405	up
mmu-miR-125a-5p	12.53	3.79	8.78	5.74	6.87	14.69	0.612604	0.907051	0.281267	up
mmu-miR-125b-5p	8838.08	5908.12	8732.07	7146.98	6782.08	8750.55	0.825638	1	0.0764005	up
mmu-miR-126a-3p	5465.06	8089.75	5375.85	9464.29	5350.96	5828.22	0.508238	0.882815	0.24955	up
mmu-miR-126a-5p	894.75	1067.58	735.78	1306.5	1203.84	948.7	0.156572	0.448004	0.47548	up
mmu-miR-128-3p	557.95	431.88	497.82	643.88	705.68	588.46	0.133253	0.414944	0.499438	up
mmu-miR-129-1-3p	0	0.05	0.1	0	0.42	0.21	0.264363	0.652747	1.798	up
mmu-miR-129-5p	5.86	4.53	9.72	1.21	15.98	2.48	0.988155	1	-0.0161755	down
mmu-miR-1306-5p	0.07	0.13	0.26	0.5	1.54	0.21	0.0214428	0.113877	2.24569	up
mmu-miR-130a-3p	9.88	10.54	9.78	4.74	2.94	5.07	0.0120997	0.0799054	-1.10479	down
mmu-miR-130b-3p	5.11	6.85	6.12	0.91	0	2.28	0.00187089	0.0231336	-2.31799	down
mmu-miR-130b-5p	3.75	2.16	4.13	0.71	1.96	1.86	0.0678583	0.268747	-1.04335	down
mmu-miR-132-3p	0.27	0.43	0.68	0.5	0.28	0.62	0.920353	1	0.145739	up
mmu-miR-132-5p	1.5	0.43	0.73	0.6	0.28	0.72	0.531112	0.89768	-0.480749	down
mmu-miR-133a-3p	540.58	694.48	556.95	125.03	163.48	290.61	0.000164776	0.00377169	-1.51053	down
mmu-miR-133a-5p	4.77	4.94	5.59	0.2	0	1.34	3.97e-05	0.00170476	-3.09332	down
mmu-miR-133b-3p	242.54	247.87	236.81	54	70.25	137.49	0.00148958	0.0197783	-1.34853	down
mmu-miR-133b-5p	0.48	0.33	0.31	0	0	0	0.00675001	0.0545069	-5.59554	down
mmu-miR-133c	0	0.03	0	0	0	0	1	1	-1.34311	down
mmu-miR-135a-5p	2.32	3.28	4.18	1.51	3.22	1.03	0.213498	0.558112	-0.716511	down
mmu-miR-137-3p	12.87	12.22	17.67	1.91	20.47	5.59	0.366972	0.777447	-0.577279	down
mmu-miR-137-5p	0	0.1	0.1	0.1	0	0.21	0.792708	1	0.588851	up
mmu-miR-138-1-3p	0.07	0.08	0	0.1	0	0	1	1	-0.28821	down
mmu-miR-138-2-3p	0.14	0.05	0.05	0.1	0.14	0.21	0.587875	0.89768	1.09312	up
mmu-miR-138-5p	2.93	1.76	2.46	0.71	1.26	0.83	0.026116	0.129907	-1.24111	down
mmu-miR-139-5p	10.76	10.54	9.67	7.46	12.34	7.86	0.885734	1	-0.0654191	down
mmu-miR-140-3p	116.06	120.4	96.14	109.11	120.58	81.63	0.962552	1	0.0168872	up
mmu-miR-140-5p	22.07	16.97	13.38	16.42	28.88	20.28	0.293053	0.689906	0.438295	up
mmu-miR-141-3p	70.15	42.91	39.73	19.65	50.62	10.04	0.103967	0.361409	-0.838235	down
mmu-miR-142a-3p	1497.85	1089.19	1437.07	2702.47	4352.11	2136.48	0.000271331	0.00516204	1.28991	up
mmu-miR-142a-5p	596.91	525.76	480.83	787.15	1429.16	844.93	0.00380643	0.0365878	1.03474	up
mmu-miR-143-3p	1392.49	1687.12	1555.63	506.66	723.62	801.68	0.00144784	0.0194821	-1.08352	down
mmu-miR-143-5p	5.38	4.91	3.82	1.11	1.82	2.07	0.00678457	0.0545391	-1.37457	down
mmu-miR-144-3p	107.75	70.14	27.86	68.51	75.57	97.15	0.398983	0.778999	0.389383	up
mmu-miR-144-5p	484.39	530.34	221.13	568.22	350.52	373.89	0.601155	0.89768	0.209152	up
mmu-miR-145a-3p	6.81	12.83	8.73	4.63	3.51	4.45	0.022033	0.115556	-1.06021	down
mmu-miR-145a-5p	81.05	146.05	88.19	34.76	43.61	44.8	0.00239421	0.025867	-1.25366	down
mmu-miR-145b	0.48	0.25	0.37	0.2	0.42	0	0.499352	0.872413	-0.745875	down
mmu-miR-146a-5p	14.58	15.83	16	28.61	84.27	19.76	0.00197912	0.0236531	1.57567	up
mmu-miR-146b-5p	18.66	18.76	17.83	18.34	18.93	8.69	0.719685	0.99243	-0.160878	down
mmu-miR-148b-5p	0.14	0.03	0.16	0.2	0.98	0	0.197577	0.52509	1.91337	up
mmu-miR-150-5p	1064.41	559.2	1015.46	4165.84	3580.68	3400.3	2.31e-09	4.4e-07	2.20571	up
mmu-miR-152-3p	453.06	462.17	400.02	192.93	206.53	304.58	0.033784	0.151288	-0.776448	down
mmu-miR-152-5p	0.14	0	0.16	0.3	0.84	0.21	0.0312926	0.14552	2.38173	up
mmu-miR-153-3p	0.89	1.02	0.78	0.3	0.28	0.62	0.15677	0.448004	-1.00887	down
mmu-miR-155-5p	69.27	55.63	119.92	138.93	179.89	111.94	0.027564	0.133366	0.902137	up
mmu-miR-15b-5p	2.93	4.81	3.4	3.53	7.43	5.69	0.171267	0.475475	0.653138	up
mmu-miR-16-1-3p	0	0.38	0.21	0.6	0	0	1	1	0.126019	up
mmu-miR-181a-2-3p	41	29.21	36.96	25.89	12.34	35.9	0.410754	0.787449	-0.379903	down
mmu-miR-181a-5p	266.71	189.59	262.79	190.82	175.4	174.94	0.41974	0.792764	-0.287697	down
mmu-miR-181b-2-3p	2.25	2.39	3.08	1.81	3.22	1.45	0.75206	1	-0.181816	down
mmu-miR-181b-5p	106.11	63.85	92.53	96.42	75.43	59.9	0.899861	1	-0.0504523	down
mmu-miR-181c-3p	0.48	0.33	0.58	0.4	0.7	0.41	0.750708	1	0.238462	up
mmu-miR-184-3p	263.92	17.51	147.84	76.57	82.72	48.73	0.162335	0.46009	-0.893376	down
mmu-miR-185-5p	0	0	0	0.3	0	0	0.275488	0.667816	4.01561	up
mmu-miR-187-3p	7.15	9.57	7.63	4.84	7.29	6.62	0.521202	0.888876	-0.280782	down
mmu-miR-1896	0	0	0.16	0	0	0	0.598001	0.89768	-2.94287	down
mmu-miR-18a-3p	0.34	0.33	0.42	0.2	0.7	0.72	0.391027	0.777447	0.65264	up
mmu-miR-18b-3p	0	0	0	0	0	0.21	0.382015	0.777447	3.49737	up
mmu-miR-18b-5p	0	0.08	0.21	0	0	0	0.215999	0.563683	-3.79525	down
mmu-miR-190a-3p	0.14	0.31	0.1	0.1	0	0.1	0.363032	0.774526	-1.19844	down
mmu-miR-190a-5p	47.34	35.81	33.4	23.98	27.2	35.8	0.465885	0.843403	-0.288675	down
mmu-miR-190b-5p	0.2	0.56	0.63	0	0	0	0.00225845	0.0251032	-5.98734	down
mmu-miR-193a-3p	0.41	0.23	0.42	0.1	0	0.41	0.487548	0.864239	-0.758482	down
mmu-miR-193a-5p	5.52	3.21	4.34	1.81	2.52	4.35	0.3939	0.777447	-0.444128	down
mmu-miR-193b-3p	1.16	0.46	1.83	0.2	1.26	0.41	0.320679	0.737241	-0.834021	down
mmu-miR-194-5p	4.09	33.34	7.37	7.15	4.49	3.62	0.0338124	0.151288	-1.46092	down
mmu-miR-1966-5p	0	0	0	0	0	0.1	1	1	2.62989	up
mmu-miR-1967	0.27	0	0	2.32	0.7	0.62	0.000251656	0.00499795	4.18053	up
mmu-miR-199a-3p	7855.75	8021.39	8674.35	3252.86	2790.03	6076.1	0.0212705	0.113541	-0.88997	down
mmu-miR-199a-5p	1520.33	1517.56	1307.37	471.3	584.53	1202.89	0.038761	0.168332	-0.813053	down
mmu-miR-199b-5p	1520.05	1517.28	1307.21	471.2	584.11	1202.47	0.040775	0.174538	-0.813404	down
mmu-miR-19a-5p	0	0.05	0	0.3	0	0	0.536102	0.89768	2.04343	up
mmu-miR-1a-1-5p	0.95	2.62	1.36	0.1	0	0.1	9.74e-06	0.000716652	-4.26319	down
mmu-miR-1a-2-5p	0.14	0.23	0.05	0	0	0	0.0766471	0.290356	-4.31949	down
mmu-miR-1a-3p	2531.95	4937.37	4389.35	569.43	300.47	1450.15	3.49e-05	0.00170476	-2.22734	down
mmu-miR-200a-3p	350.01	195.26	180.87	74.55	189.28	43.24	0.0181507	0.103135	-1.14422	down
mmu-miR-200a-5p	15.19	1.93	6.59	0.6	1.68	0	0.000203396	0.00429197	-3.28419	down
mmu-miR-200b-3p	85	61.38	46.16	31.63	51.88	16.04	0.0698458	0.271322	-0.844442	down
mmu-miR-202-5p	0.14	1.25	0.58	0.1	0.28	0	0.0452637	0.190136	-2.39233	down
mmu-miR-203-3p	1162.62	60.39	477.7	113.54	65.34	83.49	0.000303695	0.0056571	-2.5058	down
mmu-miR-204-5p	630.14	350.04	931.98	91.28	58.19	98.8	1.05e-09	2.59e-07	-2.82094	down
mmu-miR-205-5p	1232.7	49.78	914.15	98.13	90.15	100.35	0.000131982	0.00331358	-2.77565	down
mmu-miR-206-3p	6090.09	8902.26	9112.37	1718.36	1625.87	3690.7	7.92e-05	0.00227678	-1.66045	down
mmu-miR-20b-3p	0.14	0.13	0.21	0	0.56	0	1	1	0.146022	up
mmu-miR-211-5p	538.47	321	824.76	77.48	46.55	81.73	3.58e-10	1.38e-07	-2.90896	down
mmu-miR-215-5p	0.07	0.69	0.42	0.1	0	0.31	0.284754	0.680638	-1.34846	down
mmu-miR-217-5p	2.45	3.74	4.23	2.22	1.68	1.66	0.123994	0.402052	-0.803047	down
mmu-miR-218-1-3p	0.2	0.05	0.31	0	0	0	0.0433063	0.183339	-4.61521	down
mmu-miR-21b	0.2	0.15	0.1	0.2	0	0.21	1	1	0.0755874	up
mmu-miR-21c	17.71	10.74	17.25	22.27	89.59	25.35	0.0017005	0.0218716	1.65492	up
mmu-miR-221-5p	6.33	4.78	6.17	6.04	2.52	1.66	0.25087	0.633198	-0.612297	down
mmu-miR-222-3p	28.33	16.19	21.8	27.4	16.83	20.07	0.815803	1	0.10178	up
mmu-miR-222-5p	2.86	2.52	2.61	2.52	4.91	1.55	0.646333	0.93362	0.242785	up
mmu-miR-23b-3p	206.03	183.46	218.83	298.62	189.28	222.53	0.343799	0.756515	0.351247	up
mmu-miR-23b-5p	7.83	3.44	7.11	8.77	11.08	6.41	0.169601	0.473716	0.63435	up
mmu-miR-24-1-5p	0.2	0.51	0.94	0.4	0.98	0.31	1	1	0.0360968	up
mmu-miR-26a-2-3p	3.88	1.83	2.77	2.01	2.66	2.79	0.957358	1	-0.038612	down
mmu-miR-27b-3p	495.76	505.3	484.02	553.41	523.26	413.62	0.720929	0.99243	0.119237	up
mmu-miR-27b-5p	3.34	3.21	3.66	1.91	0.84	3.62	0.359128	0.774401	-0.518872	down
mmu-miR-29c-3p	703.7	759.33	519.94	347.08	550.46	381.03	0.127002	0.407118	-0.526207	down
mmu-miR-301a-3p	25.95	21.05	18.56	19.65	31.83	20.79	0.534754	0.89768	0.250769	up
mmu-miR-301a-5p	1.16	0.61	0.73	0.71	1.68	0.62	0.616692	0.907238	0.365611	up
mmu-miR-301b-3p	10.97	9.39	7.37	5.84	11.08	10.66	0.809272	1	0.107717	up
mmu-miR-3072-5p	0	0	0.05	0	0	0	1	1	-1.62987	down
mmu-miR-3074-5p	0.2	0.03	0.05	0	0.56	0.31	0.236276	0.600924	1.77329	up
mmu-miR-3093-3p	0	0.03	0	0	0	0	1	1	-1.34247	down
mmu-miR-3093-5p	0	0	0	0.3	0.42	0.41	0.0012827	0.0180446	5.74871	up
mmu-miR-30b-5p	38	63.14	36.17	44.83	36.45	32.69	0.708283	0.986344	-0.156112	down
mmu-miR-30c-1-3p	0.48	0.71	0.68	1.01	0.7	0.52	0.628881	0.91502	0.34138	up
mmu-miR-30e-3p	160.19	193.69	182.5	152.73	152.27	126.73	0.568947	0.89768	-0.205745	down
mmu-miR-30e-5p	430.31	463.23	325.47	325.72	411.52	407.93	0.934457	1	0.027743	up
mmu-miR-31-5p	0	0	0.1	0.1	0	0.1	0.692946	0.97936	1.14375	up
mmu-miR-3154	0	0	0	0.1	0	0	1	1	2.62128	up
mmu-miR-338-3p	1200.56	926.34	876.62	349.19	252.38	652.4	0.00706112	0.0560944	-1.11095	down
mmu-miR-344d-3p	0	0	0.05	0	0	0	1	1	-1.63073	down
mmu-miR-3473f	0.14	0	0	0	0	0	0.59458	0.89768	-2.49451	down
mmu-miR-3473g	0.14	0	0	0	0	0	0.595038	0.89768	-2.49522	down
mmu-miR-34c-5p	0	2.26	0.63	0	0	0	0.00043698	0.00771428	-7.04485	down
mmu-miR-3618-5p	0	0.05	0.05	0	0.28	0	0.707067	0.986288	1.01746	up
mmu-miR-365-2-5p	1.36	0.92	2.51	1.11	0.98	0.72	0.323388	0.740231	-0.649322	down
mmu-miR-383-5p	0	0	0	0.2	0	0	0.383027	0.777447	3.48491	up
mmu-miR-3963	0.2	0	0.16	0.5	0.14	0.31	0.138567	0.414944	1.75257	up
mmu-miR-3964	10.15	10.69	10.35	16.52	24.26	17.28	0.0140167	0.0892905	0.995134	up
mmu-miR-3966	13.35	10.97	12.13	12.29	8.27	13.76	0.908281	1	0.0527855	up
mmu-miR-3969	0	0.08	0.1	0	0	0.21	1	1	0.256785	up
mmu-miR-3970	0.27	0.51	0.37	1.01	0.56	0.62	0.157241	0.448004	0.996569	up
mmu-miR-429-3p	67.36	24.61	31.89	15.82	26.22	7.35	0.0180333	0.103135	-1.20484	down
mmu-miR-429-5p	0	0.03	0	0	0	0	1	1	-1.34297	down
mmu-miR-455-3p	3.34	7	2.51	2.01	0.84	0.41	0.00513125	0.0452533	-1.83971	down
mmu-miR-5106	0	0	0	0.2	0	0.1	0.207736	0.546875	4.03534	up
mmu-miR-599	1.16	0.46	1.52	113.64	17.53	28.76	3.44e-13	2.35e-10	5.84128	up
mmu-miR-6240	0.07	0	0	0	0	0	1	1	-1.67291	down
mmu-miR-6337	0	0	0	0	0.14	0	0.588836	0.89768	2.70687	up
mmu-miR-6367	0	0.03	0.05	0.2	0.14	0.1	0.195464	0.524279	2.26706	up
mmu-miR-6368	0	0.03	0	0	0	0	1	1	-1.34347	down
mmu-miR-6370	0	0	0.1	0	0	0	0.598184	0.89768	-2.4241	down
mmu-miR-6395	0	0	0	0	0	0.1	1	1	2.62988	up
mmu-miR-6906-5p	0	0	0.05	0	0	0	1	1	-1.63156	down
mmu-miR-6911-3p	0	0	0	0.2	0	0	0.382678	0.777447	3.48498	up
mmu-miR-6919-5p	0	0.05	0	0	0	0	1	1	-1.97132	down
mmu-miR-6965-5p	0	0	0.05	0	0.56	0	0.278563	0.668798	2.96704	up
mmu-miR-6976-5p	0	0.05	0.05	0	0	0.1	1	1	0.0401245	up
mmu-miR-6984-5p	0	0	0	0	0	0.1	1	1	2.62984	up
mmu-miR-7007-5p	0	0	0.05	0	0	0	1	1	-1.63239	down
mmu-miR-7008-5p	0	0	0.1	0	0	0	0.597665	0.89768	-2.42358	down
mmu-miR-7009-5p	0	0.03	0	0	0	0	1	1	-1.34397	down
mmu-miR-7011-5p	0	0	0.16	0	0	0	0.597918	0.89768	-2.9428	down
mmu-miR-702-5p	0.07	0	0	0	0	0	1	1	-1.67217	down
mmu-miR-7025-5p	0	0.03	0	0	0	0	1	1	-1.34402	down
mmu-miR-7046-5p	0	0	0	0.2	0	0	0.382918	0.777447	3.48493	up
mmu-miR-7056-5p	0	0	0	0.2	0	0	0.38251	0.777447	3.48502	up
mmu-miR-7081-3p	0.2	0	0.1	0.2	0	0	1	1	-0.150754	down
mmu-miR-7084-3p	0.14	0	0	0	0	0	0.595491	0.89768	-2.49592	down
mmu-miR-7087-3p	0	0	0.1	0	0	0	0.597149	0.89768	-2.42306	down
mmu-miR-7214-5p	0	0.05	0	0	0	0	1	1	-1.9709	down
mmu-miR-7217-5p	0	0	0.05	0	0	0	1	1	-1.63319	down
mmu-miR-7232-5p	0	0.05	0	0	0	0	1	1	-1.97183	down
mmu-miR-767	0	0	0	0.1	0	0	1	1	2.62151	up
mmu-miR-7b-5p	29.49	26.36	29.07	24.08	30.15	22.86	0.939222	1	-0.0312917	down
mmu-miR-8093	0	0	0.1	0	0	0	0.59672	0.89768	-2.42262	down
mmu-miR-8094	0	0	0	0.2	0	0.31	0.0624295	0.252051	4.73132	up
mmu-miR-8095	0	0	0	0.1	0	0	1	1	2.62174	up
mmu-miR-8104	0	0	0	0.1	0	0	1	1	2.62196	up
mmu-miR-9-3p	1.02	2.67	0.58	0.3	0.42	0	0.00639508	0.053705	-2.51144	down
mmu-miR-92a-3p	556.25	300.19	570.7	736.67	1097.56	688.4	0.013432	0.0867743	0.927021	up
mmu-miR-99a-3p	5.79	5.22	4.08	2.62	7.43	2.69	0.759845	1	-0.168349	down
mmu-miR-9b-5p	0.07	0	0.05	0	0	0	0.550434	0.89768	-2.37892	down
mne-miR-140	22.07	16.97	13.38	16.42	28.88	20.28	0.293172	0.689906	0.438295	up
mse-miR-10b	1.09	1.48	2.56	0.71	0.42	1.45	0.19686	0.524907	-0.855302	down
mse-miR-2779	0.27	0.23	0.84	0.91	1.68	0.93	0.0540656	0.22501	1.46592	up
mse-miR-6093	0	0	0	0.1	0	0	1	1	2.62219	up
mse-miR-993	1.09	1.58	2.56	1.31	0.42	1.76	0.517124	0.886451	-0.441561	down
mtr-miR7701-5p	0	0.03	0	0	0	0	1	1	-1.34407	down
mze-miR-101b	1040.43	781.64	614.92	506.46	924.96	875.14	0.903332	1	0.0439104	up
mze-miR-150	1147.16	633.1	1099.99	4545.36	3768.84	3607.11	3.18e-09	4.4e-07	2.17667	up
mze-miR-15c-5p	2.93	4.81	3.4	3.53	7.43	5.69	0.171836	0.476029	0.653172	up
mze-miR-18b	19.68	18.98	16.57	10.68	15.7	13.86	0.392268	0.777447	-0.346137	down
mze-miR-22b	47.61	35.35	49.3	55.31	42.06	51.11	0.470491	0.847197	0.29461	up
mze-miR-27d-3p	8.38	9.67	8.57	7.66	9.39	10.45	0.709618	0.986474	0.157015	up
nbr-miR-29c	0	0	0	0	0	0.21	0.381707	0.777447	3.49742	up
ngi-miR-100	3.13	2.06	3.97	4.13	2.24	1.97	1	1	0.000631038	up
nta-miR6151g	0.07	0	0	0	0	0	1	1	-1.67144	down
nve-miR-100-5p	518.99	565.23	684.76	632.7	416.56	473.11	0.783393	1	-0.0991228	down
nve-miR-9412	0	0	0	0	0.28	0	0.388936	0.777447	3.62246	up
oan-let-7b-3p	3.95	6.67	4.13	3.73	3.93	5.69	0.962678	1	-0.0362306	down
oan-let-7d-3p	0.14	0	0.05	0	0	0	0.553829	0.89768	-2.92773	down
oan-let-7f-1-3p	1.09	1.73	0.73	1.91	3.37	2.28	0.0339431	0.151288	1.1465	up
oan-miR-100-3p	13.35	10.08	10.04	10.38	9.53	10.24	0.974761	1	-0.0169589	down
oan-miR-106-5p	15.46	14.68	12.08	15.92	21.17	16.04	0.263988	0.652747	0.443021	up
oan-miR-107-5p	1.36	1.02	0.68	0.4	1.26	0.83	0.803916	1	-0.202876	down
oan-miR-10a-3p	4.09	7.94	7.63	3.02	2.66	4.45	0.088427	0.320592	-0.849955	down
oan-miR-10b-3p	4.77	5.06	5.12	2.62	2.24	5.48	0.438673	0.813621	-0.394946	down
oan-miR-125-3p	8.65	5.55	8	3.12	3.22	8.07	0.346208	0.756515	-0.475137	down
oan-miR-129-3p	0	0.05	0.1	0	0.42	0.21	0.264726	0.652747	1.79807	up
oan-miR-130b-5p	0.34	0.1	0.37	0	0	0	0.0118581	0.0787404	-5.10029	down
oan-miR-130c-3p	3.34	3.33	2.46	1.81	1.4	2.9	0.398753	0.778999	-0.431333	down
oan-miR-133c	239.13	240.82	231.53	52.09	69.26	135.22	0.00154899	0.0203098	-1.34563	down
oan-miR-1357	0	0.05	0.1	0	0	0.21	1	1	0.483115	up
oan-miR-135b-1-3p	0.07	0	0	0	0	0	1	1	-1.67071	down
oan-miR-137b-3p	12.8	12.16	17.67	1.91	20.33	5.59	0.362356	0.774401	-0.580466	down
oan-miR-137b-5p	0	0	0.05	0	0	0	1	1	-1.63301	down
oan-miR-138-3p	0.14	0.05	0.05	0.1	0.14	0.21	0.587642	0.89768	1.09326	up
oan-miR-1384	0	0.05	0	0	0	0	1	1	-1.97182	down
oan-miR-1386	0.07	0.03	0	0.1	0	0	1	1	0.415393	up
oan-miR-1388-3p	212.77	141.44	224.21	300.13	408.57	279.44	0.016401	0.0969347	0.878531	up
oan-miR-1388-5p	18.46	16.8	22.84	33.95	31.83	22.76	0.0838826	0.309941	0.715242	up
oan-miR-139-5p	10.76	10.54	9.67	7.35	12.34	7.86	0.872019	1	-0.071035	down
oan-miR-140-5p	22.07	16.97	13.38	16.42	28.88	20.28	0.293206	0.689906	0.438295	up
oan-miR-1414-5p	0	0.05	0	0	0	0	1	1	-1.97108	down
oan-miR-1422h-3p	0	0	0.05	0.1	0	0	1	1	1.02621	up
oan-miR-1422m-3p	0	0	0	0.1	0	0	1	1	2.62222	up
oan-miR-143-5p	5.38	4.91	3.82	1.11	1.82	2.07	0.00676039	0.0545069	-1.37457	down
oan-miR-145-3p	6.81	12.83	8.73	4.63	3.51	4.45	0.0219543	0.115367	-1.06021	down
oan-miR-145-5p	13.49	24.1	16.05	4.94	8.97	9	0.0140136	0.0892905	-1.13571	down
oan-miR-146a-5p	18.93	21.17	20.34	40.1	141.19	31.35	0.000445965	0.00779034	1.87091	up
oan-miR-155-5p	69.27	55.63	119.92	138.93	179.89	111.94	0.0275438	0.133366	0.902137	up
oan-miR-15b-5p	38.75	36.11	26.09	65.39	79.64	40.97	0.017316	0.100614	0.993978	up
oan-miR-15c-5p	39.37	37.36	26.35	65.89	81.04	41.49	0.0188927	0.105102	0.982101	up
oan-miR-18-3p	0.27	0.2	0.42	0	0.7	0	0.812889	1	-0.422217	down
oan-miR-18-5p	2.18	1.35	1.57	1.01	2.66	0.93	0.9387	1	-0.0648699	down
oan-miR-181a-2-3p	76.08	53.9	75.49	66.49	88.19	79.87	0.425754	0.798255	0.304331	up
oan-miR-181a-3-3p	0	0	0.1	0	0.14	0	1	1	0.298275	up
oan-miR-181b-1-3p	0.75	1.25	1.78	1.31	3.22	1.24	0.288024	0.686582	0.644446	up
oan-miR-181b-5p	106.52	63.98	93	97.12	75.43	60	0.899348	1	-0.050769	down
oan-miR-181c-5p	31.81	18.04	27.5	23.27	26.36	21.73	0.990183	1	0.00680959	up
oan-miR-184	225.17	14.48	127.92	68.11	62.95	42	0.148802	0.436358	-0.929675	down
oan-miR-190a-3p	0.14	0.31	0.1	0.1	0	0.1	0.363381	0.774658	-1.19831	down
oan-miR-190b	0.2	0.56	0.63	0	0	0	0.00224095	0.0250116	-5.9874	down
oan-miR-19a-5p	0	0.05	0	0.3	0	0	0.53579	0.89768	2.04319	up
oan-miR-1b	0.95	2.04	1.73	0.81	0.14	1.34	0.219578	0.566456	-0.884448	down
oan-miR-204-3p	0.89	0.51	1.15	0.91	0	0	0.233838	0.596409	-1.24651	down
oan-miR-205-5p	1232.7	49.78	914.15	98.13	90.15	100.35	0.000132237	0.00331358	-2.77565	down
oan-miR-20a-5p	60.21	57.28	51.7	48.26	69.54	67.04	0.532192	0.89768	0.240912	up
oan-miR-214-5p	12.6	11.83	12.02	3.93	3.22	7.66	0.0149423	0.0924071	-1.15793	down
oan-miR-218-3p	0.2	0.13	0.16	0	0	0.31	1	1	-0.377501	down
oan-miR-219-3p	0	1.09	0	0	0	0	0.0310226	0.14552	-5.67584	down
oan-miR-221-5p	6.2	4.61	6.12	6.04	2.52	1.66	0.277841	0.668798	-0.581488	down
oan-miR-222a-5p	198.95	166.51	194.21	180.34	142.59	118.66	0.547212	0.89768	-0.220166	down
oan-miR-222b-3p	6.67	3.82	6.64	10.88	13.46	6.83	0.0312914	0.14552	0.973874	up
oan-miR-223-3p	798.64	699.93	603.79	1466.79	2049.16	1381.14	4.78e-05	0.00180425	1.33191	up
oan-miR-23b-3p	46.52	44.84	51.28	58.43	48.37	50.28	0.515421	0.886451	0.257586	up
oan-miR-24-1-5p	0.2	0.51	0.94	0.4	0.98	0.31	1	1	0.0360639	up
oan-miR-26-2-3p	0	0.08	0	0	0	0	1	1	-2.39336	down
oan-miR-29a-2-5p	1.84	1.88	2.25	2.42	1.12	1.45	0.832976	1	-0.118305	down
oan-miR-30a-5p	1417.62	1198.36	1271.25	1516.16	1830.16	1366.04	0.218942	0.566154	0.390316	up
oan-miR-30d-3p	2.59	2.6	1.88	1.91	1.26	1.76	0.487347	0.864239	-0.374345	down
oan-miR-30d-5p	992.82	742.89	950.01	1194.97	1424.25	962.66	0.111239	0.376511	0.526137	up
oan-miR-30e-5p	430.58	463.34	325.57	325.72	411.52	408.14	0.935146	1	0.0274617	up
oan-miR-31-5p	36.64	18.02	31.16	30.53	15.98	19.86	0.620337	0.907238	-0.222287	down
oan-miR-34b-5p	0	2.14	0.63	0	0	0	0.00048205	0.00824061	-6.98184	down
oan-miR-458-5p	0	0.1	0.05	0.1	0	0	1	1	-0.512147	down
oan-miR-460-3p	0	0.13	0.1	0	0	0	0.19816	0.525249	-3.61544	down
oan-miR-460-5p	2.25	2.39	2.56	1.61	0.84	2.07	0.334989	0.752123	-0.521207	down
oan-miR-499-5p	8.79	16.13	22.43	6.95	6.17	33.31	0.896028	1	0.088081	up
oan-miR-7404-5p	0	0.05	0	0	0	0	1	1	-1.97094	down
oan-miR-92b	520.76	282.88	534.73	700.4	1054.66	651.47	0.0113398	0.0773453	0.951073	up
oan-miR-92c	0.07	0.18	0.31	0.2	0.14	0	0.701003	0.986288	-0.629537	down
oar-let-7b	4001.67	3917.84	4298.55	4843.57	3529.92	5054.16	0.440523	0.81442	0.261917	up
oar-let-7d	17.44	18.96	20.75	29.72	34.49	30.93	0.0340962	0.15172	0.840063	up
oar-miR-10a	771.47	946.93	1196.02	482.68	306.36	403.79	0.00209611	0.0238886	-1.17449	down
oar-miR-10b	681.16	801.16	1065.75	377.6	225.46	333.85	0.000648646	0.00994665	-1.3265	down
oar-miR-200a	350.01	195.24	180.87	74.55	189.28	43.24	0.0183284	0.103135	-1.14416	down
oar-miR-21	474.51	366.81	431.59	532.25	875.19	475.28	0.0586173	0.240817	0.665266	up
oar-miR-23b	205.96	183.35	218.72	298.21	189.28	222.53	0.344386	0.756515	0.351058	up
oar-miR-25	1168.95	1078.14	1112.27	1399.09	1897.18	1087.33	0.141491	0.41919	0.4865	up
oar-miR-29a	691.78	746.12	504.31	337	535.88	367.17	0.119638	0.394557	-0.540297	down
oar-miR-30c	126.27	190.28	115.48	178.43	138.25	123.73	0.704832	0.986288	0.144236	up
oar-miR-30d	992.69	742.83	949.85	1194.87	1424.25	962.66	0.110389	0.375517	0.526279	up
oar-miR-3959-5p	0	0.03	0	0	0	0	1	1	-1.34411	down
oar-miR-99a	778.42	831.67	985.87	909.45	818.68	671.74	0.986885	1	-0.00554708	down
ocu-let-7b-3p	3.95	6.67	4.13	3.73	3.93	5.69	0.962687	1	-0.0362277	down
ocu-miR-130a-3p	3.34	3.33	2.46	1.81	1.4	2.9	0.398058	0.778999	-0.431323	down
ocu-miR-137-3p	12.8	12.16	17.67	1.91	20.33	5.59	0.362287	0.774401	-0.580467	down
ocu-miR-146b-5p	18.66	18.63	17.83	18.34	18.93	8.69	0.726514	0.996605	-0.157436	down
ocu-miR-16a-5p	555.36	621.09	316.27	413.77	374.22	463.28	0.739361	1	-0.120676	down
ocu-miR-219a-3p	0	0	0.05	0	0	0	1	1	-1.63283	down
ocu-miR-2387-5p	0	0	0	0	0	0.31	0.274888	0.667816	4.03114	up
ocu-miR-485-5p	0	0	0	0	0	0.21	0.381566	0.777447	3.49744	up
ocu-miR-654-5p	0	0	0	0.1	0	0.1	0.317105	0.736458	3.50563	up
odi-let-7c	4.5	5.47	5.7	12.49	3.65	12.41	0.056264	0.232724	1.00792	up
odi-let-7d	64.84	63.77	68.95	87.05	67.44	115.97	0.147044	0.432815	0.581012	up
odi-miR-1493	0	0	0	0.1	0	0	1	1	2.62227	up
odi-miR-1b	0.95	2.04	1.73	0.81	0.14	1.34	0.219076	0.566154	-0.884433	down
odi-miR-1c	310.92	568.62	546.91	82.21	76.55	239.61	0.000610295	0.00984437	-1.72384	down
odi-miR-92a	2.72	1.73	4.18	3.43	9.39	3.52	0.0756798	0.288196	0.9853	up
odi-miR-92b	0.27	0.36	0.58	0.3	0.14	0.1	0.339161	0.756515	-0.980471	down
oga-miR-455	17.44	15.93	20.28	10.07	8.69	12.41	0.116413	0.38963	-0.659118	down
oha-let-7a-3-3p	7.02	6.62	4.39	9.87	19.35	9.41	0.00827781	0.0614969	1.19645	up
oha-miR-100-3p	3	2.67	3.66	0.5	0.98	2.9	0.136328	0.414944	-0.951426	down
oha-miR-100-5p	752.06	805.08	956.34	882.45	798.91	650.12	0.997651	1	-0.00105913	down
oha-miR-101a-5p	2.59	1.96	1.67	1.81	1.54	1.66	0.762835	1	-0.166648	down
oha-miR-10a-3p	0.14	0.2	0.52	0	0	0	0.00908426	0.0666755	-5.28082	down
oha-miR-10b-3p	0	0	0.1	0	0	0	0.596563	0.89768	-2.42246	down
oha-miR-10c-5p	681.16	801.16	1065.75	377.6	225.46	333.85	0.000645477	0.00994665	-1.3265	down
oha-miR-122-5p	125.39	151.98	158.92	180.44	67.86	88.56	0.575092	0.89768	-0.242593	down
oha-miR-125a-3p	0.54	1.45	1.1	0.71	0.42	0.41	0.231053	0.589862	-0.910508	down
oha-miR-130a-5p	0.34	0.15	0.37	0	0	0	0.00648896	0.053705	-5.19968	down
oha-miR-130b-5p	0.34	0.1	0.37	0	0	0	0.0118977	0.0787637	-5.10039	down
oha-miR-133b-5p	0.07	0.08	0.21	0	0	0	0.11952	0.394557	-4.01846	down
oha-miR-1388-3p	212.77	141.44	224	300.13	408.57	279.44	0.0162465	0.0967496	0.879085	up
oha-miR-139-5p	10.76	10.54	9.67	7.46	12.34	7.86	0.885654	1	-0.0654233	down
oha-miR-148a-3p	9.33	6.82	10.04	3.12	5.61	5.59	0.0875796	0.318374	-0.762856	down
oha-miR-16a-5p	1971.07	2295.2	1557.56	2208.7	1750.52	1811.73	0.736322	1	0.112422	up
oha-miR-1788-3p	1.09	0	0.05	0	0.28	0	0.340471	0.756515	-1.87354	down
oha-miR-181a-1-3p	0	0	0.1	0	0	0	0.596477	0.89768	-2.42237	down
oha-miR-181c-3p	1.09	0.74	0.58	0.3	0	0.1	0.00828762	0.0614969	-2.23456	down
oha-miR-18b-3p	0.27	0.2	0.42	0	0.7	0	0.81268	1	-0.422325	down
oha-miR-199b-3p	8.72	6.69	8.99	4.33	5.47	10.76	0.814863	1	-0.115589	down
oha-miR-199b-5p	1520.05	1517.28	1307.21	471.2	584.11	1202.47	0.0408695	0.174666	-0.813404	down
oha-miR-202-3p	0	0.03	0	0	0	0	1	1	-1.34338	down
oha-miR-205b-5p	0.41	0.2	1.99	0.3	0	0.83	0.344728	0.756515	-1.02854	down
oha-miR-20b-5p	6.33	7.71	6.48	6.25	8.27	4.86	0.980485	1	0.00961837	up
oha-miR-221-5p	0.95	0.74	0.73	0.81	0	0.1	0.174306	0.479167	-1.15732	down
oha-miR-222a-5p	44.61	38.68	41.04	38.69	36.73	34.24	0.875907	1	-0.0603317	down
oha-miR-26-2-3p	0	0.08	0.1	0.1	0	0.1	1	1	0.246998	up
oha-miR-26-3-3p	3.95	1.83	2.98	2.01	2.8	2.79	0.917761	1	-0.0627054	down
oha-miR-27a-5p	0.2	0.03	0	0.1	0	0	1	1	-0.612062	down
oha-miR-29a-1-5p	0	0	0	0	0	0.21	0.380871	0.777447	3.49755	up
oha-miR-30d-3p	2.45	2.47	1.83	1.91	1.26	1.76	0.577404	0.89768	-0.309471	down
oha-miR-365a-1-5p	1.36	0.92	2.56	1.11	0.98	0.72	0.307828	0.718935	-0.665788	down
oha-miR-429-3p	67.36	24.61	31.89	15.82	26.22	7.35	0.0180516	0.103135	-1.20484	down
oha-miR-737-5p	53.53	45.3	41.93	52.49	49.35	51.62	0.519527	0.888711	0.252399	up
oha-miR-9-1-5p	0.2	0.03	0.05	0	0	0.1	0.764133	1	-0.892524	down
oha-miR-9-2-5p	0.2	0.03	0.05	0	0	0.1	0.764054	1	-0.892388	down
oha-miR-9-3-5p	0	0	0.05	0	0	0	1	1	-1.63316	down
oha-miR-9-4-5p	0.2	0.03	0.05	0	0	0.1	0.763904	1	-0.892129	down
ola-let-7a-3p	16.35	17	16.78	10.38	11.5	16.14	0.503827	0.878525	-0.279215	down
ola-let-7c	13187.9	13436.8	13991.8	16701.4	15184.9	17199.4	0.220516	0.567792	0.391326	up
ola-let-7e	4185.43	4932.79	4862.13	7077.97	7115.78	5617.89	0.0661911	0.262915	0.609124	up
ola-let-7g	10412.8	11007.7	11078.4	13760.4	13425.2	13932.4	0.156141	0.448004	0.454189	up
ola-miR-100	752.94	805.67	957.22	883.76	800.46	650.95	0.999771	1	-0.000145533	down
ola-miR-101a-3p	3014.64	2367.27	2043.68	1744.76	2567.66	2492.89	0.992976	1	-0.00292323	down
ola-miR-101b-3p	3013.75	2366.46	2042.94	1743.95	2566.26	2492.06	0.992569	1	-0.00308581	down
ola-miR-101b-5p	6.61	5.83	8.16	2.92	3.93	4.35	0.0896567	0.322454	-0.768922	down
ola-miR-106a	74.85	71.69	63.1	63.87	88.47	82.04	0.464594	0.842266	0.27467	up
ola-miR-10d	399.32	500.34	615.86	294.39	157.46	256.05	0.0149623	0.0924071	-0.978273	down
ola-miR-125a-3p	1.43	2.19	2.82	1.21	0.42	1.34	0.122141	0.400853	-0.968458	down
ola-miR-125c	8837.81	5907.59	8731.6	7146.98	6780.68	8750.14	0.825383	1	0.0763712	up
ola-miR-126-3p	5620.21	8280.69	5497.34	9660.24	5478.13	5991.06	0.511305	0.884145	0.248089	up
ola-miR-128	557.95	431.88	497.82	643.88	705.68	588.46	0.133347	0.414944	0.499438	up
ola-miR-130c	16.62	16.41	16.15	6.75	6.17	6.72	0.00420029	0.0391901	-1.20157	down
ola-miR-132	0.27	0.43	0.68	0.5	0.28	0.62	0.9203	1	0.14576	up
ola-miR-133-3p	242.4	247.66	236.81	53.8	70.25	136.87	0.00143654	0.0194821	-1.35255	down
ola-miR-135a	1.84	1.6	2.67	1.51	1.54	0.21	0.239875	0.60836	-0.820395	down
ola-miR-137	1.09	1.27	1.67	0	0.7	1.03	0.17295	0.477305	-1.12889	down
ola-miR-1388-3p	212.77	141.44	224	300.13	408.57	279.44	0.0162598	0.0967496	0.879085	up
ola-miR-139	10.76	10.54	9.67	7.46	12.34	7.86	0.885656	1	-0.0654232	down
ola-miR-140-3p	116.06	120.4	96.14	109.11	120.58	81.63	0.962565	1	0.0168874	up
ola-miR-142	597.45	526.55	481.67	788.46	1432.94	845.76	0.00363626	0.0355852	1.03549	up
ola-miR-143	1392.49	1687.12	1555.63	506.66	723.62	801.68	0.00144984	0.0194821	-1.08352	down
ola-miR-144	492.7	538.56	225.2	576.18	357.11	379.58	0.603102	0.899988	0.207583	up
ola-miR-145	81.05	146.02	88.19	34.76	43.61	44.8	0.00257521	0.0266611	-1.25353	down
ola-miR-146a-5p	1859.44	1469.41	1885.28	1432.84	2548.17	1116.5	0.870227	1	0.0585703	up
ola-miR-148	960.81	915.63	936.05	397.55	445.73	637.71	0.0249061	0.124808	-0.803335	down
ola-miR-150	1146.14	632.13	1098.89	4540.22	3764.77	3605.25	3.04e-09	4.4e-07	2.17689	up
ola-miR-152	956.32	912.12	929.68	394.83	444.32	633.77	0.0245649	0.124035	-0.803866	down
ola-miR-15a	29.35	31.45	23.94	32.04	31.97	32.49	0.424341	0.798151	0.307718	up
ola-miR-17	21.45	21.99	17.83	21.76	27.62	20.07	0.468374	0.844408	0.290168	up
ola-miR-1788	1.09	0	0.05	0	0.28	0	0.340126	0.756515	-1.87355	down
ola-miR-181a-3p	76.15	53.98	75.49	66.59	88.19	79.87	0.426329	0.798255	0.30399	up
ola-miR-181a-5p	260.93	183.79	257.62	186.89	168.95	171.94	0.421547	0.795112	-0.289083	down
ola-miR-181b-3p	0.75	1.25	1.78	1.31	3.22	1.24	0.287665	0.686582	0.644422	up
ola-miR-184-5p	0.95	0.13	0.84	0.4	0	0.41	0.38736	0.777447	-0.946461	down
ola-miR-187	2.38	2.62	1.73	4.63	3.51	4.76	0.0272365	0.133271	1.0648	up
ola-miR-192-3p	0.95	3.97	2.09	1.61	1.12	0.62	0.148791	0.436358	-0.986454	down
ola-miR-192-5p	13.35	98.03	28.8	47.75	27.06	15.21	0.39473	0.777447	-0.547559	down
ola-miR-193a	0.41	0.23	0.42	0.1	0	0.41	0.48716	0.864239	-0.758357	down
ola-miR-194-5p	4.09	33.34	7.37	7.15	4.49	3.62	0.0338479	0.151288	-1.46092	down
ola-miR-19a	19.41	22.62	15.63	12.69	19.07	17.79	0.798913	1	-0.109602	down
ola-miR-19b	122.32	146.3	91.06	93.49	84.69	81.21	0.358475	0.774401	-0.349094	down
ola-miR-19d	104.34	124.98	76.01	81.91	67.58	66.11	0.328722	0.74629	-0.376715	down
ola-miR-200a	350.01	195.24	180.87	74.55	189.28	43.24	0.0183034	0.103135	-1.14416	down
ola-miR-204	630.14	350.04	931.98	91.28	58.19	98.8	1.05e-09	2.59e-07	-2.82094	down
ola-miR-205	0.54	0.03	0.58	0	0	0	0.00861177	0.0637271	-5.59351	down
ola-miR-20a	60.21	57.28	51.7	48.26	69.54	67.04	0.532347	0.89768	0.240912	up
ola-miR-21	6473.55	4674.36	6362.61	8599.06	14615.3	7145.01	0.0142817	0.0900386	0.890149	up
ola-miR-210-3p	13.28	17.61	14.38	15.31	21.31	11.79	0.652901	0.940874	0.187322	up
ola-miR-210-5p	163.53	134.77	167.65	170.26	206.67	157.98	0.385605	0.777447	0.308192	up
ola-miR-214	75.12	73.24	74.75	28.91	18.37	60.94	0.0602785	0.245569	-0.901234	down
ola-miR-218b	13.01	13.79	13.7	10.58	14.02	7.86	0.60442	0.900094	-0.223035	down
ola-miR-22	1446.29	1489.46	1670.27	1837.65	1102.75	1153.64	0.894284	1	-0.0470095	down
ola-miR-222	23.5	13.89	18.35	20.75	14.44	16.86	0.920626	1	0.0443117	up
ola-miR-223	798.92	700.26	603.89	1466.89	2050.43	1381.76	4.96e-05	0.00180425	1.33199	up
ola-miR-24b-3p	32.56	29.52	30.69	34.56	38.28	34.24	0.396255	0.778955	0.322207	up
ola-miR-24b-5p	0.2	0.05	0.21	0.1	0.14	0.1	1	1	-0.19546	down
ola-miR-24c	0.48	0.59	0.52	1.41	0.42	0.93	0.169984	0.473816	0.938755	up
ola-miR-27b-5p	2.11	1.71	2.14	1.41	0.84	1.97	0.54267	0.89768	-0.339538	down
ola-miR-27c-3p	444.55	467.36	443.51	488.53	472.51	368.93	0.79895	1	0.0851263	up
ola-miR-27d-3p	170	157.55	166.81	182.56	152.41	114.22	0.955434	1	-0.0207179	down
ola-miR-29a	703.84	759.12	520.09	347.08	549.76	380.93	0.126814	0.407118	-0.527128	down
ola-miR-29c	703.7	759.33	519.94	347.08	550.46	381.03	0.127082	0.407118	-0.526207	down
ola-miR-301a-3p	11.85	9.95	7.79	7.15	12.48	11.79	0.638021	0.925459	0.20457	up
ola-miR-301a-5p	1.16	0.61	0.73	0.71	1.68	0.62	0.616543	0.907238	0.365616	up
ola-miR-301b-3p	13.35	10.87	8.47	5.94	11.22	11.17	0.850933	1	-0.0864981	down
ola-miR-301b-5p	0.27	0.25	0.16	0	0	0	0.0105864	0.0747233	-4.93038	down
ola-miR-30d-3p	159.58	193.56	182.08	152.84	151.85	126.11	0.568372	0.89768	-0.205807	down
ola-miR-30e	165.91	198.19	187.57	157.47	156.89	130.15	0.569717	0.89768	-0.203926	down
ola-miR-31	36.64	18.02	31.16	30.53	15.98	19.86	0.619966	0.907238	-0.222281	down
ola-miR-338-5p	0.2	0.23	0.47	0	0	0.41	0.473963	0.851358	-0.899627	down
ola-miR-430d	0.2	0.05	0	0	0	0	0.346207	0.756515	-3.42798	down
ola-miR-455-3p	3.41	7.81	2.77	2.22	1.12	0.41	0.00775906	0.059712	-1.77859	down
ola-miR-455-5p	23.7	21.43	26.56	15.31	11.78	17.59	0.187927	0.5081	-0.555033	down
ola-miR-458	80.64	66.85	78.15	100.35	136.14	96.21	0.0721535	0.279207	0.667042	up
ola-miR-460-3p	0.41	0.13	0.1	0	0.42	0.21	1	1	0.0868546	up
ola-miR-460-5p	2.25	2.39	2.56	1.61	0.84	2.07	0.334088	0.752123	-0.52117	down
ola-miR-462	3461.02	2175.85	2940.89	4535.79	7080.73	4799.45	0.00201873	0.0238886	1.0471	up
ola-miR-499	0	0	0.16	0	0	0	0.597835	0.89768	-2.94272	down
ola-miR-7	22.61	20.21	22.06	16.32	25.8	18.73	0.983666	1	0.00973571	up
ola-miR-731	43.93	26.39	38.58	61.05	94.08	57.42	0.00907605	0.0666755	1.07363	up
ola-miR-92b	21.05	12.75	22.64	33.45	58.75	29.59	0.0053421	0.0466958	1.20506	up
ola-miR-9a-3p	1.02	2.67	0.58	0.3	0.42	0	0.00641704	0.053705	-2.5114	down
oni-miR-10645	0.07	0	0	0	0	0	1	1	-1.66999	down
oni-miR-10743	0	0	0.05	0	0	0	1	1	-1.6329	down
[truncated: 702 more rows]

## Sheet: 311 miRNAs FC1.5 P0.05 FDR0.05
miRNA	S1	S2	S3	L1	L2	L3	PValue	FDR	log2FC	regulated	mature_sequence_info
aca-miR-1a-2-5p	0.95	2.62	1.36	0.1	0	0.1	1.06e-05	0.000716652	-4.26307	down	ACATACTTCTTTATATGCCC
aca-miR-1b-5p	0.82	2.39	1.31	0.1	0	0.1	2.78e-05	0.00159483	-4.1401	down	CATACTTCTTCATATGCCCAT
ami-miR-1a-5p	0.95	2.62	1.36	0.1	0	0.1	1.04e-05	0.000716652	-4.2631	down	ACATACTTCTTTATATGCCCATAT
ami-miR-1b-5p	0.82	2.39	1.31	0.1	0	0.1	2.75e-05	0.00159483	-4.14012	down	TACATACTTCTTCATATGCCCA
cel-miR-1-3p	2401.11	4728.62	4196.03	551.29	289.39	1409.28	4.37e-05	0.00170476	-2.20538	down	TGGAATGTAAAGAAGTATGTA
cin-miR-1-3p	191.66	314.24	334.93	54.3	59.03	157.36	0.00179214	0.0227558	-1.522	down	TGGAATGTAAAGAAGTATGCGT
cli-miR-1b-3p	2531.27	4936.12	4388.3	569.33	300.05	1449.53	3.48e-05	0.00170476	-2.22767	down	TGGAATGTTAAGAAGTATGTATT
cpi-miR-1b-3p	2402.13	4730.02	4197.86	551.5	289.81	1410.11	4.39e-05	0.00170476	-2.20501	down	TGGAATGTTAAGAAGTATGTAT
cpi-miR-1b-5p	0.82	2.24	1.31	0.1	0	0.1	3.05e-05	0.00170476	-4.0895	down	CATACTTCTTCATATGCCCATA
cpo-miR-1b-5p	1.91	3.13	1.57	0.6	0	0.1	0.000201867	0.00429197	-2.96381	down	ACATGCTTCTTTATATGCCCATA
crm-miR-1-3p	2401.11	4728.62	4196.03	551.29	289.39	1409.28	4.38e-05	0.00170476	-2.20538	down	TGGAATGTAAAGAAGTATGT
cte-miR-1	2402.2	4730.12	4197.91	551.6	289.81	1410.21	4.41e-05	0.00170476	-2.2049	down	TGGAATGTAAAGAAGTATGTAG
dme-miR-1-3p	310.92	568.62	546.91	82.21	76.55	239.61	0.000610907	0.00984437	-1.72384	down	TGGAATGTAAAGAAGTATGGAG
gga-miR-1b-3p	2402.13	4730.02	4197.76	551.5	289.81	1410.11	4.39e-05	0.00170476	-2.20499	down	TGGAATGTTAAGAAGTATGTA
gga-miR-1b-5p	0.82	2.39	1.31	0.1	0	0.1	2.73e-05	0.00159483	-4.14013	down	ACATACTTCTTCATATGCCCATA
gmo-miR-1-2-5p	0.95	2.62	1.36	0.1	0	0.1	1.02e-05	0.000716652	-4.26313	down	CATACTTCTTTATGTGCCCATA
hsa-miR-1-5p	0.95	2.62	1.36	0.1	0	0.1	9.95e-06	0.000716652	-4.26316	down	ACATACTTCTTTATATGCCCAT
mdo-miR-1-2-5p	0.82	2.39	1.31	0.1	0	0.1	2.72e-05	0.00159483	-4.14014	down	ACATACTACTTTATATGCCCATA
mmu-miR-1a-1-5p	0.95	2.62	1.36	0.1	0	0.1	9.74e-06	0.000716652	-4.26319	down	ACATACTTCTTTATATGCCCATA
mmu-miR-1a-3p	2531.95	4937.37	4389.35	569.43	300.47	1450.15	3.49e-05	0.00170476	-2.22734	down	TGGAATGTAAAGAAGTATGTAT
odi-miR-1c	310.92	568.62	546.91	82.21	76.55	239.61	0.000610295	0.00984437	-1.72384	down	TGGAATGTAAAGAAGTATGTGA
pbv-miR-1a-5p	0.95	2.62	1.36	0.1	0	0.1	9.66e-06	0.000716652	-4.2632	down	CATACTTCTTTATATGCCCATA
pbv-miR-1b-5p	0.82	2.39	1.31	0.1	0	0.1	2.69e-05	0.00159483	-4.14015	down	TACATACTTCTTCATATGCCCAT
pma-miR-1a-3p	191.66	314.21	334.78	54.3	59.03	157.36	0.00179451	0.0227558	-1.52167	down	TGGAATGTAAAGAAGTACGTTG
pma-miR-1b	191.32	314.03	334.83	54.3	59.03	157.25	0.00180995	0.0228443	-1.52149	down	TGGAATGTAAAGAAGTATGGGT
pma-miR-1c-3p	2402.2	4730.12	4198.02	551.6	289.81	1410.21	4.41e-05	0.00170476	-2.20491	down	TGGAATGTAAAGAAGTATGTAC
rno-miR-1-3p	2701.88	5233.38	4722.56	647.31	371.98	1600.78	3.91e-05	0.00170476	-2.14806	down	TGGAATGTAAAGAAGTGTGTAT
sko-miR-1-3p	2531.27	4936.22	4388.46	569.43	300.05	1449.53	3.49e-05	0.00170476	-2.22764	down	TGGAATGTAATGAAGTATGTAT
str-miR-1-3p	310.92	568.62	546.91	82.21	76.55	239.61	0.000608947	0.00984437	-1.72384	down	TGGAATGTAAAGAAGTATGCA
aca-miR-9-5p	8.17	72.58	9.31	3.22	10.1	4.14	0.00264669	0.0268749	-2.32265	down	TCTTTGGTTATCTAGCTGTA
bma-miR-9-5p	8.17	72.58	9.31	3.22	9.95	4.14	0.00255814	0.0266611	-2.33366	down	CTTTGGTTATCTAGCTGTATGA
dme-miR-9a-5p	8.17	72.58	9.31	3.22	10.1	4.14	0.00261576	0.0266611	-2.32266	down	TCTTTGGTTATCTAGCTGTATGA
dre-miR-9-7-3p	2.52	7.3	2.77	1.11	1.26	0.72	0.00184088	0.0230195	-1.94593	down	TAAAGCTAGAGAACCGAAAGTA
efu-miR-9-5p	8.17	72.58	9.31	3.22	10.1	4.14	0.00261125	0.0266611	-2.32267	down	TCTTTGGTTATCTAGCTGTATGAGT
egr-miR-9-5p	8.17	72.55	9.31	3.22	9.95	4.14	0.00256822	0.0266611	-2.33324	down	TCTTTGGTTATCTAGCTGTGTG
hme-miR-9b	8.17	72.58	9.31	3.22	9.95	4.14	0.0025421	0.0266611	-2.33366	down	TCTTTGGTTTTCTAGCTGTATG
sko-miR-9-5p	8.17	72.58	9.31	3.22	10.1	4.14	0.00260704	0.0266611	-2.32267	down	TCTTTGGTTATCTAGCTGTAT
sme-miR-9a-5p	8.17	72.5	9.31	3.22	9.95	4.14	0.00258971	0.0266611	-2.33242	down	TCTTTGGTTTTCTAGCTGTATGAT
ssa-miR-9b-5p	8.17	72.58	9.31	3.22	9.95	4.14	0.00252614	0.0266611	-2.33367	down	TCTTTGGTTATCTAGCTGAAT
xtr-miR-9-5p	8.17	72.58	9.31	3.22	10.1	4.14	0.00260593	0.0266611	-2.32267	down	TCTTTGGTTATCTAGCTGTATG
xtr-miR-9b-5p	8.17	72.58	9.31	3.22	9.95	4.14	0.00250932	0.0266611	-2.33368	down	TCTTTGGTTACCTAGCTGTATGA
ccr-miR-10c	378.48	462.5	593.17	189.71	150.3	150.43	0.000146283	0.00359191	-1.44198	down	TACCCTGTAGATCCGGATTTGTG
cpo-miR-10a-5p	285.44	307.08	458.3	84.02	68.84	78.94	1.54e-07	1.66e-05	-2.07291	down	TACCCTGTAGGTCCGAATTTGT
cpo-miR-10b-5p	680.95	800.98	1065.54	377.5	225.46	333.75	0.000640409	0.00994665	-1.32649	down	TACCCTGTAGAACCGAATTTGTGT
dma-miR-10a	191.39	226.79	296.46	84.33	54.68	77.08	6.42e-05	0.00219618	-1.61017	down	ACCCTGTAGATCCGAATTTGTGTA
dme-miR-10-5p	621.49	757.75	977.72	387.78	259.95	329.72	0.0020645	0.0238886	-1.1574	down	ACCCTGTAGATCCGAATTTGTT
dps-miR-10	621.49	757.75	977.72	387.78	259.95	329.72	0.00207502	0.0238886	-1.1574	down	ACCCTGTAGATCCGAATTTGT
dre-miR-10a-3p	19	22.95	27.5	3.73	4.35	6.21	2.11e-06	0.000210639	-2.17114	down	CAAATTCGTGTCTTGGGGAATA
dre-miR-10a-5p	771.47	946.93	1196.02	482.68	306.36	403.79	0.00207763	0.0238886	-1.17449	down	TACCCTGTAGATCCGAATTTGT
dre-miR-10c-5p	378.48	462.5	593.17	189.71	150.3	150.43	0.000146056	0.00359191	-1.44198	down	TACCCTGTAGATCCGGATTTGT
gga-miR-10b-5p	681.16	801.16	1065.75	377.6	225.46	333.85	0.000648085	0.00994665	-1.3265	down	TACCCTGTAGAACCGAATTTGT
hsa-miR-10a-5p	771.47	946.93	1196.02	482.68	306.36	403.79	0.00208685	0.0238886	-1.17449	down	TACCCTGTAGATCCGAATTTGTG
mdo-miR-10b-5p	681.23	801.34	1066.01	377.6	225.46	333.85	0.000640807	0.00994665	-1.32679	down	ATACCCTGTAGAACCGAATTTGT
mmu-miR-10b-5p	681.16	801.16	1065.75	377.6	225.46	333.85	0.000651816	0.00994665	-1.3265	down	TACCCTGTAGAACCGAATTTGTG
oar-miR-10a	771.47	946.93	1196.02	482.68	306.36	403.79	0.00209611	0.0238886	-1.17449	down	TACCCTGTAGATCCGAATTTG
oar-miR-10b	681.16	801.16	1065.75	377.6	225.46	333.85	0.000648646	0.00994665	-1.3265	down	ACCCTGTAGAACCGAATTTGTG
oha-miR-10c-5p	681.16	801.16	1065.75	377.6	225.46	333.85	0.000645477	0.00994665	-1.3265	down	TACCCTGTAGAACCGAATTTGTGTG
oni-miR-10d	191.39	226.79	296.46	84.33	54.68	77.08	6.42e-05	0.00219618	-1.61017	down	ACCCTGTAGATCCGAATTTGTG
pmi-miR-10-5p	392.1	443.67	623.29	144.37	104.18	134.8	3.54e-06	0.00033008	-1.81663	down	AACCCTGTAGATCCGAATTTGT
rno-miR-10b-5p	680.95	800.98	1065.54	377.5	225.46	333.75	0.000644091	0.00994665	-1.32649	down	CCCTGTAGAACCGAATTTGTGT
sha-miR-10a	742.46	914.25	1154.67	468.78	300.05	396.45	0.00238639	0.025867	-1.15652	down	TACCCTGTAGATCCGAAT
sha-miR-10b	656.57	774.16	1032.35	368.84	220.83	328.06	0.000733135	0.0111247	-1.30757	down	TACCCTGTAGAACCGAAT
spu-miR-10	392.17	443.67	623.29	144.37	104.18	134.8	3.51e-06	0.00033008	-1.81669	down	AACCCTGTAGATCCGAATTTGTG
ssa-miR-10d-5p	479.55	580.58	739.39	317.36	175.4	275.4	0.00438622	0.0402965	-1.10891	down	CACCCTGTAGAACCGAATTTGT
tur-miR-10-5p	268.83	301.74	441.57	90.77	77.12	89.7	1.94e-06	0.000201285	-1.86815	down	CACCCTGTAGATCCGAATTTGT
xla-miR-10a-5p	771.33	946.78	1195.86	482.58	306.36	403.69	0.00206714	0.0238886	-1.17452	down	TACCCTGTAGATCCGAATTTGTGT
xtr-miR-10c	98.42	124.37	151.97	49.77	31.69	49.76	0.000953647	0.0138484	-1.39689	down	CACCCTGTAGAATCGAATTTGT
dre-miR-15c	213.86	191.93	193.06	468.28	580.05	280.78	0.000767287	0.0115779	1.2544	up	AAGCAGCGCGTCATGGTTTTC
mmu-miR-21c	17.71	10.74	17.25	22.27	89.59	25.35	0.0017005	0.0218716	1.65492	up	TAGCTTATCAGACTGGTACAA
bta-miR-34c	0	2.26	0.63	0	0	0	0.000436171	0.00771428	-7.04486	down	AGGCAGTGTAGTTAGCTGATTG
dre-miR-34c-5p	0	2.29	0.63	0	0	0	0.000447058	0.00779034	-7.05708	down	AGGCAGTGCAGTTAGTTGATTAC
gga-miR-34b-5p	0	2.54	0.68	0	0	0	0.00133806	0.0184534	-7.19821	down	CAGGCAGTGTAGTTAGCTGATTG
mmu-miR-34c-5p	0	2.26	0.63	0	0	0	0.00043698	0.00771428	-7.04485	down	AGGCAGTGTAGTTAGCTGATTGC
oan-miR-34b-5p	0	2.14	0.63	0	0	0	0.00048205	0.00824061	-6.98184	down	AGGCAGTGTAGTTAGCTGATTGG
pbv-miR-34c-5p	0	2.16	0.63	0	0	0	0.000481647	0.00824061	-6.99474	down	AGGCAGTGTAGTTAGCTGATTGA
tgu-miR-34c-5p	0	2.54	0.68	0	0	0	0.00132866	0.0184534	-7.19825	down	AGGCAGTGTAGTTAGCTGATTGT
aga-miR-92b	24.04	13.46	23.47	36.57	66.74	33.42	0.00328601	0.0328723	1.2636	up	AATTGCACTTGTCCCGGCCTGC
asu-miR-92-3p	20.57	12.5	22.01	33.15	58.33	29.38	0.00452398	0.0408932	1.22929	up	TATTGCACTCGTCCCGGCCTGA
bfl-miR-92c	20.16	12.34	21.54	33.25	58.05	29.38	0.00376509	0.0365809	1.25469	up	TATTGCACTTGTCCCGGCTTGC
bma-miR-92	20.57	12.5	22.01	33.15	58.33	29.38	0.00452542	0.0408932	1.22929	up	TATTGCACTCGTCCCGGCCT
cin-miR-92b-3p	20.57	12.5	22.01	33.25	58.05	29.38	0.00461531	0.041278	1.22743	up	TATTGCACTTGTCCCGGCCTT
cte-miR-92c	23.97	13.33	23.21	36.07	66.6	33	0.00357954	0.0354152	1.26313	up	ATTGCACTTGTCCCGGCCTGCT
ola-miR-92b	21.05	12.75	22.64	33.45	58.75	29.59	0.0053421	0.0466958	1.20506	up	TATTGCACTTGTCCCGGCCTCCC
pmi-miR-92a-3p	21.86	13.11	22.22	36.77	61.41	31.24	0.00273382	0.0276556	1.27729	up	TATTGCACTTGTCTCGGCCTGC
pmi-miR-92c-3p	20.16	12.34	21.59	33.25	58.05	29.38	0.00382268	0.0366136	1.25321	up	TATTGCACTTGTCCCGGCCAG
pte-miR-92c-3p	26.77	16.26	27.76	41	76.98	36.83	0.0046561	0.0415054	1.22275	up	TATTGCACTTGTCCCGGTCTGA
sko-miR-92a	20.57	12.5	22.01	33.25	58.05	29.38	0.00459708	0.0412515	1.22743	up	TATTGCACTTGTCCCGGCCTAA
spu-miR-92a	20.57	12.5	22.01	33.25	58.05	29.38	0.00457882	0.0412247	1.22743	up	TATTGCACTTGTCCCGGCCTACT
spu-miR-92c	21.05	12.75	22.64	33.35	58.75	29.59	0.0053932	0.0469904	1.20379	up	TATTGCACTCGTCCCGGCCTGC
tca-miR-92b-3p	23.97	13.46	23.47	36.57	66.74	33.42	0.00323721	0.0325045	1.26508	up	ATTGCACTTGTCCCGGCCTG
xbo-miR-92a	20.57	12.5	22.01	33.15	58.33	29.38	0.00452149	0.0408932	1.22929	up	TATTGCACTCGTCCCGGCCTGAC
dre-miR-125c-3p	3.27	2.49	4.29	3.02	55.66	3.52	0.00232218	0.0253936	2.64185	up	ACGGGTCAGGAGCTTGGGAGAC
aca-miR-130a-3p	16.62	16.41	16.15	6.75	6.17	6.72	0.00422391	0.0391901	-1.20157	down	CAGTGCAATGTTAAAAGGGCA
aca-miR-130b-3p	5.11	6.85	6.12	0.91	0	2.28	0.00193186	0.0232944	-2.31808	down	CAGTGCAATAATGAAAGGGC
cpi-miR-130d-3p	16.28	16.39	16.15	6.65	6.17	6.72	0.00423677	0.0391901	-1.19947	down	AGTGCAATGTTAAAAGGGCATT
dre-miR-130b	5.11	6.85	6.12	0.91	0	2.28	0.00189708	0.0231336	-2.31803	down	CAGTGCAATAATGAAAGGGCAT
efu-miR-130	16.62	16.41	16.15	6.75	6.17	6.72	0.00421305	0.0391901	-1.20157	down	CAGTGCAATGTTAAAAGGGCATTGG
gga-miR-130a-3p	16.62	16.41	16.15	6.75	6.17	6.72	0.0042022	0.0391901	-1.20157	down	CAGTGCAATATTAAAAGGGCAT
gga-miR-130b-3p	5.11	6.85	6.12	0.91	0	2.28	0.00188599	0.0231336	-2.31801	down	CAGTGCAATAATGAAAGGGCGT
ggo-miR-130b	5.11	6.85	6.12	0.91	0	2.28	0.00187681	0.0231336	-2.318	down	CAGTGCAATGATGAAAGGGCA
gmo-miR-130b-3p	5.86	6.03	6.33	1.21	0.42	1.86	9.15e-05	0.00249717	-2.20785	down	TAGTGCAATATTAAAAGGGCAT
mml-miR-130a-3p	16.62	16.41	16.15	6.75	6.17	6.72	0.00420124	0.0391901	-1.20157	down	CAGTGCAATGTTAAAAGGGC
mmu-miR-130b-3p	5.11	6.85	6.12	0.91	0	2.28	0.00187089	0.0231336	-2.31799	down	CAGTGCAATGATGAAAGGGCAT
ola-miR-130c	16.62	16.41	16.15	6.75	6.17	6.72	0.00420029	0.0391901	-1.20157	down	CAGTGCAATATTAAAAGGG
pbv-miR-130c-3p	16.62	16.41	16.15	6.75	6.17	6.72	0.00419337	0.0391901	-1.20157	down	CAGTGCAATATTAAAAGGGCATT
sha-miR-130b	16.28	16.39	16.15	6.65	6.17	6.72	0.00422493	0.0391901	-1.19947	down	AGTGCAATGTTAAAAGGGCAT
ssa-miR-130a-2-3p	5.11	6.85	6.12	0.91	0	2.28	0.0018593	0.0231336	-2.31797	down	CAGTGCAATAATGAAAGGGCATC
ssa-miR-130a-3p	1.91	2.21	3.29	0.6	0	0.93	0.00562444	0.0488477	-2.06642	down	CAGTGCAACAATGAAAGGGCA
ssa-miR-130d-3p	5.11	3.61	3.61	1.81	0.42	1.24	0.00432389	0.0398594	-1.62909	down	CAGTGCAATATTAAAAGGGCA
xla-miR-130a-3p	16.62	16.41	16.15	6.75	6.17	6.72	0.00418667	0.0391901	-1.20157	down	CAGTGCAATGTTAAAAGGGCATT
aca-miR-133b-3p	36.64	60.39	47.1	9.37	10.24	16.97	3.36e-05	0.00170476	-1.86592	down	TTTGGTCCCCTTTAACCAGCTA
asu-miR-133-3p	135.81	143.58	140.2	30.12	39.54	69.42	0.000517693	0.00868503	-1.47158	down	ATTGGTCCCCTTCAACCAGCTA
bbe-miR-133-3p	4.84	4.94	5.59	0.2	0	1.34	3.83e-05	0.00170476	-3.0991	down	AGCTGGTAAATTGGAACCAAAT
bfl-miR-133	540.24	694.18	556.95	125.03	162.78	289.99	0.000195714	0.00422898	-1.51323	down	TGGTCCCCTTCAACCAGCTGTA
cli-miR-133c-3p	540.58	694.58	556.95	125.03	163.48	290.61	0.000161084	0.00374182	-1.51062	down	TTTGGTCCCCTTCAACCAGCTGC
cpi-miR-133a-3p	540.58	694.48	556.95	125.03	163.48	290.61	0.000182318	0.00403641	-1.51053	down	TTTGGTCCCCTTCAACCAGCTGT
dme-miR-133-3p	540.58	694.48	556.95	125.03	163.48	290.61	0.000176339	0.0039363	-1.51053	down	TTGGTCCCCTTCAACCAGCTGT
dno-miR-133a-5p	0.48	0.53	0.42	0	0	0	0.00102839	0.0146193	-5.98127	down	GCTGGTAAAATGGAACCAAATC
dre-miR-133a-2-5p	4.84	4.94	5.59	0.2	0	1.34	3.91e-05	0.00170476	-3.09915	down	AGCTGGTAAAATGGAACCAAA
dre-miR-133c-3p	38.21	64.71	50.45	10.28	11.08	18.52	4.42e-05	0.00170476	-1.83159	down	TTTGGTCCCTTTCAACCAGCTA
efu-miR-133-3p	540.58	694.48	556.95	125.03	163.48	290.61	0.000170492	0.0038375	-1.51053	down	TTTGGTCCCCTTCAACCAGCTGTA
gga-miR-133a-5p	4.84	4.94	5.59	0.2	0	1.34	4.03e-05	0.00170476	-3.09923	down	AGCTGGTAAAATGGAACCAAATC
gga-miR-133b	540.72	695.22	557.52	125.63	162.78	290.71	0.000161243	0.00374182	-1.51151	down	TTGGTCCCCTTCAACCAGCTA
gga-miR-133c-3p	540.58	694.58	556.95	125.03	163.48	290.61	0.000162086	0.00374182	-1.51062	down	TTGGTCCCCTTCAACCAGCTGC
ggo-miR-133b	242.54	247.87	236.81	54	70.25	137.49	0.00149381	0.0197783	-1.34853	down	TTTGGTCCCCTTCAACCAGC
hco-miR-133	9.06	12.57	11.61	1.81	3.08	4.55	0.00038677	0.00691832	-1.70759	down	ATTGGTCCCCTCCAACCAGCTAA
hsa-miR-133a-5p	4.84	4.94	5.59	0.2	0	1.34	4.14e-05	0.00170476	-3.0993	down	AGCTGGTAAAATGGAACCAAAT
ipu-miR-133c	35.69	60.95	47.62	8.87	10.8	17.07	3.88e-05	0.00170476	-1.86483	down	TTTGGTCCCTTTCAACCAGCT
mdo-miR-133a-2-5p	4.77	4.94	5.59	0.2	0	1.45	8.21e-05	0.00233378	-3.00362	down	AGCTGGTAAAAAGGAACCAAAT
mmu-miR-133a-3p	540.58	694.48	556.95	125.03	163.48	290.61	0.000164776	0.00377169	-1.51053	down	TTTGGTCCCCTTCAACCAGCTG
mmu-miR-133a-5p	4.77	4.94	5.59	0.2	0	1.34	3.97e-05	0.00170476	-3.09332	down	GCTGGTAAAATGGAACCAAAT
mmu-miR-133b-3p	242.54	247.87	236.81	54	70.25	137.49	0.00148958	0.0197783	-1.34853	down	TTTGGTCCCCTTCAACCAGCTA
oan-miR-133c	239.13	240.82	231.53	52.09	69.26	135.22	0.00154899	0.0203098	-1.34563	down	TTTGGTCCCCTTCAACCGGCTG
ola-miR-133-3p	242.4	247.66	236.81	53.8	70.25	136.87	0.00143654	0.0194821	-1.35255	down	TGGTCCCCTTCAACCAGC
pal-miR-133b-3p	35.83	61.15	47.62	8.87	10.8	17.59	5.08e-05	0.00180425	-1.84731	down	TTGGTCCCCTTCAACCAGCT
pbv-miR-133a-2-5p	4.77	4.94	5.59	0.2	0	1.34	3.97e-05	0.00170476	-3.09332	down	AGCTGGTAAAATGGAATCAAAT
pbv-miR-133c-3p	533.77	684.76	549.26	123.72	159.7	286.99	0.000213462	0.00443509	-1.51235	down	TTTGGTCCCCTTCAACCAGCTGG
pma-miR-133a	242.4	247.05	236.08	53.4	70.25	137.39	0.0015175	0.019994	-1.34913	down	TTGGTCCCCTTCAACCAGCTTG
pma-miR-133b-3p	540.38	694.38	556.95	125.03	162.78	290.61	0.000193881	0.00422317	-1.51191	down	TTTGGTCCCCTTCAACCAGCTC
pma-miR-133b-5p	4.77	4.94	5.59	0.2	0	1.34	4.1e-05	0.00170476	-3.0934	down	CGCTGGTAAAATGGAACCAAAT
ppc-miR-133-3p	4.15	5.5	4.91	0.91	1.26	2.28	0.00343073	0.0341934	-1.59121	down	TTTGGTCCCCTCCAACCAGCCA
ppy-miR-133a	540.58	694.48	556.95	125.03	163.48	290.61	0.000159189	0.00374182	-1.51053	down	TTGGTCCCCTTCAACCAGCTG
sha-miR-133a	540.58	694.48	556.9	125.03	163.48	290.61	0.000188512	0.0041396	-1.51049	down	TTTGGTCCCCTTCAACCAG
sme-miR-133a-3p	530.57	678.53	544.72	122.41	158.72	284.82	0.000220763	0.00455177	-1.51221	down	TTGGTCCCCGTCAACCAGCTGT
spu-miR-133	537.38	688.58	553.03	123.72	162.5	288.95	0.000211042	0.0044188	-1.50986	down	TTTGGTCCCCTTCAACCAGCCGT
ssa-miR-133a-3-5p	4.77	4.94	5.59	0.2	0	1.45	8.36e-05	0.00235005	-3.00367	down	AGCTGGTAAAAAGGAACCAAATC
ssc-miR-133b	540.72	695.22	557.52	125.63	162.78	290.71	0.000160758	0.00374182	-1.51151	down	TTTGGTCCCCTTCAACCAGCTAT
tgu-miR-133-3p	540.58	694.48	556.95	125.03	163.48	290.61	0.000160177	0.00374182	-1.51053	down	TTTGGTCCCCTTCAACCAGCT
xtr-miR-133d	239.13	241.15	232.11	52.09	69.26	135.73	0.0015865	0.0207012	-1.34456	down	TTGGTCCCCTTCAACCAGCCGC
aca-miR-142-3p	1497.85	1089.21	1437.07	2702.47	4352.11	2136.48	0.000272317	0.00516204	1.2899	up	TGTAGTGTTTCCTACTTTATG
bta-miR-142-3p	140.1	108.16	115.53	230.41	323.6	179.91	0.00248226	0.0265003	1.12038	up	AGTGTTTCCTACTTTATGGATG
ccr-miR-142-5p	386.86	308.31	283.13	467.87	989.18	555.66	0.00168673	0.0217983	1.14267	up	CATAAAGTAGACAGCACTACT
cfa-miR-142	596.91	525.76	480.83	787.15	1429.16	844.93	0.00379718	0.0365878	1.03474	up	CCCATAAAGTAGAAAGCACTA
cgr-miR-142-3p	1497.85	1089.13	1437.07	2702.47	4352.11	2136.48	0.000268631	0.00516204	1.28993	up	GTAGTGTTTCCTACTTTATGG
cli-miR-142-3p	1497.85	1089.13	1436.96	2702.47	4352.11	2136.48	0.000268252	0.00516204	1.28997	up	TAGTGTTTCCTACTTTATGGA
dre-miR-142b-5p	386.72	308.28	283.13	467.67	988.76	555.66	0.00167946	0.0217983	1.14245	up	CATAAAGTAGACAGCACTACTA
gga-miR-142-3p	1497.85	1089.21	1437.07	2702.47	4352.11	2136.48	0.000273296	0.00516204	1.2899	up	TGTAGTGTTTCCTACTTTATGG
gga-miR-142-5p	597.45	526.55	481.67	788.46	1432.94	845.76	0.0036316	0.0355852	1.03549	up	CCCATAAAGTAGAAAGCACTAC
mmu-miR-142a-3p	1497.85	1089.19	1437.07	2702.47	4352.11	2136.48	0.000271331	0.00516204	1.28991	up	TGTAGTGTTTCCTACTTTATGGA
mmu-miR-142a-5p	596.91	525.76	480.83	787.15	1429.16	844.93	0.00380643	0.0365878	1.03474	up	CATAAAGTAGAAAGCACTACT
ola-miR-142	597.45	526.55	481.67	788.46	1432.94	845.76	0.00363626	0.0355852	1.03549	up	TCCATAAAGTAGAAAGCACTAC
pbv-miR-142-5p	597.45	526.55	481.67	788.46	1432.94	845.76	0.00354517	0.0352041	1.03549	up	TCCATAAAGTAGAAAGCACTA
ssa-miR-142b-3p	1497.85	1089.11	1436.91	2702.37	4351.83	2136.48	0.00026804	0.00516204	1.28994	up	TGTAGTGTTTCCTACTTTATGGAT
tgu-miR-142-3p	1497.85	1089.03	1436.91	2702.37	4351.83	2136.48	0.00026777	0.00516204	1.28997	up	GTAGTGTTTCCTACTTTATGGA
tgu-miR-142-5p	597.45	526.52	481.67	788.46	1432.94	845.76	0.00361299	0.0355852	1.03552	up	CCCATAAAGTAGAAAGCACT
tni-miR-142b	596.91	525.76	480.83	787.15	1429.16	844.93	0.00371654	0.0362397	1.03474	up	CATAAAGTAGAAAGCACTACTA
xtr-miR-142-5p	596.91	525.66	480.68	786.64	1428.6	844.93	0.00379407	0.0365878	1.03449	up	CATAAAGTAGAAAGCACTAC
efu-miR-143	1392.49	1687.14	1555.68	506.97	723.62	801.68	0.00145701	0.0194821	-1.08332	down	GTCTGAGATGAAGCACTGTAGCTC
mmu-miR-143-3p	1392.49	1687.12	1555.63	506.66	723.62	801.68	0.00144784	0.0194821	-1.08352	down	TGAGATGAAGCACTGTAGCTC
ola-miR-143	1392.49	1687.12	1555.63	506.66	723.62	801.68	0.00144984	0.0194821	-1.08352	down	TGAGATGAAGCACTGTAGCT
pma-miR-143-3p	1358.23	1628.05	1512.24	494.77	710.72	782.85	0.00183653	0.0230195	-1.07164	down	TGAGATGAAGCACTGTAACTCC
rno-miR-143-3p	1392.49	1687.12	1555.63	506.66	723.62	801.68	0.00145186	0.0194821	-1.08352	down	TGAGATGAAGCACTGTAGCTCA
xtr-miR-143	1392.49	1687.12	1555.63	506.66	723.62	801.68	0.00145388	0.0194821	-1.08352	down	TGAGATGAAGCACTGTAGCTCG
ami-miR-145-5p	81.05	146.05	88.19	34.76	43.61	44.8	0.00252742	0.0266611	-1.25365	down	GTCCAGTTTTCCCAGGAATCC
dre-miR-145-5p	81.05	146.05	88.19	34.76	43.61	44.8	0.00248151	0.0265003	-1.25366	down	GTCCAGTTTTCCCAGGAATCCC
efu-miR-145	81.05	146.05	88.19	34.76	43.61	44.8	0.00243616	0.0262154	-1.25366	down	GTCCAGTTTTCCCAGGAATCCCTTA
mmu-miR-145a-5p	81.05	146.05	88.19	34.76	43.61	44.8	0.00239421	0.025867	-1.25366	down	GTCCAGTTTTCCCAGGAATCCCT
ola-miR-145	81.05	146.02	88.19	34.76	43.61	44.8	0.00257521	0.0266611	-1.25353	down	TCCAGTTTTCCCAGGAAT
ssc-miR-145-5p	81.05	146.05	88.19	34.76	43.61	44.8	0.0023737	0.0258523	-1.25366	down	GTCCAGTTTTCCCAGGAATCCCTT
cli-miR-146a-5p	23.23	25.22	24.52	44.63	145.96	33.31	0.00133909	0.0184534	1.67702	up	TGAGAACTGAATTCCATGGGTTG
dno-miR-146a-5p	14.58	15.75	16	28.61	84.27	19.76	0.00195112	0.0234221	1.57812	up	TGAGAACTGAATTCCATGGGTTT
dre-miR-146b	353.55	348.51	353.91	637.33	2464.47	561.87	0.00016961	0.0038375	1.85429	up	TGAGAACTGAATTCCAAGGGTG
ggo-miR-146a	23.23	25.22	24.52	44.63	145.96	33.31	0.00133859	0.0184534	1.67702	up	TGAGAACTGAATTCCATGGGT
mmu-miR-146a-5p	14.58	15.83	16	28.61	84.27	19.76	0.00197912	0.0236531	1.57567	up	TGAGAACTGAATTCCATGGGTT
oan-miR-146a-5p	18.93	21.17	20.34	40.1	141.19	31.35	0.000445965	0.00779034	1.87091	up	TGAGAACTGAATTCCACGGGTT
ssa-miR-146d-5p	147.93	147.19	146.79	277.96	1218.56	231.74	0.000154704	0.00374182	2.0216	up	TGAGAACTGAATTCCAAGGGTT
abu-miR-150	1147.16	633.1	1099.99	4545.36	3768.84	3607.11	3.11e-09	4.4e-07	2.17667	up	ACTCCCAATCCTTGTACCAGTG
bta-miR-150	1133.67	625.8	1088.54	4494.68	3736.31	3573.39	2.8e-09	4.4e-07	2.17857	up	TCTCCCAACCCTTGTACCAGTGT
dre-miR-150	1147.91	633.48	1101.19	4549.29	3772.2	3610.73	3.2e-09	4.4e-07	2.17681	up	TCTCCCAATCCTTGTACCAGTG
gmo-miR-150-5p	1147.16	633.1	1099.99	4545.46	3768.98	3607.11	3.26e-09	4.4e-07	2.1767	up	TCTCCCAATCCTTGTACCAGTGT
mdo-miR-150-5p	22.27	11.81	22.32	96.92	106.98	69.83	3.96e-08	4.46e-06	2.39464	up	TCTCCCAACCCTTGTACCAGAGT
mmu-miR-150-5p	1064.41	559.2	1015.46	4165.84	3580.68	3400.3	2.31e-09	4.4e-07	2.20571	up	TCTCCCAACCCTTGTACCAGTG
mze-miR-150	1147.16	633.1	1099.99	4545.36	3768.84	3607.11	3.18e-09	4.4e-07	2.17667	up	ACTCCCAATCCTTGTACCAGTGTC
ola-miR-150	1146.14	632.13	1098.89	4540.22	3764.77	3605.25	3.04e-09	4.4e-07	2.17689	up	ACTCCCAATCCTTGTACCAGT
pal-miR-150-5p	1064.41	559.2	1015.46	4165.84	3580.68	3400.3	2.37e-09	4.4e-07	2.20571	up	TCTCCCAACCCTTGTACCAGT
ssa-miR-150-5p	1147.16	633.1	1099.99	4545.46	3768.98	3607.11	3.23e-09	4.4e-07	2.1767	up	TCTCCCAATCCTTGTACCAGT
xtr-miR-150	22.27	11.81	22.32	97.12	107.12	69.94	3.87e-08	4.46e-06	2.397	up	TCTCCCAACCCTTGTACCAGAG
rno-miR-181b-2-3p	1.5	1.2	1.31	0.5	0	0.21	0.0030716	0.0309567	-2.21451	down	CTCACTGGTCAATGAATGCAAA
bfl-miR-190	0.2	0.56	0.63	0	0	0	0.00231191	0.0253841	-5.98717	down	TGATATGTTTGATATTTGGTTGT
dre-miR-190b	0.2	0.56	0.63	0	0	0	0.00229393	0.0252894	-5.98723	down	TGATATGTTTGATATTCGGTTG
mml-miR-190b	0.2	0.56	0.63	0	0	0	0.00227611	0.0251958	-5.98729	down	TGATATGTTTGATATTGGGTT
mmu-miR-190b-5p	0.2	0.56	0.63	0	0	0	0.00225845	0.0251032	-5.98734	down	TGATATGTTTGATATTGGGTTG
oan-miR-190b	0.2	0.56	0.63	0	0	0	0.00224095	0.0250116	-5.9874	down	TGATATGTTTGATATTAGGTTG
pal-miR-190b-5p	0.2	0.56	0.63	0	0	0	0.0022236	0.024921	-5.98746	down	TGATATGTTTGATATTGGGTTGTT
rno-miR-190b-5p	0.2	0.56	0.63	0	0	0	0.00220588	0.0248253	-5.98751	down	TGATATGTTTGATATTAGGTT
abu-miR-196b	179.33	186	240.42	51.89	47.11	86.08	7.65e-05	0.00227081	-1.59119	down	TAGGTAGTCTCATGTTGTTGGGC
aca-miR-196c-5p	359	384.14	479.95	130.77	108.38	200.08	0.000615542	0.00984437	-1.35708	down	TAGGTAGTTTCACGTTGTTGGG
cfa-miR-196b	229.8	239.44	313.66	64.68	59.17	109.15	7.05e-05	0.00227081	-1.62972	down	TAGGTAGTTTCCTGTTGTTGGGA
dno-miR-196c-5p	222.99	228.32	294.42	68.91	61.27	118.15	0.000362131	0.00652078	-1.4653	down	TAGGTAGTTTCATGTTGTTGGC
dre-miR-196b	312.89	335.82	411.46	119.59	97.17	179.5	0.000995672	0.0142292	-1.29866	down	TAGGTAGTTTCAAGTTGTTGGG
dre-miR-196c	180.42	187.45	242.82	52.59	47.25	86.39	7.44e-05	0.00227081	-1.59391	down	TAGGTAGTTTGATGTTGTTGGG
dre-miR-196d	181.44	188.06	243.61	52.79	47.67	86.59	7.33e-05	0.00227081	-1.59329	down	TAGGTAGTTTTATGTTGTTGGG
gga-miR-196-5p	363.63	388.85	484.28	132.58	109.22	202.57	0.000614981	0.00984437	-1.35607	down	TAGGTAGTTTCATGTTGTTGG
gmo-miR-196b-5p	230	239.52	313.76	64.78	59.17	109.25	7.17e-05	0.00227081	-1.62911	down	CAGGTAGTTTCATGTTGTTGG
hhi-miR-196	181.44	188.06	243.61	52.79	47.67	86.59	7.32e-05	0.00227081	-1.59329	down	TAGGTAGTCTCATGTTGTTGGG
hsa-miR-196a-5p	363.22	388.11	483.76	132.38	109.22	202.26	0.000615956	0.00984437	-1.35583	down	TAGGTAGTTTCATGTTGTTGGG
hsa-miR-196b-5p	231.91	241.5	316.84	65.59	59.73	109.66	6.93e-05	0.00227081	-1.63103	down	TAGGTAGTTTCCTGTTGTTGGG
ipu-miR-196a	359.55	384.29	479.32	130.37	108.52	201.02	0.000630754	0.00994665	-1.35488	down	TAGGTAGTTTCATGTTGTTGGGA
ipu-miR-196d	181.37	188.04	243.5	52.59	47.67	86.59	7.26e-05	0.00227081	-1.59443	down	TAGGTAGTTTTATGTTGTTGGGC
mdo-miR-196b	180.42	187.45	242.82	52.59	47.25	86.39	7.44e-05	0.00227081	-1.59391	down	TAGGTAGTTTCCTGTTGTTGG
pal-miR-196c-5p	179.26	185.98	240.31	51.68	47.11	86.08	7.56e-05	0.00227081	-1.59234	down	TAGGTAGTTTCTTGTTGTTGGG
pbv-miR-196a-5p	359	384.14	479.95	130.77	108.38	200.08	0.000615473	0.00984437	-1.35708	down	TAGGTAGTTTCACGTTGTTGGGA
pma-miR-196b	178.31	185.39	239.63	51.68	46.69	85.87	8.64e-05	0.00238186	-1.59181	down	TAGGTAGTATCATGTTGTTGGG
rno-miR-196c-5p	179.26	185.98	240.31	51.68	47.11	86.08	7.57e-05	0.00227081	-1.59234	down	TAGGTAGTTTCGTGTTGTTGGG
tgu-miR-196	359.96	384.7	480.52	130.77	108.8	200.29	0.000604163	0.00984437	-1.35753	down	TAGGTAGTTTCATGTTGTTG
xtr-miR-196b	181.37	188.04	243.5	52.59	47.67	86.59	7.29e-05	0.00227081	-1.59443	down	TAGGTAGTTTTATGTTGTTGG
mmu-miR-200a-5p	15.19	1.93	6.59	0.6	1.68	0	0.000203396	0.00429197	-3.28419	down	CATCTTACCGGACAGTGCTGGA
rno-miR-200a-5p	15.19	1.93	6.59	0.6	1.68	0	0.000202429	0.00429197	-3.2842	down	CATCTTACCGGACAGTGCTGG
ssa-miR-200b-5p	15.19	1.93	6.53	0.6	1.54	0	0.000121164	0.00317732	-3.36807	down	CATCTTACCTGACAGTGCTGGA
ami-miR-203-3p	1593.75	71.69	623.7	138.43	87.91	106.25	0.000233115	0.00466404	-2.59246	down	GTGAAATGTTTAGGACCACTT
cpi-miR-203-3p	1593.75	71.69	623.7	138.43	87.91	106.25	0.000232782	0.00466404	-2.59246	down	GTGAAATGTTTAGGACCACTTGA
dre-miR-203b-3p	1594.7	71.59	623.81	138.43	87.21	106.15	0.000230665	0.00466404	-2.59629	down	GTGAAATGTTCAGGACCACTTG
gga-miR-203a	1593.75	71.69	623.7	138.43	87.91	106.25	0.000232528	0.00466404	-2.59246	down	GTGAAATGTTTAGGACCACTTG
gmo-miR-203b-3p	1054.94	56.88	438.33	107.5	58.47	79.25	0.000352725	0.00645796	-2.46849	down	GTGAAATGTTTAGGACCACTTA
mmu-miR-203-3p	1162.62	60.39	477.7	113.54	65.34	83.49	0.000303695	0.0056571	-2.5058	down	GTGAAATGTTTAGGACCACTAG
oni-miR-203a	1344.54	64.05	541	126.94	73.61	93.83	0.000330529	0.00611478	-2.53576	down	TGAAATGTTTAGGACCACTTG
pma-miR-203a-3p	1049.63	56.52	436.97	107.3	58.33	78.52	0.000354444	0.00645796	-2.46836	down	GTGAAATGTTTAGGACCACTGG
ssa-miR-203b-3p	1049.29	56.47	436.92	107.3	58.33	78.52	0.000356252	0.00645796	-2.46795	down	TGAAATGTTTAGGACCACTCG
mmu-miR-204-5p	630.14	350.04	931.98	91.28	58.19	98.8	1.05e-09	2.59e-07	-2.82094	down	TTCCCTTTGTCATCCTATGCCT
ola-miR-204	630.14	350.04	931.98	91.28	58.19	98.8	1.05e-09	2.59e-07	-2.82094	down	TTCCCTTTGTCATCCTATGC
pbv-miR-204-5p	630.14	350.04	931.98	91.28	58.19	98.8	1.04e-09	2.59e-07	-2.82094	down	TTCCCTTTGTCATCCTATGCCTG
tni-miR-204b	611.28	340.45	904.06	88.15	57.21	95.18	8.56e-10	2.59e-07	-2.82393	down	TTCCCTTTGTTATCCTATGCCT
aca-miR-205b	89.77	7	60.54	7.46	13.04	10.97	0.00096687	0.013891	-2.18288	down	CCCTTCATTCCACCGGAATCTGT
cgr-miR-205	1232.7	49.78	914.15	98.13	90.15	100.35	0.000131727	0.00331358	-2.77565	down	TCCTTCATTCCACCGGAGT
gga-miR-205b	89.77	7	60.54	7.46	13.04	10.97	0.000966014	0.013891	-2.18288	down	CCCTTCATTCCACCGGAATCTG
mmu-miR-205-5p	1232.7	49.78	914.15	98.13	90.15	100.35	0.000131982	0.00331358	-2.77565	down	TCCTTCATTCCACCGGAGTCTG
oan-miR-205-5p	1232.7	49.78	914.15	98.13	90.15	100.35	0.000132237	0.00331358	-2.77565	down	TCCTTCATTCCACCGGAGTCT
pma-miR-205b	1232.7	49.78	914.15	98.13	90.01	100.35	0.00013114	0.00331358	-2.7763	down	CCCTTCATTCCACCGGAGTCTGT
rno-miR-205	1232.7	49.78	914.15	98.13	90.15	100.35	0.000132494	0.00331358	-2.77565	down	TCCTTCATTCCACCGGAGTCTGT
efu-miR-206	6090.09	8902.26	9112.37	1718.36	1625.87	3690.7	7.92e-05	0.00227678	-1.66045	down	TGGAATGTAAGGAAGTGTGTGGT
mdo-miR-206	6090.09	8902.26	9112.37	1718.36	1625.87	3690.7	7.92e-05	0.00227678	-1.66045	down	TGGAATGTAAGGAAGTGTGTG
mmu-miR-206-3p	6090.09	8902.26	9112.37	1718.36	1625.87	3690.7	7.92e-05	0.00227678	-1.66045	down	TGGAATGTAAGGAAGTGTGTGG
ssc-miR-206	6032.13	8825.2	9028	1703.05	1621.95	3675.91	8.44e-05	0.00235005	-1.65437	down	TGGAATGTAAGGAAGTGTGTGA
bta-miR-211	45.02	24.18	68.8	6.04	4.07	6.62	1.62e-08	1.99e-06	-2.91651	down	TTCCCTTTGTCATCCTTTGCC
chi-miR-211	45.02	24.18	68.8	6.04	4.07	6.62	1.61e-08	1.99e-06	-2.91651	down	TTCCCTTTGTCATCCTTTGCCC
efu-miR-211	538.47	321	824.76	77.48	46.55	81.73	3.58e-10	1.38e-07	-2.90896	down	TTCCCTTTGTCATCCTTTGCCTCGG
mmu-miR-211-5p	538.47	321	824.76	77.48	46.55	81.73	3.58e-10	1.38e-07	-2.90896	down	TTCCCTTTGTCATCCTTTGCCT
cpi-miR-222b-3p	19.07	11.17	21.12	35.77	59.03	33.93	0.000943463	0.0138484	1.42441	up	AGCTACATCTGATTACTGGGTCA
dre-miR-222b	19.07	11.17	21.12	35.77	59.03	33.93	0.000940866	0.0138484	1.42441	up	AGCTACATCTGAATACTGGGTCA
gga-miR-222b-3p	19.07	11.17	21.12	35.77	59.03	33.93	0.000938273	0.0138484	1.42441	up	AGCTACATCTGATTACTGGGTCAC
pbv-miR-222b-3p	19.07	11.17	21.12	35.77	59.03	33.93	0.000934947	0.0138484	1.42442	up	AGCTACATCTGATTACTGGGTCT
aca-miR-223-3p	2.86	1.5	2.67	121.4	22.71	31.97	3.36e-12	1.81e-09	4.81318	up	TGTCAGTTTGTCAAATATACAA
efu-miR-223	798.92	700.26	603.89	1466.89	2050.43	1381.76	4.84e-05	0.00180425	1.33199	up	TGTCAGTTTGTCAAATACCCCAA
hsa-miR-223-3p	798.92	700.26	603.89	1466.89	2050.43	1381.76	4.9e-05	0.00180425	1.33199	up	TGTCAGTTTGTCAAATACCCCA
ipu-miR-223	16.28	14.28	16.62	41.71	65.62	32.17	6.42e-05	0.00219618	1.65818	up	GAGTATTTGACAGACTGTGG
oan-miR-223-3p	798.64	699.93	603.79	1466.79	2049.16	1381.14	4.78e-05	0.00180425	1.33191	up	TGTCAGTTTGTCAAATACCCTA
ola-miR-223	798.92	700.26	603.89	1466.89	2050.43	1381.76	4.96e-05	0.00180425	1.33199	up	TGTCAGTTTGTCAAATACCC
rno-miR-223-3p	798.92	700.26	603.89	1466.89	2050.43	1381.76	5.02e-05	0.00180425	1.33199	up	TGTCAGTTTGTCAAATACCCC
prd-miR-235-3p	20.57	12.5	22.01	33.15	58.33	29.38	0.00452686	0.0408932	1.22929	up	TATTGCACTCGTCCCGGCCTG
aca-miR-451-3p	292.66	306.86	88.03	262.45	890.75	531.46	0.00452378	0.0408932	1.40086	up	TAGTAATGGTAAGGGTTCT
bta-miR-455-3p	3.34	7	2.51	2.01	0.84	0.41	0.00516574	0.0453008	-1.83971	down	GCAGTCCATGGGCATATACACT
hsa-miR-455-3p	3.34	7	2.51	2.01	0.84	0.41	0.00514356	0.0452533	-1.83971	down	GCAGTCCATGGGCATATACAC
mmu-miR-455-3p	3.34	7	2.51	2.01	0.84	0.41	0.00513125	0.0452533	-1.83971	down	GCAGTCCACGGGCATATACAC
rno-miR-455-3p	3.34	7	2.51	2.01	0.84	0.41	0.00511898	0.0452533	-1.83972	down	GCAGTCCACGGGCATATACACT
dre-miR-462	3537.58	2232.25	3002.78	4635.02	7218.14	4909.73	0.00207353	0.0238886	1.04497	up	TAACGGAACCCATAATGCAGCT
gmo-miR-462-5p	3536.83	2231.35	3002.21	4633.81	7217.01	4909.53	0.00205777	0.0238886	1.04512	up	TAACGGAACCCATAATACAG
ipu-miR-462	3537.58	2232.25	3002.78	4635.02	7218.14	4909.73	0.00209004	0.0238886	1.04497	up	TAACGGAACCCATAATGCAGCTG
ola-miR-462	3461.02	2175.85	2940.89	4535.79	7080.73	4799.45	0.00201873	0.0238886	1.0471	up	GTAACGGAACCCATAATGC
ssa-miR-462b-5p	3536.83	2231.35	3002.21	4633.71	7217.01	4909.53	0.00204444	0.0238886	1.04511	up	TAACGGAACCCATAAAGCAGCTG
ccr-miR-489	14.64	17.38	14.79	2.01	2.1	4.86	7.79e-06	0.000621343	-2.24621	down	TGACATCATATGTACGGCTGCT
cpi-miR-489-3p	14.64	17.38	14.79	2.01	2.1	4.86	7.82e-06	0.000621343	-2.24621	down	GTGACATCATATGTACGGCTGCT
fru-miR-489	14.64	17.38	14.79	2.01	2.1	4.86	7.73e-06	0.000621343	-2.24621	down	AGTGACATCATATGTACGGCTGC
pbv-miR-489-3p	14.64	17.38	14.79	2.01	2.1	4.86	7.71e-06	0.000621343	-2.24621	down	GTGACATCTTATGTACGGCTGC
tgu-miR-489-3p	14.64	17.38	14.79	2.01	2.1	4.86	7.64e-06	0.000621343	-2.2462	down	GTGACATCATATGTACGGCTGC
cpi-miR-599-3p	1.16	0.46	1.52	113.64	17.53	28.76	3.48e-13	2.35e-10	5.84127	up	GTTGTGTCAGTTTATCAAACCC
hsa-miR-599	1.16	0.46	1.52	113.64	17.53	28.76	3.46e-13	2.35e-10	5.84127	up	GTTGTGTCAGTTTATCAAAC
mmu-miR-599	1.16	0.46	1.52	113.64	17.53	28.76	3.44e-13	2.35e-10	5.84128	up	TTGTGTCAGTTTATCAAAC
pal-miR-599-3p	1.16	0.46	1.52	113.64	17.53	28.76	3.42e-13	2.35e-10	5.84128	up	TTGTGTCAGTTTATCAAACC
abu-miR-722	11.51	12.04	10.77	2.01	1.68	6.1	0.00190995	0.0231336	-1.65738	down	TTTTGCAGAAACGTTTCAGATT
ccr-miR-722	14.03	15.07	13.43	2.52	1.96	6.83	0.000950014	0.0138484	-1.76259	down	TTTTTTGCAGAAACGTTTCAG
dre-miR-722	14.03	15.07	13.43	2.52	1.96	6.83	0.000946795	0.0138484	-1.76259	down	TTTTTTGCAGAAACGTTTCAGATT
gmo-miR-722-5p	3.47	2.85	2.56	0.6	0.7	1.14	0.00190441	0.0231336	-1.7107	down	TTTGAAACGTTTTAGCCAAA
ssa-miR-722-3p	12.53	13.69	11.81	1.81	1.96	5.59	0.000297588	0.00558184	-1.87973	down	TTTGCAGAAACGTTTCAGATTT
ssa-miR-722-5p	3.75	2.93	2.67	0.6	1.12	1.14	0.00391764	0.0373906	-1.58282	down	ATTTGAAACGTTTTAGCCAAA
dre-miR-724	23.02	24.18	19.76	6.95	3.22	10.45	0.00175391	0.0224517	-1.54569	down	TTAAAGGGAATTTGCGACTGTT
dre-miR-725-3p	1455.76	57.72	560.92	132.18	97.31	89.9	0.000496615	0.00838348	-2.51414	down	TTCAGTCATTGTTTCTAGTAGT
dre-miR-725-5p	12.12	0.38	4.86	0.1	0.42	0.31	4.15e-05	0.00170476	-4.2148	down	TGCTAGGAATGGTGGCTGAGAT
ssa-miR-725-3p	1455.69	57.72	560.87	132.18	97.31	89.9	0.000496177	0.00838348	-2.51406	down	TTCAGTCATTGTTTCTGGTAGT
ccr-miR-730	18.32	17.71	12.55	3.12	3.51	5.07	2.25e-05	0.00144434	-1.91866	down	TCCTCATTGTGCATGCTGTGTG
dre-miR-730	18.32	17.71	12.55	3.12	3.51	5.07	2.21e-05	0.00144434	-1.91866	down	TCCTCATTGTGCATGCTGTGTGT
abu-miR-731-3p	2.32	0.97	1.25	3.22	11.08	6.72	3.76e-05	0.00170476	2.33604	up	AACCGGGAATTTCGTGTCAGCC
abu-miR-731-5p	113.33	55.71	98.7	191.42	312.53	214.15	0.000109857	0.00290905	1.53559	up	AATGACACGTTTTCTCCCGGATTG
dre-miR-731	113.95	55.81	98.91	192.93	315.33	217.57	9.49e-05	0.00256283	1.54635	up	AATGACACGTTTTCTCCCGGATCG
ssa-miR-731-5p	113.95	55.81	98.91	192.93	315.33	217.57	9.59e-05	0.00256427	1.54634	up	AATGACACGTTTTCTCCCGGATT
aca-miR-1388-3p	1.36	1.17	1.83	3.73	3.65	4.45	0.00212429	0.0240071	1.55658	up	ATCTCAGGTCCGTCAGCCCAC
chi-miR-1388-3p	1.36	1.17	1.83	3.73	3.65	4.45	0.00210743	0.0239167	1.55659	up	ATCTCAGGTTCGTCAGCCCGCA
dno-miR-1388-3p	0.61	0.56	0.94	1.91	2.24	1.76	0.00490977	0.0436227	1.58438	up	ATCTCAGGCTCGTCAGCCCGTG
mmu-miR-1967	0.27	0	0	2.32	0.7	0.62	0.000251656	0.00499795	4.18053	up	TGAGGATCCTGGGGAGAAGATGC
bta-miR-2478	1.5	0.33	1.31	2.42	6.31	3.52	0.00122282	0.0172923	2.09598	up	GTATCCCACTTCTGACACCA
mmu-miR-3093-5p	0	0	0	0.3	0.42	0.41	0.0012827	0.0180446	5.74871	up	CGCACCCCGCGGAGCTCACACT
hsa-miR-12136	0	0	0.05	0.91	1.54	0	0.000462671	0.00801074	5.21523	up	GAAAAAGTCATGGAGGCC

## Sheet: 177 miRNAs exp100
miRNA	S1	S2	S3	L1	L2	L3	PValue	FDR	log2FC	regulated	mature_sequence_info
cel-miR-1-3p	2401.11	4728.62	4196.03	551.29	289.39	1409.28	4.37e-05	0.00170476	-2.20538	down	TGGAATGTAAAGAAGTATGTA
cin-miR-1-3p	191.66	314.24	334.93	54.3	59.03	157.36	0.00179214	0.0227558	-1.522	down	TGGAATGTAAAGAAGTATGCGT
cli-miR-1b-3p	2531.27	4936.12	4388.3	569.33	300.05	1449.53	3.48e-05	0.00170476	-2.22767	down	TGGAATGTTAAGAAGTATGTATT
cpi-miR-1b-3p	2402.13	4730.02	4197.86	551.5	289.81	1410.11	4.39e-05	0.00170476	-2.20501	down	TGGAATGTTAAGAAGTATGTAT
crm-miR-1-3p	2401.11	4728.62	4196.03	551.29	289.39	1409.28	4.38e-05	0.00170476	-2.20538	down	TGGAATGTAAAGAAGTATGT
cte-miR-1	2402.2	4730.12	4197.91	551.6	289.81	1410.21	4.41e-05	0.00170476	-2.2049	down	TGGAATGTAAAGAAGTATGTAG
dme-miR-1-3p	310.92	568.62	546.91	82.21	76.55	239.61	0.000610907	0.00984437	-1.72384	down	TGGAATGTAAAGAAGTATGGAG
gga-miR-1b-3p	2402.13	4730.02	4197.76	551.5	289.81	1410.11	4.39e-05	0.00170476	-2.20499	down	TGGAATGTTAAGAAGTATGTA
mmu-miR-1a-3p	2531.95	4937.37	4389.35	569.43	300.47	1450.15	3.49e-05	0.00170476	-2.22734	down	TGGAATGTAAAGAAGTATGTAT
odi-miR-1c	310.92	568.62	546.91	82.21	76.55	239.61	0.000610295	0.00984437	-1.72384	down	TGGAATGTAAAGAAGTATGTGA
pma-miR-1a-3p	191.66	314.21	334.78	54.3	59.03	157.36	0.00179451	0.0227558	-1.52167	down	TGGAATGTAAAGAAGTACGTTG
pma-miR-1b	191.32	314.03	334.83	54.3	59.03	157.25	0.00180995	0.0228443	-1.52149	down	TGGAATGTAAAGAAGTATGGGT
pma-miR-1c-3p	2402.2	4730.12	4198.02	551.6	289.81	1410.21	4.41e-05	0.00170476	-2.20491	down	TGGAATGTAAAGAAGTATGTAC
rno-miR-1-3p	2701.88	5233.38	4722.56	647.31	371.98	1600.78	3.91e-05	0.00170476	-2.14806	down	TGGAATGTAAAGAAGTGTGTAT
sko-miR-1-3p	2531.27	4936.22	4388.46	569.43	300.05	1449.53	3.49e-05	0.00170476	-2.22764	down	TGGAATGTAATGAAGTATGTAT
str-miR-1-3p	310.92	568.62	546.91	82.21	76.55	239.61	0.000608947	0.00984437	-1.72384	down	TGGAATGTAAAGAAGTATGCA
ccr-miR-10c	378.48	462.5	593.17	189.71	150.3	150.43	0.000146283	0.00359191	-1.44198	down	TACCCTGTAGATCCGGATTTGTG
cpo-miR-10a-5p	285.44	307.08	458.3	84.02	68.84	78.94	1.54e-07	1.66e-05	-2.07291	down	TACCCTGTAGGTCCGAATTTGT
cpo-miR-10b-5p	680.95	800.98	1065.54	377.5	225.46	333.75	0.000640409	0.00994665	-1.32649	down	TACCCTGTAGAACCGAATTTGTGT
dma-miR-10a	191.39	226.79	296.46	84.33	54.68	77.08	6.42e-05	0.00219618	-1.61017	down	ACCCTGTAGATCCGAATTTGTGTA
dme-miR-10-5p	621.49	757.75	977.72	387.78	259.95	329.72	0.0020645	0.0238886	-1.1574	down	ACCCTGTAGATCCGAATTTGTT
dps-miR-10	621.49	757.75	977.72	387.78	259.95	329.72	0.00207502	0.0238886	-1.1574	down	ACCCTGTAGATCCGAATTTGT
dre-miR-10a-5p	771.47	946.93	1196.02	482.68	306.36	403.79	0.00207763	0.0238886	-1.17449	down	TACCCTGTAGATCCGAATTTGT
dre-miR-10c-5p	378.48	462.5	593.17	189.71	150.3	150.43	0.000146056	0.00359191	-1.44198	down	TACCCTGTAGATCCGGATTTGT
gga-miR-10b-5p	681.16	801.16	1065.75	377.6	225.46	333.85	0.000648085	0.00994665	-1.3265	down	TACCCTGTAGAACCGAATTTGT
hsa-miR-10a-5p	771.47	946.93	1196.02	482.68	306.36	403.79	0.00208685	0.0238886	-1.17449	down	TACCCTGTAGATCCGAATTTGTG
mdo-miR-10b-5p	681.23	801.34	1066.01	377.6	225.46	333.85	0.000640807	0.00994665	-1.32679	down	ATACCCTGTAGAACCGAATTTGT
mmu-miR-10b-5p	681.16	801.16	1065.75	377.6	225.46	333.85	0.000651816	0.00994665	-1.3265	down	TACCCTGTAGAACCGAATTTGTG
oar-miR-10a	771.47	946.93	1196.02	482.68	306.36	403.79	0.00209611	0.0238886	-1.17449	down	TACCCTGTAGATCCGAATTTG
oar-miR-10b	681.16	801.16	1065.75	377.6	225.46	333.85	0.000648646	0.00994665	-1.3265	down	ACCCTGTAGAACCGAATTTGTG
oha-miR-10c-5p	681.16	801.16	1065.75	377.6	225.46	333.85	0.000645477	0.00994665	-1.3265	down	TACCCTGTAGAACCGAATTTGTGTG
oni-miR-10d	191.39	226.79	296.46	84.33	54.68	77.08	6.42e-05	0.00219618	-1.61017	down	ACCCTGTAGATCCGAATTTGTG
pmi-miR-10-5p	392.1	443.67	623.29	144.37	104.18	134.8	3.54e-06	0.00033008	-1.81663	down	AACCCTGTAGATCCGAATTTGT
rno-miR-10b-5p	680.95	800.98	1065.54	377.5	225.46	333.75	0.000644091	0.00994665	-1.32649	down	CCCTGTAGAACCGAATTTGTGT
sha-miR-10a	742.46	914.25	1154.67	468.78	300.05	396.45	0.00238639	0.025867	-1.15652	down	TACCCTGTAGATCCGAAT
sha-miR-10b	656.57	774.16	1032.35	368.84	220.83	328.06	0.000733135	0.0111247	-1.30757	down	TACCCTGTAGAACCGAAT
spu-miR-10	392.17	443.67	623.29	144.37	104.18	134.8	3.51e-06	0.00033008	-1.81669	down	AACCCTGTAGATCCGAATTTGTG
ssa-miR-10d-5p	479.55	580.58	739.39	317.36	175.4	275.4	0.00438622	0.0402965	-1.10891	down	CACCCTGTAGAACCGAATTTGT
tur-miR-10-5p	268.83	301.74	441.57	90.77	77.12	89.7	1.94e-06	0.000201285	-1.86815	down	CACCCTGTAGATCCGAATTTGT
xla-miR-10a-5p	771.33	946.78	1195.86	482.58	306.36	403.69	0.00206714	0.0238886	-1.17452	down	TACCCTGTAGATCCGAATTTGTGT
xtr-miR-10c	98.42	124.37	151.97	49.77	31.69	49.76	0.000953647	0.0138484	-1.39689	down	CACCCTGTAGAATCGAATTTGT
dre-miR-15c	213.86	191.93	193.06	468.28	580.05	280.78	0.000767287	0.0115779	1.2544	up	AAGCAGCGCGTCATGGTTTTC
asu-miR-133-3p	135.81	143.58	140.2	30.12	39.54	69.42	0.000517693	0.00868503	-1.47158	down	ATTGGTCCCCTTCAACCAGCTA
bfl-miR-133	540.24	694.18	556.95	125.03	162.78	289.99	0.000195714	0.00422898	-1.51323	down	TGGTCCCCTTCAACCAGCTGTA
cli-miR-133c-3p	540.58	694.58	556.95	125.03	163.48	290.61	0.000161084	0.00374182	-1.51062	down	TTTGGTCCCCTTCAACCAGCTGC
cpi-miR-133a-3p	540.58	694.48	556.95	125.03	163.48	290.61	0.000182318	0.00403641	-1.51053	down	TTTGGTCCCCTTCAACCAGCTGT
dme-miR-133-3p	540.58	694.48	556.95	125.03	163.48	290.61	0.000176339	0.0039363	-1.51053	down	TTGGTCCCCTTCAACCAGCTGT
efu-miR-133-3p	540.58	694.48	556.95	125.03	163.48	290.61	0.000170492	0.0038375	-1.51053	down	TTTGGTCCCCTTCAACCAGCTGTA
gga-miR-133b	540.72	695.22	557.52	125.63	162.78	290.71	0.000161243	0.00374182	-1.51151	down	TTGGTCCCCTTCAACCAGCTA
gga-miR-133c-3p	540.58	694.58	556.95	125.03	163.48	290.61	0.000162086	0.00374182	-1.51062	down	TTGGTCCCCTTCAACCAGCTGC
ggo-miR-133b	242.54	247.87	236.81	54	70.25	137.49	0.00149381	0.0197783	-1.34853	down	TTTGGTCCCCTTCAACCAGC
mmu-miR-133a-3p	540.58	694.48	556.95	125.03	163.48	290.61	0.000164776	0.00377169	-1.51053	down	TTTGGTCCCCTTCAACCAGCTG
mmu-miR-133b-3p	242.54	247.87	236.81	54	70.25	137.49	0.00148958	0.0197783	-1.34853	down	TTTGGTCCCCTTCAACCAGCTA
oan-miR-133c	239.13	240.82	231.53	52.09	69.26	135.22	0.00154899	0.0203098	-1.34563	down	TTTGGTCCCCTTCAACCGGCTG
ola-miR-133-3p	242.4	247.66	236.81	53.8	70.25	136.87	0.00143654	0.0194821	-1.35255	down	TGGTCCCCTTCAACCAGC
pbv-miR-133c-3p	533.77	684.76	549.26	123.72	159.7	286.99	0.000213462	0.00443509	-1.51235	down	TTTGGTCCCCTTCAACCAGCTGG
pma-miR-133a	242.4	247.05	236.08	53.4	70.25	137.39	0.0015175	0.019994	-1.34913	down	TTGGTCCCCTTCAACCAGCTTG
pma-miR-133b-3p	540.38	694.38	556.95	125.03	162.78	290.61	0.000193881	0.00422317	-1.51191	down	TTTGGTCCCCTTCAACCAGCTC
ppy-miR-133a	540.58	694.48	556.95	125.03	163.48	290.61	0.000159189	0.00374182	-1.51053	down	TTGGTCCCCTTCAACCAGCTG
sha-miR-133a	540.58	694.48	556.9	125.03	163.48	290.61	0.000188512	0.0041396	-1.51049	down	TTTGGTCCCCTTCAACCAG
sme-miR-133a-3p	530.57	678.53	544.72	122.41	158.72	284.82	0.000220763	0.00455177	-1.51221	down	TTGGTCCCCGTCAACCAGCTGT
spu-miR-133	537.38	688.58	553.03	123.72	162.5	288.95	0.000211042	0.0044188	-1.50986	down	TTTGGTCCCCTTCAACCAGCCGT
ssc-miR-133b	540.72	695.22	557.52	125.63	162.78	290.71	0.000160758	0.00374182	-1.51151	down	TTTGGTCCCCTTCAACCAGCTAT
tgu-miR-133-3p	540.58	694.48	556.95	125.03	163.48	290.61	0.000160177	0.00374182	-1.51053	down	TTTGGTCCCCTTCAACCAGCT
xtr-miR-133d	239.13	241.15	232.11	52.09	69.26	135.73	0.0015865	0.0207012	-1.34456	down	TTGGTCCCCTTCAACCAGCCGC
aca-miR-142-3p	1497.85	1089.21	1437.07	2702.47	4352.11	2136.48	0.000272317	0.00516204	1.2899	up	TGTAGTGTTTCCTACTTTATG
bta-miR-142-3p	140.1	108.16	115.53	230.41	323.6	179.91	0.00248226	0.0265003	1.12038	up	AGTGTTTCCTACTTTATGGATG
ccr-miR-142-5p	386.86	308.31	283.13	467.87	989.18	555.66	0.00168673	0.0217983	1.14267	up	CATAAAGTAGACAGCACTACT
cfa-miR-142	596.91	525.76	480.83	787.15	1429.16	844.93	0.00379718	0.0365878	1.03474	up	CCCATAAAGTAGAAAGCACTA
cgr-miR-142-3p	1497.85	1089.13	1437.07	2702.47	4352.11	2136.48	0.000268631	0.00516204	1.28993	up	GTAGTGTTTCCTACTTTATGG
cli-miR-142-3p	1497.85	1089.13	1436.96	2702.47	4352.11	2136.48	0.000268252	0.00516204	1.28997	up	TAGTGTTTCCTACTTTATGGA
dre-miR-142b-5p	386.72	308.28	283.13	467.67	988.76	555.66	0.00167946	0.0217983	1.14245	up	CATAAAGTAGACAGCACTACTA
gga-miR-142-3p	1497.85	1089.21	1437.07	2702.47	4352.11	2136.48	0.000273296	0.00516204	1.2899	up	TGTAGTGTTTCCTACTTTATGG
gga-miR-142-5p	597.45	526.55	481.67	788.46	1432.94	845.76	0.0036316	0.0355852	1.03549	up	CCCATAAAGTAGAAAGCACTAC
mmu-miR-142a-3p	1497.85	1089.19	1437.07	2702.47	4352.11	2136.48	0.000271331	0.00516204	1.28991	up	TGTAGTGTTTCCTACTTTATGGA
mmu-miR-142a-5p	596.91	525.76	480.83	787.15	1429.16	844.93	0.00380643	0.0365878	1.03474	up	CATAAAGTAGAAAGCACTACT
ola-miR-142	597.45	526.55	481.67	788.46	1432.94	845.76	0.00363626	0.0355852	1.03549	up	TCCATAAAGTAGAAAGCACTAC
pbv-miR-142-5p	597.45	526.55	481.67	788.46	1432.94	845.76	0.00354517	0.0352041	1.03549	up	TCCATAAAGTAGAAAGCACTA
ssa-miR-142b-3p	1497.85	1089.11	1436.91	2702.37	4351.83	2136.48	0.00026804	0.00516204	1.28994	up	TGTAGTGTTTCCTACTTTATGGAT
tgu-miR-142-3p	1497.85	1089.03	1436.91	2702.37	4351.83	2136.48	0.00026777	0.00516204	1.28997	up	GTAGTGTTTCCTACTTTATGGA
tgu-miR-142-5p	597.45	526.52	481.67	788.46	1432.94	845.76	0.00361299	0.0355852	1.03552	up	CCCATAAAGTAGAAAGCACT
tni-miR-142b	596.91	525.76	480.83	787.15	1429.16	844.93	0.00371654	0.0362397	1.03474	up	CATAAAGTAGAAAGCACTACTA
xtr-miR-142-5p	596.91	525.66	480.68	786.64	1428.6	844.93	0.00379407	0.0365878	1.03449	up	CATAAAGTAGAAAGCACTAC
efu-miR-143	1392.49	1687.14	1555.68	506.97	723.62	801.68	0.00145701	0.0194821	-1.08332	down	GTCTGAGATGAAGCACTGTAGCTC
mmu-miR-143-3p	1392.49	1687.12	1555.63	506.66	723.62	801.68	0.00144784	0.0194821	-1.08352	down	TGAGATGAAGCACTGTAGCTC
ola-miR-143	1392.49	1687.12	1555.63	506.66	723.62	801.68	0.00144984	0.0194821	-1.08352	down	TGAGATGAAGCACTGTAGCT
pma-miR-143-3p	1358.23	1628.05	1512.24	494.77	710.72	782.85	0.00183653	0.0230195	-1.07164	down	TGAGATGAAGCACTGTAACTCC
rno-miR-143-3p	1392.49	1687.12	1555.63	506.66	723.62	801.68	0.00145186	0.0194821	-1.08352	down	TGAGATGAAGCACTGTAGCTCA
xtr-miR-143	1392.49	1687.12	1555.63	506.66	723.62	801.68	0.00145388	0.0194821	-1.08352	down	TGAGATGAAGCACTGTAGCTCG
ami-miR-145-5p	81.05	146.05	88.19	34.76	43.61	44.8	0.00252742	0.0266611	-1.25365	down	GTCCAGTTTTCCCAGGAATCC
dre-miR-145-5p	81.05	146.05	88.19	34.76	43.61	44.8	0.00248151	0.0265003	-1.25366	down	GTCCAGTTTTCCCAGGAATCCC
efu-miR-145	81.05	146.05	88.19	34.76	43.61	44.8	0.00243616	0.0262154	-1.25366	down	GTCCAGTTTTCCCAGGAATCCCTTA
mmu-miR-145a-5p	81.05	146.05	88.19	34.76	43.61	44.8	0.00239421	0.025867	-1.25366	down	GTCCAGTTTTCCCAGGAATCCCT
ola-miR-145	81.05	146.02	88.19	34.76	43.61	44.8	0.00257521	0.0266611	-1.25353	down	TCCAGTTTTCCCAGGAAT
ssc-miR-145-5p	81.05	146.05	88.19	34.76	43.61	44.8	0.0023737	0.0258523	-1.25366	down	GTCCAGTTTTCCCAGGAATCCCTT
cli-miR-146a-5p	23.23	25.22	24.52	44.63	145.96	33.31	0.00133909	0.0184534	1.67702	up	TGAGAACTGAATTCCATGGGTTG
dre-miR-146b	353.55	348.51	353.91	637.33	2464.47	561.87	0.00016961	0.0038375	1.85429	up	TGAGAACTGAATTCCAAGGGTG
ggo-miR-146a	23.23	25.22	24.52	44.63	145.96	33.31	0.00133859	0.0184534	1.67702	up	TGAGAACTGAATTCCATGGGT
oan-miR-146a-5p	18.93	21.17	20.34	40.1	141.19	31.35	0.000445965	0.00779034	1.87091	up	TGAGAACTGAATTCCACGGGTT
ssa-miR-146d-5p	147.93	147.19	146.79	277.96	1218.56	231.74	0.000154704	0.00374182	2.0216	up	TGAGAACTGAATTCCAAGGGTT
abu-miR-150	1147.16	633.1	1099.99	4545.36	3768.84	3607.11	3.11e-09	4.4e-07	2.17667	up	ACTCCCAATCCTTGTACCAGTG
bta-miR-150	1133.67	625.8	1088.54	4494.68	3736.31	3573.39	2.8e-09	4.4e-07	2.17857	up	TCTCCCAACCCTTGTACCAGTGT
dre-miR-150	1147.91	633.48	1101.19	4549.29	3772.2	3610.73	3.2e-09	4.4e-07	2.17681	up	TCTCCCAATCCTTGTACCAGTG
gmo-miR-150-5p	1147.16	633.1	1099.99	4545.46	3768.98	3607.11	3.26e-09	4.4e-07	2.1767	up	TCTCCCAATCCTTGTACCAGTGT
mdo-miR-150-5p	22.27	11.81	22.32	96.92	106.98	69.83	3.96e-08	4.46e-06	2.39464	up	TCTCCCAACCCTTGTACCAGAGT
mmu-miR-150-5p	1064.41	559.2	1015.46	4165.84	3580.68	3400.3	2.31e-09	4.4e-07	2.20571	up	TCTCCCAACCCTTGTACCAGTG
mze-miR-150	1147.16	633.1	1099.99	4545.36	3768.84	3607.11	3.18e-09	4.4e-07	2.17667	up	ACTCCCAATCCTTGTACCAGTGTC
ola-miR-150	1146.14	632.13	1098.89	4540.22	3764.77	3605.25	3.04e-09	4.4e-07	2.17689	up	ACTCCCAATCCTTGTACCAGT
pal-miR-150-5p	1064.41	559.2	1015.46	4165.84	3580.68	3400.3	2.37e-09	4.4e-07	2.20571	up	TCTCCCAACCCTTGTACCAGT
ssa-miR-150-5p	1147.16	633.1	1099.99	4545.46	3768.98	3607.11	3.23e-09	4.4e-07	2.1767	up	TCTCCCAATCCTTGTACCAGT
xtr-miR-150	22.27	11.81	22.32	97.12	107.12	69.94	3.87e-08	4.46e-06	2.397	up	TCTCCCAACCCTTGTACCAGAG
abu-miR-196b	179.33	186	240.42	51.89	47.11	86.08	7.65e-05	0.00227081	-1.59119	down	TAGGTAGTCTCATGTTGTTGGGC
aca-miR-196c-5p	359	384.14	479.95	130.77	108.38	200.08	0.000615542	0.00984437	-1.35708	down	TAGGTAGTTTCACGTTGTTGGG
cfa-miR-196b	229.8	239.44	313.66	64.68	59.17	109.15	7.05e-05	0.00227081	-1.62972	down	TAGGTAGTTTCCTGTTGTTGGGA
dno-miR-196c-5p	222.99	228.32	294.42	68.91	61.27	118.15	0.000362131	0.00652078	-1.4653	down	TAGGTAGTTTCATGTTGTTGGC
dre-miR-196b	312.89	335.82	411.46	119.59	97.17	179.5	0.000995672	0.0142292	-1.29866	down	TAGGTAGTTTCAAGTTGTTGGG
dre-miR-196c	180.42	187.45	242.82	52.59	47.25	86.39	7.44e-05	0.00227081	-1.59391	down	TAGGTAGTTTGATGTTGTTGGG
dre-miR-196d	181.44	188.06	243.61	52.79	47.67	86.59	7.33e-05	0.00227081	-1.59329	down	TAGGTAGTTTTATGTTGTTGGG
gga-miR-196-5p	363.63	388.85	484.28	132.58	109.22	202.57	0.000614981	0.00984437	-1.35607	down	TAGGTAGTTTCATGTTGTTGG
gmo-miR-196b-5p	230	239.52	313.76	64.78	59.17	109.25	7.17e-05	0.00227081	-1.62911	down	CAGGTAGTTTCATGTTGTTGG
hhi-miR-196	181.44	188.06	243.61	52.79	47.67	86.59	7.32e-05	0.00227081	-1.59329	down	TAGGTAGTCTCATGTTGTTGGG
hsa-miR-196a-5p	363.22	388.11	483.76	132.38	109.22	202.26	0.000615956	0.00984437	-1.35583	down	TAGGTAGTTTCATGTTGTTGGG
hsa-miR-196b-5p	231.91	241.5	316.84	65.59	59.73	109.66	6.93e-05	0.00227081	-1.63103	down	TAGGTAGTTTCCTGTTGTTGGG
ipu-miR-196a	359.55	384.29	479.32	130.37	108.52	201.02	0.000630754	0.00994665	-1.35488	down	TAGGTAGTTTCATGTTGTTGGGA
ipu-miR-196d	181.37	188.04	243.5	52.59	47.67	86.59	7.26e-05	0.00227081	-1.59443	down	TAGGTAGTTTTATGTTGTTGGGC
mdo-miR-196b	180.42	187.45	242.82	52.59	47.25	86.39	7.44e-05	0.00227081	-1.59391	down	TAGGTAGTTTCCTGTTGTTGG
pal-miR-196c-5p	179.26	185.98	240.31	51.68	47.11	86.08	7.56e-05	0.00227081	-1.59234	down	TAGGTAGTTTCTTGTTGTTGGG
pbv-miR-196a-5p	359	384.14	479.95	130.77	108.38	200.08	0.000615473	0.00984437	-1.35708	down	TAGGTAGTTTCACGTTGTTGGGA
pma-miR-196b	178.31	185.39	239.63	51.68	46.69	85.87	8.64e-05	0.00238186	-1.59181	down	TAGGTAGTATCATGTTGTTGGG
rno-miR-196c-5p	179.26	185.98	240.31	51.68	47.11	86.08	7.57e-05	0.00227081	-1.59234	down	TAGGTAGTTTCGTGTTGTTGGG
tgu-miR-196	359.96	384.7	480.52	130.77	108.8	200.29	0.000604163	0.00984437	-1.35753	down	TAGGTAGTTTCATGTTGTTG
xtr-miR-196b	181.37	188.04	243.5	52.59	47.67	86.59	7.29e-05	0.00227081	-1.59443	down	TAGGTAGTTTTATGTTGTTGG
ami-miR-203-3p	1593.75	71.69	623.7	138.43	87.91	106.25	0.000233115	0.00466404	-2.59246	down	GTGAAATGTTTAGGACCACTT
cpi-miR-203-3p	1593.75	71.69	623.7	138.43	87.91	106.25	0.000232782	0.00466404	-2.59246	down	GTGAAATGTTTAGGACCACTTGA
dre-miR-203b-3p	1594.7	71.59	623.81	138.43	87.21	106.15	0.000230665	0.00466404	-2.59629	down	GTGAAATGTTCAGGACCACTTG
gga-miR-203a	1593.75	71.69	623.7	138.43	87.91	106.25	0.000232528	0.00466404	-2.59246	down	GTGAAATGTTTAGGACCACTTG
gmo-miR-203b-3p	1054.94	56.88	438.33	107.5	58.47	79.25	0.000352725	0.00645796	-2.46849	down	GTGAAATGTTTAGGACCACTTA
mmu-miR-203-3p	1162.62	60.39	477.7	113.54	65.34	83.49	0.000303695	0.0056571	-2.5058	down	GTGAAATGTTTAGGACCACTAG
oni-miR-203a	1344.54	64.05	541	126.94	73.61	93.83	0.000330529	0.00611478	-2.53576	down	TGAAATGTTTAGGACCACTTG
pma-miR-203a-3p	1049.63	56.52	436.97	107.3	58.33	78.52	0.000354444	0.00645796	-2.46836	down	GTGAAATGTTTAGGACCACTGG
ssa-miR-203b-3p	1049.29	56.47	436.92	107.3	58.33	78.52	0.000356252	0.00645796	-2.46795	down	TGAAATGTTTAGGACCACTCG
mmu-miR-204-5p	630.14	350.04	931.98	91.28	58.19	98.8	1.05e-09	2.59e-07	-2.82094	down	TTCCCTTTGTCATCCTATGCCT
ola-miR-204	630.14	350.04	931.98	91.28	58.19	98.8	1.05e-09	2.59e-07	-2.82094	down	TTCCCTTTGTCATCCTATGC
pbv-miR-204-5p	630.14	350.04	931.98	91.28	58.19	98.8	1.04e-09	2.59e-07	-2.82094	down	TTCCCTTTGTCATCCTATGCCTG
tni-miR-204b	611.28	340.45	904.06	88.15	57.21	95.18	8.56e-10	2.59e-07	-2.82393	down	TTCCCTTTGTTATCCTATGCCT
cgr-miR-205	1232.7	49.78	914.15	98.13	90.15	100.35	0.000131727	0.00331358	-2.77565	down	TCCTTCATTCCACCGGAGT
mmu-miR-205-5p	1232.7	49.78	914.15	98.13	90.15	100.35	0.000131982	0.00331358	-2.77565	down	TCCTTCATTCCACCGGAGTCTG
oan-miR-205-5p	1232.7	49.78	914.15	98.13	90.15	100.35	0.000132237	0.00331358	-2.77565	down	TCCTTCATTCCACCGGAGTCT
pma-miR-205b	1232.7	49.78	914.15	98.13	90.01	100.35	0.00013114	0.00331358	-2.7763	down	CCCTTCATTCCACCGGAGTCTGT
rno-miR-205	1232.7	49.78	914.15	98.13	90.15	100.35	0.000132494	0.00331358	-2.77565	down	TCCTTCATTCCACCGGAGTCTGT
efu-miR-206	6090.09	8902.26	9112.37	1718.36	1625.87	3690.7	7.92e-05	0.00227678	-1.66045	down	TGGAATGTAAGGAAGTGTGTGGT
mdo-miR-206	6090.09	8902.26	9112.37	1718.36	1625.87	3690.7	7.92e-05	0.00227678	-1.66045	down	TGGAATGTAAGGAAGTGTGTG
mmu-miR-206-3p	6090.09	8902.26	9112.37	1718.36	1625.87	3690.7	7.92e-05	0.00227678	-1.66045	down	TGGAATGTAAGGAAGTGTGTGG
ssc-miR-206	6032.13	8825.2	9028	1703.05	1621.95	3675.91	8.44e-05	0.00235005	-1.65437	down	TGGAATGTAAGGAAGTGTGTGA
efu-miR-211	538.47	321	824.76	77.48	46.55	81.73	3.58e-10	1.38e-07	-2.90896	down	TTCCCTTTGTCATCCTTTGCCTCGG
mmu-miR-211-5p	538.47	321	824.76	77.48	46.55	81.73	3.58e-10	1.38e-07	-2.90896	down	TTCCCTTTGTCATCCTTTGCCT
aca-miR-223-3p	2.86	1.5	2.67	121.4	22.71	31.97	3.36e-12	1.81e-09	4.81318	up	TGTCAGTTTGTCAAATATACAA
efu-miR-223	798.92	700.26	603.89	1466.89	2050.43	1381.76	4.84e-05	0.00180425	1.33199	up	TGTCAGTTTGTCAAATACCCCAA
hsa-miR-223-3p	798.92	700.26	603.89	1466.89	2050.43	1381.76	4.9e-05	0.00180425	1.33199	up	TGTCAGTTTGTCAAATACCCCA
oan-miR-223-3p	798.64	699.93	603.79	1466.79	2049.16	1381.14	4.78e-05	0.00180425	1.33191	up	TGTCAGTTTGTCAAATACCCTA
ola-miR-223	798.92	700.26	603.89	1466.89	2050.43	1381.76	4.96e-05	0.00180425	1.33199	up	TGTCAGTTTGTCAAATACCC
rno-miR-223-3p	798.92	700.26	603.89	1466.89	2050.43	1381.76	5.02e-05	0.00180425	1.33199	up	TGTCAGTTTGTCAAATACCCC
aca-miR-451-3p	292.66	306.86	88.03	262.45	890.75	531.46	0.00452378	0.0408932	1.40086	up	TAGTAATGGTAAGGGTTCT
dre-miR-462	3537.58	2232.25	3002.78	4635.02	7218.14	4909.73	0.00207353	0.0238886	1.04497	up	TAACGGAACCCATAATGCAGCT
gmo-miR-462-5p	3536.83	2231.35	3002.21	4633.81	7217.01	4909.53	0.00205777	0.0238886	1.04512	up	TAACGGAACCCATAATACAG
ipu-miR-462	3537.58	2232.25	3002.78	4635.02	7218.14	4909.73	0.00209004	0.0238886	1.04497	up	TAACGGAACCCATAATGCAGCTG
ola-miR-462	3461.02	2175.85	2940.89	4535.79	7080.73	4799.45	0.00201873	0.0238886	1.0471	up	GTAACGGAACCCATAATGC
ssa-miR-462b-5p	3536.83	2231.35	3002.21	4633.71	7217.01	4909.53	0.00204444	0.0238886	1.04511	up	TAACGGAACCCATAAAGCAGCTG
cpi-miR-599-3p	1.16	0.46	1.52	113.64	17.53	28.76	3.48e-13	2.35e-10	5.84127	up	GTTGTGTCAGTTTATCAAACCC
hsa-miR-599	1.16	0.46	1.52	113.64	17.53	28.76	3.46e-13	2.35e-10	5.84127	up	GTTGTGTCAGTTTATCAAAC
mmu-miR-599	1.16	0.46	1.52	113.64	17.53	28.76	3.44e-13	2.35e-10	5.84128	up	TTGTGTCAGTTTATCAAAC
pal-miR-599-3p	1.16	0.46	1.52	113.64	17.53	28.76	3.42e-13	2.35e-10	5.84128	up	TTGTGTCAGTTTATCAAACC
dre-miR-725-3p	1455.76	57.72	560.92	132.18	97.31	89.9	0.000496615	0.00838348	-2.51414	down	TTCAGTCATTGTTTCTAGTAGT
ssa-miR-725-3p	1455.69	57.72	560.87	132.18	97.31	89.9	0.000496177	0.00838348	-2.51406	down	TTCAGTCATTGTTTCTGGTAGT
abu-miR-731-5p	113.33	55.71	98.7	191.42	312.53	214.15	0.000109857	0.00290905	1.53559	up	AATGACACGTTTTCTCCCGGATTG
dre-miR-731	113.95	55.81	98.91	192.93	315.33	217.57	9.49e-05	0.00256283	1.54635	up	AATGACACGTTTTCTCCCGGATCG
ssa-miR-731-5p	113.95	55.81	98.91	192.93	315.33	217.57	9.59e-05	0.00256427	1.54634	up	AATGACACGTTTTCTCCCGGATT
