# Supplementary material for: Plasma Exosomes Associated with Growth Divergence in High-Density Cultured Grass Carp (Ctenopharyngodon idella): miRNA-Protein Profiling Reveals Cross-Tissue Communication Networks
Source: Int J Mol Sci. 2026 Jul 6;27(13):6059. doi: 10.3390/ijms27136059 (PMC13361329; doi:10.3390/ijms27136059)
Supplement: Supplementary file 1 [file ijms-27-06059-s001.zip › Table S3 Target gene prediction for the 177 differentially expressed miRNAs.xlsx]

## Sheet: Sheet1
miRNA	S1	S2	S3	L1	L2	L3	PValue	FDR	log2FC	regulated	mature_sequence_info	Target	Symbol
abu-miR-150	1147.16	633.1	1099.99	4545.36	3768.84	3607.11	3.11e-09	4.4e-07	2.17667	up	ACTCCCAATCCTTGTACCAGTG	gene-abhd5a;gene-cenpt;gene-hs6st1a;gene-prox3;gene-kars1;gene-rem2;gene-tmie;gene-tert;gene-rhbdd1;gene-LOC127521793;gene-cldn33b;gene-snx1b;gene-pcnx4;gene-fan1;gene-tmc1	abhd5a;cenpt;hs6st1a;prox3;kars1;rem2;tmie;tert;rhbdd1;LOC127521793;cldn33b;snx1b;pcnx4;fan1;tmc1
abu-miR-196b	179.33	186	240.42	51.89	47.11	86.08	7.65e-05	0.00227081	-1.59119	down	TAGGTAGTCTCATGTTGTTGGGC	gene-si:ch73-330k17.3;gene-LOC127516243;gene-LOC127520389;gene-si:ch211-266o15.1;gene-LOC127518888;gene-psmg1;gene-LOC127516408;gene-LOC127510399;gene-mad2l1;gene-caskin1;gene-LOC127510204;gene-acbd5a;gene-efl1;gene-p4ha2;gene-bcl2l10;gene-pak1;gene-cryz;gene-LOC127516638;gene-zc3h10;gene-acte1;gene-bco1;gene-tbc1d17;gene-c3a.6;gene-irf7;gene-LOC127500562;gene-pias4a;gene-elovl7b;gene-tnpo1;gene-…	None;LOC127516243;LOC127520389;None;LOC127518888;psmg1;LOC127516408;LOC127510399;mad2l1;caskin1;LOC127510204;acbd5a;efl1;p4ha2;bcl2l10;pak1;cryz;LOC127516638;zc3h10;acte1;bco1;tbc1d17;c3a.6;irf7;LOC127500562;pias4a;elovl7b;tnpo1;ing5a;None;rsph10b;actc1a;LOC127498301;fam49ba;prrx1b;LOC127498277;chst15;rho;zfpm1;pnp4b;laptm4a;None;None;kmt2ca;mlc1;tmem68
abu-miR-731-5p	113.33	55.71	98.7	191.42	312.53	214.15	0.000109857	0.00290905	1.53559	up	AATGACACGTTTTCTCCCGGATTG	gene-LOC127499573;gene-gcn1;gene-btg4;gene-LOC127509951;gene-gngt1;gene-ptprz1a;gene-gsk3ab;gene-tmem230b;gene-cep104;gene-LOC127520310;gene-mettl25b;gene-ddx1;gene-adcy2b;gene-ccndx;gene-paip2b	LOC127499573;gcn1;btg4;LOC127509951;gngt1;ptprz1a;gsk3ab;tmem230b;cep104;LOC127520310;mettl25b;ddx1;adcy2b;ccndx;paip2b
aca-miR-142-3p	1497.85	1089.21	1437.07	2702.47	4352.11	2136.48	0.000272317	0.00516204	1.2899	up	TGTAGTGTTTCCTACTTTATG	gene-oser1	oser1
aca-miR-196c-5p	359	384.14	479.95	130.77	108.38	200.08	0.000615542	0.00984437	-1.35708	down	TAGGTAGTTTCACGTTGTTGGG	gene-rnf150a	rnf150a
aca-miR-223-3p	2.86	1.5	2.67	121.4	22.71	31.97	3.36e-12	1.81e-09	4.81318	up	TGTCAGTTTGTCAAATATACAA	gene-txk	txk
aca-miR-451-3p	292.66	306.86	88.03	262.45	890.75	531.46	0.00452378	0.0408932	1.40086	up	TAGTAATGGTAAGGGTTCT
ami-miR-145-5p	81.05	146.05	88.19	34.76	43.61	44.8	0.00252742	0.0266611	-1.25365	down	GTCCAGTTTTCCCAGGAATCC	gene-galr1b;gene-tpi1a;gene-col4a3;gene-rbbp5;gene-oafa;gene-eno3;gene-LOC127522586;gene-ttc19;gene-LOC127506238;gene-si:dkeyp-82a1.6;gene-LOC127501700;gene-ppwd1;gene-si:dkey-61l1.4;gene-LOC127513167;gene-ptrhd1;gene-cfap161;gene-slc25a10b;gene-rab11fip4b;gene-ndufs4;gene-ppp1r9ba;gene-hnrnpaba;gene-dpysl2b;gene-psmc6;gene-LOC127510143;gene-LOC127503443;gene-cdc73;gene-LOC127509918;gene-LOC12751…	galr1b;tpi1a;col4a3;rbbp5;oafa;eno3;LOC127522586;ttc19;LOC127506238;None;LOC127501700;ppwd1;None;LOC127513167;ptrhd1;cfap161;slc25a10b;rab11fip4b;ndufs4;ppp1r9ba;hnrnpaba;dpysl2b;psmc6;LOC127510143;LOC127503443;cdc73;LOC127509918;LOC127511455;asb18;LOC127509913;hoxb1b;slc6a2;LOC127503614;ndor1;col27a1b;LOC127508644;LOC127512734;LOC127505202;cfap74
ami-miR-203-3p	1593.75	71.69	623.7	138.43	87.91	106.25	0.000233115	0.00466404	-2.59246	down	GTGAAATGTTTAGGACCACTT	gene-soul4	soul4
asu-miR-133-3p	135.81	143.58	140.2	30.12	39.54	69.42	0.000517693	0.00868503	-1.47158	down	ATTGGTCCCCTTCAACCAGCTA	gene-aasdhppt;gene-anxa4;gene-si:dkey-172j4.3;gene-kcnc4;gene-pcdh11;gene-LOC127494617;gene-nif3l1;gene-klhl14;gene-fzd1;gene-nifk;gene-LOC127524515;gene-lcmt2;gene-col6a2;gene-selenol;gene-dlx1a;gene-fitm1l;gene-tbck;gene-LOC127517615;gene-nalcn;gene-rab5c	aasdhppt;anxa4;None;kcnc4;pcdh11;LOC127494617;nif3l1;klhl14;fzd1;nifk;LOC127524515;lcmt2;col6a2;selenol;dlx1a;fitm1l;tbck;LOC127517615;nalcn;rab5c
bfl-miR-133	540.24	694.18	556.95	125.03	162.78	289.99	0.000195714	0.00422898	-1.51323	down	TGGTCCCCTTCAACCAGCTGTA	gene-adam15;gene-LOC127521436;gene-rassf10b;gene-si:ch211-196i2.1;gene-cped1;gene-nedd9;gene-col15a1b;gene-kansl3;gene-brf1b;gene-ncoa3;gene-LOC127499703;gene-LOC127499582;gene-LOC127514905;gene-atn1;gene-ppic;gene-eif4e2rs1;gene-nif3l1;gene-lhfpl4b;gene-fynb;gene-LOC127508515;gene-LOC127518989;gene-sh3d19;gene-LOC127516550;gene-atoh1b;gene-gyg1b;gene-LOC127504095;gene-LOC127507383;gene-LOC127517…	adam15;LOC127521436;rassf10b;None;cped1;nedd9;col15a1b;kansl3;brf1b;ncoa3;LOC127499703;LOC127499582;LOC127514905;atn1;ppic;eif4e2rs1;nif3l1;lhfpl4b;fynb;LOC127508515;LOC127518989;sh3d19;LOC127516550;atoh1b;gyg1b;LOC127504095;LOC127507383;LOC127517995;pcdh11;plxnb1b;LOC127494617;pik3r3b;f9a;plxna4;gmeb2;None;septin8a;tmem108;ak3;rgs12a;prrc2a;LOC127500180;nos1;apba1a;onecut2;LOC127504085;wdr43;fam…
bta-miR-142-3p	140.1	108.16	115.53	230.41	323.6	179.91	0.00248226	0.0265003	1.12038	up	AGTGTTTCCTACTTTATGGATG	gene-LOC127507389;gene-erg28;gene-usp18	LOC127507389;erg28;usp18
bta-miR-150	1133.67	625.8	1088.54	4494.68	3736.31	3573.39	2.8e-09	4.4e-07	2.17857	up	TCTCCCAACCCTTGTACCAGTGT	gene-hs6st1a;gene-rnf25;gene-brat1;gene-fzr1b;gene-col28a2b;gene-ctbp2a;gene-crybb1l2;gene-si:ch211-26b3.4;gene-edc4;gene-slc2a2;gene-eftud2;gene-zgpat;gene-adamts13;gene-nectin3b;gene-LOC127497329;gene-fgf22;gene-LOC127510170;gene-tecpr1a;gene-ece1;gene-lysmd3;gene-snx1b;gene-LOC127509457;gene-slc2a3b;gene-gpsm1b;gene-slc6a7;gene-LOC127514624;gene-LOC127523033;gene-LOC127500843;gene-herpud1;gene…	hs6st1a;rnf25;brat1;fzr1b;col28a2b;ctbp2a;crybb1l2;None;edc4;slc2a2;eftud2;zgpat;adamts13;nectin3b;LOC127497329;fgf22;LOC127510170;tecpr1a;ece1;lysmd3;snx1b;LOC127509457;slc2a3b;gpsm1b;slc6a7;LOC127514624;LOC127523033;LOC127500843;herpud1;tchp;ptgir;tmem243b;prox3;acsf3;LOC127513290;LOC127522592;cd79a;rest;spns3;chd9;slc44a1b;ywhabl;LOC127519137;lrp3;ostf1;LOC127515975;rasl11a;klhl20;LOC127513158…
ccr-miR-10c	378.48	462.5	593.17	189.71	150.3	150.43	0.000146283	0.00359191	-1.44198	down	TACCCTGTAGATCCGGATTTGTG	gene-fgf2;gene-crbn;gene-psma2b;gene-alg11;gene-ankrd13c;gene-LOC127518125;gene-roraa;gene-col11a1a;gene-ipo13b;gene-kbtbd12;gene-gsap;gene-COX1;gene-LOC127500214;gene-tbpl2;gene-lrrc74b;gene-LOC127515906;gene-odam;gene-slc16a6b;gene-crim1;gene-ela3l;gene-mfsd14ba;gene-efnb2a;gene-LOC127497518;gene-capsla;gene-dlx5a;gene-smfn;gene-LOC127509808;gene-s100z;gene-LOC127502021;gene-taf2;gene-psma2a;ge…	fgf2;crbn;psma2b;alg11;ankrd13c;LOC127518125;roraa;col11a1a;ipo13b;kbtbd12;gsap;COX1;LOC127500214;tbpl2;lrrc74b;LOC127515906;odam;slc16a6b;crim1;ela3l;mfsd14ba;efnb2a;LOC127497518;capsla;dlx5a;smfn;LOC127509808;s100z;LOC127502021;taf2;psma2a;cactin;None;LOC127497498;LOC127507145;dhx34;scinlb;gsto2;tram1;gjc2;LOC127506143;spop
ccr-miR-142-5p	386.86	308.31	283.13	467.87	989.18	555.66	0.00168673	0.0217983	1.14267	up	CATAAAGTAGACAGCACTACT
cel-miR-1-3p	2401.11	4728.62	4196.03	551.29	289.39	1409.28	4.37e-05	0.00170476	-2.20538	down	TGGAATGTAAAGAAGTATGTA
cfa-miR-142	596.91	525.76	480.83	787.15	1429.16	844.93	0.00379718	0.0365878	1.03474	up	CCCATAAAGTAGAAAGCACTA	gene-LOC127509943	LOC127509943
cfa-miR-196b	229.8	239.44	313.66	64.68	59.17	109.15	7.05e-05	0.00227081	-1.62972	down	TAGGTAGTTTCCTGTTGTTGGGA	gene-anxa13l;gene-grm5a;gene-rbm10;gene-rapgef4b;gene-psmb7;gene-ubald1a;gene-svilc;gene-LOC127498505;gene-si:ch211-266o15.1;gene-LOC127512638;gene-ical1;gene-gls2b;gene-si:dkey-183n20.15;gene-LOC127505762;gene-itpr2;gene-LOC127504740;gene-zfx;gene-fam163aa;gene-LOC127499583;gene-LOC127497204;gene-itgb1a;gene-arf1;gene-spsb4b;gene-irf7;gene-si:ch73-43g23.1;gene-ppp2r2ab;gene-apoa4a;gene-rapgef6;g…	anxa13l;grm5a;rbm10;rapgef4b;psmb7;ubald1a;svilc;LOC127498505;None;LOC127512638;ical1;gls2b;None;LOC127505762;itpr2;LOC127504740;zfx;fam163aa;LOC127499583;LOC127497204;itgb1a;arf1;spsb4b;irf7;None;ppp2r2ab;apoa4a;rapgef6;LOC127495489;LOC127521601;mphosph10;adnpa;rictora;tspy;caprin1a;p4ha2;LOC127498160
cgr-miR-142-3p	1497.85	1089.13	1437.07	2702.47	4352.11	2136.48	0.000268631	0.00516204	1.28993	up	GTAGTGTTTCCTACTTTATGG	gene-LOC127507389	LOC127507389
cgr-miR-205	1232.7	49.78	914.15	98.13	90.15	100.35	0.000131727	0.00331358	-2.77565	down	TCCTTCATTCCACCGGAGT	gene-LOC127512276;gene-tfa;gene-pgm5;gene-pla2r1;gene-gpn1;gene-mtfr2;gene-fam8a1b;gene-LOC127509383;gene-agtpbp1;gene-rxrgb;gene-LOC127512275;gene-LOC127513644;gene-LOC127517299;gene-myo10;gene-LOC127522707	LOC127512276;tfa;pgm5;pla2r1;gpn1;mtfr2;fam8a1b;LOC127509383;agtpbp1;rxrgb;LOC127512275;LOC127513644;LOC127517299;myo10;LOC127522707
cin-miR-1-3p	191.66	314.24	334.93	54.3	59.03	157.36	0.00179214	0.0227558	-1.522	down	TGGAATGTAAAGAAGTATGCGT	gene-si:dkey-57a22.14	None
cli-miR-133c-3p	540.58	694.58	556.95	125.03	163.48	290.61	0.000161084	0.00374182	-1.51062	down	TTTGGTCCCCTTCAACCAGCTGC	gene-cpeb4b;gene-LOC127524515;gene-LOC127517615;gene-dnajc9;gene-si:dkey-172j4.3;gene-fzd1;gene-LOC127517111;gene-LOC127508537;gene-celsr2;gene-nif3l1;gene-xpr1b;gene-gne;gene-LOC127508535;gene-nalcn;gene-aasdhppt;gene-sh3d19;gene-LOC127502994;gene-tmtc1;gene-LOC127505229;gene-usp33;gene-col11a2;gene-LOC127521009;gene-LOC127508536;gene-si:dkey-6n6.1;gene-LOC127519259;gene-rgs12a;gene-nfasca;gene-…	cpeb4b;LOC127524515;LOC127517615;dnajc9;None;fzd1;LOC127517111;LOC127508537;celsr2;nif3l1;xpr1b;gne;LOC127508535;nalcn;aasdhppt;sh3d19;LOC127502994;tmtc1;LOC127505229;usp33;col11a2;LOC127521009;LOC127508536;None;LOC127519259;rgs12a;nfasca;ptprfa;LOC127517260;LOC127501448;aggf1;ercc5;gyg1b;sec61a1l;col6a2;dlx1a;selenol;LOC127494246;LOC127508534;LOC127494617;pcdh11;emx1;klhl14;rereb
cli-miR-142-3p	1497.85	1089.13	1436.96	2702.47	4352.11	2136.48	0.000268252	0.00516204	1.28997	up	TAGTGTTTCCTACTTTATGGA	gene-LOC127515632;gene-LOC127507389	LOC127515632;LOC127507389
cli-miR-146a-5p	23.23	25.22	24.52	44.63	145.96	33.31	0.00133909	0.0184534	1.67702	up	TGAGAACTGAATTCCATGGGTTG	gene-sema4ab;gene-rars2;gene-parp10;gene-LOC127510691;gene-anos1b;gene-loxa;gene-sgsh;gene-si:dkey-23k10.3;gene-glod5;gene-ttc19;gene-ndufa5;gene-inpp5e;gene-nf1b	sema4ab;rars2;parp10;LOC127510691;anos1b;loxa;sgsh;None;glod5;ttc19;ndufa5;inpp5e;nf1b
cli-miR-1b-3p	2531.27	4936.12	4388.3	569.33	300.05	1449.53	3.48e-05	0.00170476	-2.22767	down	TGGAATGTTAAGAAGTATGTATT
cpi-miR-133a-3p	540.58	694.48	556.95	125.03	163.48	290.61	0.000182318	0.00403641	-1.51053	down	TTTGGTCCCCTTCAACCAGCTGT	gene-LOC127508536;gene-LOC127519259;gene-si:dkey-6n6.1;gene-nfasca;gene-LOC127517260;gene-ptprfa;gene-aggf1;gene-fbxl5;gene-rab5c;gene-tbck;gene-cep112;gene-cps1;gene-gyg1b;gene-epb41l5;gene-ccni2;gene-aqp11;gene-sec61a1l;gene-selenol;gene-dlx1a;gene-col6a2;gene-LOC127508534;gene-LOC127494246;gene-klhl14;gene-emx1;gene-LOC127494617;gene-pcdh11;gene-rereb;gene-LOC127524515;gene-cpeb4b;gene-dnajc9;…	LOC127508536;LOC127519259;None;nfasca;LOC127517260;ptprfa;aggf1;fbxl5;rab5c;tbck;cep112;cps1;gyg1b;epb41l5;ccni2;aqp11;sec61a1l;selenol;dlx1a;col6a2;LOC127508534;LOC127494246;klhl14;emx1;LOC127494617;pcdh11;rereb;LOC127524515;cpeb4b;dnajc9;LOC127517615;cped1;None;LOC127508537;LOC127517111;fzd1;xpr1b;nif3l1;tex264a;LOC127508535;nalcn;c6ast1;sh3d19;aasdhppt;LOC127521930;tmtc1;LOC127505229
cpi-miR-1b-3p	2402.13	4730.02	4197.86	551.5	289.81	1410.11	4.39e-05	0.00170476	-2.20501	down	TGGAATGTTAAGAAGTATGTAT
cpi-miR-203-3p	1593.75	71.69	623.7	138.43	87.91	106.25	0.000232782	0.00466404	-2.59246	down	GTGAAATGTTTAGGACCACTTGA	gene-LOC127524009;gene-soul4;gene-slc6a2;gene-LOC127498404;gene-LOC127505814;gene-aaas	LOC127524009;soul4;slc6a2;LOC127498404;LOC127505814;aaas
cpi-miR-599-3p	1.16	0.46	1.52	113.64	17.53	28.76	3.48e-13	2.35e-10	5.84127	up	GTTGTGTCAGTTTATCAAACCC	gene-nop10;gene-snap47;gene-ccar2	nop10;snap47;ccar2
cpo-miR-10a-5p	285.44	307.08	458.3	84.02	68.84	78.94	1.54e-07	1.66e-05	-2.07291	down	TACCCTGTAGGTCCGAATTTGT	gene-ccdc88b;gene-LOC127518125;gene-col5a2a;gene-crim1;gene-LOC127525673;gene-swap70b;gene-LOC127500214;gene-LOC127506993;gene-wu:fc38h03;gene-pde5aa;gene-spop;gene-si:ch211-278j3.3;gene-fbxl15;gene-rfx1a;gene-ostc;gene-si:ch211-195b13.1;gene-nr5a5;gene-LOC127501969;gene-trappc12;gene-LOC127497498;gene-LOC127520418	ccdc88b;LOC127518125;col5a2a;crim1;LOC127525673;swap70b;LOC127500214;LOC127506993;None;pde5aa;spop;None;fbxl15;rfx1a;ostc;None;nr5a5;LOC127501969;trappc12;LOC127497498;LOC127520418
cpo-miR-10b-5p	680.95	800.98	1065.54	377.5	225.46	333.75	0.000640409	0.00994665	-1.32649	down	TACCCTGTAGAACCGAATTTGTGT	gene-efnb2a;gene-scinlb;gene-ccdc88b;gene-roraa;gene-cracr2aa;gene-LOC127500214;gene-tbpl2;gene-crim1;gene-LOC127501969;gene-vamp4;gene-slc8a2a;gene-spsb3b;gene-LOC127497498;gene-zmp:0000001200;gene-LOC127515906	efnb2a;scinlb;ccdc88b;roraa;cracr2aa;LOC127500214;tbpl2;crim1;LOC127501969;vamp4;slc8a2a;spsb3b;LOC127497498;None;LOC127515906
crm-miR-1-3p	2401.11	4728.62	4196.03	551.29	289.39	1409.28	4.38e-05	0.00170476	-2.20538	down	TGGAATGTAAAGAAGTATGT
cte-miR-1	2402.2	4730.12	4197.91	551.6	289.81	1410.21	4.41e-05	0.00170476	-2.2049	down	TGGAATGTAAAGAAGTATGTAG
dma-miR-10a	191.39	226.79	296.46	84.33	54.68	77.08	6.42e-05	0.00219618	-1.61017	down	ACCCTGTAGATCCGAATTTGTGTA	gene-LOC127502021;gene-copa;gene-LOC127523879;gene-LOC127495465;gene-acss1;gene-isl1a;gene-tlnrd1;gene-cntnap1;gene-LOC127524403;gene-LOC127494538;gene-kctd12.2;gene-si:dkey-230p4.1;gene-ipo8;gene-mst1ra;gene-LOC127509887;gene-crim1;gene-tbpl2;gene-LOC127500214;gene-psma2a;gene-phldb1a;gene-capsla;gene-tlcd4a;gene-LOC127518839;gene-vps29;gene-chst3a;gene-akt2l;gene-slc25a43;gene-mrpl39;gene-fgf2;…	LOC127502021;copa;LOC127523879;LOC127495465;acss1;isl1a;tlnrd1;cntnap1;LOC127524403;LOC127494538;kctd12.2;None;ipo8;mst1ra;LOC127509887;crim1;tbpl2;LOC127500214;psma2a;phldb1a;capsla;tlcd4a;LOC127518839;vps29;chst3a;akt2l;slc25a43;mrpl39;fgf2;rab11bb;LOC127520214;snrpd3
dme-miR-1-3p	310.92	568.62	546.91	82.21	76.55	239.61	0.000610907	0.00984437	-1.72384	down	TGGAATGTAAAGAAGTATGGAG
dme-miR-10-5p	621.49	757.75	977.72	387.78	259.95	329.72	0.0020645	0.0238886	-1.1574	down	ACCCTGTAGATCCGAATTTGTT	gene-LOC127500214;gene-ipo13b;gene-gsap;gene-vps29;gene-LOC127497498;gene-si:dkey-33i11.1	LOC127500214;ipo13b;gsap;vps29;LOC127497498;None
dme-miR-133-3p	540.58	694.48	556.95	125.03	163.48	290.61	0.000176339	0.0039363	-1.51053	down	TTGGTCCCCTTCAACCAGCTGT	gene-LOC127499582;gene-pcdh11;gene-LOC127494617;gene-LOC127514204;gene-ppm1nb;gene-ppih;gene-LOC127503572;gene-col6a2;gene-lcmt2;gene-ccdc85a;gene-frs2a;gene-frem2b;gene-LOC127521436;gene-kansl3;gene-gyg1b;gene-ccni2;gene-aqp11;gene-cnnm2a;gene-rgs3a;gene-smarca2;gene-barx1;gene-kdm2ba;gene-znf76;gene-rfx4;gene-hars;gene-chid1;gene-rusc2;gene-btbd8;gene-atrnl1b;gene-cpamd8;gene-avpr2ab;gene-LOC12…	LOC127499582;pcdh11;LOC127494617;LOC127514204;ppm1nb;ppih;LOC127503572;col6a2;lcmt2;ccdc85a;frs2a;frem2b;LOC127521436;kansl3;gyg1b;ccni2;aqp11;cnnm2a;rgs3a;smarca2;barx1;kdm2ba;znf76;rfx4;hars;chid1;rusc2;btbd8;atrnl1b;cpamd8;avpr2ab;LOC127520935;calm3b;aggf1;ccdc187;atrx;tbck;mafbb;brf1b;kctd12.2;rgs12a;None;jarid2a;ptprfa;LOC127521009;tfap4;ccdc102a;six5;rin3;capgb;None;pdcd11;LOC127512025;LOC1…
dno-miR-196c-5p	222.99	228.32	294.42	68.91	61.27	118.15	0.000362131	0.00652078	-1.4653	down	TAGGTAGTTTCATGTTGTTGGC	gene-psmb7;gene-map3k12;gene-LOC127498277;gene-LOC127498301;gene-asb7;gene-LOC127518754;gene-rce1a;gene-si:ch211-45c16.2;gene-dtnbp1b	psmb7;map3k12;LOC127498277;LOC127498301;asb7;LOC127518754;rce1a;None;dtnbp1b
dps-miR-10	621.49	757.75	977.72	387.78	259.95	329.72	0.00207502	0.0238886	-1.1574	down	ACCCTGTAGATCCGAATTTGT	gene-LOC127494538;gene-ipo13b;gene-LOC127497498;gene-vps29	LOC127494538;ipo13b;LOC127497498;vps29
dre-miR-10a-5p	771.47	946.93	1196.02	482.68	306.36	403.79	0.00207763	0.0238886	-1.17449	down	TACCCTGTAGATCCGAATTTGT	gene-srsf1b;gene-gsap;gene-lrrc74b;gene-LOC127501969;gene-LOC127497498;gene-roraa;gene-LOC127518125;gene-crim1;gene-LOC127525673;gene-efnb2a	srsf1b;gsap;lrrc74b;LOC127501969;LOC127497498;roraa;LOC127518125;crim1;LOC127525673;efnb2a
dre-miR-10c-5p	378.48	462.5	593.17	189.71	150.3	150.43	0.000146056	0.00359191	-1.44198	down	TACCCTGTAGATCCGGATTTGT	gene-gsap;gene-psma2b;gene-LOC127511522;gene-LOC127494290;gene-odam;gene-slc16a6b;gene-lrrc74b;gene-capsla;gene-smfn;gene-s100z;gene-psma2a;gene-LOC127497498;gene-LOC127507145;gene-LOC127504518;gene-alg11;gene-LOC127518125;gene-roraa;gene-col11a1a;gene-ipo13b;gene-kbtbd12;gene-crim1;gene-tbpl2;gene-LOC127500240;gene-LOC127514736;gene-LOC127509808;gene-mfsd14ba;gene-gjc2;gene-scinlb	gsap;psma2b;LOC127511522;LOC127494290;odam;slc16a6b;lrrc74b;capsla;smfn;s100z;psma2a;LOC127497498;LOC127507145;LOC127504518;alg11;LOC127518125;roraa;col11a1a;ipo13b;kbtbd12;crim1;tbpl2;LOC127500240;LOC127514736;LOC127509808;mfsd14ba;gjc2;scinlb
dre-miR-142b-5p	386.72	308.28	283.13	467.67	988.76	555.66	0.00167946	0.0217983	1.14245	up	CATAAAGTAGACAGCACTACTA
dre-miR-145-5p	81.05	146.05	88.19	34.76	43.61	44.8	0.00248151	0.0265003	-1.25366	down	GTCCAGTTTTCCCAGGAATCCC	gene-si:dkey-21e13.3;gene-rab11fip4b;gene-LOC127513167;gene-slc6a2;gene-ppwd1;gene-acvr1ba;gene-LOC127503718;gene-col5a2b;gene-znf362b;gene-LOC127509620;gene-timm44;gene-LOC127506238;gene-def6b;gene-cfap161;gene-wdr19;gene-arhgap12a;gene-LOC127503443;gene-inha;gene-psmc6;gene-cfap74;gene-parvaa;gene-LOC127509918;gene-rbbp5;gene-si:ch211-243a20.3;gene-cdc73;gene-ptrhd1;gene-slc25a10b;gene-galr1b;g…	None;rab11fip4b;LOC127513167;slc6a2;ppwd1;acvr1ba;LOC127503718;col5a2b;znf362b;LOC127509620;timm44;LOC127506238;def6b;cfap161;wdr19;arhgap12a;LOC127503443;inha;psmc6;cfap74;parvaa;LOC127509918;rbbp5;None;cdc73;ptrhd1;slc25a10b;galr1b;LOC127514868;LOC127522179;adgra2;gsk3ba;LOC127510143;LOC127512734;LOC127522586;eno3;col4a3;sptbn1;dok6;LOC127508644;col5a3b;LOC127507923;cntnap1;None;dpysl2b;col27a1…
dre-miR-146b	353.55	348.51	353.91	637.33	2464.47	561.87	0.00016961	0.0038375	1.85429	up	TGAGAACTGAATTCCAAGGGTG	gene-anos1b;gene-si:ch211-105f12.2;gene-rars2;gene-pomk;gene-LOC127499621;gene-ttc19;gene-glod5	anos1b;None;rars2;pomk;LOC127499621;ttc19;glod5
dre-miR-150	1147.91	633.48	1101.19	4549.29	3772.2	3610.73	3.2e-09	4.4e-07	2.17681	up	TCTCCCAATCCTTGTACCAGTG	gene-npr2;gene-rasl11a;gene-pcnx4;gene-htr2b;gene-nectin3b;gene-LOC127523033;gene-tln2a;gene-rem2;gene-tert;gene-aqp8a.1;gene-fzr1b;gene-si:dkey-45k15.1;gene-frem3;gene-lysmd3;gene-cldn33b;gene-mfng;gene-ccm2l;gene-cdk17;gene-naalad2;gene-zgc:77938;gene-myb;gene-scamp5a;gene-LOC127503766;gene-hspa13;gene-rhbdd1;gene-hs6st1a;gene-alkbh1;gene-lman2;gene-LOC127495874;gene-tubb2;gene-tmie;gene-LOC127…	npr2;rasl11a;pcnx4;htr2b;nectin3b;LOC127523033;tln2a;rem2;tert;aqp8a.1;fzr1b;None;frem3;lysmd3;cldn33b;mfng;ccm2l;cdk17;naalad2;None;myb;scamp5a;LOC127503766;hspa13;rhbdd1;hs6st1a;alkbh1;lman2;LOC127495874;tubb2;tmie;LOC127521793;LOC127510170;trpm5;slc35f6;c19h6orf136;prox3
dre-miR-15c	213.86	191.93	193.06	468.28	580.05	280.78	0.000767287	0.0115779	1.2544	up	AAGCAGCGCGTCATGGTTTTC	gene-mrpl24;gene-si:dkey-215k6.1;gene-si:ch1073-357b18.4;gene-LOC127506426;gene-det1;gene-idi1;gene-etf1a;gene-chrnb3b;gene-epdl1;gene-LOC127519852;gene-zgc:165573;gene-gpatch3;gene-ucp1;gene-cnep1r1;gene-LOC127497690;gene-LOC127516575;gene-cart2;gene-igsf8;gene-LOC127521045;gene-apold1a;gene-mgst3a;gene-lnx1;gene-sona;gene-unc45a;gene-tysnd1;gene-LOC127496607;gene-LOC127513823;gene-jmjd1ca;gene-…	mrpl24;None;None;LOC127506426;det1;idi1;etf1a;chrnb3b;epdl1;LOC127519852;None;gpatch3;ucp1;cnep1r1;LOC127497690;LOC127516575;cart2;igsf8;LOC127521045;apold1a;mgst3a;lnx1;sona;unc45a;tysnd1;LOC127496607;LOC127513823;jmjd1ca;arvcfa;LOC127525088;map3k4;LOC127511229;ddr2l;wdr77;cldnd1a;kdelr2b;glmp;LOC127509771;cpt1a2b;nuak2;echdc3;LOC127525751;LOC127517181;LOC127520710;nbr1b;mrps5;None;LOC127524710;…
dre-miR-196b	312.89	335.82	411.46	119.59	97.17	179.5	0.000995672	0.0142292	-1.29866	down	TAGGTAGTTTCAAGTTGTTGGG
dre-miR-196c	180.42	187.45	242.82	52.59	47.25	86.39	7.44e-05	0.00227081	-1.59391	down	TAGGTAGTTTGATGTTGTTGGG	gene-ogna;gene-pcnx2;gene-chst11;gene-LOC127506012;gene-si:ch211-266o15.1;gene-si:dkey-183n20.15;gene-itpr2;gene-pak1;gene-psma2a	ogna;pcnx2;chst11;LOC127506012;None;None;itpr2;pak1;psma2a
dre-miR-196d	181.44	188.06	243.61	52.79	47.67	86.59	7.33e-05	0.00227081	-1.59329	down	TAGGTAGTTTTATGTTGTTGGG	gene-psma2a;gene-si:ch211-266o15.1;gene-si:ch211-45c16.2;gene-irf7	psma2a;None;None;irf7
dre-miR-203b-3p	1594.7	71.59	623.81	138.43	87.21	106.15	0.000230665	0.00466404	-2.59629	down	GTGAAATGTTCAGGACCACTTG	gene-coro1b;gene-slc6a2;gene-soul4;gene-trim55a;gene-LOC127510569	coro1b;slc6a2;soul4;trim55a;LOC127510569
dre-miR-462	3537.58	2232.25	3002.78	4635.02	7218.14	4909.73	0.00207353	0.0238886	1.04497	up	TAACGGAACCCATAATGCAGCT	gene-rab1aa	rab1aa
dre-miR-725-3p	1455.76	57.72	560.92	132.18	97.31	89.9	0.000496615	0.00838348	-2.51414	down	TTCAGTCATTGTTTCTAGTAGT	gene-zgc:101569;gene-si:ch211-212k18.15;gene-il12ba;gene-knstrn;gene-pfdn6;gene-timm13;gene-timmdc1;gene-tpra1;gene-LOC127520637;gene-LOC127508431;gene-asmt;gene-pdcd5	None;None;il12ba;knstrn;pfdn6;timm13;timmdc1;tpra1;LOC127520637;LOC127508431;asmt;pdcd5
dre-miR-731	113.95	55.81	98.91	192.93	315.33	217.57	9.49e-05	0.00256283	1.54635	up	AATGACACGTTTTCTCCCGGATCG	gene-mettl25b;gene-hsd17b8;gene-si:ch211-209a2.2;gene-adcy2b;gene-ccndx;gene-ddx1;gene-afap1l2;gene-LOC127508156;gene-dnmt1;gene-vsx2;gene-LOC127509951;gene-btg4;gene-tmem230b;gene-LOC127501449;gene-cntn5;gene-lamb1b;gene-LOC127499573;gene-gngt1;gene-LOC127520310;gene-ptprz1a	mettl25b;hsd17b8;None;adcy2b;ccndx;ddx1;afap1l2;LOC127508156;dnmt1;vsx2;LOC127509951;btg4;tmem230b;LOC127501449;cntn5;lamb1b;LOC127499573;gngt1;LOC127520310;ptprz1a
efu-miR-133-3p	540.58	694.48	556.95	125.03	163.48	290.61	0.000170492	0.0038375	-1.51053	down	TTTGGTCCCCTTCAACCAGCTGTA	gene-dnajc9;gene-fitm1l;gene-LOC127517615;gene-LOC127524515;gene-fzd1;gene-LOC127517111;gene-cped1;gene-si:dkey-172j4.3;gene-aqr;gene-tex264a;gene-nif3l1;gene-xpr1b;gene-colgalt2b;gene-nalcn;gene-dnah12;gene-gne;gene-dmtf1;gene-sh3d19;gene-c6ast1;gene-aasdhppt;gene-tmtc1;gene-zc2hc1a;gene-LOC127502994;gene-zcchc2;gene-plcg1;gene-LOC127505229;gene-mvb12a;gene-LOC127519259;gene-LOC127503495;gene-si…	dnajc9;fitm1l;LOC127517615;LOC127524515;fzd1;LOC127517111;cped1;None;aqr;tex264a;nif3l1;xpr1b;colgalt2b;nalcn;dnah12;gne;dmtf1;sh3d19;c6ast1;aasdhppt;tmtc1;zc2hc1a;LOC127502994;zcchc2;plcg1;LOC127505229;mvb12a;LOC127519259;LOC127503495;None;LOC127507632;ptprfa;aggf1;egln1a;rab5c;calm3b;tbck;ercc5;nfatc1;antxr1a;LOC127510019;sec61a1l;gyg1b;epb41l5;None;aqp11;ccni2;LOC127494246;selenol;dlx1a;lcmt2;…
efu-miR-143	1392.49	1687.14	1555.68	506.97	723.62	801.68	0.00145701	0.0194821	-1.08332	down	GTCTGAGATGAAGCACTGTAGCTC	gene-LOC127523799;gene-LOC127521102;gene-nfe2l2a;gene-LOC127518299;gene-polh;gene-LOC127525310;gene-xdh;gene-pkn3;gene-LOC127519820;gene-znf710a;gene-cited4b;gene-LOC127516125;gene-LOC127516086;gene-si:ch73-174h16.4;gene-zgc:112962;gene-tufm;gene-LOC127495587;gene-b4gat1;gene-mettl25;gene-gosr2;gene-LOC127516385;gene-zgc:153659;gene-ascc1;gene-im:7136021;gene-LOC127521105;gene-mfn1b;gene-ankar;ge…	LOC127523799;LOC127521102;nfe2l2a;LOC127518299;polh;LOC127525310;xdh;pkn3;LOC127519820;znf710a;cited4b;LOC127516125;LOC127516086;None;None;tufm;LOC127495587;b4gat1;mettl25;gosr2;LOC127516385;None;ascc1;None;LOC127521105;mfn1b;ankar;coro7;aggf1;LOC127501079;lat;ggcx;fbxo11b;large2;grm8b;pth2rb;brsk1b;sec24a;peli1a;fbxl16;rfx2;myot;bmp1a;LOC127521337;cep85l;LOC127523514;coasy;ciz1a;lancl2;LOC127502…
efu-miR-145	81.05	146.05	88.19	34.76	43.61	44.8	0.00243616	0.0262154	-1.25366	down	GTCCAGTTTTCCCAGGAATCCCTTA	gene-col27a1b;gene-klhl32;gene-LOC127511455;gene-slain2;gene-celsr3;gene-pcdh1a;gene-gpr151;gene-myh11a;gene-gon4la;gene-clpxb;gene-guca1g;gene-srsf6a;gene-ttc19;gene-plek;gene-rac1a;gene-alkbh8;gene-LOC127508644;gene-LOC127504438;gene-hexim1;gene-si:ch211-127i16.2;gene-col5a3b;gene-col8a2;gene-LOC127498575;gene-capga;gene-prkdc;gene-si:dkey-61l1.4;gene-fkbp2;gene-atp10a;gene-ccdc149b;gene-ahdc1;…	col27a1b;klhl32;LOC127511455;slain2;celsr3;pcdh1a;gpr151;myh11a;gon4la;clpxb;guca1g;srsf6a;ttc19;plek;rac1a;alkbh8;LOC127508644;LOC127504438;hexim1;None;col5a3b;col8a2;LOC127498575;capga;prkdc;None;fkbp2;atp10a;ccdc149b;ahdc1;LOC127517413;col5a1;mical3b;qrich1;cntnap1;None;LOC127512734;cenpe;mkxa;tmem168b;LOC127497641;gsk3ba;LOC127498040;lpar4;ralbp1;dok6;None;LOC127507792;brpf1;eno3;LOC127508903…
efu-miR-206	6090.09	8902.26	9112.37	1718.36	1625.87	3690.7	7.92e-05	0.00227678	-1.66045	down	TGGAATGTAAGGAAGTGTGTGGT	gene-rbm15b;gene-arvcfb;gene-LOC127512881;gene-LOC127498213;gene-f8a;gene-LOC127502667;gene-notch2;gene-phospho1;gene-plppr1;gene-ddx21;gene-rpusd1;gene-bbs9;gene-LOC127515911;gene-tagln2;gene-dapk3;gene-aoc2;gene-b3gnt5a;gene-znf410;gene-elavl4;gene-gja2;gene-LOC127505335	rbm15b;arvcfb;LOC127512881;LOC127498213;f8a;LOC127502667;notch2;phospho1;plppr1;ddx21;rpusd1;bbs9;LOC127515911;tagln2;dapk3;aoc2;b3gnt5a;znf410;elavl4;gja2;LOC127505335
efu-miR-211	538.47	321	824.76	77.48	46.55	81.73	3.58e-10	1.38e-07	-2.90896	down	TTCCCTTTGTCATCCTTTGCCTCGG	gene-kptn;gene-LOC127500717;gene-kiaa0930;gene-si:ch211-214j24.14;gene-fhdc3;gene-ppp1r15a;gene-luzp2;gene-mphosph8;gene-pomk;gene-hdac8;gene-lingo2b;gene-ascl1a;gene-c1h19orf67;gene-col5a2a;gene-LOC127505211;gene-LOC127494910;gene-fbxo15;gene-cwc15;gene-degs1;gene-cacna2d3a;gene-fip1l1b;gene-col16a1;gene-tbc1d4;gene-LOC127514232;gene-LOC127496652;gene-col4a3;gene-stxbp6l;gene-prss35;gene-LOC1274…	kptn;LOC127500717;kiaa0930;None;fhdc3;ppp1r15a;luzp2;mphosph8;pomk;hdac8;lingo2b;ascl1a;c1h19orf67;col5a2a;LOC127505211;LOC127494910;fbxo15;cwc15;degs1;cacna2d3a;fip1l1b;col16a1;tbc1d4;LOC127514232;LOC127496652;col4a3;stxbp6l;prss35;LOC127497991;smap1;LOC127501320;dars1;None;LOC127496257;gucy2g;pls3;anapc1;None;LOC127498508;tnika;LOC127499457;dbr1;svopa;phactr4b;dgkb;cbsa;kdm1a;LOC127524611;rereb…
efu-miR-223	798.92	700.26	603.89	1466.89	2050.43	1381.76	4.84e-05	0.00180425	1.33199	up	TGTCAGTTTGTCAAATACCCCAA	gene-mamdc4;gene-txk;gene-crybb3;gene-nsdhl;gene-ggt5a;gene-eci2	mamdc4;txk;crybb3;nsdhl;ggt5a;eci2
gga-miR-10b-5p	681.16	801.16	1065.75	377.6	225.46	333.85	0.000648085	0.00994665	-1.3265	down	TACCCTGTAGAACCGAATTTGT	gene-spsb3b;gene-cracr2aa;gene-roraa	spsb3b;cracr2aa;roraa
gga-miR-133b	540.72	695.22	557.52	125.63	162.78	290.71	0.000161243	0.00374182	-1.51151	down	TTGGTCCCCTTCAACCAGCTA	gene-neurl4;gene-nadk2;gene-usp33;gene-c1ql2;gene-vmac;gene-l3mbtl1;gene-dact2;gene-c1qc;gene-serbp1a;gene-ctsf;gene-myoz1b;gene-aasdhppt;gene-LOC127508515;gene-plaa;gene-pparda;gene-wnt16;gene-rpl21;gene-stard13a;gene-mycbp2;gene-rpe65a;gene-LOC127524688;gene-onecut2;gene-ncoa3;gene-nif3l1;gene-cbln14;gene-slc47a1;gene-fzd1;gene-tubgcp2;gene-edrf1;gene-creg2;gene-si:dkey-172j4.3;gene-myf6;gene-L…	neurl4;nadk2;usp33;c1ql2;vmac;l3mbtl1;dact2;c1qc;serbp1a;ctsf;myoz1b;aasdhppt;LOC127508515;plaa;pparda;wnt16;rpl21;stard13a;mycbp2;rpe65a;LOC127524688;onecut2;ncoa3;nif3l1;cbln14;slc47a1;fzd1;tubgcp2;edrf1;creg2;None;myf6;LOC127500015;cped1;LOC127517615;ipo11;olig4;zc3h12b;cpeb4b;LOC127524515;LOC127520004;LOC127514204;pcdh11;LOC127494617;col15a1b;frs2a;ccdc85a;col6a2;lcmt2;rgs3a;stat6;chid1;znf76…
gga-miR-133c-3p	540.58	694.58	556.95	125.03	163.48	290.61	0.000162086	0.00374182	-1.51062	down	TTGGTCCCCTTCAACCAGCTGC	gene-gyg1b;gene-cnnm2a;gene-aqp8b;gene-barx1;gene-LOC127510019;gene-znf76;gene-rfx4;gene-chid1;gene-rbm25b;gene-wdr77;gene-pcdh11;gene-LOC127494617;gene-rereb;gene-ppm1nb;gene-LOC127514204;gene-ppih;gene-LOC127503572;gene-col6a2;gene-lcmt2;gene-angptl2b;gene-ccdc85a;gene-frs2a;gene-frem2b;gene-brf1b;gene-mafbb;gene-kctd12.2;gene-rgs12a;gene-ptprfa;gene-si:ch211-114c12.2;gene-LOC127521009;gene-tfa…	gyg1b;cnnm2a;aqp8b;barx1;LOC127510019;znf76;rfx4;chid1;rbm25b;wdr77;pcdh11;LOC127494617;rereb;ppm1nb;LOC127514204;ppih;LOC127503572;col6a2;lcmt2;angptl2b;ccdc85a;frs2a;frem2b;brf1b;mafbb;kctd12.2;rgs12a;ptprfa;None;LOC127521009;tfap4;six5;rin3;capgb;tle5;rusc2;cpamd8;avpr2ab;LOC127520935;fam193b;calm3b;slc25a10b;aggf1;atrx;ccdc187;LOC127508515;sh3d19;plaa;myoz1b;aclyb;aasdhppt;None;ctsf;rpl21;gne…
gga-miR-142-3p	1497.85	1089.21	1437.07	2702.47	4352.11	2136.48	0.000273296	0.00516204	1.2899	up	TGTAGTGTTTCCTACTTTATGG	gene-oser1	oser1
gga-miR-142-5p	597.45	526.55	481.67	788.46	1432.94	845.76	0.0036316	0.0355852	1.03549	up	CCCATAAAGTAGAAAGCACTAC	gene-si:ch211-225b11.4;gene-LOC127509943	None;LOC127509943
gga-miR-196-5p	363.63	388.85	484.28	132.58	109.22	202.57	0.000614981	0.00984437	-1.35607	down	TAGGTAGTTTCATGTTGTTGG	gene-rce1a;gene-si:ch211-45c16.2;gene-dtnbp1b	rce1a;None;dtnbp1b
gga-miR-1b-3p	2402.13	4730.02	4197.76	551.5	289.81	1410.11	4.39e-05	0.00170476	-2.20499	down	TGGAATGTTAAGAAGTATGTA
gga-miR-203a	1593.75	71.69	623.7	138.43	87.91	106.25	0.000232528	0.00466404	-2.59246	down	GTGAAATGTTTAGGACCACTTG	gene-aaas;gene-soul4	aaas;soul4
ggo-miR-133b	242.54	247.87	236.81	54	70.25	137.49	0.00149381	0.0197783	-1.34853	down	TTTGGTCCCCTTCAACCAGC	gene-usp33;gene-si:dkey-172j4.3;gene-fzd1;gene-nif3l1;gene-gyg1b;gene-cxcl12b;gene-kcnc4;gene-pcdh11;gene-LOC127494617;gene-lcmt2;gene-camk2a;gene-col11a2;gene-LOC127501448	usp33;None;fzd1;nif3l1;gyg1b;cxcl12b;kcnc4;pcdh11;LOC127494617;lcmt2;camk2a;col11a2;LOC127501448
ggo-miR-146a	23.23	25.22	24.52	44.63	145.96	33.31	0.00133859	0.0184534	1.67702	up	TGAGAACTGAATTCCATGGGT	gene-fkbp7;gene-sccpdhb;gene-LOC127514107;gene-sema4ab;gene-ubl7a;gene-si:dkey-23k10.3;gene-glod5	fkbp7;sccpdhb;LOC127514107;sema4ab;ubl7a;None;glod5
gmo-miR-150-5p	1147.16	633.1	1099.99	4545.46	3768.98	3607.11	3.26e-09	4.4e-07	2.1767	up	TCTCCCAATCCTTGTACCAGTGT	gene-htr2b;gene-LOC127498187;gene-nectin3b;gene-zbtb4;gene-rabl3;gene-LOC127523033;gene-LOC127500843;gene-tln2a;gene-npr2;gene-rasl11a;gene-cd79a;gene-pcnx4;gene-LOC127505326;gene-zgc:162608;gene-zgpat;gene-fzr1b;gene-zgc:152774;gene-si:dkey-45k15.1;gene-frem3;gene-lysmd3;gene-mfng;gene-LOC127510201;gene-LOC127508136;gene-ppm1kb;gene-slc7a14b;gene-rem2;gene-tert;gene-slc4a1ap;gene-hs6st1a;gene-at…	htr2b;LOC127498187;nectin3b;zbtb4;rabl3;LOC127523033;LOC127500843;tln2a;npr2;rasl11a;cd79a;pcnx4;LOC127505326;None;zgpat;fzr1b;None;None;frem3;lysmd3;mfng;LOC127510201;LOC127508136;ppm1kb;slc7a14b;rem2;tert;slc4a1ap;hs6st1a;atp2a2a;nrxn2a;ccm2l;cdk17;ppip5k1a;naalad2;muc3a;None;myb;scamp5a;None;LOC127503766;hspa13;tp53i3;rhbdd1;adam17a;LOC127510170;trpm5;pus3;c19h6orf136;LOC127514624;prox3;tmem24…
gmo-miR-196b-5p	230	239.52	313.76	64.78	59.17	109.25	7.17e-05	0.00227081	-1.62911	down	CAGGTAGTTTCATGTTGTTGG	gene-dtnbp1b;gene-rce1a;gene-si:ch211-45c16.2;gene-mad2l1	dtnbp1b;rce1a;None;mad2l1
gmo-miR-203b-3p	1054.94	56.88	438.33	107.5	58.47	79.25	0.000352725	0.00645796	-2.46849	down	GTGAAATGTTTAGGACCACTTA	gene-soul4	soul4
gmo-miR-462-5p	3536.83	2231.35	3002.21	4633.81	7217.01	4909.53	0.00205777	0.0238886	1.04512	up	TAACGGAACCCATAATACAG	gene-rab1aa	rab1aa
hhi-miR-196	181.44	188.06	243.61	52.79	47.67	86.59	7.32e-05	0.00227081	-1.59329	down	TAGGTAGTCTCATGTTGTTGGG	gene-LOC127498277;gene-prrx1b;gene-LOC127498301;gene-c3a.6;gene-bco1;gene-rsph10b;gene-zfpm1;gene-zc3h10;gene-mlc1;gene-irf7;gene-cryz;gene-fam49ba;gene-bcl2l10;gene-LOC127510204;gene-mad2l1;gene-elovl7b;gene-ing5a;gene-psmg1;gene-pnp4b;gene-si:ch211-45c16.2;gene-rho	LOC127498277;prrx1b;LOC127498301;c3a.6;bco1;rsph10b;zfpm1;zc3h10;mlc1;irf7;cryz;fam49ba;bcl2l10;LOC127510204;mad2l1;elovl7b;ing5a;psmg1;pnp4b;None;rho
hsa-miR-10a-5p	771.47	946.93	1196.02	482.68	306.36	403.79	0.00208685	0.0238886	-1.17449	down	TACCCTGTAGATCCGAATTTGTG	gene-efnb2a;gene-LOC127502021;gene-gsto2;gene-spop;gene-roraa;gene-LOC127518125;gene-ipo13b;gene-tbpl2;gene-LOC127500214;gene-LOC127516260;gene-crim1;gene-LOC127497518;gene-LOC127501969;gene-capsla;gene-LOC127497498;gene-srsf1b;gene-gsap;gene-lrrc74b	efnb2a;LOC127502021;gsto2;spop;roraa;LOC127518125;ipo13b;tbpl2;LOC127500214;LOC127516260;crim1;LOC127497518;LOC127501969;capsla;LOC127497498;srsf1b;gsap;lrrc74b
hsa-miR-196a-5p	363.22	388.11	483.76	132.38	109.22	202.26	0.000615956	0.00984437	-1.35583	down	TAGGTAGTTTCATGTTGTTGGG	gene-LOC127498301;gene-LOC127498277;gene-si:ch211-45c16.2;gene-rce1a;gene-elovl7b;gene-si:ch211-266o15.1;gene-LOC127513819;gene-dtnbp1b;gene-LOC127521601	LOC127498301;LOC127498277;None;rce1a;elovl7b;None;LOC127513819;dtnbp1b;LOC127521601
hsa-miR-196b-5p	231.91	241.5	316.84	65.59	59.73	109.66	6.93e-05	0.00227081	-1.63103	down	TAGGTAGTTTCCTGTTGTTGGG	gene-psmb7;gene-rapgef4b;gene-bop1;gene-LOC127499583;gene-LOC127504740;gene-serpina10a;gene-tspy;gene-cyth1a;gene-elovl7b;gene-eif3s10;gene-znf541;gene-rapgef6;gene-apoa4a;gene-LOC127521601;gene-p4ha2;gene-caprin1a;gene-rictora	psmb7;rapgef4b;bop1;LOC127499583;LOC127504740;serpina10a;tspy;cyth1a;elovl7b;eif3s10;znf541;rapgef6;apoa4a;LOC127521601;p4ha2;caprin1a;rictora
hsa-miR-223-3p	798.92	700.26	603.89	1466.89	2050.43	1381.76	4.9e-05	0.00180425	1.33199	up	TGTCAGTTTGTCAAATACCCCA	gene-txk;gene-klhl18;gene-crybb3;gene-nsdhl;gene-eci2;gene-ggt5a	txk;klhl18;crybb3;nsdhl;eci2;ggt5a
hsa-miR-599	1.16	0.46	1.52	113.64	17.53	28.76	3.46e-13	2.35e-10	5.84127	up	GTTGTGTCAGTTTATCAAAC	gene-ccar2;gene-snap47	ccar2;snap47
ipu-miR-196a	359.55	384.29	479.32	130.37	108.52	201.02	0.000630754	0.00994665	-1.35488	down	TAGGTAGTTTCATGTTGTTGGGA	gene-si:ch211-45c16.2;gene-hhip;gene-LOC127518754;gene-si:ch211-266o15.1;gene-dtnbp1b;gene-erich2;gene-irf7;gene-LOC127521601;gene-yap1;gene-si:ch73-193i2.2;gene-ier5;gene-uspl1;gene-LOC127498301;gene-entpd3;gene-LOC127498277;gene-map3k12	None;hhip;LOC127518754;None;dtnbp1b;erich2;irf7;LOC127521601;yap1;None;ier5;uspl1;LOC127498301;entpd3;LOC127498277;map3k12
ipu-miR-196d	181.37	188.04	243.5	52.59	47.67	86.59	7.26e-05	0.00227081	-1.59443	down	TAGGTAGTTTTATGTTGTTGGGC	gene-LOC127512551;gene-si:ch211-45c16.2;gene-zgc:163022;gene-si:ch211-266o15.1;gene-psma2a;gene-hoxb6b;gene-si:ch73-193i2.2;gene-trpv1	LOC127512551;None;None;None;psma2a;hoxb6b;None;trpv1
ipu-miR-462	3537.58	2232.25	3002.78	4635.02	7218.14	4909.73	0.00209004	0.0238886	1.04497	up	TAACGGAACCCATAATGCAGCTG	gene-rab1aa;gene-tmem65;gene-LOC127510948;gene-lats2	rab1aa;tmem65;LOC127510948;lats2
mdo-miR-10b-5p	681.23	801.34	1066.01	377.6	225.46	333.85	0.000640807	0.00994665	-1.32679	down	ATACCCTGTAGAACCGAATTTGT	gene-skap2;gene-roraa;gene-LOC127508531;gene-spsb3b;gene-LOC127508524	skap2;roraa;LOC127508531;spsb3b;LOC127508524
mdo-miR-150-5p	22.27	11.81	22.32	96.92	106.98	69.83	3.96e-08	4.46e-06	2.39464	up	TCTCCCAACCCTTGTACCAGAGT	gene-arl11;gene-rgs7a;gene-zzz3;gene-dcaf17;gene-LOC127497060;gene-capga;gene-tubb2;gene-LOC127510824;gene-LOC127504297;gene-bahcc1b;gene-slc2a3b;gene-prrc2c;gene-eapp;gene-slc2a2;gene-nr2f6a;gene-LOC127510170;gene-actr2a;gene-fam72a;gene-raver2;gene-adam17a;gene-clasrp;gene-utrn;gene-scamp5a;gene-myb;gene-mfsd9;gene-pwwp2a;gene-ilvbl;gene-vaspa;gene-sash1a;gene-LOC127508722;gene-puraa;gene-rnf25…	arl11;rgs7a;zzz3;dcaf17;LOC127497060;capga;tubb2;LOC127510824;LOC127504297;bahcc1b;slc2a3b;prrc2c;eapp;slc2a2;nr2f6a;LOC127510170;actr2a;fam72a;raver2;adam17a;clasrp;utrn;scamp5a;myb;mfsd9;pwwp2a;ilvbl;vaspa;sash1a;LOC127508722;puraa;rnf25;pcnx2;aaas;cadm1b;LOC127505191;cln3;LOC127510201;LOC127513290;tmtc1;LOC127501467;gkup;bptf;fzr1b;aqp10a;fignl2;polr3gla;LOC127505326;cd63;LOC127496923;LOC12751…
mdo-miR-196b	180.42	187.45	242.82	52.59	47.25	86.39	7.44e-05	0.00227081	-1.59391	down	TAGGTAGTTTCCTGTTGTTGG	gene-cyth1a;gene-apoa4a	cyth1a;apoa4a
mdo-miR-206	6090.09	8902.26	9112.37	1718.36	1625.87	3690.7	7.92e-05	0.00227678	-1.66045	down	TGGAATGTAAGGAAGTGTGTG	gene-tmsb4x;gene-LOC127512881;gene-LOC127515911;gene-dapk3;gene-LOC127521882	tmsb4x;LOC127512881;LOC127515911;dapk3;LOC127521882
mmu-miR-10b-5p	681.16	801.16	1065.75	377.6	225.46	333.85	0.000651816	0.00994665	-1.3265	down	TACCCTGTAGAACCGAATTTGTG	gene-LOC127500214;gene-cracr2aa;gene-tbpl2;gene-ccdc88b;gene-roraa;gene-slc8a2a;gene-LOC127497498;gene-spsb3b	LOC127500214;cracr2aa;tbpl2;ccdc88b;roraa;slc8a2a;LOC127497498;spsb3b
mmu-miR-133a-3p	540.58	694.48	556.95	125.03	163.48	290.61	0.000164776	0.00377169	-1.51053	down	TTTGGTCCCCTTCAACCAGCTG	gene-LOC127501448;gene-tbck;gene-calm3b;gene-col11a2;gene-LOC127519259;gene-LOC127494617;gene-pcdh11;gene-emx1;gene-klhl14;gene-rereb;gene-col6a2;gene-lcmt2;gene-dlx1a;gene-selenol;gene-LOC127494246;gene-gyg1b;gene-sec61a1l;gene-nif3l1;gene-si:dkey-172j4.3;gene-fzd1;gene-LOC127524515;gene-LOC127517615;gene-fitm1l;gene-zc2hc1a;gene-aasdhppt;gene-LOC127521930;gene-nalcn	LOC127501448;tbck;calm3b;col11a2;LOC127519259;LOC127494617;pcdh11;emx1;klhl14;rereb;col6a2;lcmt2;dlx1a;selenol;LOC127494246;gyg1b;sec61a1l;nif3l1;None;fzd1;LOC127524515;LOC127517615;fitm1l;zc2hc1a;aasdhppt;LOC127521930;nalcn
mmu-miR-133b-3p	242.54	247.87	236.81	54	70.25	137.49	0.00148958	0.0197783	-1.34853	down	TTTGGTCCCCTTCAACCAGCTA	gene-nalcn;gene-aasdhppt;gene-zc2hc1a;gene-LOC127517615;gene-fitm1l;gene-fzd1;gene-si:dkey-172j4.3;gene-nif3l1;gene-sec61a1l;gene-LOC127494246;gene-dlx1a;gene-selenol;gene-col6a2;gene-lcmt2;gene-rereb;gene-klhl14;gene-LOC127494617;gene-pcdh11;gene-emx1;gene-col11a2;gene-tbck;gene-LOC127501448	nalcn;aasdhppt;zc2hc1a;LOC127517615;fitm1l;fzd1;None;nif3l1;sec61a1l;LOC127494246;dlx1a;selenol;col6a2;lcmt2;rereb;klhl14;LOC127494617;pcdh11;emx1;col11a2;tbck;LOC127501448
mmu-miR-142a-3p	1497.85	1089.19	1437.07	2702.47	4352.11	2136.48	0.000271331	0.00516204	1.28991	up	TGTAGTGTTTCCTACTTTATGGA	gene-nr2f6a;gene-rpl26;gene-tmem86b;gene-oser1	nr2f6a;rpl26;tmem86b;oser1
mmu-miR-142a-5p	596.91	525.76	480.83	787.15	1429.16	844.93	0.00380643	0.0365878	1.03474	up	CATAAAGTAGAAAGCACTACT
mmu-miR-143-3p	1392.49	1687.12	1555.63	506.66	723.62	801.68	0.00144784	0.0194821	-1.08352	down	TGAGATGAAGCACTGTAGCTC	gene-lhx1a;gene-LOC127520011;gene-glg1a;gene-gjb10;gene-LOC127498303;gene-glg1b;gene-emp3b;gene-emsy;gene-xcr1b.3;gene-cep19;gene-slc22a31;gene-c17h14orf28;gene-xpo6;gene-hp1bp3	lhx1a;LOC127520011;glg1a;gjb10;LOC127498303;glg1b;emp3b;emsy;xcr1b.3;cep19;slc22a31;c17h14orf28;xpo6;hp1bp3
mmu-miR-145a-5p	81.05	146.05	88.19	34.76	43.61	44.8	0.00239421	0.025867	-1.25366	down	GTCCAGTTTTCCCAGGAATCCCT	gene-col1a2;gene-LOC127524220;gene-rbbp5;gene-rtn4rl1b;gene-nfx1;gene-si:ch211-243a20.3;gene-plekhm1;gene-psmc6;gene-capn9;gene-LOC127503443;gene-tcn2;gene-slc2a15b;gene-parvaa;gene-sh3bp4;gene-LOC127505202;gene-necap1;gene-cfap74;gene-rdh12;gene-wdr19;gene-jph1b;gene-cfap161;gene-def6b;gene-cdk11b;gene-LOC127506238;gene-znf362b;gene-def6a;gene-LOC127509620;gene-zbtb26;gene-timm44;gene-nat9;gene-…	col1a2;LOC127524220;rbbp5;rtn4rl1b;nfx1;None;plekhm1;psmc6;capn9;LOC127503443;tcn2;slc2a15b;parvaa;sh3bp4;LOC127505202;necap1;cfap74;rdh12;wdr19;jph1b;cfap161;def6b;cdk11b;LOC127506238;znf362b;def6a;LOC127509620;zbtb26;timm44;nat9;acvr1ba;ppwd1;LOC127522348;col9a2;sptlc3;col5a2b;ttbk2b;LOC127503718;lrit3a;None;mical2b;LOC127513167;rab11fip4b;marchf7;LOC127511522;tdp1;slc6a2;srsf6a;ttc19;plek;LOC1…
mmu-miR-150-5p	1064.41	559.2	1015.46	4165.84	3580.68	3400.3	2.31e-09	4.4e-07	2.20571	up	TCTCCCAACCCTTGTACCAGTG	gene-chd9;gene-LOC127513290;gene-lrp3;gene-aaas;gene-LOC127505191;gene-fzr1b;gene-zgpat;gene-snx1b;gene-lysmd3;gene-aurka;gene-cd79a;gene-rasl11a;gene-ostf1;gene-polr3gla;gene-col9a2;gene-LOC127510152;gene-nectin3b;gene-gpsm1b;gene-LOC127509457;gene-ptgir;gene-LOC127523033;gene-tubb2;gene-LOC127522592;gene-zzz3;gene-sh2d3cb;gene-raver2;gene-LOC127510170;gene-slc2a3b;gene-prox3;gene-acsf3;gene-mfs…	chd9;LOC127513290;lrp3;aaas;LOC127505191;fzr1b;zgpat;snx1b;lysmd3;aurka;cd79a;rasl11a;ostf1;polr3gla;col9a2;LOC127510152;nectin3b;gpsm1b;LOC127509457;ptgir;LOC127523033;tubb2;LOC127522592;zzz3;sh2d3cb;raver2;LOC127510170;slc2a3b;prox3;acsf3;mfsd9;LOC127506391;scamp5a;rnf25
mmu-miR-1a-3p	2531.95	4937.37	4389.35	569.43	300.47	1450.15	3.49e-05	0.00170476	-2.22734	down	TGGAATGTAAAGAAGTATGTAT
mmu-miR-203-3p	1162.62	60.39	477.7	113.54	65.34	83.49	0.000303695	0.0056571	-2.5058	down	GTGAAATGTTTAGGACCACTAG	gene-elovl7a;gene-soul4;gene-LOC127524009	elovl7a;soul4;LOC127524009
mmu-miR-204-5p	630.14	350.04	931.98	91.28	58.19	98.8	1.05e-09	2.59e-07	-2.82094	down	TTCCCTTTGTCATCCTATGCCT	gene-arhgef10la;gene-cbsa;gene-snx11;gene-dpy19l3;gene-otop2;gene-si:ch211-214j24.14;gene-sdhda;gene-twist1a;gene-col17a1b;gene-col16a1;gene-tbc1d4;gene-si:dkey-225n22.4;gene-rnf25;gene-dut;gene-kcnc1a;gene-comta;gene-hp1bp3;gene-rrp9;gene-dis3l;gene-tpcn1;gene-macc1;gene-LOC127502872;gene-fbxo34;gene-myh14;gene-kif13bb;gene-peli3;gene-LOC127517776;gene-notch1b;gene-psmc3;gene-si:ch211-196i2.1;ge…	arhgef10la;cbsa;snx11;dpy19l3;otop2;None;sdhda;twist1a;col17a1b;col16a1;tbc1d4;None;rnf25;dut;kcnc1a;comta;hp1bp3;rrp9;dis3l;tpcn1;macc1;LOC127502872;fbxo34;myh14;kif13bb;peli3;LOC127517776;notch1b;psmc3;None;rsph10b;col23a1a;cdc42bpaa;bmpr2a
mmu-miR-205-5p	1232.7	49.78	914.15	98.13	90.15	100.35	0.000131982	0.00331358	-2.77565	down	TCCTTCATTCCACCGGAGTCTG	gene-zgc:101810;gene-boc;gene-LOC127499880;gene-LOC127514218;gene-LOC127519115;gene-rsph1;gene-bin2b;gene-coro2ba;gene-ascc3;gene-lmtk3;gene-LOC127505229;gene-rhd;gene-si:dkey-248g15.3;gene-calm1b;gene-LOC127523218;gene-LOC127500693;gene-znf346;gene-ckbb;gene-sox1b;gene-cicb;gene-dock1;gene-LOC127503937;gene-gpn1;gene-si:dkey-112m2.1;gene-actr3;gene-si:ch211-207e14.4;gene-zgc:152830;gene-abcb10;g…	None;boc;LOC127499880;LOC127514218;LOC127519115;rsph1;bin2b;coro2ba;ascc3;lmtk3;LOC127505229;rhd;None;calm1b;LOC127523218;LOC127500693;znf346;ckbb;sox1b;cicb;dock1;LOC127503937;gpn1;None;actr3;None;None;abcb10;ndrg1a;anxa6;tmem245;jmjd8;LOC127509207;LOC127497595;pla2r1;commd3;LOC127509950;LOC127510141;cdhr5b;mrpl53;fubp1;tfa;tnrc6c1;ak9;hoxa11a;lpin2;acsbg2;ipmka;abca3b;dio3b;dcaf5;LOC127509383;f…
mmu-miR-206-3p	6090.09	8902.26	9112.37	1718.36	1625.87	3690.7	7.92e-05	0.00227678	-1.66045	down	TGGAATGTAAGGAAGTGTGTGG	gene-LOC127512881;gene-rbm15b;gene-rpusd1;gene-f8a;gene-LOC127502667;gene-phospho1;gene-LOC127515911;gene-tagln2;gene-bbs9;gene-LOC127513613;gene-dapk3	LOC127512881;rbm15b;rpusd1;f8a;LOC127502667;phospho1;LOC127515911;tagln2;bbs9;LOC127513613;dapk3
mmu-miR-211-5p	538.47	321	824.76	77.48	46.55	81.73	3.58e-10	1.38e-07	-2.90896	down	TTCCCTTTGTCATCCTTTGCCT	gene-si:ch211-196i2.1;gene-psmb5;gene-rhbg;gene-cdc42bpaa;gene-rsph10b;gene-LOC127517776;gene-nefma;gene-notch1b;gene-nudt19;gene-myh14;gene-col4a2;gene-coq8aa;gene-peli3;gene-iqcd;gene-poli;gene-mdka;gene-comta;gene-vps4b;gene-kcnc1a;gene-si:dkey-34e4.1;gene-zgc:136872;gene-rrp9;gene-dis3l;gene-col4a3;gene-tbc1d4;gene-col16a1;gene-naglu;gene-si:dkey-225n22.4;gene-tpx2;gene-zgc:173742;gene-si:rp7…	None;psmb5;rhbg;cdc42bpaa;rsph10b;LOC127517776;nefma;notch1b;nudt19;myh14;col4a2;coq8aa;peli3;iqcd;poli;mdka;comta;vps4b;kcnc1a;None;None;rrp9;dis3l;col4a3;tbc1d4;col16a1;naglu;None;tpx2;None;None;LOC127497991;LOC127505224;luzp2;dbi;twist1a;fhdc3;prr11;cabp2a;myoz3a;ank3a;None;otop2;neurod2;ap1s3b;ccdc146;None;cbsa;LOC127521793;svopa;rangap1b;ncoa1;ctdp1;LOC127495169;snx11;dpy19l3
mmu-miR-599	1.16	0.46	1.52	113.64	17.53	28.76	3.44e-13	2.35e-10	5.84128	up	TTGTGTCAGTTTATCAAAC	gene-ccar2	ccar2
mze-miR-150	1147.16	633.1	1099.99	4545.36	3768.84	3607.11	3.18e-09	4.4e-07	2.17667	up	ACTCCCAATCCTTGTACCAGTGTC	gene-mthfd1b;gene-pcdh8;gene-rasl11a;gene-pcnx4;gene-gpr37a;gene-zbtb4;gene-fgf22;gene-il16;gene-tert;gene-fan1;gene-pex5la;gene-si:dkey-112e17.1;gene-pglyrp2;gene-zgc:162608;gene-cenpt;gene-snx1b;gene-cldn33b;gene-mfng;gene-ccm2l;gene-LOC127508877;gene-pcsk7;gene-rhbdd1;gene-hs6st1a;gene-kif2a;gene-fam98a;gene-LOC127495874;gene-brf1a;gene-pus3;gene-slc35f6;gene-lamb4;gene-prox3;gene-LOC127514624…	mthfd1b;pcdh8;rasl11a;pcnx4;gpr37a;zbtb4;fgf22;il16;tert;fan1;pex5la;None;pglyrp2;None;cenpt;snx1b;cldn33b;mfng;ccm2l;LOC127508877;pcsk7;rhbdd1;hs6st1a;kif2a;fam98a;LOC127495874;brf1a;pus3;slc35f6;lamb4;prox3;LOC127514624;adamtsl3
oan-miR-133c	239.13	240.82	231.53	52.09	69.26	135.22	0.00154899	0.0203098	-1.34563	down	TTTGGTCCCCTTCAACCGGCTG	gene-zgc:175280;gene-LOC127495015;gene-zc2hc1a;gene-tnrc18;gene-aasdhppt;gene-grid2ipa;gene-nalcn;gene-pgp;gene-LOC127517111;gene-prpf19;gene-mboat7;gene-si:ch211-247j9.1;gene-pip5k1ca;gene-mamdc4;gene-kif19;gene-rereb;gene-pcdh11;gene-LOC127494617;gene-emx1;gene-klhl14;gene-LOC127523677;gene-lcmt2;gene-dlx1a;gene-ppm1aa;gene-mpdu1b;gene-sec61a1l;gene-si:ch211-269e2.1;gene-gyg1b;gene-col2a1b;gene…	None;LOC127495015;zc2hc1a;tnrc18;aasdhppt;grid2ipa;nalcn;pgp;LOC127517111;prpf19;mboat7;None;pip5k1ca;mamdc4;kif19;rereb;pcdh11;LOC127494617;emx1;klhl14;LOC127523677;lcmt2;dlx1a;ppm1aa;mpdu1b;sec61a1l;None;gyg1b;col2a1b;wbp2nl;prnpb;zbtb40;rgs12a;LOC127519259
oan-miR-146a-5p	18.93	21.17	20.34	40.1	141.19	31.35	0.000445965	0.00779034	1.87091	up	TGAGAACTGAATTCCACGGGTT	gene-parp10;gene-rars2;gene-gmip;gene-trpc4apa;gene-loxa;gene-vps36;gene-nf1b	parp10;rars2;gmip;trpc4apa;loxa;vps36;nf1b
oan-miR-205-5p	1232.7	49.78	914.15	98.13	90.15	100.35	0.000132237	0.00331358	-2.77565	down	TCCTTCATTCCACCGGAGTCT	gene-si:ch211-269k10.4;gene-si:ch211-217g15.3;gene-rhbdf1a;gene-fbxl3b;gene-LOC127522707;gene-myo10;gene-sxph;gene-LOC127512275;gene-ptprfa;gene-rxrgb;gene-agtpbp1;gene-mydgf;gene-LOC127513644;gene-abcf1;gene-stat3;gene-LOC127498326;gene-psmd3;gene-dctn2;gene-LOC127509383;gene-fam8a1b;gene-dcaf5;gene-tmeff2a;gene-dio3b;gene-mrpl52;gene-pbxip1b;gene-adamts3;gene-zfx;gene-xgb;gene-LOC127511405;gene…	None;None;rhbdf1a;fbxl3b;LOC127522707;myo10;sxph;LOC127512275;ptprfa;rxrgb;agtpbp1;mydgf;LOC127513644;abcf1;stat3;LOC127498326;psmd3;dctn2;LOC127509383;fam8a1b;dcaf5;tmeff2a;dio3b;mrpl52;pbxip1b;adamts3;zfx;xgb;LOC127511405;jmjd8;cald1a;ndrg1a;abcb10;actr3;mark1;gpn1;dhx57;lmo7b;tfa;cdhr5b;pgm5;mrpl53;LOC127497595;pla2r1;rhd;LOC127505229;plagl2;ascc3;lmtk3;rsph1;None;LOC127503937;dock1;cicb;LOC12…
oan-miR-223-3p	798.64	699.93	603.79	1466.79	2049.16	1381.14	4.78e-05	0.00180425	1.33191	up	TGTCAGTTTGTCAAATACCCTA	gene-txk;gene-eci2;gene-nsdhl	txk;eci2;nsdhl
oar-miR-10a	771.47	946.93	1196.02	482.68	306.36	403.79	0.00209611	0.0238886	-1.17449	down	TACCCTGTAGATCCGAATTTG	gene-ipo13b;gene-LOC127518125;gene-capsla;gene-LOC127497498;gene-lrrc74b;gene-LOC127511522	ipo13b;LOC127518125;capsla;LOC127497498;lrrc74b;LOC127511522
oar-miR-10b	681.16	801.16	1065.75	377.6	225.46	333.85	0.000648646	0.00994665	-1.3265	down	ACCCTGTAGAACCGAATTTGTG	gene-etf1a;gene-LOC127500214;gene-slc8a2a;gene-spsb3b	etf1a;LOC127500214;slc8a2a;spsb3b
odi-miR-1c	310.92	568.62	546.91	82.21	76.55	239.61	0.000610295	0.00984437	-1.72384	down	TGGAATGTAAAGAAGTATGTGA
oha-miR-10c-5p	681.16	801.16	1065.75	377.6	225.46	333.85	0.000645477	0.00994665	-1.3265	down	TACCCTGTAGAACCGAATTTGTGTG	gene-lrrc74b;gene-LOC127515906;gene-crbn;gene-zmp:0000001200;gene-LOC127494952;gene-cdh27;gene-malrd1;gene-spsb3b;gene-wu:fj49a02;gene-slc8a2a;gene-si:dkey-183c6.8;gene-heatr6;gene-LOC127501969;gene-vamp4;gene-ect2;gene-vim;gene-cracr2aa;gene-LOC127500214;gene-LOC127516260;gene-crim1;gene-prdm1c;gene-ccdc88b;gene-roraa;gene-gsto2;gene-scinlb;gene-LOC127507696;gene-spop;gene-efnb2a;gene-LOC1275037…	lrrc74b;LOC127515906;crbn;None;LOC127494952;cdh27;malrd1;spsb3b;None;slc8a2a;None;heatr6;LOC127501969;vamp4;ect2;vim;cracr2aa;LOC127500214;LOC127516260;crim1;prdm1c;ccdc88b;roraa;gsto2;scinlb;LOC127507696;spop;efnb2a;LOC127503777
ola-miR-133-3p	242.4	247.66	236.81	53.8	70.25	136.87	0.00143654	0.0194821	-1.35255	down	TGGTCCCCTTCAACCAGC	gene-LOC127521422;gene-dpysl5a;gene-LOC127521000;gene-LOC127516621;gene-LOC127504095;gene-rnf19a;gene-LOC127521009;gene-runx2b;gene-med4;gene-nrsn1l;gene-LOC127504368;gene-cnot1;gene-LOC127498213;gene-camk2a;gene-col17a1b;gene-s1pr4;gene-LOC127499703;gene-upp2;gene-pcdh11;gene-LOC127494617;gene-pik3r3b;gene-tmem108;gene-dnaja1;gene-LOC127516703;gene-LOC127508081;gene-saa;gene-LOC127520004;gene-mg…	LOC127521422;dpysl5a;LOC127521000;LOC127516621;LOC127504095;rnf19a;LOC127521009;runx2b;med4;nrsn1l;LOC127504368;cnot1;LOC127498213;camk2a;col17a1b;s1pr4;LOC127499703;upp2;pcdh11;LOC127494617;pik3r3b;tmem108;dnaja1;LOC127516703;LOC127508081;saa;LOC127520004;mgst3a;spred3;chid1;gyg1b;slc47a1;cbln14;nif3l1;pkd1b;cav4a;zc3h12b;olig4;None;cped1;LOC127504345;rbm8a;myf6;LOC127523949;grm3;lsg1;tubgcp2;ps…
ola-miR-142	597.45	526.55	481.67	788.46	1432.94	845.76	0.00363626	0.0355852	1.03549	up	TCCATAAAGTAGAAAGCACTAC	gene-si:ch211-225b11.4	None
ola-miR-143	1392.49	1687.12	1555.63	506.66	723.62	801.68	0.00144984	0.0194821	-1.08352	down	TGAGATGAAGCACTGTAGCT	gene-cep19;gene-emp3b;gene-exoc5;gene-emsy;gene-coq2;gene-si:ch211-137a8.2;gene-slc22a31;gene-c17h14orf28;gene-LOC127498303;gene-gjb10;gene-glg1a;gene-glg1b	cep19;emp3b;exoc5;emsy;coq2;None;slc22a31;c17h14orf28;LOC127498303;gjb10;glg1a;glg1b
ola-miR-145	81.05	146.02	88.19	34.76	43.61	44.8	0.00257521	0.0266611	-1.25353	down	TCCAGTTTTCCCAGGAAT	gene-LOC127516436;gene-syt5b;gene-LOC127501700;gene-dpysl2b;gene-LOC127504945;gene-LOC127508644;gene-LOC127522346;gene-ppp1r9ba;gene-ppwd1;gene-LOC127522299;gene-c1qtnf2;gene-parvb;gene-LOC127522337;gene-LOC127503443;gene-LOC127504937;gene-cfap161	LOC127516436;syt5b;LOC127501700;dpysl2b;LOC127504945;LOC127508644;LOC127522346;ppp1r9ba;ppwd1;LOC127522299;c1qtnf2;parvb;LOC127522337;LOC127503443;LOC127504937;cfap161
ola-miR-150	1146.14	632.13	1098.89	4540.22	3764.77	3605.25	3.04e-09	4.4e-07	2.17689	up	ACTCCCAATCCTTGTACCAGT	gene-LOC127498588;gene-cldn33b;gene-pcnx4;gene-LOC127511427;gene-LOC127521793;gene-LOC127497060;gene-prox3;gene-rhbdd1;gene-hs6st1a;gene-akt1	LOC127498588;cldn33b;pcnx4;LOC127511427;LOC127521793;LOC127497060;prox3;rhbdd1;hs6st1a;akt1
ola-miR-204	630.14	350.04	931.98	91.28	58.19	98.8	1.05e-09	2.59e-07	-2.82094	down	TTCCCTTTGTCATCCTATGC	gene-arhgap27l;gene-peli3;gene-dut;gene-rrp9;gene-tpcn1;gene-pagr1;gene-col8a1a;gene-rasd2b;gene-arhgef10la	arhgap27l;peli3;dut;rrp9;tpcn1;pagr1;col8a1a;rasd2b;arhgef10la
ola-miR-223	798.92	700.26	603.89	1466.89	2050.43	1381.76	4.96e-05	0.00180425	1.33199	up	TGTCAGTTTGTCAAATACCC	gene-nsdhl;gene-eci2;gene-LOC127502994;gene-txk;gene-LOC127506238	nsdhl;eci2;LOC127502994;txk;LOC127506238
ola-miR-462	3461.02	2175.85	2940.89	4535.79	7080.73	4799.45	0.00201873	0.0238886	1.0471	up	GTAACGGAACCCATAATGC
oni-miR-10d	191.39	226.79	296.46	84.33	54.68	77.08	6.42e-05	0.00219618	-1.61017	down	ACCCTGTAGATCCGAATTTGTG	gene-crim1;gene-LOC127500214;gene-roraa;gene-ipo13b;gene-LOC127524403;gene-mapk14a;gene-LOC127502021;gene-LOC127495465;gene-vps29;gene-LOC127497498;gene-capsla;gene-phldb1a	crim1;LOC127500214;roraa;ipo13b;LOC127524403;mapk14a;LOC127502021;LOC127495465;vps29;LOC127497498;capsla;phldb1a
oni-miR-203a	1344.54	64.05	541	126.94	73.61	93.83	0.000330529	0.00611478	-2.53576	down	TGAAATGTTTAGGACCACTTG
pal-miR-150-5p	1064.41	559.2	1015.46	4165.84	3580.68	3400.3	2.37e-09	4.4e-07	2.20571	up	TCTCCCAACCCTTGTACCAGT	gene-mfsd9;gene-scamp5a;gene-muc3a;gene-rnf25;gene-tubb2;gene-LOC127522592;gene-zzz3;gene-sh2d3cb;gene-raver2;gene-adamts13;gene-LOC127510170;gene-slc2a3b;gene-prox3;gene-rasl11a;gene-ostf1;gene-polr3gla;gene-col9a2;gene-nectin3b;gene-gpsm1b;gene-LOC127523033;gene-LOC127513290;gene-aaas;gene-LOC127505191;gene-snx1b;gene-lysmd3;gene-aurka	mfsd9;scamp5a;muc3a;rnf25;tubb2;LOC127522592;zzz3;sh2d3cb;raver2;adamts13;LOC127510170;slc2a3b;prox3;rasl11a;ostf1;polr3gla;col9a2;nectin3b;gpsm1b;LOC127523033;LOC127513290;aaas;LOC127505191;snx1b;lysmd3;aurka
pal-miR-196c-5p	179.26	185.98	240.31	51.68	47.11	86.08	7.56e-05	0.00227081	-1.59234	down	TAGGTAGTTTCTTGTTGTTGGG	gene-mrps9;gene-adnpa;gene-LOC127521601;gene-apoa4a;gene-s100t;gene-elovl7b;gene-cyth1a	mrps9;adnpa;LOC127521601;apoa4a;s100t;elovl7b;cyth1a
pal-miR-599-3p	1.16	0.46	1.52	113.64	17.53	28.76	3.42e-13	2.35e-10	5.84128	up	TTGTGTCAGTTTATCAAACC	gene-ccar2;gene-snap47	ccar2;snap47
pbv-miR-133c-3p	533.77	684.76	549.26	123.72	159.7	286.99	0.000213462	0.00443509	-1.51235	down	TTTGGTCCCCTTCAACCAGCTGG	gene-LOC127519259;gene-si:dkey-6n6.1;gene-furinb;gene-LOC127508536;gene-camk2a;gene-ptprfa;gene-LOC127517260;gene-rgs12a;gene-col16a1;gene-nfasca;gene-npat;gene-tbck;gene-siva1;gene-aggf1;gene-LOC127524964;gene-btbd8;gene-zgc:113232;gene-dnmt3ab;gene-sdk1b;gene-sec61a1l;gene-eapp;gene-tcerg1a;gene-gyg1b;gene-LOC127494246;gene-LOC127508534;gene-lcmt2;gene-selenol;gene-dlx1a;gene-LOC127520004;gene-…	LOC127519259;None;furinb;LOC127508536;camk2a;ptprfa;LOC127517260;rgs12a;col16a1;nfasca;npat;tbck;siva1;aggf1;LOC127524964;btbd8;None;dnmt3ab;sdk1b;sec61a1l;eapp;tcerg1a;gyg1b;LOC127494246;LOC127508534;lcmt2;selenol;dlx1a;LOC127520004;eif4a1a;rereb;LOC127497220;emx1;pcdh11;LOC127494617;klhl14;LOC127517615;LOC127524515;cpeb4b;LOC127517111;fzd1;LOC127508537;None;slc12a8;arid2;LOC127515373;mrvi1;xpr1…
pbv-miR-142-5p	597.45	526.55	481.67	788.46	1432.94	845.76	0.00354517	0.0352041	1.03549	up	TCCATAAAGTAGAAAGCACTA	gene-si:ch211-225b11.4	None
pbv-miR-196a-5p	359	384.14	479.95	130.77	108.38	200.08	0.000615473	0.00984437	-1.35708	down	TAGGTAGTTTCACGTTGTTGGGA	gene-ccdc3b;gene-pak1;gene-gtse1;gene-bco1;gene-rnf150a;gene-tead1a;gene-LOC127521601;gene-LOC127519200;gene-xpnpep3;gene-LOC127519202	ccdc3b;pak1;gtse1;bco1;rnf150a;tead1a;LOC127521601;LOC127519200;xpnpep3;LOC127519202
pbv-miR-204-5p	630.14	350.04	931.98	91.28	58.19	98.8	1.04e-09	2.59e-07	-2.82094	down	TTCCCTTTGTCATCCTATGCCTG	gene-myh14;gene-kif13bb;gene-LOC127504792;gene-rimkla;gene-peli3;gene-coq8aa;gene-col21a1;gene-kcnc1a;gene-comta;gene-rrp9;gene-dis3l;gene-tpcn1;gene-fbxo34;gene-LOC127502872;gene-arhgap27l;gene-psmc3;gene-si:ch211-196i2.1;gene-rsph10b;gene-tnfsf13b;gene-cdc42bpaa;gene-bmpr2a;gene-notch1b;gene-LOC127517776;gene-mrvi1;gene-rps4x;gene-LOC127524265;gene-spsb4b;gene-col4a6;gene-ank3a;gene-atp10d;gene…	myh14;kif13bb;LOC127504792;rimkla;peli3;coq8aa;col21a1;kcnc1a;comta;rrp9;dis3l;tpcn1;fbxo34;LOC127502872;arhgap27l;psmc3;None;rsph10b;tnfsf13b;cdc42bpaa;bmpr2a;notch1b;LOC127517776;mrvi1;rps4x;LOC127524265;spsb4b;col4a6;ank3a;atp10d;neurod2;otop2;col13a1;clgn;arhgef10la;cbsa;LOC127521793;dpy19l3;snx11;LOC127505223;col16a1;tbc1d4;col17a1b;ndufb4;eml1;None;LOC127500717;None;twist1a;sdhda;pcnx1;trim…
pma-miR-133a	242.4	247.05	236.08	53.4	70.25	137.39	0.0015175	0.019994	-1.34913	down	TTGGTCCCCTTCAACCAGCTTG	gene-barx1;gene-pkig;gene-got2b;gene-znf76;gene-trioa;gene-chid1;gene-ccni2;gene-LOC127505700;gene-si:ch211-269e2.1;gene-LOC127520487;gene-rgs3a;gene-stat6;gene-bcl9;gene-pdcd5;gene-card11;gene-col6a2;gene-papss2b;gene-lcmt2;gene-frs2a;gene-npr1b;gene-LOC127499582;gene-col15a1b;gene-upp2;gene-pcdh11;gene-LOC127494617;gene-dnaja1;gene-LOC127524135;gene-rereb;gene-LOC127514204;gene-LOC127520004;gen…	barx1;pkig;got2b;znf76;trioa;chid1;ccni2;LOC127505700;None;LOC127520487;rgs3a;stat6;bcl9;pdcd5;card11;col6a2;papss2b;lcmt2;frs2a;npr1b;LOC127499582;col15a1b;upp2;pcdh11;LOC127494617;dnaja1;LOC127524135;rereb;LOC127514204;LOC127520004;tfap4;sdsl;rgs12a;col17a1b;tacr1b;vps39;calm3b;elf2b;aggf1;zic6;ccdc187;mitfa;LOC127516621;kdm4ab;rusc2;None;wbp2nl;avpr2ab;irf2bp2b;rpl21;stard13a;fras1;wnt16;ppard…
pma-miR-133b-3p	540.38	694.38	556.95	125.03	162.78	290.61	0.000193881	0.00422317	-1.51191	down	TTTGGTCCCCTTCAACCAGCTC	gene-mb21d2;gene-col11a2;gene-egln1a;gene-calm3b;gene-LOC127501448;gene-npr1b;gene-col6a2;gene-lcmt2;gene-dlx1a;gene-selenol;gene-eif4a1a;gene-rereb;gene-pcdh11;gene-LOC127494617;gene-emx1;gene-klhl14;gene-LOC127517615;gene-fitm1l;gene-fzd1;gene-nif3l1;gene-nalcn;gene-myoz1b;gene-zc2hc1a	mb21d2;col11a2;egln1a;calm3b;LOC127501448;npr1b;col6a2;lcmt2;dlx1a;selenol;eif4a1a;rereb;pcdh11;LOC127494617;emx1;klhl14;LOC127517615;fitm1l;fzd1;nif3l1;nalcn;myoz1b;zc2hc1a
pma-miR-143-3p	1358.23	1628.05	1512.24	494.77	710.72	782.85	0.00183653	0.0230195	-1.07164	down	TGAGATGAAGCACTGTAACTCC	gene-LOC127514030;gene-LOC127520004;gene-ftr92;gene-LOC127504315;gene-lhx1a;gene-LOC127520008;gene-LOC127520011;gene-LOC127509507;gene-LOC127498303;gene-c17h14orf28;gene-gpr84	LOC127514030;LOC127520004;ftr92;LOC127504315;lhx1a;LOC127520008;LOC127520011;LOC127509507;LOC127498303;c17h14orf28;gpr84
pma-miR-196b	178.31	185.39	239.63	51.68	46.69	85.87	8.64e-05	0.00238186	-1.59181	down	TAGGTAGTATCATGTTGTTGGG	gene-si:ch73-193i2.2;gene-LOC127520389;gene-htr2ab;gene-si:ch211-45c16.2;gene-ssbp3b;gene-si:ch211-266o15.1;gene-rapgef6	None;LOC127520389;htr2ab;None;ssbp3b;None;rapgef6
pma-miR-1a-3p	191.66	314.21	334.78	54.3	59.03	157.36	0.00179451	0.0227558	-1.52167	down	TGGAATGTAAAGAAGTACGTTG	gene-serp1	serp1
pma-miR-1b	191.32	314.03	334.83	54.3	59.03	157.25	0.00180995	0.0228443	-1.52149	down	TGGAATGTAAAGAAGTATGGGT	gene-phf23a	phf23a
pma-miR-1c-3p	2402.2	4730.12	4198.02	551.6	289.81	1410.21	4.41e-05	0.00170476	-2.20491	down	TGGAATGTAAAGAAGTATGTAC
pma-miR-203a-3p	1049.63	56.52	436.97	107.3	58.33	78.52	0.000354444	0.00645796	-2.46836	down	GTGAAATGTTTAGGACCACTGG	gene-ccn1l2;gene-nfatc2a;gene-hrh2b;gene-emc7b;gene-LOC127498404;gene-olig3;gene-LOC127524009	ccn1l2;nfatc2a;hrh2b;emc7b;LOC127498404;olig3;LOC127524009
pma-miR-205b	1232.7	49.78	914.15	98.13	90.01	100.35	0.00013114	0.00331358	-2.7763	down	CCCTTCATTCCACCGGAGTCTGT	gene-parp2;gene-scn4ba;gene-asrgl1;gene-cass4;gene-LOC127498311;gene-calcoco1b;gene-zfx;gene-ttll6;gene-pax4;gene-pbxip1b;gene-adipoqb;gene-jph3b;gene-si:dkey-238d18.4;gene-stt3a;gene-ankrd24;gene-dcxr;gene-col4a6;gene-LOC127502190;gene-setd6;gene-abca3b;gene-gpatch2;gene-timm10;gene-cpsf2;gene-dcaf5;gene-serpini1;gene-LOC127509444;gene-pard3bb;gene-LOC127509383;gene-fam8a1b;gene-dbr1;gene-dlg5b.…	parp2;scn4ba;asrgl1;cass4;LOC127498311;calcoco1b;zfx;ttll6;pax4;pbxip1b;adipoqb;jph3b;None;stt3a;ankrd24;dcxr;col4a6;LOC127502190;setd6;abca3b;gpatch2;timm10;cpsf2;dcaf5;serpini1;LOC127509444;pard3bb;LOC127509383;fam8a1b;dbr1;dlg5b.1;st3gal3b;ces2b;tmem87b;LOC127496704;LOC127516622;capgb;atp1a3b;stat3;ky;lonp1;LOC127522357;LOC127502255;chrnb2;None;LOC127518335;tmem39b;kcnj3b;dbpb;agtpbp1;stxbp5b;…
pmi-miR-10-5p	392.1	443.67	623.29	144.37	104.18	134.8	3.54e-06	0.00033008	-1.81663	down	AACCCTGTAGATCCGAATTTGT	gene-efnb2a;gene-crim1;gene-LOC127518125;gene-irx5b;gene-LOC127497498;gene-LOC127501969;gene-lrrc74b	efnb2a;crim1;LOC127518125;irx5b;LOC127497498;LOC127501969;lrrc74b
ppy-miR-133a	540.58	694.48	556.95	125.03	163.48	290.61	0.000159189	0.00374182	-1.51053	down	TTGGTCCCCTTCAACCAGCTG	gene-LOC127517615;gene-ipo11;gene-tnfsf10l;gene-zc3h12b;gene-wdr6;gene-cpeb4b;gene-LOC127524515;gene-si:ch73-112l6.1;gene-fzd1;gene-edrf1;gene-gcsha;gene-creg2;gene-si:dkey-172j4.3;gene-LOC127500015;gene-myf6;gene-cped1;gene-cbln14;gene-fam49al;gene-slc47a1;gene-mycbp2;gene-rpe65a;gene-LOC127524688;gene-onecut2;gene-ncoa3;gene-nif3l1;gene-pparda;gene-wnt16;gene-rpl21;gene-stard13a;gene-ctsf;gene-…	LOC127517615;ipo11;tnfsf10l;zc3h12b;wdr6;cpeb4b;LOC127524515;None;fzd1;edrf1;gcsha;creg2;None;LOC127500015;myf6;cped1;cbln14;fam49al;slc47a1;mycbp2;rpe65a;LOC127524688;onecut2;ncoa3;nif3l1;pparda;wnt16;rpl21;stard13a;ctsf;myoz1b;aasdhppt;LOC127508515;plaa;dact2;c1qc;serbp1a;neurl4;usp33;nadk2;c1ql2;vmac;LOC127512025;rin3;tfap4;col17a1b;rgs12a;kctd12.2;ccdc187;calm3b;aggf1;LOC127520935;avpr2ab;rus…
rno-miR-1-3p	2701.88	5233.38	4722.56	647.31	371.98	1600.78	3.91e-05	0.00170476	-2.14806	down	TGGAATGTAAAGAAGTGTGTAT	gene-tmsb4x	tmsb4x
rno-miR-10b-5p	680.95	800.98	1065.54	377.5	225.46	333.75	0.000644091	0.00994665	-1.32649	down	CCCTGTAGAACCGAATTTGTGT	gene-LOC127502668;gene-LOC127501969;gene-ppt1;gene-spsb3b;gene-dhrs7b;gene-LOC127502669;gene-igfbp6b;gene-atp23;gene-etf1a;gene-fbxo9;gene-LOC127524279;gene-LOC127507615;gene-myh7bb;gene-LOC127523320	LOC127502668;LOC127501969;ppt1;spsb3b;dhrs7b;LOC127502669;igfbp6b;atp23;etf1a;fbxo9;LOC127524279;LOC127507615;myh7bb;LOC127523320
rno-miR-143-3p	1392.49	1687.12	1555.63	506.66	723.62	801.68	0.00145186	0.0194821	-1.08352	down	TGAGATGAAGCACTGTAGCTCA	gene-smim13;gene-LOC127498303;gene-gjb10;gene-nocta;gene-psmd4b;gene-lhx1a;gene-snrnp48;gene-glg1a;gene-mdga2a;gene-LOC127520008;gene-LOC127520011;gene-nup133;gene-glg1b;gene-elapor2b;gene-LOC127520004;gene-ftr92;gene-ufd1l;gene-cep19;gene-wdpcp;gene-LOC127504872;gene-emp3b;gene-rps6kb1b;gene-hoxc11b;gene-xcr1b.3;gene-ripor3;gene-emsy;gene-nrg3b;gene-coq2;gene-manba;gene-gpr84;gene-cep152;gene-ht…	smim13;LOC127498303;gjb10;nocta;psmd4b;lhx1a;snrnp48;glg1a;mdga2a;LOC127520008;LOC127520011;nup133;glg1b;elapor2b;LOC127520004;ftr92;ufd1l;cep19;wdpcp;LOC127504872;emp3b;rps6kb1b;hoxc11b;xcr1b.3;ripor3;emsy;nrg3b;coq2;manba;gpr84;cep152;htr6;slc22a31;ano10b;xpo6;hp1bp3;c17h14orf28;cmbl
rno-miR-196c-5p	179.26	185.98	240.31	51.68	47.11	86.08	7.57e-05	0.00227081	-1.59234	down	TAGGTAGTTTCGTGTTGTTGGG	gene-thrsp;gene-actb1;gene-apoa4a;gene-agrp;gene-LOC127521601;gene-dtnbp1b;gene-dmbx1a;gene-elovl7b;gene-si:ch211-266o15.1;gene-si:ch211-45c16.2;gene-rce1a;gene-LOC127498277;gene-hoxc8a;gene-LOC127498301;gene-svild;gene-LOC127504740;gene-LOC127502232;gene-LOC127499583	thrsp;actb1;apoa4a;agrp;LOC127521601;dtnbp1b;dmbx1a;elovl7b;None;None;rce1a;LOC127498277;hoxc8a;LOC127498301;svild;LOC127504740;LOC127502232;LOC127499583
rno-miR-205	1232.7	49.78	914.15	98.13	90.15	100.35	0.000132494	0.00331358	-2.77565	down	TCCTTCATTCCACCGGAGTCTGT	gene-LOC127494768;gene-prkcq;gene-LOC127501988;gene-cep152;gene-vps45;gene-LOC127523218;gene-tnxba;gene-LOC127520220;gene-LOC127503937;gene-dock1;gene-LOC127519765;gene-LOC127500693;gene-kdm5a;gene-znf346;gene-sox1b;gene-nphs1;gene-gpia;gene-LOC127517063;gene-LOC127514218;gene-mars2;gene-LOC127519115;gene-rsph1;gene-bin2b;gene-znf622;gene-LOC127495767;gene-si:ch73-95l15.5;gene-slc25a14;gene-LOC12…	LOC127494768;prkcq;LOC127501988;cep152;vps45;LOC127523218;tnxba;LOC127520220;LOC127503937;dock1;LOC127519765;LOC127500693;kdm5a;znf346;sox1b;nphs1;gpia;LOC127517063;LOC127514218;mars2;LOC127519115;rsph1;bin2b;znf622;LOC127495767;None;slc25a14;LOC127499880;rbm39b;boc;None;None;hycc2;def6b;LOC127505229;rhd;calm1b;parp4;tert;coro2ba;usp33;lmtk3;ascc3;smg5;LOC127510141;cdhr5b;mrpl53;tnrc6c1;LOC127512…
rno-miR-223-3p	798.92	700.26	603.89	1466.89	2050.43	1381.76	5.02e-05	0.00180425	1.33199	up	TGTCAGTTTGTCAAATACCCC	gene-txk;gene-nsdhl;gene-eci2	txk;nsdhl;eci2
sha-miR-10a	742.46	914.25	1154.67	468.78	300.05	396.45	0.00238639	0.025867	-1.15652	down	TACCCTGTAGATCCGAAT	gene-ipo13b;gene-LOC127518125;gene-capsla	ipo13b;LOC127518125;capsla
sha-miR-10b	656.57	774.16	1032.35	368.84	220.83	328.06	0.000733135	0.0111247	-1.30757	down	TACCCTGTAGAACCGAAT
sha-miR-133a	540.58	694.48	556.9	125.03	163.48	290.61	0.000188512	0.0041396	-1.51049	down	TTTGGTCCCCTTCAACCAG	gene-camk2a;gene-si:ch211-269e2.1;gene-kcnc4;gene-cxcl12b;gene-LOC127494617;gene-cped1;gene-fzd1;gene-LOC127504668;gene-nif3l1;gene-LOC127521930	camk2a;None;kcnc4;cxcl12b;LOC127494617;cped1;fzd1;LOC127504668;nif3l1;LOC127521930
sko-miR-1-3p	2531.27	4936.22	4388.46	569.43	300.05	1449.53	3.49e-05	0.00170476	-2.22764	down	TGGAATGTAATGAAGTATGTAT
sme-miR-133a-3p	530.57	678.53	544.72	122.41	158.72	284.82	0.000220763	0.00455177	-1.51221	down	TTGGTCCCCGTCAACCAGCTGT	gene-LOC127505237;gene-ulk1a;gene-LOC127524734;gene-siah2l;gene-LOC127521436;gene-kansl3;gene-mvk;gene-plxnb1b;gene-aqp11;gene-ccni2;gene-aqp8b;gene-smarca2;gene-LOC127520487;gene-LOC127500005;gene-gigyf1a;gene-sox12;gene-pkig;gene-LOC127498401;gene-barx1;gene-inka1b;gene-gpr27;gene-antxr1a;gene-znf76;gene-csmd3a;gene-chid1;gene-LOC127518995;gene-bag6l;gene-golt1bb;gene-usp49;gene-LOC127496099;ge…	LOC127505237;ulk1a;LOC127524734;siah2l;LOC127521436;kansl3;mvk;plxnb1b;aqp11;ccni2;aqp8b;smarca2;LOC127520487;LOC127500005;gigyf1a;sox12;pkig;LOC127498401;barx1;inka1b;gpr27;antxr1a;znf76;csmd3a;chid1;LOC127518995;bag6l;golt1bb;usp49;LOC127496099;fev;s1pr4;col6a2;acad8;ccdc85a;LOC127522048;scap;None;brf1b;mafbb;sypl1;znf395b;phc2b;cenpw;foxo1b;col17a1b;mast1a;LOC127521009;eef2b;sdsl;rin3;slc19a3b…
spu-miR-10	392.17	443.67	623.29	144.37	104.18	134.8	3.51e-06	0.00033008	-1.81669	down	AACCCTGTAGATCCGAATTTGTG	gene-gsto2;gene-efnb2a;gene-LOC127502021;gene-LOC127500214;gene-tbpl2;gene-crim1;gene-ipo13b;gene-roraa;gene-LOC127518125;gene-LOC127497498;gene-irx5b;gene-LOC127501969;gene-LOC127497518;gene-capsla;gene-lrrc74b;gene-LOC127524250;gene-fgf2	gsto2;efnb2a;LOC127502021;LOC127500214;tbpl2;crim1;ipo13b;roraa;LOC127518125;LOC127497498;irx5b;LOC127501969;LOC127497518;capsla;lrrc74b;LOC127524250;fgf2
spu-miR-133	537.38	688.58	553.03	123.72	162.5	288.95	0.000211042	0.0044188	-1.50986	down	TTTGGTCCCCTTCAACCAGCCGT	gene-aldh8a1;gene-bmp2a;gene-spred3;gene-dpm3;gene-pcdh11;gene-LOC127494617;gene-emx1;gene-dlx1a;gene-dpy19l3;gene-selenol;gene-col6a2;gene-si:ch211-27e6.1;gene-sord;gene-slc10a3;gene-dlgap3;gene-samd11;gene-rab5c;gene-tbck;gene-aasdhppt;gene-dmtf1;gene-itfg2;gene-mvb12a;gene-abi1a;gene-fzd1;gene-aldh9a1a.1;gene-nif3l1;gene-ubtf;gene-col27a1a	aldh8a1;bmp2a;spred3;dpm3;pcdh11;LOC127494617;emx1;dlx1a;dpy19l3;selenol;col6a2;None;sord;slc10a3;dlgap3;samd11;rab5c;tbck;aasdhppt;dmtf1;itfg2;mvb12a;abi1a;fzd1;aldh9a1a.1;nif3l1;ubtf;col27a1a
ssa-miR-10d-5p	479.55	580.58	739.39	317.36	175.4	275.4	0.00438622	0.0402965	-1.10891	down	CACCCTGTAGAACCGAATTTGT	gene-cracr2aa;gene-ipo13b;gene-caprin2;gene-ccdc88b;gene-slc8a2a;gene-LOC127497498	cracr2aa;ipo13b;caprin2;ccdc88b;slc8a2a;LOC127497498
ssa-miR-142b-3p	1497.85	1089.11	1436.91	2702.37	4351.83	2136.48	0.00026804	0.00516204	1.28994	up	TGTAGTGTTTCCTACTTTATGGAT	gene-oser1;gene-nr2f6a;gene-rpl26	oser1;nr2f6a;rpl26
ssa-miR-146d-5p	147.93	147.19	146.79	277.96	1218.56	231.74	0.000154704	0.00374182	2.0216	up	TGAGAACTGAATTCCAAGGGTT	gene-pomk;gene-LOC127499621;gene-anos1b	pomk;LOC127499621;anos1b
ssa-miR-150-5p	1147.16	633.1	1099.99	4545.46	3768.98	3607.11	3.23e-09	4.4e-07	2.1767	up	TCTCCCAATCCTTGTACCAGT	gene-tmie;gene-LOC127521793;gene-alkbh1;gene-lman2;gene-LOC127495874;gene-tubb2;gene-c19h6orf136;gene-prox3;gene-LOC127510170;gene-muc3a;gene-scamp5a;gene-myb;gene-rhbdd1;gene-naalad2;gene-hs6st1a;gene-tert;gene-frem3;gene-cldn33b;gene-cd63;gene-pcnx4;gene-rasl11a;gene-LOC127523033;gene-nectin3b	tmie;LOC127521793;alkbh1;lman2;LOC127495874;tubb2;c19h6orf136;prox3;LOC127510170;muc3a;scamp5a;myb;rhbdd1;naalad2;hs6st1a;tert;frem3;cldn33b;cd63;pcnx4;rasl11a;LOC127523033;nectin3b
ssa-miR-203b-3p	1049.29	56.47	436.92	107.3	58.33	78.52	0.000356252	0.00645796	-2.46795	down	TGAAATGTTTAGGACCACTCG
ssa-miR-462b-5p	3536.83	2231.35	3002.21	4633.71	7217.01	4909.53	0.00204444	0.0238886	1.04511	up	TAACGGAACCCATAAAGCAGCTG	gene-LOC127496309;gene-casr;gene-LOC127510948	LOC127496309;casr;LOC127510948
ssa-miR-725-3p	1455.69	57.72	560.87	132.18	97.31	89.9	0.000496177	0.00838348	-2.51406	down	TTCAGTCATTGTTTCTGGTAGT	gene-klf4;gene-LOC127507288;gene-LOC127504119;gene-LOC127510062;gene-zgc:101569;gene-dtnbp1a;gene-scfd2;gene-hps3;gene-mapkap1;gene-si:ch211-212k18.15;gene-ramp1;gene-knstrn;gene-cmbl;gene-LOC127515757;gene-pfdn6;gene-casp8ap2;gene-mitd1;gene-LOC127509705;gene-LOC127520637;gene-LOC127520223;gene-asmt;gene-LOC127508431;gene-LOC127512139;gene-fhl1a	klf4;LOC127507288;LOC127504119;LOC127510062;None;dtnbp1a;scfd2;hps3;mapkap1;None;ramp1;knstrn;cmbl;LOC127515757;pfdn6;casp8ap2;mitd1;LOC127509705;LOC127520637;LOC127520223;asmt;LOC127508431;LOC127512139;fhl1a
ssa-miR-731-5p	113.95	55.81	98.91	192.93	315.33	217.57	9.59e-05	0.00256427	1.54634	up	AATGACACGTTTTCTCCCGGATT	gene-tmem230b;gene-gngt1;gene-LOC127499573;gene-LOC127520310;gene-ptprz1a;gene-LOC127523257;gene-gcn1;gene-pomgnt1;gene-btg4;gene-ccndx;gene-adcy2b;gene-ddx1;gene-aph1b;gene-mettl25b	tmem230b;gngt1;LOC127499573;LOC127520310;ptprz1a;LOC127523257;gcn1;pomgnt1;btg4;ccndx;adcy2b;ddx1;aph1b;mettl25b
ssc-miR-133b	540.72	695.22	557.52	125.63	162.78	290.71	0.000160758	0.00374182	-1.51151	down	TTTGGTCCCCTTCAACCAGCTAT	gene-sec61a1l;gene-rereb;gene-LOC127520004;gene-klhl14;gene-emx1;gene-LOC127494617;gene-pcdh11;gene-LOC127508534;gene-LOC127494246;gene-selenol;gene-dlx1a;gene-lcmt2;gene-col6a2;gene-LOC127517260;gene-si:dkey-6n6.1;gene-LOC127508536;gene-col11a2;gene-calm3b;gene-rab5c;gene-tbck;gene-LOC127501448;gene-sh3d19;gene-aasdhppt;gene-nalcn;gene-LOC127508535;gene-zc2hc1a;gene-LOC127508537;gene-fzd1;gene-L…	sec61a1l;rereb;LOC127520004;klhl14;emx1;LOC127494617;pcdh11;LOC127508534;LOC127494246;selenol;dlx1a;lcmt2;col6a2;LOC127517260;None;LOC127508536;col11a2;calm3b;rab5c;tbck;LOC127501448;sh3d19;aasdhppt;nalcn;LOC127508535;zc2hc1a;LOC127508537;fzd1;LOC127517111;None;LOC127517615;cpeb4b;nif3l1
ssc-miR-145-5p	81.05	146.05	88.19	34.76	43.61	44.8	0.0023737	0.0258523	-1.25366	down	GTCCAGTTTTCCCAGGAATCCCTT	gene-ptrhd1;gene-slc25a10b;gene-kcnh5b;gene-ankar;gene-tspan9b;gene-cdc73;gene-mipepa;gene-zgc:162872;gene-alg1;gene-hif1al;gene-mpp3b;gene-itgb7;gene-adgra2;gene-LOC127522179;gene-tdo2a;gene-unc13d;gene-LOC127514868;gene-lpar4;gene-gsk3ba;gene-mkxa;gene-LOC127512734;gene-inka1a;gene-col4a3;gene-sptbn1;gene-tinf2;gene-ptpn9a;gene-eno3;gene-brpf1;gene-zgc:174906;gene-dok6;gene-prkdc;gene-capga;gen…	ptrhd1;slc25a10b;kcnh5b;ankar;tspan9b;cdc73;mipepa;None;alg1;hif1al;mpp3b;itgb7;adgra2;LOC127522179;tdo2a;unc13d;LOC127514868;lpar4;gsk3ba;mkxa;LOC127512734;inka1a;col4a3;sptbn1;tinf2;ptpn9a;eno3;brpf1;None;dok6;prkdc;capga;LOC127498575;col5a3b;col8a2;None;hexim1;alkbh8;LOC127504438;LOC127508644;None;cntnap1;qrich1;col5a1;None;celsr3;LOC127511455;klhl32;col27a1b;sema4c;plek;guca1g;ttc19;srsf6a;c1…
ssc-miR-206	6032.13	8825.2	9028	1703.05	1621.95	3675.91	8.44e-05	0.00235005	-1.65437	down	TGGAATGTAAGGAAGTGTGTGA	gene-rpusd1;gene-LOC127503379;gene-phospho1;gene-LOC127502667;gene-LOC127512881;gene-LOC127503378;gene-LOC127513613;gene-LOC127521882;gene-dapk3;gene-LOC127515911;gene-tagln2	rpusd1;LOC127503379;phospho1;LOC127502667;LOC127512881;LOC127503378;LOC127513613;LOC127521882;dapk3;LOC127515911;tagln2
str-miR-1-3p	310.92	568.62	546.91	82.21	76.55	239.61	0.000608947	0.00984437	-1.72384	down	TGGAATGTAAAGAAGTATGCA	gene-si:dkey-57a22.14	None
tgu-miR-133-3p	540.58	694.48	556.95	125.03	163.48	290.61	0.000160177	0.00374182	-1.51053	down	TTTGGTCCCCTTCAACCAGCT	gene-nif3l1;gene-fzd1;gene-LOC127508537;gene-LOC127517615;gene-pcdh11;gene-LOC127494617;gene-klhl14;gene-lcmt2;gene-col6a2;gene-selenol;gene-dlx1a;gene-LOC127508534;gene-LOC127501448;gene-col11a2;gene-LOC127508536	nif3l1;fzd1;LOC127508537;LOC127517615;pcdh11;LOC127494617;klhl14;lcmt2;col6a2;selenol;dlx1a;LOC127508534;LOC127501448;col11a2;LOC127508536
tgu-miR-142-3p	1497.85	1089.03	1436.91	2702.37	4351.83	2136.48	0.00026777	0.00516204	1.28997	up	GTAGTGTTTCCTACTTTATGGA	gene-LOC127507389;gene-nr2f6a	LOC127507389;nr2f6a
tgu-miR-142-5p	597.45	526.52	481.67	788.46	1432.94	845.76	0.00361299	0.0355852	1.03552	up	CCCATAAAGTAGAAAGCACT	gene-LOC127509943	LOC127509943
tgu-miR-196	359.96	384.7	480.52	130.77	108.8	200.29	0.000604163	0.00984437	-1.35753	down	TAGGTAGTTTCATGTTGTTG	gene-rce1a	rce1a
tni-miR-142b	596.91	525.76	480.83	787.15	1429.16	844.93	0.00371654	0.0362397	1.03474	up	CATAAAGTAGAAAGCACTACTA
tni-miR-204b	611.28	340.45	904.06	88.15	57.21	95.18	8.56e-10	2.59e-07	-2.82393	down	TTCCCTTTGTTATCCTATGCCT	gene-dut;gene-comta;gene-dis3l;gene-LOC127502872;gene-myh14;gene-peli3;gene-cbx7a;gene-psmc3;gene-rsph10b;gene-zmp:0000000760;gene-snx11;gene-si:dkey-68o6.5;gene-col8a1a;gene-si:ch211-214j24.14;gene-irx4a;gene-LOC127500717;gene-twist1a;gene-dbi;gene-LOC127500907;gene-utp15;gene-tbc1d4	dut;comta;dis3l;LOC127502872;myh14;peli3;cbx7a;psmc3;rsph10b;None;snx11;None;col8a1a;None;irx4a;LOC127500717;twist1a;dbi;LOC127500907;utp15;tbc1d4
tur-miR-10-5p	268.83	301.74	441.57	90.77	77.12	89.7	1.94e-06	0.000201285	-1.86815	down	CACCCTGTAGATCCGAATTTGT	gene-LOC127501969;gene-ube2e1;gene-LOC127497498;gene-gsap;gene-nlgn4xb;gene-lrrc74b;gene-efnb2a;gene-spop;gene-si:ch211-200p22.4;gene-sf3b4;gene-gsto2;gene-LOC127518125;gene-LOC127525673;gene-swap70b;gene-crim1	LOC127501969;ube2e1;LOC127497498;gsap;nlgn4xb;lrrc74b;efnb2a;spop;None;sf3b4;gsto2;LOC127518125;LOC127525673;swap70b;crim1
xla-miR-10a-5p	771.33	946.78	1195.86	482.58	306.36	403.69	0.00206714	0.0238886	-1.17452	down	TACCCTGTAGATCCGAATTTGTGT	gene-srsf1b;gene-gsap;gene-lrrc74b;gene-LOC127515906;gene-ppifb;gene-brd8b;gene-LOC127505092;gene-lbhl;gene-LOC127501969;gene-LOC127497518;gene-capsla;gene-psma2a;gene-LOC127496019;gene-LOC127497498;gene-dhx34;gene-irx5b;gene-itga6l;gene-roraa;gene-ipo13b;gene-mb21d2;gene-LOC127500214;gene-tbpl2;gene-LOC127516260;gene-crim1;gene-mfsd14ba;gene-efnb2a;gene-nup54;gene-LOC127509808;gene-LOC127502021;…	srsf1b;gsap;lrrc74b;LOC127515906;ppifb;brd8b;LOC127505092;lbhl;LOC127501969;LOC127497518;capsla;psma2a;LOC127496019;LOC127497498;dhx34;irx5b;itga6l;roraa;ipo13b;mb21d2;LOC127500214;tbpl2;LOC127516260;crim1;mfsd14ba;efnb2a;nup54;LOC127509808;LOC127502021;gramd1c;nectin3a;spop
xtr-miR-10c	98.42	124.37	151.97	49.77	31.69	49.76	0.000953647	0.0138484	-1.39689	down	CACCCTGTAGAATCGAATTTGT	gene-piwil2	piwil2
xtr-miR-133d	239.13	241.15	232.11	52.09	69.26	135.73	0.0015865	0.0207012	-1.34456	down	TTGGTCCCCTTCAACCAGCCGC	gene-kansl1b;gene-vldlr;gene-pkig;gene-usp25;gene-eif3s10;gene-gigyf1a;gene-cnnm2a;gene-LOC127505700;gene-LOC127524734;gene-ube2ql1;gene-gyg1b;gene-slc2a9l1;gene-frs2a;gene-acsl3a;gene-LOC127516138;gene-col6a2;gene-col5a1;gene-ppm1nb;gene-dnaja1;gene-tnrc6ba;gene-LOC127494617;gene-dpm3;gene-pcdh11;gene-LOC127504368;gene-eef2b;gene-ptprub;gene-tfap4;gene-LOC127521009;gene-LOC127500188;gene-col17a1…	kansl1b;vldlr;pkig;usp25;eif3s10;gigyf1a;cnnm2a;LOC127505700;LOC127524734;ube2ql1;gyg1b;slc2a9l1;frs2a;acsl3a;LOC127516138;col6a2;col5a1;ppm1nb;dnaja1;tnrc6ba;LOC127494617;dpm3;pcdh11;LOC127504368;eef2b;ptprub;tfap4;LOC127521009;LOC127500188;col17a1b;rgs12a;nfasca;mafbb;LOC127516621;None;ccdc187;aggf1;actmap;LOC127521422;avpr2ab;cpamd8;mlpha;None;wfdc1;col28a2a;LOC127499522;wnt16;LOC127510918;mtm…
xtr-miR-142-5p	596.91	525.66	480.68	786.64	1428.6	844.93	0.00379407	0.0365878	1.03449	up	CATAAAGTAGAAAGCACTAC
xtr-miR-143	1392.49	1687.12	1555.63	506.66	723.62	801.68	0.00145388	0.0194821	-1.08352	down	TGAGATGAAGCACTGTAGCTCG	gene-smim13;gene-gps1;gene-nocta;gene-LOC127498303;gene-gjb10;gene-emc4;gene-psmd4b;gene-snrnp48;gene-lhx1a;gene-glg1a;gene-mdga2a;gene-LOC127520011;gene-LOC127520008;gene-zbtb45;gene-glg1b;gene-elapor2b;gene-LOC127520004;gene-alk;gene-ftr92;gene-LOC127508231;gene-ufd1l;gene-cep19;gene-LOC127504872;gene-emp3b;gene-rps6kb1b;gene-ripor3;gene-xcr1b.3;gene-coq2;gene-gpr84;gene-cep152;gene-slc22a31;ge…	smim13;gps1;nocta;LOC127498303;gjb10;emc4;psmd4b;snrnp48;lhx1a;glg1a;mdga2a;LOC127520011;LOC127520008;zbtb45;glg1b;elapor2b;LOC127520004;alk;ftr92;LOC127508231;ufd1l;cep19;LOC127504872;emp3b;rps6kb1b;ripor3;xcr1b.3;coq2;gpr84;cep152;slc22a31;ano10b;hp1bp3;xpo6;cmbl;igfbp1b;c17h14orf28
xtr-miR-150	22.27	11.81	22.32	97.12	107.12	69.94	3.87e-08	4.46e-06	2.397	up	TCTCCCAACCCTTGTACCAGAG	gene-LOC127505191;gene-LOC127513290;gene-LOC127510201;gene-LOC127501467;gene-bptf;gene-cldn33b;gene-fzr1b;gene-polr3gla;gene-LOC127505326;gene-cd63;gene-psmd11a;gene-gcn1;gene-spp2;gene-ostf1;gene-mctp2b;gene-gpsm1b;gene-LOC127509940;gene-sptssa;gene-LOC127523033;gene-LOC127497329;gene-tecpr1a;gene-nectin3b;gene-arl11;gene-LOC127497060;gene-tubb2;gene-LOC127504297;gene-slc2a3b;gene-LOC127510170;g…	LOC127505191;LOC127513290;LOC127510201;LOC127501467;bptf;cldn33b;fzr1b;polr3gla;LOC127505326;cd63;psmd11a;gcn1;spp2;ostf1;mctp2b;gpsm1b;LOC127509940;sptssa;LOC127523033;LOC127497329;tecpr1a;nectin3b;arl11;LOC127497060;tubb2;LOC127504297;slc2a3b;LOC127510170;actr2a;raver2;myb;scamp5a;mfsd9;puraa;sash1a;LOC127508722;rnf25
xtr-miR-196b	181.37	188.04	243.5	52.59	47.67	86.59	7.29e-05	0.00227081	-1.59443	down	TAGGTAGTTTTATGTTGTTGG
