# Supplementary material for: Plasma Exosomes Associated with Growth Divergence in High-Density Cultured Grass Carp (Ctenopharyngodon idella): miRNA-Protein Profiling Reveals Cross-Tissue Communication Networks
Source: Int J Mol Sci. 2026 Jul 6;27(13):6059. doi: 10.3390/ijms27136059 (PMC13361329; doi:10.3390/ijms27136059)
Supplement: Supplementary file 1 [file ijms-27-06059-s001.zip › Table S4 Coordinated expression of 26 miRNAs between plasma exosomes and brain, liver, and muscle tissues in grass carp.xlsx]

## Sheet: brain 143 miRNAs
miRNA	sequence	L1B_CPM	L2B_CPM	L3B_CPM	L4B_CPM	S1B_CPM	S2B_CPM	S3B_CPM	logFC	logCPM	ttest_pvalue	Target	Symbol
abu-miR-150	ACTCCCAATCCTTGTACCAGTG	0.00569122	0	0.00210997	0.00344811	0.00113545	0.00319197	0.00252903	0.338165	-7.51121	0.712568	gene-abhd5a;gene-cenpt;gene-hs6st1a;gene-prox3;gene-kars1;gene-rem2;gene-tmie;gene-tert;gene-rhbdd1;gene-LOC127521793;gene-cldn33b;gene-snx1b;gene-pcnx4;gene-fan1;gene-tmc1	abhd5a;cenpt;hs6st1a;prox3;kars1;rem2;tmie;tert;rhbdd1;LOC127521793;cldn33b;snx1b;pcnx4;fan1;tmc1
abu-miR-731-5p	AATGACACGTTTTCTCCCGGATTG	2.00046	1.72341	1.87576	2.50161	1.50333	1.66621	1.46431	0.390888	0.865594	0.0591349	gene-LOC127499573;gene-gcn1;gene-btg4;gene-LOC127509951;gene-gngt1;gene-ptprz1a;gene-gsk3ab;gene-tmem230b;gene-cep104;gene-LOC127520310;gene-mettl25b;gene-ddx1;gene-adcy2b;gene-ccndx;gene-paip2b	LOC127499573;gcn1;btg4;LOC127509951;gngt1;ptprz1a;gsk3ab;tmem230b;cep104;LOC127520310;mettl25b;ddx1;adcy2b;ccndx;paip2b
aca-miR-142-3p	TGTAGTGTTTCCTACTTTATG	1.42992	0.985996	1.64155	2.29472	2.64219	1.22731	1.14059	-0.0730045	0.701447	0.891818	gene-oser1	oser1
aca-miR-451-3p	TAGTAATGGTAAGGGTTCT	0.113824	0.101377	0.061189	0.060342	0.0715332	0.0526675	0.0303483	0.7108	-3.77249	0.132693
ami-miR-145-5p	GTCCAGTTTTCCCAGGAATCC	0.351433	0.311075	0.413553	0.662037	0.390594	0.362288	0.331303	0.264898	-1.30062	0.425658	gene-galr1b;gene-tpi1a;gene-col4a3;gene-rbbp5;gene-oafa;gene-eno3;gene-LOC127522586;gene-ttc19;gene-LOC127506238;gene-si:dkeyp-82a1.6;gene-LOC127501700;gene-ppwd1;gene-si:dkey-61l1.4;gene-LOC127513167;gene-ptrhd1;gene-cfap161;gene-slc25a10b;gene-rab11fip4b;gene-ndufs4;gene-ppp1r9ba;gene-hnrnpaba;gene-dpysl2b;gene-psmc6;gene-LOC127510143;gene-LOC127503443;gene-cdc73;gene-LOC127509918;gene-LOC12751…	galr1b;tpi1a;col4a3;rbbp5;oafa;eno3;LOC127522586;ttc19;LOC127506238;None;LOC127501700;ppwd1;None;LOC127513167;ptrhd1;cfap161;slc25a10b;rab11fip4b;ndufs4;ppp1r9ba;hnrnpaba;dpysl2b;psmc6;LOC127510143;LOC127503443;cdc73;LOC127509918;LOC127511455;asb18;LOC127509913;hoxb1b;slc6a2;LOC127503614;ndor1;col27a1b;LOC127508644;LOC127512734;LOC127505202;cfap74
ami-miR-203-3p	GTGAAATGTTTAGGACCACTT	0.0782543	0.197199	0.124488	0.0637901	1.25467	0.0622434	0.0316128	-1.9536	-1.92714	0.494781	gene-soul4	soul4
asu-miR-133-3p	ATTGGTCCCCTTCAACCAGCTA	0.00284561	0.00138873	0	0.00344811	0.00113545	0.00478795	0.00379354	-0.57699	-7.52112	0.381493	gene-aasdhppt;gene-anxa4;gene-si:dkey-172j4.3;gene-kcnc4;gene-pcdh11;gene-LOC127494617;gene-nif3l1;gene-klhl14;gene-fzd1;gene-nifk;gene-LOC127524515;gene-lcmt2;gene-col6a2;gene-selenol;gene-dlx1a;gene-fitm1l;gene-tbck;gene-LOC127517615;gene-nalcn;gene-rab5c	aasdhppt;anxa4;None;kcnc4;pcdh11;LOC127494617;nif3l1;klhl14;fzd1;nifk;LOC127524515;lcmt2;col6a2;selenol;dlx1a;fitm1l;tbck;LOC127517615;nalcn;rab5c
bfl-miR-133	TGGTCCCCTTCAACCAGCTGTA	0.355701	0.209698	0.206777	0.213783	0.457585	0.317601	0.227612	-0.438477	-1.7994	0.328553	gene-adam15;gene-LOC127521436;gene-rassf10b;gene-si:ch211-196i2.1;gene-cped1;gene-nedd9;gene-col15a1b;gene-kansl3;gene-brf1b;gene-ncoa3;gene-LOC127499703;gene-LOC127499582;gene-LOC127514905;gene-atn1;gene-ppic;gene-eif4e2rs1;gene-nif3l1;gene-lhfpl4b;gene-fynb;gene-LOC127508515;gene-LOC127518989;gene-sh3d19;gene-LOC127516550;gene-atoh1b;gene-gyg1b;gene-LOC127504095;gene-LOC127507383;gene-LOC127517…	adam15;LOC127521436;rassf10b;None;cped1;nedd9;col15a1b;kansl3;brf1b;ncoa3;LOC127499703;LOC127499582;LOC127514905;atn1;ppic;eif4e2rs1;nif3l1;lhfpl4b;fynb;LOC127508515;LOC127518989;sh3d19;LOC127516550;atoh1b;gyg1b;LOC127504095;LOC127507383;LOC127517995;pcdh11;plxnb1b;LOC127494617;pik3r3b;f9a;plxna4;gmeb2;None;septin8a;tmem108;ak3;rgs12a;prrc2a;LOC127500180;nos1;apba1a;onecut2;LOC127504085;wdr43;fam…
bta-miR-142-3p	AGTGTTTCCTACTTTATGGATG	0.769738	0.587431	0.879856	1.29132	1.49198	0.673505	0.662605	-0.0965957	-0.134411	0.858001	gene-LOC127507389;gene-erg28;gene-usp18	LOC127507389;erg28;usp18
bta-miR-150	TCTCCCAACCCTTGTACCAGTGT	0.00569122	0	0	0	0	0	0	3.26997	-8.0522	0.391002	gene-hs6st1a;gene-rnf25;gene-brat1;gene-fzr1b;gene-col28a2b;gene-ctbp2a;gene-crybb1l2;gene-si:ch211-26b3.4;gene-edc4;gene-slc2a2;gene-eftud2;gene-zgpat;gene-adamts13;gene-nectin3b;gene-LOC127497329;gene-fgf22;gene-LOC127510170;gene-tecpr1a;gene-ece1;gene-lysmd3;gene-snx1b;gene-LOC127509457;gene-slc2a3b;gene-gpsm1b;gene-slc6a7;gene-LOC127514624;gene-LOC127523033;gene-LOC127500843;gene-herpud1;gene…	hs6st1a;rnf25;brat1;fzr1b;col28a2b;ctbp2a;crybb1l2;None;edc4;slc2a2;eftud2;zgpat;adamts13;nectin3b;LOC127497329;fgf22;LOC127510170;tecpr1a;ece1;lysmd3;snx1b;LOC127509457;slc2a3b;gpsm1b;slc6a7;LOC127514624;LOC127523033;LOC127500843;herpud1;tchp;ptgir;tmem243b;prox3;acsf3;LOC127513290;LOC127522592;cd79a;rest;spns3;chd9;slc44a1b;ywhabl;LOC127519137;lrp3;ostf1;LOC127515975;rasl11a;klhl20;LOC127513158…
ccr-miR-10c	TACCCTGTAGATCCGGATTTGTG	0.138012	0.169425	0.107608	0.1362	1.63391	0.169174	0.376825	-2.39665	-1.34285	0.326964	gene-fgf2;gene-crbn;gene-psma2b;gene-alg11;gene-ankrd13c;gene-LOC127518125;gene-roraa;gene-col11a1a;gene-ipo13b;gene-kbtbd12;gene-gsap;gene-COX1;gene-LOC127500214;gene-tbpl2;gene-lrrc74b;gene-LOC127515906;gene-odam;gene-slc16a6b;gene-crim1;gene-ela3l;gene-mfsd14ba;gene-efnb2a;gene-LOC127497518;gene-capsla;gene-dlx5a;gene-smfn;gene-LOC127509808;gene-s100z;gene-LOC127502021;gene-taf2;gene-psma2a;ge…	fgf2;crbn;psma2b;alg11;ankrd13c;LOC127518125;roraa;col11a1a;ipo13b;kbtbd12;gsap;COX1;LOC127500214;tbpl2;lrrc74b;LOC127515906;odam;slc16a6b;crim1;ela3l;mfsd14ba;efnb2a;LOC127497518;capsla;dlx5a;smfn;LOC127509808;s100z;LOC127502021;taf2;psma2a;cactin;None;LOC127497498;LOC127507145;dhx34;scinlb;gsto2;tram1;gjc2;LOC127506143;spop
ccr-miR-142-5p	CATAAAGTAGACAGCACTACT	0.173582	0.159704	0.158247	0.286193	0.364479	0.140447	0.120129	-0.101826	-2.29701	0.880474
cel-miR-1-3p	TGGAATGTAAAGAAGTATGTA	0.510787	0.429117	0.360804	0.360328	0.501868	0.684677	0.450167	-0.392046	-1.07659	0.19989
cfa-miR-142	CCCATAAAGTAGAAAGCACTA	0.497982	0.373567	0.487402	0.67583	0.88792	0.376652	0.289574	-0.0273445	-0.955351	0.965689	gene-LOC127509943	LOC127509943
cgr-miR-142-3p	GTAGTGTTTCCTACTTTATGG	1.42992	0.985996	1.64155	2.29472	2.64219	1.22731	1.14059	-0.0730045	0.701447	0.891818	gene-LOC127507389	LOC127507389
cgr-miR-205	TCCTTCATTCCACCGGAGT	0.0128052	0.177757	0.0358694	0.0120684	2.02905	0.0223438	0.0177032	-3.52615	-1.58123	0.446173	gene-LOC127512276;gene-tfa;gene-pgm5;gene-pla2r1;gene-gpn1;gene-mtfr2;gene-fam8a1b;gene-LOC127509383;gene-agtpbp1;gene-rxrgb;gene-LOC127512275;gene-LOC127513644;gene-LOC127517299;gene-myo10;gene-LOC127522707	LOC127512276;tfa;pgm5;pla2r1;gpn1;mtfr2;fam8a1b;LOC127509383;agtpbp1;rxrgb;LOC127512275;LOC127513644;LOC127517299;myo10;LOC127522707
cin-miR-1-3p	TGGAATGTAAAGAAGTATGCGT	0.0526438	0.0541603	0.0379794	0.0344811	0.0545015	0.0734153	0.0556386	-0.430914	-4.18707	0.102715	gene-si:dkey-57a22.14	None
cli-miR-133c-3p	TTTGGTCCCCTTCAACCAGCTGC	0.0526438	0.030552	0.0168797	0.0172406	0.0567724	0.0622434	0.0303483	-0.737348	-4.59715	0.182439	gene-cpeb4b;gene-LOC127524515;gene-LOC127517615;gene-dnajc9;gene-si:dkey-172j4.3;gene-fzd1;gene-LOC127517111;gene-LOC127508537;gene-celsr2;gene-nif3l1;gene-xpr1b;gene-gne;gene-LOC127508535;gene-nalcn;gene-aasdhppt;gene-sh3d19;gene-LOC127502994;gene-tmtc1;gene-LOC127505229;gene-usp33;gene-col11a2;gene-LOC127521009;gene-LOC127508536;gene-si:dkey-6n6.1;gene-LOC127519259;gene-rgs12a;gene-nfasca;gene-…	cpeb4b;LOC127524515;LOC127517615;dnajc9;None;fzd1;LOC127517111;LOC127508537;celsr2;nif3l1;xpr1b;gne;LOC127508535;nalcn;aasdhppt;sh3d19;LOC127502994;tmtc1;LOC127505229;usp33;col11a2;LOC127521009;LOC127508536;None;LOC127519259;rgs12a;nfasca;ptprfa;LOC127517260;LOC127501448;aggf1;ercc5;gyg1b;sec61a1l;col6a2;dlx1a;selenol;LOC127494246;LOC127508534;LOC127494617;pcdh11;emx1;klhl14;rereb
cli-miR-142-3p	TAGTGTTTCCTACTTTATGGA	1.42992	0.985996	1.64155	2.29472	2.64219	1.22731	1.14059	-0.0730045	0.701447	0.891818	gene-LOC127515632;gene-LOC127507389	LOC127515632;LOC127507389
cli-miR-1b-3p	TGGAATGTTAAGAAGTATGTATT	0.00284561	0.00138873	0	0.00172406	0	0	0	3.27943	-8.04766	0.0845804
cpi-miR-133a-3p	TTTGGTCCCCTTCAACCAGCTGT	0.355701	0.209698	0.208887	0.213783	0.457585	0.319197	0.227612	-0.437712	-1.79676	0.327954	gene-LOC127508536;gene-LOC127519259;gene-si:dkey-6n6.1;gene-nfasca;gene-LOC127517260;gene-ptprfa;gene-aggf1;gene-fbxl5;gene-rab5c;gene-tbck;gene-cep112;gene-cps1;gene-gyg1b;gene-epb41l5;gene-ccni2;gene-aqp11;gene-sec61a1l;gene-selenol;gene-dlx1a;gene-col6a2;gene-LOC127508534;gene-LOC127494246;gene-klhl14;gene-emx1;gene-LOC127494617;gene-pcdh11;gene-rereb;gene-LOC127524515;gene-cpeb4b;gene-dnajc9;…	LOC127508536;LOC127519259;None;nfasca;LOC127517260;ptprfa;aggf1;fbxl5;rab5c;tbck;cep112;cps1;gyg1b;epb41l5;ccni2;aqp11;sec61a1l;selenol;dlx1a;col6a2;LOC127508534;LOC127494246;klhl14;emx1;LOC127494617;pcdh11;rereb;LOC127524515;cpeb4b;dnajc9;LOC127517615;cped1;None;LOC127508537;LOC127517111;fzd1;xpr1b;nif3l1;tex264a;LOC127508535;nalcn;c6ast1;sh3d19;aasdhppt;LOC127521930;tmtc1;LOC127505229
cpi-miR-1b-3p	TGGAATGTTAAGAAGTATGTAT	0.00284561	0.00138873	0	0.00172406	0	0	0	3.27943	-8.04766	0.0845804
cpi-miR-203-3p	GTGAAATGTTTAGGACCACTTGA	0.0782543	0.197199	0.124488	0.0637901	1.25467	0.0622434	0.0316128	-1.9536	-1.92714	0.494781	gene-LOC127524009;gene-soul4;gene-slc6a2;gene-LOC127498404;gene-LOC127505814;gene-aaas	LOC127524009;soul4;slc6a2;LOC127498404;LOC127505814;aaas
cpo-miR-10b-5p	TACCCTGTAGAACCGAATTTGTGT	1.83826	1.1943	0.569691	1.1034	5.11973	1.01026	1.93091	-1.1913	0.869911	0.348451	gene-efnb2a;gene-scinlb;gene-ccdc88b;gene-roraa;gene-cracr2aa;gene-LOC127500214;gene-tbpl2;gene-crim1;gene-LOC127501969;gene-vamp4;gene-slc8a2a;gene-spsb3b;gene-LOC127497498;gene-zmp:0000001200;gene-LOC127515906	efnb2a;scinlb;ccdc88b;roraa;cracr2aa;LOC127500214;tbpl2;crim1;LOC127501969;vamp4;slc8a2a;spsb3b;LOC127497498;None;LOC127515906
crm-miR-1-3p	TGGAATGTAAAGAAGTATGT	0.510787	0.429117	0.360804	0.360328	0.501868	0.684677	0.450167	-0.392046	-1.07659	0.19989
cte-miR-1	TGGAATGTAAAGAAGTATGTAG	0.510787	0.429117	0.360804	0.360328	0.501868	0.684677	0.450167	-0.392046	-1.07659	0.19989
dma-miR-10a	ACCCTGTAGATCCGAATTTGTGTA	0.0967508	0.0541603	0.0464193	0.0706863	0.769834	0.0670314	0.184619	-2.3414	-2.40914	0.335178	gene-LOC127502021;gene-copa;gene-LOC127523879;gene-LOC127495465;gene-acss1;gene-isl1a;gene-tlnrd1;gene-cntnap1;gene-LOC127524403;gene-LOC127494538;gene-kctd12.2;gene-si:dkey-230p4.1;gene-ipo8;gene-mst1ra;gene-LOC127509887;gene-crim1;gene-tbpl2;gene-LOC127500214;gene-psma2a;gene-phldb1a;gene-capsla;gene-tlcd4a;gene-LOC127518839;gene-vps29;gene-chst3a;gene-akt2l;gene-slc25a43;gene-mrpl39;gene-fgf2;…	LOC127502021;copa;LOC127523879;LOC127495465;acss1;isl1a;tlnrd1;cntnap1;LOC127524403;LOC127494538;kctd12.2;None;ipo8;mst1ra;LOC127509887;crim1;tbpl2;LOC127500214;psma2a;phldb1a;capsla;tlcd4a;LOC127518839;vps29;chst3a;akt2l;slc25a43;mrpl39;fgf2;rab11bb;LOC127520214;snrpd3
dme-miR-1-3p	TGGAATGTAAAGAAGTATGGAG	0.0526438	0.0541603	0.0379794	0.0344811	0.0545015	0.0734153	0.0556386	-0.430914	-4.18707	0.102715
dme-miR-10-5p	ACCCTGTAGATCCGAATTTGTT	0.184965	0.159704	0.143478	0.167233	1.63845	0.196306	0.361651	-2.15878	-1.28145	0.338567	gene-LOC127500214;gene-ipo13b;gene-gsap;gene-vps29;gene-LOC127497498;gene-si:dkey-33i11.1	LOC127500214;ipo13b;gsap;vps29;LOC127497498;None
dme-miR-133-3p	TTGGTCCCCTTCAACCAGCTGT	0.355701	0.209698	0.208887	0.213783	0.457585	0.319197	0.227612	-0.437712	-1.79676	0.327954	gene-LOC127499582;gene-pcdh11;gene-LOC127494617;gene-LOC127514204;gene-ppm1nb;gene-ppih;gene-LOC127503572;gene-col6a2;gene-lcmt2;gene-ccdc85a;gene-frs2a;gene-frem2b;gene-LOC127521436;gene-kansl3;gene-gyg1b;gene-ccni2;gene-aqp11;gene-cnnm2a;gene-rgs3a;gene-smarca2;gene-barx1;gene-kdm2ba;gene-znf76;gene-rfx4;gene-hars;gene-chid1;gene-rusc2;gene-btbd8;gene-atrnl1b;gene-cpamd8;gene-avpr2ab;gene-LOC12…	LOC127499582;pcdh11;LOC127494617;LOC127514204;ppm1nb;ppih;LOC127503572;col6a2;lcmt2;ccdc85a;frs2a;frem2b;LOC127521436;kansl3;gyg1b;ccni2;aqp11;cnnm2a;rgs3a;smarca2;barx1;kdm2ba;znf76;rfx4;hars;chid1;rusc2;btbd8;atrnl1b;cpamd8;avpr2ab;LOC127520935;calm3b;aggf1;ccdc187;atrx;tbck;mafbb;brf1b;kctd12.2;rgs12a;None;jarid2a;ptprfa;LOC127521009;tfap4;ccdc102a;six5;rin3;capgb;None;pdcd11;LOC127512025;LOC1…
dno-miR-196c-5p	TAGGTAGTTTCATGTTGTTGGC	0	0.00138873	0	0.00172406	0.0022709	0.00319197	0	-0.968684	-7.90268	0.39634	gene-psmb7;gene-map3k12;gene-LOC127498277;gene-LOC127498301;gene-asb7;gene-LOC127518754;gene-rce1a;gene-si:ch211-45c16.2;gene-dtnbp1b	psmb7;map3k12;LOC127498277;LOC127498301;asb7;LOC127518754;rce1a;None;dtnbp1b
dps-miR-10	ACCCTGTAGATCCGAATTTGT	0.184965	0.159704	0.143478	0.167233	1.63845	0.196306	0.361651	-2.15878	-1.28145	0.338567	gene-LOC127494538;gene-ipo13b;gene-LOC127497498;gene-vps29	LOC127494538;ipo13b;LOC127497498;vps29
dre-miR-10a-5p	TACCCTGTAGATCCGAATTTGT	0.293098	0.227751	0.196227	0.25516	2.55589	0.308025	0.576618	-2.23744	-0.656498	0.330329	gene-srsf1b;gene-gsap;gene-lrrc74b;gene-LOC127501969;gene-LOC127497498;gene-roraa;gene-LOC127518125;gene-crim1;gene-LOC127525673;gene-efnb2a	srsf1b;gsap;lrrc74b;LOC127501969;LOC127497498;roraa;LOC127518125;crim1;LOC127525673;efnb2a
dre-miR-10c-5p	TACCCTGTAGATCCGGATTTGT	0.138012	0.169425	0.107608	0.1362	1.63391	0.169174	0.376825	-2.39665	-1.34285	0.326964	gene-gsap;gene-psma2b;gene-LOC127511522;gene-LOC127494290;gene-odam;gene-slc16a6b;gene-lrrc74b;gene-capsla;gene-smfn;gene-s100z;gene-psma2a;gene-LOC127497498;gene-LOC127507145;gene-LOC127504518;gene-alg11;gene-LOC127518125;gene-roraa;gene-col11a1a;gene-ipo13b;gene-kbtbd12;gene-crim1;gene-tbpl2;gene-LOC127500240;gene-LOC127514736;gene-LOC127509808;gene-mfsd14ba;gene-gjc2;gene-scinlb	gsap;psma2b;LOC127511522;LOC127494290;odam;slc16a6b;lrrc74b;capsla;smfn;s100z;psma2a;LOC127497498;LOC127507145;LOC127504518;alg11;LOC127518125;roraa;col11a1a;ipo13b;kbtbd12;crim1;tbpl2;LOC127500240;LOC127514736;LOC127509808;mfsd14ba;gjc2;scinlb
dre-miR-142b-5p	CATAAAGTAGACAGCACTACTA	0.173582	0.159704	0.158247	0.286193	0.364479	0.140447	0.120129	-0.101826	-2.29701	0.880474
dre-miR-145-5p	GTCCAGTTTTCCCAGGAATCCC	0.351433	0.311075	0.413553	0.662037	0.390594	0.362288	0.331303	0.264898	-1.30062	0.425658	gene-si:dkey-21e13.3;gene-rab11fip4b;gene-LOC127513167;gene-slc6a2;gene-ppwd1;gene-acvr1ba;gene-LOC127503718;gene-col5a2b;gene-znf362b;gene-LOC127509620;gene-timm44;gene-LOC127506238;gene-def6b;gene-cfap161;gene-wdr19;gene-arhgap12a;gene-LOC127503443;gene-inha;gene-psmc6;gene-cfap74;gene-parvaa;gene-LOC127509918;gene-rbbp5;gene-si:ch211-243a20.3;gene-cdc73;gene-ptrhd1;gene-slc25a10b;gene-galr1b;g…	None;rab11fip4b;LOC127513167;slc6a2;ppwd1;acvr1ba;LOC127503718;col5a2b;znf362b;LOC127509620;timm44;LOC127506238;def6b;cfap161;wdr19;arhgap12a;LOC127503443;inha;psmc6;cfap74;parvaa;LOC127509918;rbbp5;None;cdc73;ptrhd1;slc25a10b;galr1b;LOC127514868;LOC127522179;adgra2;gsk3ba;LOC127510143;LOC127512734;LOC127522586;eno3;col4a3;sptbn1;dok6;LOC127508644;col5a3b;LOC127507923;cntnap1;None;dpysl2b;col27a1…
dre-miR-146b	TGAGAACTGAATTCCAAGGGTG	2.52833	2.83161	3.13541	3.78258	2.30382	2.28226	1.63755	0.565117	1.40369	0.0347302	gene-anos1b;gene-si:ch211-105f12.2;gene-rars2;gene-pomk;gene-LOC127499621;gene-ttc19;gene-glod5	anos1b;None;rars2;pomk;LOC127499621;ttc19;glod5
dre-miR-150	TCTCCCAATCCTTGTACCAGTG	4.71945	2.9691	3.31898	3.5688	2.46619	3.15367	2.26095	0.472297	1.68301	0.0814029	gene-npr2;gene-rasl11a;gene-pcnx4;gene-htr2b;gene-nectin3b;gene-LOC127523033;gene-tln2a;gene-rem2;gene-tert;gene-aqp8a.1;gene-fzr1b;gene-si:dkey-45k15.1;gene-frem3;gene-lysmd3;gene-cldn33b;gene-mfng;gene-ccm2l;gene-cdk17;gene-naalad2;gene-zgc:77938;gene-myb;gene-scamp5a;gene-LOC127503766;gene-hspa13;gene-rhbdd1;gene-hs6st1a;gene-alkbh1;gene-lman2;gene-LOC127495874;gene-tubb2;gene-tmie;gene-LOC127…	npr2;rasl11a;pcnx4;htr2b;nectin3b;LOC127523033;tln2a;rem2;tert;aqp8a.1;fzr1b;None;frem3;lysmd3;cldn33b;mfng;ccm2l;cdk17;naalad2;None;myb;scamp5a;LOC127503766;hspa13;rhbdd1;hs6st1a;alkbh1;lman2;LOC127495874;tubb2;tmie;LOC127521793;LOC127510170;trpm5;slc35f6;c19h6orf136;prox3
dre-miR-196b	TAGGTAGTTTCAAGTTGTTGGG	0.00853683	0.00416618	0.0105498	0.00344811	0.0283862	0.00478795	0.00252903	-0.858972	-6.37188	0.59465
dre-miR-203b-3p	GTGAAATGTTCAGGACCACTTG	0.0483754	0.104154	0.0717388	0.0379292	1.48971	0.0590514	0.0391999	-3.00999	-1.89631	0.436085	gene-coro1b;gene-slc6a2;gene-soul4;gene-trim55a;gene-LOC127510569	coro1b;slc6a2;soul4;trim55a;LOC127510569
dre-miR-462	TAACGGAACCCATAATGCAGCT	12.2888	12.8041	10.6363	13.2218	9.80913	11.5661	8.56708	0.294193	3.49484	0.102516	gene-rab1aa	rab1aa
dre-miR-725-3p	TTCAGTCATTGTTTCTAGTAGT	0.0483754	0.243027	0.0801787	0.0241368	0.718738	0.0351117	0.0265548	-1.39265	-2.53963	0.557582	gene-zgc:101569;gene-si:ch211-212k18.15;gene-il12ba;gene-knstrn;gene-pfdn6;gene-timm13;gene-timmdc1;gene-tpra1;gene-LOC127520637;gene-LOC127508431;gene-asmt;gene-pdcd5	None;None;il12ba;knstrn;pfdn6;timm13;timmdc1;tpra1;LOC127520637;LOC127508431;asmt;pdcd5
dre-miR-731	AATGACACGTTTTCTCCCGGATCG	2.09152	1.80118	1.96016	2.6085	1.63504	1.74601	1.51868	0.373129	0.934726	0.0644885	gene-mettl25b;gene-hsd17b8;gene-si:ch211-209a2.2;gene-adcy2b;gene-ccndx;gene-ddx1;gene-afap1l2;gene-LOC127508156;gene-dnmt1;gene-vsx2;gene-LOC127509951;gene-btg4;gene-tmem230b;gene-LOC127501449;gene-cntn5;gene-lamb1b;gene-LOC127499573;gene-gngt1;gene-LOC127520310;gene-ptprz1a	mettl25b;hsd17b8;None;adcy2b;ccndx;ddx1;afap1l2;LOC127508156;dnmt1;vsx2;LOC127509951;btg4;tmem230b;LOC127501449;cntn5;lamb1b;LOC127499573;gngt1;LOC127520310;ptprz1a
efu-miR-133-3p	TTTGGTCCCCTTCAACCAGCTGTA	0.355701	0.209698	0.208887	0.213783	0.457585	0.319197	0.227612	-0.437712	-1.79676	0.327954	gene-dnajc9;gene-fitm1l;gene-LOC127517615;gene-LOC127524515;gene-fzd1;gene-LOC127517111;gene-cped1;gene-si:dkey-172j4.3;gene-aqr;gene-tex264a;gene-nif3l1;gene-xpr1b;gene-colgalt2b;gene-nalcn;gene-dnah12;gene-gne;gene-dmtf1;gene-sh3d19;gene-c6ast1;gene-aasdhppt;gene-tmtc1;gene-zc2hc1a;gene-LOC127502994;gene-zcchc2;gene-plcg1;gene-LOC127505229;gene-mvb12a;gene-LOC127519259;gene-LOC127503495;gene-si…	dnajc9;fitm1l;LOC127517615;LOC127524515;fzd1;LOC127517111;cped1;None;aqr;tex264a;nif3l1;xpr1b;colgalt2b;nalcn;dnah12;gne;dmtf1;sh3d19;c6ast1;aasdhppt;tmtc1;zc2hc1a;LOC127502994;zcchc2;plcg1;LOC127505229;mvb12a;LOC127519259;LOC127503495;None;LOC127507632;ptprfa;aggf1;egln1a;rab5c;calm3b;tbck;ercc5;nfatc1;antxr1a;LOC127510019;sec61a1l;gyg1b;epb41l5;None;aqp11;ccni2;LOC127494246;selenol;dlx1a;lcmt2;…
efu-miR-143	GTCTGAGATGAAGCACTGTAGCTC	249.167	184.319	207.882	262.65	128.22	199.38	218.28	0.312731	7.6944	0.257324	gene-LOC127523799;gene-LOC127521102;gene-nfe2l2a;gene-LOC127518299;gene-polh;gene-LOC127525310;gene-xdh;gene-pkn3;gene-LOC127519820;gene-znf710a;gene-cited4b;gene-LOC127516125;gene-LOC127516086;gene-si:ch73-174h16.4;gene-zgc:112962;gene-tufm;gene-LOC127495587;gene-b4gat1;gene-mettl25;gene-gosr2;gene-LOC127516385;gene-zgc:153659;gene-ascc1;gene-im:7136021;gene-LOC127521105;gene-mfn1b;gene-ankar;ge…	LOC127523799;LOC127521102;nfe2l2a;LOC127518299;polh;LOC127525310;xdh;pkn3;LOC127519820;znf710a;cited4b;LOC127516125;LOC127516086;None;None;tufm;LOC127495587;b4gat1;mettl25;gosr2;LOC127516385;None;ascc1;None;LOC127521105;mfn1b;ankar;coro7;aggf1;LOC127501079;lat;ggcx;fbxo11b;large2;grm8b;pth2rb;brsk1b;sec24a;peli1a;fbxl16;rfx2;myot;bmp1a;LOC127521337;cep85l;LOC127523514;coasy;ciz1a;lancl2;LOC127502…
efu-miR-145	GTCCAGTTTTCCCAGGAATCCCTTA	0.351433	0.311075	0.413553	0.662037	0.390594	0.362288	0.331303	0.264898	-1.30062	0.425658	gene-col27a1b;gene-klhl32;gene-LOC127511455;gene-slain2;gene-celsr3;gene-pcdh1a;gene-gpr151;gene-myh11a;gene-gon4la;gene-clpxb;gene-guca1g;gene-srsf6a;gene-ttc19;gene-plek;gene-rac1a;gene-alkbh8;gene-LOC127508644;gene-LOC127504438;gene-hexim1;gene-si:ch211-127i16.2;gene-col5a3b;gene-col8a2;gene-LOC127498575;gene-capga;gene-prkdc;gene-si:dkey-61l1.4;gene-fkbp2;gene-atp10a;gene-ccdc149b;gene-ahdc1;…	col27a1b;klhl32;LOC127511455;slain2;celsr3;pcdh1a;gpr151;myh11a;gon4la;clpxb;guca1g;srsf6a;ttc19;plek;rac1a;alkbh8;LOC127508644;LOC127504438;hexim1;None;col5a3b;col8a2;LOC127498575;capga;prkdc;None;fkbp2;atp10a;ccdc149b;ahdc1;LOC127517413;col5a1;mical3b;qrich1;cntnap1;None;LOC127512734;cenpe;mkxa;tmem168b;LOC127497641;gsk3ba;LOC127498040;lpar4;ralbp1;dok6;None;LOC127507792;brpf1;eno3;LOC127508903…
efu-miR-206	TGGAATGTAAGGAAGTGTGTGGT	2.19112	2.27057	2.1163	1.59648	2.19709	2.07797	1.2506	0.150003	0.970908	0.588264	gene-rbm15b;gene-arvcfb;gene-LOC127512881;gene-LOC127498213;gene-f8a;gene-LOC127502667;gene-notch2;gene-phospho1;gene-plppr1;gene-ddx21;gene-rpusd1;gene-bbs9;gene-LOC127515911;gene-tagln2;gene-dapk3;gene-aoc2;gene-b3gnt5a;gene-znf410;gene-elavl4;gene-gja2;gene-LOC127505335	rbm15b;arvcfb;LOC127512881;LOC127498213;f8a;LOC127502667;notch2;phospho1;plppr1;ddx21;rpusd1;bbs9;LOC127515911;tagln2;dapk3;aoc2;b3gnt5a;znf410;elavl4;gja2;LOC127505335
efu-miR-211	TTCCCTTTGTCATCCTTTGCCTCGG	0.00142281	0	0	0	0	0	0	1.67257	-8.31458	0.391002	gene-kptn;gene-LOC127500717;gene-kiaa0930;gene-si:ch211-214j24.14;gene-fhdc3;gene-ppp1r15a;gene-luzp2;gene-mphosph8;gene-pomk;gene-hdac8;gene-lingo2b;gene-ascl1a;gene-c1h19orf67;gene-col5a2a;gene-LOC127505211;gene-LOC127494910;gene-fbxo15;gene-cwc15;gene-degs1;gene-cacna2d3a;gene-fip1l1b;gene-col16a1;gene-tbc1d4;gene-LOC127514232;gene-LOC127496652;gene-col4a3;gene-stxbp6l;gene-prss35;gene-LOC1274…	kptn;LOC127500717;kiaa0930;None;fhdc3;ppp1r15a;luzp2;mphosph8;pomk;hdac8;lingo2b;ascl1a;c1h19orf67;col5a2a;LOC127505211;LOC127494910;fbxo15;cwc15;degs1;cacna2d3a;fip1l1b;col16a1;tbc1d4;LOC127514232;LOC127496652;col4a3;stxbp6l;prss35;LOC127497991;smap1;LOC127501320;dars1;None;LOC127496257;gucy2g;pls3;anapc1;None;LOC127498508;tnika;LOC127499457;dbr1;svopa;phactr4b;dgkb;cbsa;kdm1a;LOC127524611;rereb…
efu-miR-223	TGTCAGTTTGTCAAATACCCCAA	0.0469526	0.0666589	0.0358694	0.031033	0.0454179	0.0111719	0.0404644	0.470388	-4.5475	0.391078	gene-mamdc4;gene-txk;gene-crybb3;gene-nsdhl;gene-ggt5a;gene-eci2	mamdc4;txk;crybb3;nsdhl;ggt5a;eci2
gga-miR-10b-5p	TACCCTGTAGAACCGAATTTGT	1.83826	1.1943	0.569691	1.1034	5.11973	1.01026	1.93091	-1.1913	0.869911	0.348451	gene-spsb3b;gene-cracr2aa;gene-roraa	spsb3b;cracr2aa;roraa
gga-miR-133b	TTGGTCCCCTTCAACCAGCTA	0.0184965	0.0138873	0	0.00862028	0.0204381	0.0191518	0.0088516	-0.596655	-5.96539	0.325625	gene-neurl4;gene-nadk2;gene-usp33;gene-c1ql2;gene-vmac;gene-l3mbtl1;gene-dact2;gene-c1qc;gene-serbp1a;gene-ctsf;gene-myoz1b;gene-aasdhppt;gene-LOC127508515;gene-plaa;gene-pparda;gene-wnt16;gene-rpl21;gene-stard13a;gene-mycbp2;gene-rpe65a;gene-LOC127524688;gene-onecut2;gene-ncoa3;gene-nif3l1;gene-cbln14;gene-slc47a1;gene-fzd1;gene-tubgcp2;gene-edrf1;gene-creg2;gene-si:dkey-172j4.3;gene-myf6;gene-L…	neurl4;nadk2;usp33;c1ql2;vmac;l3mbtl1;dact2;c1qc;serbp1a;ctsf;myoz1b;aasdhppt;LOC127508515;plaa;pparda;wnt16;rpl21;stard13a;mycbp2;rpe65a;LOC127524688;onecut2;ncoa3;nif3l1;cbln14;slc47a1;fzd1;tubgcp2;edrf1;creg2;None;myf6;LOC127500015;cped1;LOC127517615;ipo11;olig4;zc3h12b;cpeb4b;LOC127524515;LOC127520004;LOC127514204;pcdh11;LOC127494617;col15a1b;frs2a;ccdc85a;col6a2;lcmt2;rgs3a;stat6;chid1;znf76…
gga-miR-133c-3p	TTGGTCCCCTTCAACCAGCTGC	0.0526438	0.030552	0.0168797	0.0172406	0.0567724	0.0622434	0.0303483	-0.737348	-4.59715	0.182439	gene-gyg1b;gene-cnnm2a;gene-aqp8b;gene-barx1;gene-LOC127510019;gene-znf76;gene-rfx4;gene-chid1;gene-rbm25b;gene-wdr77;gene-pcdh11;gene-LOC127494617;gene-rereb;gene-ppm1nb;gene-LOC127514204;gene-ppih;gene-LOC127503572;gene-col6a2;gene-lcmt2;gene-angptl2b;gene-ccdc85a;gene-frs2a;gene-frem2b;gene-brf1b;gene-mafbb;gene-kctd12.2;gene-rgs12a;gene-ptprfa;gene-si:ch211-114c12.2;gene-LOC127521009;gene-tfa…	gyg1b;cnnm2a;aqp8b;barx1;LOC127510019;znf76;rfx4;chid1;rbm25b;wdr77;pcdh11;LOC127494617;rereb;ppm1nb;LOC127514204;ppih;LOC127503572;col6a2;lcmt2;angptl2b;ccdc85a;frs2a;frem2b;brf1b;mafbb;kctd12.2;rgs12a;ptprfa;None;LOC127521009;tfap4;six5;rin3;capgb;tle5;rusc2;cpamd8;avpr2ab;LOC127520935;fam193b;calm3b;slc25a10b;aggf1;atrx;ccdc187;LOC127508515;sh3d19;plaa;myoz1b;aclyb;aasdhppt;None;ctsf;rpl21;gne…
gga-miR-142-3p	TGTAGTGTTTCCTACTTTATGG	1.42992	0.985996	1.64155	2.29472	2.64219	1.22731	1.14059	-0.0730045	0.701447	0.891818	gene-oser1	oser1
gga-miR-142-5p	CCCATAAAGTAGAAAGCACTAC	0.497982	0.373567	0.487402	0.67583	0.88792	0.376652	0.289574	-0.0273445	-0.955351	0.965689	gene-si:ch211-225b11.4;gene-LOC127509943	None;LOC127509943
gga-miR-196-5p	TAGGTAGTTTCATGTTGTTGG	0.00426842	0.00138873	0.00210997	0.00344811	0.00454179	0.00319197	0.00505806	-0.588298	-7.2805	0.14826	gene-rce1a;gene-si:ch211-45c16.2;gene-dtnbp1b	rce1a;None;dtnbp1b
gga-miR-1b-3p	TGGAATGTTAAGAAGTATGTA	0.00284561	0.00138873	0	0.00172406	0	0	0	3.27943	-8.04766	0.0845804
gga-miR-203a	GTGAAATGTTTAGGACCACTTG	0.0782543	0.197199	0.124488	0.0637901	1.25467	0.0622434	0.0316128	-1.9536	-1.92714	0.494781	gene-aaas;gene-soul4	aaas;soul4
ggo-miR-133b	TTTGGTCCCCTTCAACCAGC	0.0170737	0.0138873	0	0.00862028	0.0193026	0.0191518	0.00758708	-0.572569	-6.01737	0.360221	gene-usp33;gene-si:dkey-172j4.3;gene-fzd1;gene-nif3l1;gene-gyg1b;gene-cxcl12b;gene-kcnc4;gene-pcdh11;gene-LOC127494617;gene-lcmt2;gene-camk2a;gene-col11a2;gene-LOC127501448	usp33;None;fzd1;nif3l1;gyg1b;cxcl12b;kcnc4;pcdh11;LOC127494617;lcmt2;camk2a;col11a2;LOC127501448
gmo-miR-150-5p	TCTCCCAATCCTTGTACCAGTGT	4.71945	2.9691	3.31898	3.56707	2.46279	3.15367	2.25842	0.473214	1.68252	0.0812867	gene-htr2b;gene-LOC127498187;gene-nectin3b;gene-zbtb4;gene-rabl3;gene-LOC127523033;gene-LOC127500843;gene-tln2a;gene-npr2;gene-rasl11a;gene-cd79a;gene-pcnx4;gene-LOC127505326;gene-zgc:162608;gene-zgpat;gene-fzr1b;gene-zgc:152774;gene-si:dkey-45k15.1;gene-frem3;gene-lysmd3;gene-mfng;gene-LOC127510201;gene-LOC127508136;gene-ppm1kb;gene-slc7a14b;gene-rem2;gene-tert;gene-slc4a1ap;gene-hs6st1a;gene-at…	htr2b;LOC127498187;nectin3b;zbtb4;rabl3;LOC127523033;LOC127500843;tln2a;npr2;rasl11a;cd79a;pcnx4;LOC127505326;None;zgpat;fzr1b;None;None;frem3;lysmd3;mfng;LOC127510201;LOC127508136;ppm1kb;slc7a14b;rem2;tert;slc4a1ap;hs6st1a;atp2a2a;nrxn2a;ccm2l;cdk17;ppip5k1a;naalad2;muc3a;None;myb;scamp5a;None;LOC127503766;hspa13;tp53i3;rhbdd1;adam17a;LOC127510170;trpm5;pus3;c19h6orf136;LOC127514624;prox3;tmem24…
gmo-miR-203b-3p	GTGAAATGTTTAGGACCACTTA	0.00284561	0.00833236	0.00210997	0.00517217	0.0454179	0.00957591	0.00126451	-1.96801	-6.14391	0.406307	gene-soul4	soul4
gmo-miR-462-5p	TAACGGAACCCATAATACAG	0	0.00138873	0	0.00344811	0	0	0.00126451	1.17646	-8.0458	0.435306	gene-rab1aa	rab1aa
hsa-miR-10a-5p	TACCCTGTAGATCCGAATTTGTG	0.294521	0.227751	0.196227	0.25516	2.55589	0.308025	0.576618	-2.23532	-0.656036	0.330473	gene-efnb2a;gene-LOC127502021;gene-gsto2;gene-spop;gene-roraa;gene-LOC127518125;gene-ipo13b;gene-tbpl2;gene-LOC127500214;gene-LOC127516260;gene-crim1;gene-LOC127497518;gene-LOC127501969;gene-capsla;gene-LOC127497498;gene-srsf1b;gene-gsap;gene-lrrc74b	efnb2a;LOC127502021;gsto2;spop;roraa;LOC127518125;ipo13b;tbpl2;LOC127500214;LOC127516260;crim1;LOC127497518;LOC127501969;capsla;LOC127497498;srsf1b;gsap;lrrc74b
hsa-miR-196a-5p	TAGGTAGTTTCATGTTGTTGGG	0.00426842	0.00138873	0.00210997	0.00344811	0.00454179	0.00319197	0.00505806	-0.588298	-7.2805	0.14826	gene-LOC127498301;gene-LOC127498277;gene-si:ch211-45c16.2;gene-rce1a;gene-elovl7b;gene-si:ch211-266o15.1;gene-LOC127513819;gene-dtnbp1b;gene-LOC127521601	LOC127498301;LOC127498277;None;rce1a;elovl7b;None;LOC127513819;dtnbp1b;LOC127521601
hsa-miR-223-3p	TGTCAGTTTGTCAAATACCCCA	0.0469526	0.0666589	0.0358694	0.031033	0.0454179	0.0111719	0.0404644	0.470388	-4.5475	0.391078	gene-txk;gene-klhl18;gene-crybb3;gene-nsdhl;gene-eci2;gene-ggt5a	txk;klhl18;crybb3;nsdhl;eci2;ggt5a
ipu-miR-196a	TAGGTAGTTTCATGTTGTTGGGA	0.00426842	0.00277745	0.00210997	0.00344811	0.00567724	0.00319197	0.00505806	-0.538971	-7.19583	0.175214	gene-si:ch211-45c16.2;gene-hhip;gene-LOC127518754;gene-si:ch211-266o15.1;gene-dtnbp1b;gene-erich2;gene-irf7;gene-LOC127521601;gene-yap1;gene-si:ch73-193i2.2;gene-ier5;gene-uspl1;gene-LOC127498301;gene-entpd3;gene-LOC127498277;gene-map3k12	None;hhip;LOC127518754;None;dtnbp1b;erich2;irf7;LOC127521601;yap1;None;ier5;uspl1;LOC127498301;entpd3;LOC127498277;map3k12
ipu-miR-462	TAACGGAACCCATAATGCAGCTG	12.2888	12.8041	10.6363	13.2218	9.80913	11.5661	8.56708	0.294193	3.49484	0.102516	gene-rab1aa;gene-tmem65;gene-LOC127510948;gene-lats2	rab1aa;tmem65;LOC127510948;lats2
mdo-miR-10b-5p	ATACCCTGTAGAACCGAATTTGT	1.83826	1.1943	0.569691	1.1034	5.11973	1.01026	1.93091	-1.1913	0.869911	0.348451	gene-skap2;gene-roraa;gene-LOC127508531;gene-spsb3b;gene-LOC127508524	skap2;roraa;LOC127508531;spsb3b;LOC127508524
mdo-miR-206	TGGAATGTAAGGAAGTGTGTG	2.19112	2.27057	2.1163	1.59648	2.19709	2.07797	1.2506	0.150003	0.970908	0.588264	gene-tmsb4x;gene-LOC127512881;gene-LOC127515911;gene-dapk3;gene-LOC127521882	tmsb4x;LOC127512881;LOC127515911;dapk3;LOC127521882
mmu-miR-10b-5p	TACCCTGTAGAACCGAATTTGTG	1.83826	1.1943	0.569691	1.1034	5.11973	1.01026	1.93091	-1.1913	0.869911	0.348451	gene-LOC127500214;gene-cracr2aa;gene-tbpl2;gene-ccdc88b;gene-roraa;gene-slc8a2a;gene-LOC127497498;gene-spsb3b	LOC127500214;cracr2aa;tbpl2;ccdc88b;roraa;slc8a2a;LOC127497498;spsb3b
mmu-miR-133a-3p	TTTGGTCCCCTTCAACCAGCTG	0.355701	0.209698	0.208887	0.213783	0.457585	0.319197	0.227612	-0.437712	-1.79676	0.327954	gene-LOC127501448;gene-tbck;gene-calm3b;gene-col11a2;gene-LOC127519259;gene-LOC127494617;gene-pcdh11;gene-emx1;gene-klhl14;gene-rereb;gene-col6a2;gene-lcmt2;gene-dlx1a;gene-selenol;gene-LOC127494246;gene-gyg1b;gene-sec61a1l;gene-nif3l1;gene-si:dkey-172j4.3;gene-fzd1;gene-LOC127524515;gene-LOC127517615;gene-fitm1l;gene-zc2hc1a;gene-aasdhppt;gene-LOC127521930;gene-nalcn	LOC127501448;tbck;calm3b;col11a2;LOC127519259;LOC127494617;pcdh11;emx1;klhl14;rereb;col6a2;lcmt2;dlx1a;selenol;LOC127494246;gyg1b;sec61a1l;nif3l1;None;fzd1;LOC127524515;LOC127517615;fitm1l;zc2hc1a;aasdhppt;LOC127521930;nalcn
mmu-miR-133b-3p	TTTGGTCCCCTTCAACCAGCTA	0.0170737	0.0138873	0	0.00862028	0.0193026	0.0191518	0.00758708	-0.572569	-6.01737	0.360221	gene-nalcn;gene-aasdhppt;gene-zc2hc1a;gene-LOC127517615;gene-fitm1l;gene-fzd1;gene-si:dkey-172j4.3;gene-nif3l1;gene-sec61a1l;gene-LOC127494246;gene-dlx1a;gene-selenol;gene-col6a2;gene-lcmt2;gene-rereb;gene-klhl14;gene-LOC127494617;gene-pcdh11;gene-emx1;gene-col11a2;gene-tbck;gene-LOC127501448	nalcn;aasdhppt;zc2hc1a;LOC127517615;fitm1l;fzd1;None;nif3l1;sec61a1l;LOC127494246;dlx1a;selenol;col6a2;lcmt2;rereb;klhl14;LOC127494617;pcdh11;emx1;col11a2;tbck;LOC127501448
mmu-miR-142a-3p	TGTAGTGTTTCCTACTTTATGGA	1.42992	0.985996	1.64155	2.29472	2.64219	1.22731	1.14059	-0.0730045	0.701447	0.891818	gene-nr2f6a;gene-rpl26;gene-tmem86b;gene-oser1	nr2f6a;rpl26;tmem86b;oser1
mmu-miR-142a-5p	CATAAAGTAGAAAGCACTACT	0.497982	0.373567	0.487402	0.67583	0.88792	0.376652	0.289574	-0.0273445	-0.955351	0.965689
mmu-miR-143-3p	TGAGATGAAGCACTGTAGCTC	249.167	184.319	207.882	262.65	128.22	199.38	218.28	0.312731	7.6944	0.257324	gene-lhx1a;gene-LOC127520011;gene-glg1a;gene-gjb10;gene-LOC127498303;gene-glg1b;gene-emp3b;gene-emsy;gene-xcr1b.3;gene-cep19;gene-slc22a31;gene-c17h14orf28;gene-xpo6;gene-hp1bp3	lhx1a;LOC127520011;glg1a;gjb10;LOC127498303;glg1b;emp3b;emsy;xcr1b.3;cep19;slc22a31;c17h14orf28;xpo6;hp1bp3
mmu-miR-145a-5p	GTCCAGTTTTCCCAGGAATCCCT	0.351433	0.311075	0.413553	0.662037	0.390594	0.362288	0.331303	0.264898	-1.30062	0.425658	gene-col1a2;gene-LOC127524220;gene-rbbp5;gene-rtn4rl1b;gene-nfx1;gene-si:ch211-243a20.3;gene-plekhm1;gene-psmc6;gene-capn9;gene-LOC127503443;gene-tcn2;gene-slc2a15b;gene-parvaa;gene-sh3bp4;gene-LOC127505202;gene-necap1;gene-cfap74;gene-rdh12;gene-wdr19;gene-jph1b;gene-cfap161;gene-def6b;gene-cdk11b;gene-LOC127506238;gene-znf362b;gene-def6a;gene-LOC127509620;gene-zbtb26;gene-timm44;gene-nat9;gene-…	col1a2;LOC127524220;rbbp5;rtn4rl1b;nfx1;None;plekhm1;psmc6;capn9;LOC127503443;tcn2;slc2a15b;parvaa;sh3bp4;LOC127505202;necap1;cfap74;rdh12;wdr19;jph1b;cfap161;def6b;cdk11b;LOC127506238;znf362b;def6a;LOC127509620;zbtb26;timm44;nat9;acvr1ba;ppwd1;LOC127522348;col9a2;sptlc3;col5a2b;ttbk2b;LOC127503718;lrit3a;None;mical2b;LOC127513167;rab11fip4b;marchf7;LOC127511522;tdp1;slc6a2;srsf6a;ttc19;plek;LOC1…
mmu-miR-150-5p	TCTCCCAACCCTTGTACCAGTG	0.00569122	0	0	0	0	0	0	3.26997	-8.0522	0.391002	gene-chd9;gene-LOC127513290;gene-lrp3;gene-aaas;gene-LOC127505191;gene-fzr1b;gene-zgpat;gene-snx1b;gene-lysmd3;gene-aurka;gene-cd79a;gene-rasl11a;gene-ostf1;gene-polr3gla;gene-col9a2;gene-LOC127510152;gene-nectin3b;gene-gpsm1b;gene-LOC127509457;gene-ptgir;gene-LOC127523033;gene-tubb2;gene-LOC127522592;gene-zzz3;gene-sh2d3cb;gene-raver2;gene-LOC127510170;gene-slc2a3b;gene-prox3;gene-acsf3;gene-mfs…	chd9;LOC127513290;lrp3;aaas;LOC127505191;fzr1b;zgpat;snx1b;lysmd3;aurka;cd79a;rasl11a;ostf1;polr3gla;col9a2;LOC127510152;nectin3b;gpsm1b;LOC127509457;ptgir;LOC127523033;tubb2;LOC127522592;zzz3;sh2d3cb;raver2;LOC127510170;slc2a3b;prox3;acsf3;mfsd9;LOC127506391;scamp5a;rnf25
mmu-miR-1a-3p	TGGAATGTAAAGAAGTATGTAT	9.71065	9.07533	7.6212	6.99622	6.8899	10.9405	7.97276	-0.0424518	3.08083	0.865916
mmu-miR-203-3p	GTGAAATGTTTAGGACCACTAG	0	0.00416618	0.00210997	0	0.0238444	0.00638394	0	-2.54677	-6.87571	0.35471	gene-elovl7a;gene-soul4;gene-LOC127524009	elovl7a;soul4;LOC127524009
mmu-miR-204-5p	TTCCCTTTGTCATCCTATGCCT	2.95517	2.63858	5.5471	2.97572	3.30756	2.08276	3.09427	0.319086	1.69215	0.411703	gene-arhgef10la;gene-cbsa;gene-snx11;gene-dpy19l3;gene-otop2;gene-si:ch211-214j24.14;gene-sdhda;gene-twist1a;gene-col17a1b;gene-col16a1;gene-tbc1d4;gene-si:dkey-225n22.4;gene-rnf25;gene-dut;gene-kcnc1a;gene-comta;gene-hp1bp3;gene-rrp9;gene-dis3l;gene-tpcn1;gene-macc1;gene-LOC127502872;gene-fbxo34;gene-myh14;gene-kif13bb;gene-peli3;gene-LOC127517776;gene-notch1b;gene-psmc3;gene-si:ch211-196i2.1;ge…	arhgef10la;cbsa;snx11;dpy19l3;otop2;None;sdhda;twist1a;col17a1b;col16a1;tbc1d4;None;rnf25;dut;kcnc1a;comta;hp1bp3;rrp9;dis3l;tpcn1;macc1;LOC127502872;fbxo34;myh14;kif13bb;peli3;LOC127517776;notch1b;psmc3;None;rsph10b;col23a1a;cdc42bpaa;bmpr2a
mmu-miR-205-5p	TCCTTCATTCCACCGGAGTCTG	0.0128052	0.177757	0.0358694	0.0120684	2.02905	0.0223438	0.0177032	-3.52615	-1.58123	0.446173	gene-zgc:101810;gene-boc;gene-LOC127499880;gene-LOC127514218;gene-LOC127519115;gene-rsph1;gene-bin2b;gene-coro2ba;gene-ascc3;gene-lmtk3;gene-LOC127505229;gene-rhd;gene-si:dkey-248g15.3;gene-calm1b;gene-LOC127523218;gene-LOC127500693;gene-znf346;gene-ckbb;gene-sox1b;gene-cicb;gene-dock1;gene-LOC127503937;gene-gpn1;gene-si:dkey-112m2.1;gene-actr3;gene-si:ch211-207e14.4;gene-zgc:152830;gene-abcb10;g…	None;boc;LOC127499880;LOC127514218;LOC127519115;rsph1;bin2b;coro2ba;ascc3;lmtk3;LOC127505229;rhd;None;calm1b;LOC127523218;LOC127500693;znf346;ckbb;sox1b;cicb;dock1;LOC127503937;gpn1;None;actr3;None;None;abcb10;ndrg1a;anxa6;tmem245;jmjd8;LOC127509207;LOC127497595;pla2r1;commd3;LOC127509950;LOC127510141;cdhr5b;mrpl53;fubp1;tfa;tnrc6c1;ak9;hoxa11a;lpin2;acsbg2;ipmka;abca3b;dio3b;dcaf5;LOC127509383;f…
mmu-miR-206-3p	TGGAATGTAAGGAAGTGTGTGG	2.19112	2.27057	2.1163	1.59648	2.19709	2.07797	1.2506	0.150003	0.970908	0.588264	gene-LOC127512881;gene-rbm15b;gene-rpusd1;gene-f8a;gene-LOC127502667;gene-phospho1;gene-LOC127515911;gene-tagln2;gene-bbs9;gene-LOC127513613;gene-dapk3	LOC127512881;rbm15b;rpusd1;f8a;LOC127502667;phospho1;LOC127515911;tagln2;bbs9;LOC127513613;dapk3
mmu-miR-211-5p	TTCCCTTTGTCATCCTTTGCCT	0.00142281	0	0	0	0	0	0	1.67257	-8.31458	0.391002	gene-si:ch211-196i2.1;gene-psmb5;gene-rhbg;gene-cdc42bpaa;gene-rsph10b;gene-LOC127517776;gene-nefma;gene-notch1b;gene-nudt19;gene-myh14;gene-col4a2;gene-coq8aa;gene-peli3;gene-iqcd;gene-poli;gene-mdka;gene-comta;gene-vps4b;gene-kcnc1a;gene-si:dkey-34e4.1;gene-zgc:136872;gene-rrp9;gene-dis3l;gene-col4a3;gene-tbc1d4;gene-col16a1;gene-naglu;gene-si:dkey-225n22.4;gene-tpx2;gene-zgc:173742;gene-si:rp7…	None;psmb5;rhbg;cdc42bpaa;rsph10b;LOC127517776;nefma;notch1b;nudt19;myh14;col4a2;coq8aa;peli3;iqcd;poli;mdka;comta;vps4b;kcnc1a;None;None;rrp9;dis3l;col4a3;tbc1d4;col16a1;naglu;None;tpx2;None;None;LOC127497991;LOC127505224;luzp2;dbi;twist1a;fhdc3;prr11;cabp2a;myoz3a;ank3a;None;otop2;neurod2;ap1s3b;ccdc146;None;cbsa;LOC127521793;svopa;rangap1b;ncoa1;ctdp1;LOC127495169;snx11;dpy19l3
mze-miR-150	ACTCCCAATCCTTGTACCAGTGTC	0.00569122	0	0.00210997	0.00344811	0.00113545	0.00319197	0.00252903	0.338165	-7.51121	0.712568	gene-mthfd1b;gene-pcdh8;gene-rasl11a;gene-pcnx4;gene-gpr37a;gene-zbtb4;gene-fgf22;gene-il16;gene-tert;gene-fan1;gene-pex5la;gene-si:dkey-112e17.1;gene-pglyrp2;gene-zgc:162608;gene-cenpt;gene-snx1b;gene-cldn33b;gene-mfng;gene-ccm2l;gene-LOC127508877;gene-pcsk7;gene-rhbdd1;gene-hs6st1a;gene-kif2a;gene-fam98a;gene-LOC127495874;gene-brf1a;gene-pus3;gene-slc35f6;gene-lamb4;gene-prox3;gene-LOC127514624…	mthfd1b;pcdh8;rasl11a;pcnx4;gpr37a;zbtb4;fgf22;il16;tert;fan1;pex5la;None;pglyrp2;None;cenpt;snx1b;cldn33b;mfng;ccm2l;LOC127508877;pcsk7;rhbdd1;hs6st1a;kif2a;fam98a;LOC127495874;brf1a;pus3;slc35f6;lamb4;prox3;LOC127514624;adamtsl3
oan-miR-205-5p	TCCTTCATTCCACCGGAGTCT	0.0128052	0.177757	0.0358694	0.0120684	2.03132	0.0223438	0.0177032	-3.52773	-1.57983	0.446145	gene-si:ch211-269k10.4;gene-si:ch211-217g15.3;gene-rhbdf1a;gene-fbxl3b;gene-LOC127522707;gene-myo10;gene-sxph;gene-LOC127512275;gene-ptprfa;gene-rxrgb;gene-agtpbp1;gene-mydgf;gene-LOC127513644;gene-abcf1;gene-stat3;gene-LOC127498326;gene-psmd3;gene-dctn2;gene-LOC127509383;gene-fam8a1b;gene-dcaf5;gene-tmeff2a;gene-dio3b;gene-mrpl52;gene-pbxip1b;gene-adamts3;gene-zfx;gene-xgb;gene-LOC127511405;gene…	None;None;rhbdf1a;fbxl3b;LOC127522707;myo10;sxph;LOC127512275;ptprfa;rxrgb;agtpbp1;mydgf;LOC127513644;abcf1;stat3;LOC127498326;psmd3;dctn2;LOC127509383;fam8a1b;dcaf5;tmeff2a;dio3b;mrpl52;pbxip1b;adamts3;zfx;xgb;LOC127511405;jmjd8;cald1a;ndrg1a;abcb10;actr3;mark1;gpn1;dhx57;lmo7b;tfa;cdhr5b;pgm5;mrpl53;LOC127497595;pla2r1;rhd;LOC127505229;plagl2;ascc3;lmtk3;rsph1;None;LOC127503937;dock1;cicb;LOC12…
oan-miR-223-3p	TGTCAGTTTGTCAAATACCCTA	0.00142281	0	0.00210997	0	0.00340634	0	0	-0.526779	-7.98341	0.853808	gene-txk;gene-eci2;gene-nsdhl	txk;eci2;nsdhl
oar-miR-10a	TACCCTGTAGATCCGAATTTG	0.294521	0.227751	0.196227	0.25516	2.55589	0.308025	0.576618	-2.23532	-0.656036	0.330473	gene-ipo13b;gene-LOC127518125;gene-capsla;gene-LOC127497498;gene-lrrc74b;gene-LOC127511522	ipo13b;LOC127518125;capsla;LOC127497498;lrrc74b;LOC127511522
oar-miR-10b	ACCCTGTAGAACCGAATTTGTG	1.83826	1.1943	0.569691	1.1034	5.11973	1.01026	1.93091	-1.1913	0.869911	0.348451	gene-etf1a;gene-LOC127500214;gene-slc8a2a;gene-spsb3b	etf1a;LOC127500214;slc8a2a;spsb3b
odi-miR-1c	TGGAATGTAAAGAAGTATGTGA	0.258951	0.190256	0.177237	0.196542	0.250934	0.354309	0.238993	-0.44878	-2.05165	0.161656
oha-miR-10c-5p	TACCCTGTAGAACCGAATTTGTGTG	1.83826	1.1943	0.569691	1.1034	5.11973	1.01026	1.93091	-1.1913	0.869911	0.348451	gene-lrrc74b;gene-LOC127515906;gene-crbn;gene-zmp:0000001200;gene-LOC127494952;gene-cdh27;gene-malrd1;gene-spsb3b;gene-wu:fj49a02;gene-slc8a2a;gene-si:dkey-183c6.8;gene-heatr6;gene-LOC127501969;gene-vamp4;gene-ect2;gene-vim;gene-cracr2aa;gene-LOC127500214;gene-LOC127516260;gene-crim1;gene-prdm1c;gene-ccdc88b;gene-roraa;gene-gsto2;gene-scinlb;gene-LOC127507696;gene-spop;gene-efnb2a;gene-LOC1275037…	lrrc74b;LOC127515906;crbn;None;LOC127494952;cdh27;malrd1;spsb3b;None;slc8a2a;None;heatr6;LOC127501969;vamp4;ect2;vim;cracr2aa;LOC127500214;LOC127516260;crim1;prdm1c;ccdc88b;roraa;gsto2;scinlb;LOC127507696;spop;efnb2a;LOC127503777
ola-miR-133-3p	TGGTCCCCTTCAACCAGC	0.355701	0.209698	0.206777	0.213783	0.457585	0.317601	0.227612	-0.438477	-1.7994	0.328553	gene-LOC127521422;gene-dpysl5a;gene-LOC127521000;gene-LOC127516621;gene-LOC127504095;gene-rnf19a;gene-LOC127521009;gene-runx2b;gene-med4;gene-nrsn1l;gene-LOC127504368;gene-cnot1;gene-LOC127498213;gene-camk2a;gene-col17a1b;gene-s1pr4;gene-LOC127499703;gene-upp2;gene-pcdh11;gene-LOC127494617;gene-pik3r3b;gene-tmem108;gene-dnaja1;gene-LOC127516703;gene-LOC127508081;gene-saa;gene-LOC127520004;gene-mg…	LOC127521422;dpysl5a;LOC127521000;LOC127516621;LOC127504095;rnf19a;LOC127521009;runx2b;med4;nrsn1l;LOC127504368;cnot1;LOC127498213;camk2a;col17a1b;s1pr4;LOC127499703;upp2;pcdh11;LOC127494617;pik3r3b;tmem108;dnaja1;LOC127516703;LOC127508081;saa;LOC127520004;mgst3a;spred3;chid1;gyg1b;slc47a1;cbln14;nif3l1;pkd1b;cav4a;zc3h12b;olig4;None;cped1;LOC127504345;rbm8a;myf6;LOC127523949;grm3;lsg1;tubgcp2;ps…
ola-miR-142	TCCATAAAGTAGAAAGCACTAC	1.16528	1.06238	1.17525	1.62061	1.92118	1.01664	0.878837	-0.0190212	0.340139	0.966106	gene-si:ch211-225b11.4	None
ola-miR-143	TGAGATGAAGCACTGTAGCT	248.059	184.037	207.04	261.388	127.447	198.282	217.553	0.314028	7.68833	0.256364	gene-cep19;gene-emp3b;gene-exoc5;gene-emsy;gene-coq2;gene-si:ch211-137a8.2;gene-slc22a31;gene-c17h14orf28;gene-LOC127498303;gene-gjb10;gene-glg1a;gene-glg1b	cep19;emp3b;exoc5;emsy;coq2;None;slc22a31;c17h14orf28;LOC127498303;gjb10;glg1a;glg1b
ola-miR-145	TCCAGTTTTCCCAGGAAT	0.351433	0.311075	0.413553	0.662037	0.390594	0.362288	0.331303	0.264898	-1.30062	0.425658	gene-LOC127516436;gene-syt5b;gene-LOC127501700;gene-dpysl2b;gene-LOC127504945;gene-LOC127508644;gene-LOC127522346;gene-ppp1r9ba;gene-ppwd1;gene-LOC127522299;gene-c1qtnf2;gene-parvb;gene-LOC127522337;gene-LOC127503443;gene-LOC127504937;gene-cfap161	LOC127516436;syt5b;LOC127501700;dpysl2b;LOC127504945;LOC127508644;LOC127522346;ppp1r9ba;ppwd1;LOC127522299;c1qtnf2;parvb;LOC127522337;LOC127503443;LOC127504937;cfap161
ola-miR-150	ACTCCCAATCCTTGTACCAGT	0.00569122	0	0.00210997	0.00344811	0.00113545	0.00319197	0.00252903	0.338165	-7.51121	0.712568	gene-LOC127498588;gene-cldn33b;gene-pcnx4;gene-LOC127511427;gene-LOC127521793;gene-LOC127497060;gene-prox3;gene-rhbdd1;gene-hs6st1a;gene-akt1	LOC127498588;cldn33b;pcnx4;LOC127511427;LOC127521793;LOC127497060;prox3;rhbdd1;hs6st1a;akt1
ola-miR-204	TTCCCTTTGTCATCCTATGC	2.93098	2.62747	5.526	2.95331	3.28485	2.07159	3.07909	0.319373	1.68397	0.412728	gene-arhgap27l;gene-peli3;gene-dut;gene-rrp9;gene-tpcn1;gene-pagr1;gene-col8a1a;gene-rasd2b;gene-arhgef10la	arhgap27l;peli3;dut;rrp9;tpcn1;pagr1;col8a1a;rasd2b;arhgef10la
ola-miR-223	TGTCAGTTTGTCAAATACCC	0.0469526	0.0666589	0.0358694	0.031033	0.0454179	0.0111719	0.0404644	0.470388	-4.5475	0.391078	gene-nsdhl;gene-eci2;gene-LOC127502994;gene-txk;gene-LOC127506238	nsdhl;eci2;LOC127502994;txk;LOC127506238
ola-miR-462	GTAACGGAACCCATAATGC	12.2304	12.7638	10.573	13.1528	9.73533	11.5055	8.53041	0.295642	3.48747	0.101079
oni-miR-10d	ACCCTGTAGATCCGAATTTGTG	0.0967508	0.0541603	0.0464193	0.0706863	0.769834	0.0670314	0.184619	-2.3414	-2.40914	0.335178	gene-crim1;gene-LOC127500214;gene-roraa;gene-ipo13b;gene-LOC127524403;gene-mapk14a;gene-LOC127502021;gene-LOC127495465;gene-vps29;gene-LOC127497498;gene-capsla;gene-phldb1a	crim1;LOC127500214;roraa;ipo13b;LOC127524403;mapk14a;LOC127502021;LOC127495465;vps29;LOC127497498;capsla;phldb1a
oni-miR-203a	TGAAATGTTTAGGACCACTTG	0.0668719	0.17498	0.105498	0.0534457	1.13658	0.0526675	0.0290838	-2.01719	-2.08691	0.490688
pal-miR-150-5p	TCTCCCAACCCTTGTACCAGT	0.00569122	0	0	0	0	0	0	3.26997	-8.0522	0.391002	gene-mfsd9;gene-scamp5a;gene-muc3a;gene-rnf25;gene-tubb2;gene-LOC127522592;gene-zzz3;gene-sh2d3cb;gene-raver2;gene-adamts13;gene-LOC127510170;gene-slc2a3b;gene-prox3;gene-rasl11a;gene-ostf1;gene-polr3gla;gene-col9a2;gene-nectin3b;gene-gpsm1b;gene-LOC127523033;gene-LOC127513290;gene-aaas;gene-LOC127505191;gene-snx1b;gene-lysmd3;gene-aurka	mfsd9;scamp5a;muc3a;rnf25;tubb2;LOC127522592;zzz3;sh2d3cb;raver2;adamts13;LOC127510170;slc2a3b;prox3;rasl11a;ostf1;polr3gla;col9a2;nectin3b;gpsm1b;LOC127523033;LOC127513290;aaas;LOC127505191;snx1b;lysmd3;aurka
pbv-miR-133c-3p	TTTGGTCCCCTTCAACCAGCTGG	0.0526438	0.030552	0.0189897	0.0172406	0.0567724	0.0622434	0.0290838	-0.701085	-4.59371	0.207443	gene-LOC127519259;gene-si:dkey-6n6.1;gene-furinb;gene-LOC127508536;gene-camk2a;gene-ptprfa;gene-LOC127517260;gene-rgs12a;gene-col16a1;gene-nfasca;gene-npat;gene-tbck;gene-siva1;gene-aggf1;gene-LOC127524964;gene-btbd8;gene-zgc:113232;gene-dnmt3ab;gene-sdk1b;gene-sec61a1l;gene-eapp;gene-tcerg1a;gene-gyg1b;gene-LOC127494246;gene-LOC127508534;gene-lcmt2;gene-selenol;gene-dlx1a;gene-LOC127520004;gene-…	LOC127519259;None;furinb;LOC127508536;camk2a;ptprfa;LOC127517260;rgs12a;col16a1;nfasca;npat;tbck;siva1;aggf1;LOC127524964;btbd8;None;dnmt3ab;sdk1b;sec61a1l;eapp;tcerg1a;gyg1b;LOC127494246;LOC127508534;lcmt2;selenol;dlx1a;LOC127520004;eif4a1a;rereb;LOC127497220;emx1;pcdh11;LOC127494617;klhl14;LOC127517615;LOC127524515;cpeb4b;LOC127517111;fzd1;LOC127508537;None;slc12a8;arid2;LOC127515373;mrvi1;xpr1…
pbv-miR-142-5p	TCCATAAAGTAGAAAGCACTA	1.16528	1.06238	1.17525	1.62061	1.92118	1.01664	0.878837	-0.0190212	0.340139	0.966106	gene-si:ch211-225b11.4	None
pbv-miR-204-5p	TTCCCTTTGTCATCCTATGCCTG	2.95517	2.63858	5.5471	2.97572	3.30756	2.08276	3.09427	0.319086	1.69215	0.411703	gene-myh14;gene-kif13bb;gene-LOC127504792;gene-rimkla;gene-peli3;gene-coq8aa;gene-col21a1;gene-kcnc1a;gene-comta;gene-rrp9;gene-dis3l;gene-tpcn1;gene-fbxo34;gene-LOC127502872;gene-arhgap27l;gene-psmc3;gene-si:ch211-196i2.1;gene-rsph10b;gene-tnfsf13b;gene-cdc42bpaa;gene-bmpr2a;gene-notch1b;gene-LOC127517776;gene-mrvi1;gene-rps4x;gene-LOC127524265;gene-spsb4b;gene-col4a6;gene-ank3a;gene-atp10d;gene…	myh14;kif13bb;LOC127504792;rimkla;peli3;coq8aa;col21a1;kcnc1a;comta;rrp9;dis3l;tpcn1;fbxo34;LOC127502872;arhgap27l;psmc3;None;rsph10b;tnfsf13b;cdc42bpaa;bmpr2a;notch1b;LOC127517776;mrvi1;rps4x;LOC127524265;spsb4b;col4a6;ank3a;atp10d;neurod2;otop2;col13a1;clgn;arhgef10la;cbsa;LOC127521793;dpy19l3;snx11;LOC127505223;col16a1;tbc1d4;col17a1b;ndufb4;eml1;None;LOC127500717;None;twist1a;sdhda;pcnx1;trim…
pma-miR-133a	TTGGTCCCCTTCAACCAGCTTG	0.0170737	0.015276	0.00210997	0.00689622	0.0193026	0.0207478	0.00758708	-0.550649	-5.97558	0.362822	gene-barx1;gene-pkig;gene-got2b;gene-znf76;gene-trioa;gene-chid1;gene-ccni2;gene-LOC127505700;gene-si:ch211-269e2.1;gene-LOC127520487;gene-rgs3a;gene-stat6;gene-bcl9;gene-pdcd5;gene-card11;gene-col6a2;gene-papss2b;gene-lcmt2;gene-frs2a;gene-npr1b;gene-LOC127499582;gene-col15a1b;gene-upp2;gene-pcdh11;gene-LOC127494617;gene-dnaja1;gene-LOC127524135;gene-rereb;gene-LOC127514204;gene-LOC127520004;gen…	barx1;pkig;got2b;znf76;trioa;chid1;ccni2;LOC127505700;None;LOC127520487;rgs3a;stat6;bcl9;pdcd5;card11;col6a2;papss2b;lcmt2;frs2a;npr1b;LOC127499582;col15a1b;upp2;pcdh11;LOC127494617;dnaja1;LOC127524135;rereb;LOC127514204;LOC127520004;tfap4;sdsl;rgs12a;col17a1b;tacr1b;vps39;calm3b;elf2b;aggf1;zic6;ccdc187;mitfa;LOC127516621;kdm4ab;rusc2;None;wbp2nl;avpr2ab;irf2bp2b;rpl21;stard13a;fras1;wnt16;ppard…
pma-miR-133b-3p	TTTGGTCCCCTTCAACCAGCTC	0.0170737	0.0138873	0	0.00689622	0.0193026	0.0191518	0.00758708	-0.633068	-6.03924	0.330731	gene-mb21d2;gene-col11a2;gene-egln1a;gene-calm3b;gene-LOC127501448;gene-npr1b;gene-col6a2;gene-lcmt2;gene-dlx1a;gene-selenol;gene-eif4a1a;gene-rereb;gene-pcdh11;gene-LOC127494617;gene-emx1;gene-klhl14;gene-LOC127517615;gene-fitm1l;gene-fzd1;gene-nif3l1;gene-nalcn;gene-myoz1b;gene-zc2hc1a	mb21d2;col11a2;egln1a;calm3b;LOC127501448;npr1b;col6a2;lcmt2;dlx1a;selenol;eif4a1a;rereb;pcdh11;LOC127494617;emx1;klhl14;LOC127517615;fitm1l;fzd1;nif3l1;nalcn;myoz1b;zc2hc1a
pma-miR-143-3p	TGAGATGAAGCACTGTAACTCC	0.0327245	0.00833236	0.0337595	0.0448255	0.022709	0.0303237	0.0227612	0.234932	-5.02916	0.600061	gene-LOC127514030;gene-LOC127520004;gene-ftr92;gene-LOC127504315;gene-lhx1a;gene-LOC127520008;gene-LOC127520011;gene-LOC127509507;gene-LOC127498303;gene-c17h14orf28;gene-gpr84	LOC127514030;LOC127520004;ftr92;LOC127504315;lhx1a;LOC127520008;LOC127520011;LOC127509507;LOC127498303;c17h14orf28;gpr84
pma-miR-1b	TGGAATGTAAAGAAGTATGGGT	0.0526438	0.0541603	0.0379794	0.0344811	0.0545015	0.0734153	0.0556386	-0.430914	-4.18707	0.102715	gene-phf23a	phf23a
pma-miR-1c-3p	TGGAATGTAAAGAAGTATGTAC	0.927669	0.82907	0.787017	0.693071	1.18768	2.17054	1.04196	-0.857304	0.129651	0.202824
pma-miR-203a-3p	GTGAAATGTTTAGGACCACTGG	0	0.00416618	0.00210997	0	0.0238444	0.00478795	0	-2.47232	-6.9127	0.387785	gene-ccn1l2;gene-nfatc2a;gene-hrh2b;gene-emc7b;gene-LOC127498404;gene-olig3;gene-LOC127524009	ccn1l2;nfatc2a;hrh2b;emc7b;LOC127498404;olig3;LOC127524009
pma-miR-205b	CCCTTCATTCCACCGGAGTCTGT	0.00142281	0	0.00210997	0.00517217	0.0238444	0	0	-1.82461	-6.9789	0.544196	gene-parp2;gene-scn4ba;gene-asrgl1;gene-cass4;gene-LOC127498311;gene-calcoco1b;gene-zfx;gene-ttll6;gene-pax4;gene-pbxip1b;gene-adipoqb;gene-jph3b;gene-si:dkey-238d18.4;gene-stt3a;gene-ankrd24;gene-dcxr;gene-col4a6;gene-LOC127502190;gene-setd6;gene-abca3b;gene-gpatch2;gene-timm10;gene-cpsf2;gene-dcaf5;gene-serpini1;gene-LOC127509444;gene-pard3bb;gene-LOC127509383;gene-fam8a1b;gene-dbr1;gene-dlg5b.…	parp2;scn4ba;asrgl1;cass4;LOC127498311;calcoco1b;zfx;ttll6;pax4;pbxip1b;adipoqb;jph3b;None;stt3a;ankrd24;dcxr;col4a6;LOC127502190;setd6;abca3b;gpatch2;timm10;cpsf2;dcaf5;serpini1;LOC127509444;pard3bb;LOC127509383;fam8a1b;dbr1;dlg5b.1;st3gal3b;ces2b;tmem87b;LOC127496704;LOC127516622;capgb;atp1a3b;stat3;ky;lonp1;LOC127522357;LOC127502255;chrnb2;None;LOC127518335;tmem39b;kcnj3b;dbpb;agtpbp1;stxbp5b;…
pmi-miR-10-5p	AACCCTGTAGATCCGAATTTGT	0.0967508	0.0541603	0.0464193	0.0706863	0.770969	0.0670314	0.184619	-2.34301	-2.40789	0.335303	gene-efnb2a;gene-crim1;gene-LOC127518125;gene-irx5b;gene-LOC127497498;gene-LOC127501969;gene-lrrc74b	efnb2a;crim1;LOC127518125;irx5b;LOC127497498;LOC127501969;lrrc74b
ppy-miR-133a	TTGGTCCCCTTCAACCAGCTG	0.355701	0.209698	0.208887	0.213783	0.457585	0.319197	0.227612	-0.437712	-1.79676	0.327954	gene-LOC127517615;gene-ipo11;gene-tnfsf10l;gene-zc3h12b;gene-wdr6;gene-cpeb4b;gene-LOC127524515;gene-si:ch73-112l6.1;gene-fzd1;gene-edrf1;gene-gcsha;gene-creg2;gene-si:dkey-172j4.3;gene-LOC127500015;gene-myf6;gene-cped1;gene-cbln14;gene-fam49al;gene-slc47a1;gene-mycbp2;gene-rpe65a;gene-LOC127524688;gene-onecut2;gene-ncoa3;gene-nif3l1;gene-pparda;gene-wnt16;gene-rpl21;gene-stard13a;gene-ctsf;gene-…	LOC127517615;ipo11;tnfsf10l;zc3h12b;wdr6;cpeb4b;LOC127524515;None;fzd1;edrf1;gcsha;creg2;None;LOC127500015;myf6;cped1;cbln14;fam49al;slc47a1;mycbp2;rpe65a;LOC127524688;onecut2;ncoa3;nif3l1;pparda;wnt16;rpl21;stard13a;ctsf;myoz1b;aasdhppt;LOC127508515;plaa;dact2;c1qc;serbp1a;neurl4;usp33;nadk2;c1ql2;vmac;LOC127512025;rin3;tfap4;col17a1b;rgs12a;kctd12.2;ccdc187;calm3b;aggf1;LOC127520935;avpr2ab;rus…
rno-miR-1-3p	TGGAATGTAAAGAAGTGTGTAT	0.0327245	0.0166647	0.0210997	0.0241368	0.0124899	0.0367076	0.0214967	0.0359684	-5.24063	0.991422	gene-tmsb4x	tmsb4x
rno-miR-10b-5p	CCCTGTAGAACCGAATTTGTGT	1.83826	1.1943	0.569691	1.1034	5.11973	1.01026	1.93091	-1.1913	0.869911	0.348451	gene-LOC127502668;gene-LOC127501969;gene-ppt1;gene-spsb3b;gene-dhrs7b;gene-LOC127502669;gene-igfbp6b;gene-atp23;gene-etf1a;gene-fbxo9;gene-LOC127524279;gene-LOC127507615;gene-myh7bb;gene-LOC127523320	LOC127502668;LOC127501969;ppt1;spsb3b;dhrs7b;LOC127502669;igfbp6b;atp23;etf1a;fbxo9;LOC127524279;LOC127507615;myh7bb;LOC127523320
rno-miR-143-3p	TGAGATGAAGCACTGTAGCTCA	249.167	184.319	207.882	262.65	128.22	199.38	218.28	0.312731	7.6944	0.257324	gene-smim13;gene-LOC127498303;gene-gjb10;gene-nocta;gene-psmd4b;gene-lhx1a;gene-snrnp48;gene-glg1a;gene-mdga2a;gene-LOC127520008;gene-LOC127520011;gene-nup133;gene-glg1b;gene-elapor2b;gene-LOC127520004;gene-ftr92;gene-ufd1l;gene-cep19;gene-wdpcp;gene-LOC127504872;gene-emp3b;gene-rps6kb1b;gene-hoxc11b;gene-xcr1b.3;gene-ripor3;gene-emsy;gene-nrg3b;gene-coq2;gene-manba;gene-gpr84;gene-cep152;gene-ht…	smim13;LOC127498303;gjb10;nocta;psmd4b;lhx1a;snrnp48;glg1a;mdga2a;LOC127520008;LOC127520011;nup133;glg1b;elapor2b;LOC127520004;ftr92;ufd1l;cep19;wdpcp;LOC127504872;emp3b;rps6kb1b;hoxc11b;xcr1b.3;ripor3;emsy;nrg3b;coq2;manba;gpr84;cep152;htr6;slc22a31;ano10b;xpo6;hp1bp3;c17h14orf28;cmbl
rno-miR-205	TCCTTCATTCCACCGGAGTCTGT	0.0128052	0.177757	0.0358694	0.0120684	2.02905	0.0223438	0.0177032	-3.52615	-1.58123	0.446173	gene-LOC127494768;gene-prkcq;gene-LOC127501988;gene-cep152;gene-vps45;gene-LOC127523218;gene-tnxba;gene-LOC127520220;gene-LOC127503937;gene-dock1;gene-LOC127519765;gene-LOC127500693;gene-kdm5a;gene-znf346;gene-sox1b;gene-nphs1;gene-gpia;gene-LOC127517063;gene-LOC127514218;gene-mars2;gene-LOC127519115;gene-rsph1;gene-bin2b;gene-znf622;gene-LOC127495767;gene-si:ch73-95l15.5;gene-slc25a14;gene-LOC12…	LOC127494768;prkcq;LOC127501988;cep152;vps45;LOC127523218;tnxba;LOC127520220;LOC127503937;dock1;LOC127519765;LOC127500693;kdm5a;znf346;sox1b;nphs1;gpia;LOC127517063;LOC127514218;mars2;LOC127519115;rsph1;bin2b;znf622;LOC127495767;None;slc25a14;LOC127499880;rbm39b;boc;None;None;hycc2;def6b;LOC127505229;rhd;calm1b;parp4;tert;coro2ba;usp33;lmtk3;ascc3;smg5;LOC127510141;cdhr5b;mrpl53;tnrc6c1;LOC127512…
rno-miR-223-3p	TGTCAGTTTGTCAAATACCCC	0.0469526	0.0666589	0.0358694	0.031033	0.0454179	0.0111719	0.0404644	0.470388	-4.5475	0.391078	gene-txk;gene-nsdhl;gene-eci2	txk;nsdhl;eci2
sha-miR-10a	TACCCTGTAGATCCGAAT	0.284561	0.227751	0.196227	0.253436	2.5082	0.300045	0.565238	-2.22437	-0.681844	0.331831	gene-ipo13b;gene-LOC127518125;gene-capsla	ipo13b;LOC127518125;capsla
sha-miR-10b	TACCCTGTAGAACCGAAT	1.81408	1.18458	0.557031	1.0896	5.0482	0.992702	1.91068	-1.19022	0.850649	0.348544
sha-miR-133a	TTTGGTCCCCTTCAACCAG	0.355701	0.209698	0.208887	0.213783	0.457585	0.319197	0.227612	-0.437712	-1.79676	0.327954	gene-camk2a;gene-si:ch211-269e2.1;gene-kcnc4;gene-cxcl12b;gene-LOC127494617;gene-cped1;gene-fzd1;gene-LOC127504668;gene-nif3l1;gene-LOC127521930	camk2a;None;kcnc4;cxcl12b;LOC127494617;cped1;fzd1;LOC127504668;nif3l1;LOC127521930
spu-miR-10	AACCCTGTAGATCCGAATTTGTG	0.095328	0.0541603	0.0464193	0.0706863	0.770969	0.0670314	0.184619	-2.3507	-2.40945	0.334825	gene-gsto2;gene-efnb2a;gene-LOC127502021;gene-LOC127500214;gene-tbpl2;gene-crim1;gene-ipo13b;gene-roraa;gene-LOC127518125;gene-LOC127497498;gene-irx5b;gene-LOC127501969;gene-LOC127497518;gene-capsla;gene-lrrc74b;gene-LOC127524250;gene-fgf2	gsto2;efnb2a;LOC127502021;LOC127500214;tbpl2;crim1;ipo13b;roraa;LOC127518125;LOC127497498;irx5b;LOC127501969;LOC127497518;capsla;lrrc74b;LOC127524250;fgf2
spu-miR-133	TTTGGTCCCCTTCAACCAGCCGT	0.00711403	0.00416618	0.00210997	0.00517217	0.00340634	0.00797992	0.00505806	-0.125273	-6.97306	0.645024	gene-aldh8a1;gene-bmp2a;gene-spred3;gene-dpm3;gene-pcdh11;gene-LOC127494617;gene-emx1;gene-dlx1a;gene-dpy19l3;gene-selenol;gene-col6a2;gene-si:ch211-27e6.1;gene-sord;gene-slc10a3;gene-dlgap3;gene-samd11;gene-rab5c;gene-tbck;gene-aasdhppt;gene-dmtf1;gene-itfg2;gene-mvb12a;gene-abi1a;gene-fzd1;gene-aldh9a1a.1;gene-nif3l1;gene-ubtf;gene-col27a1a	aldh8a1;bmp2a;spred3;dpm3;pcdh11;LOC127494617;emx1;dlx1a;dpy19l3;selenol;col6a2;None;sord;slc10a3;dlgap3;samd11;rab5c;tbck;aasdhppt;dmtf1;itfg2;mvb12a;abi1a;fzd1;aldh9a1a.1;nif3l1;ubtf;col27a1a
ssa-miR-10d-5p	CACCCTGTAGAACCGAATTTGT	0.263219	0.20692	0.147698	0.187922	0.72328	0.161194	0.264283	-0.92617	-1.82226	0.403893	gene-cracr2aa;gene-ipo13b;gene-caprin2;gene-ccdc88b;gene-slc8a2a;gene-LOC127497498	cracr2aa;ipo13b;caprin2;ccdc88b;slc8a2a;LOC127497498
ssa-miR-142b-3p	TGTAGTGTTTCCTACTTTATGGAT	1.42992	0.985996	1.63944	2.28955	2.64105	1.22572	1.14059	-0.0738729	0.700178	0.890519	gene-oser1;gene-nr2f6a;gene-rpl26	oser1;nr2f6a;rpl26
ssa-miR-146d-5p	TGAGAACTGAATTCCAAGGGTT	0.0796771	0.0874898	0.0928385	0.162061	0.0965131	0.0670314	0.0657547	0.459589	-3.38305	0.24213	gene-pomk;gene-LOC127499621;gene-anos1b	pomk;LOC127499621;anos1b
ssa-miR-150-5p	TCTCCCAATCCTTGTACCAGT	4.71945	2.9691	3.31898	3.56707	2.46506	3.15367	2.25969	0.472566	1.68275	0.0814261	gene-tmie;gene-LOC127521793;gene-alkbh1;gene-lman2;gene-LOC127495874;gene-tubb2;gene-c19h6orf136;gene-prox3;gene-LOC127510170;gene-muc3a;gene-scamp5a;gene-myb;gene-rhbdd1;gene-naalad2;gene-hs6st1a;gene-tert;gene-frem3;gene-cldn33b;gene-cd63;gene-pcnx4;gene-rasl11a;gene-LOC127523033;gene-nectin3b	tmie;LOC127521793;alkbh1;lman2;LOC127495874;tubb2;c19h6orf136;prox3;LOC127510170;muc3a;scamp5a;myb;rhbdd1;naalad2;hs6st1a;tert;frem3;cldn33b;cd63;pcnx4;rasl11a;LOC127523033;nectin3b
ssa-miR-203b-3p	TGAAATGTTTAGGACCACTCG	0	0.00416618	0.00210997	0	0.0238444	0.00478795	0	-2.47232	-6.9127	0.387785
ssa-miR-462b-5p	TAACGGAACCCATAAAGCAGCTG	0.00142281	0	0	0	0.0022709	0	0	-0.83038	-8.14776	0.665385	gene-LOC127496309;gene-casr;gene-LOC127510948	LOC127496309;casr;LOC127510948
ssa-miR-731-5p	AATGACACGTTTTCTCCCGGATT	2.00046	1.72341	1.87576	2.50161	1.50333	1.66621	1.46431	0.390888	0.865594	0.0591349	gene-tmem230b;gene-gngt1;gene-LOC127499573;gene-LOC127520310;gene-ptprz1a;gene-LOC127523257;gene-gcn1;gene-pomgnt1;gene-btg4;gene-ccndx;gene-adcy2b;gene-ddx1;gene-aph1b;gene-mettl25b	tmem230b;gngt1;LOC127499573;LOC127520310;ptprz1a;LOC127523257;gcn1;pomgnt1;btg4;ccndx;adcy2b;ddx1;aph1b;mettl25b
ssc-miR-133b	TTTGGTCCCCTTCAACCAGCTAT	0.0184965	0.0138873	0	0.00862028	0.0204381	0.0191518	0.0088516	-0.596655	-5.96539	0.325625	gene-sec61a1l;gene-rereb;gene-LOC127520004;gene-klhl14;gene-emx1;gene-LOC127494617;gene-pcdh11;gene-LOC127508534;gene-LOC127494246;gene-selenol;gene-dlx1a;gene-lcmt2;gene-col6a2;gene-LOC127517260;gene-si:dkey-6n6.1;gene-LOC127508536;gene-col11a2;gene-calm3b;gene-rab5c;gene-tbck;gene-LOC127501448;gene-sh3d19;gene-aasdhppt;gene-nalcn;gene-LOC127508535;gene-zc2hc1a;gene-LOC127508537;gene-fzd1;gene-L…	sec61a1l;rereb;LOC127520004;klhl14;emx1;LOC127494617;pcdh11;LOC127508534;LOC127494246;selenol;dlx1a;lcmt2;col6a2;LOC127517260;None;LOC127508536;col11a2;calm3b;rab5c;tbck;LOC127501448;sh3d19;aasdhppt;nalcn;LOC127508535;zc2hc1a;LOC127508537;fzd1;LOC127517111;None;LOC127517615;cpeb4b;nif3l1
ssc-miR-145-5p	GTCCAGTTTTCCCAGGAATCCCTT	0.351433	0.311075	0.413553	0.662037	0.390594	0.362288	0.331303	0.264898	-1.30062	0.425658	gene-ptrhd1;gene-slc25a10b;gene-kcnh5b;gene-ankar;gene-tspan9b;gene-cdc73;gene-mipepa;gene-zgc:162872;gene-alg1;gene-hif1al;gene-mpp3b;gene-itgb7;gene-adgra2;gene-LOC127522179;gene-tdo2a;gene-unc13d;gene-LOC127514868;gene-lpar4;gene-gsk3ba;gene-mkxa;gene-LOC127512734;gene-inka1a;gene-col4a3;gene-sptbn1;gene-tinf2;gene-ptpn9a;gene-eno3;gene-brpf1;gene-zgc:174906;gene-dok6;gene-prkdc;gene-capga;gen…	ptrhd1;slc25a10b;kcnh5b;ankar;tspan9b;cdc73;mipepa;None;alg1;hif1al;mpp3b;itgb7;adgra2;LOC127522179;tdo2a;unc13d;LOC127514868;lpar4;gsk3ba;mkxa;LOC127512734;inka1a;col4a3;sptbn1;tinf2;ptpn9a;eno3;brpf1;None;dok6;prkdc;capga;LOC127498575;col5a3b;col8a2;None;hexim1;alkbh8;LOC127504438;LOC127508644;None;cntnap1;qrich1;col5a1;None;celsr3;LOC127511455;klhl32;col27a1b;sema4c;plek;guca1g;ttc19;srsf6a;c1…
ssc-miR-206	TGGAATGTAAGGAAGTGTGTGA	0.520747	0.556879	0.489512	0.370672	0.526848	0.852256	0.600644	-0.444705	-0.829701	0.208642	gene-rpusd1;gene-LOC127503379;gene-phospho1;gene-LOC127502667;gene-LOC127512881;gene-LOC127503378;gene-LOC127513613;gene-LOC127521882;gene-dapk3;gene-LOC127515911;gene-tagln2	rpusd1;LOC127503379;phospho1;LOC127502667;LOC127512881;LOC127503378;LOC127513613;LOC127521882;dapk3;LOC127515911;tagln2
str-miR-1-3p	TGGAATGTAAAGAAGTATGCA	0.0526438	0.0541603	0.0379794	0.0344811	0.0545015	0.0750113	0.0556386	-0.443171	-4.18115	0.111667	gene-si:dkey-57a22.14	None
tgu-miR-133-3p	TTTGGTCCCCTTCAACCAGCT	0.355701	0.209698	0.208887	0.213783	0.457585	0.319197	0.227612	-0.437712	-1.79676	0.327954	gene-nif3l1;gene-fzd1;gene-LOC127508537;gene-LOC127517615;gene-pcdh11;gene-LOC127494617;gene-klhl14;gene-lcmt2;gene-col6a2;gene-selenol;gene-dlx1a;gene-LOC127508534;gene-LOC127501448;gene-col11a2;gene-LOC127508536	nif3l1;fzd1;LOC127508537;LOC127517615;pcdh11;LOC127494617;klhl14;lcmt2;col6a2;selenol;dlx1a;LOC127508534;LOC127501448;col11a2;LOC127508536
tgu-miR-142-3p	GTAGTGTTTCCTACTTTATGGA	1.42992	0.985996	1.63944	2.28955	2.64105	1.22572	1.14059	-0.0738729	0.700178	0.890519	gene-LOC127507389;gene-nr2f6a	LOC127507389;nr2f6a
tgu-miR-142-5p	CCCATAAAGTAGAAAGCACT	0.497982	0.373567	0.487402	0.67583	0.88792	0.376652	0.289574	-0.0273445	-0.955351	0.965689	gene-LOC127509943	LOC127509943
tgu-miR-196	TAGGTAGTTTCATGTTGTTG	0.00426842	0.00138873	0.00210997	0.00344811	0.00454179	0.00319197	0.00505806	-0.588298	-7.2805	0.14826	gene-rce1a	rce1a
tni-miR-142b	CATAAAGTAGAAAGCACTACTA	0.497982	0.373567	0.487402	0.67583	0.88792	0.376652	0.289574	-0.0273445	-0.955351	0.965689
tur-miR-10-5p	CACCCTGTAGATCCGAATTTGT	0.0256105	0.015276	0.0232096	0.0241368	0.269101	0.0223438	0.0733418	-2.45905	-3.86488	0.31666	gene-LOC127501969;gene-ube2e1;gene-LOC127497498;gene-gsap;gene-nlgn4xb;gene-lrrc74b;gene-efnb2a;gene-spop;gene-si:ch211-200p22.4;gene-sf3b4;gene-gsto2;gene-LOC127518125;gene-LOC127525673;gene-swap70b;gene-crim1	LOC127501969;ube2e1;LOC127497498;gsap;nlgn4xb;lrrc74b;efnb2a;spop;None;sf3b4;gsto2;LOC127518125;LOC127525673;swap70b;crim1
xla-miR-10a-5p	TACCCTGTAGATCCGAATTTGTGT	0.293098	0.227751	0.196227	0.25516	2.55589	0.308025	0.576618	-2.23744	-0.656498	0.330329	gene-srsf1b;gene-gsap;gene-lrrc74b;gene-LOC127515906;gene-ppifb;gene-brd8b;gene-LOC127505092;gene-lbhl;gene-LOC127501969;gene-LOC127497518;gene-capsla;gene-psma2a;gene-LOC127496019;gene-LOC127497498;gene-dhx34;gene-irx5b;gene-itga6l;gene-roraa;gene-ipo13b;gene-mb21d2;gene-LOC127500214;gene-tbpl2;gene-LOC127516260;gene-crim1;gene-mfsd14ba;gene-efnb2a;gene-nup54;gene-LOC127509808;gene-LOC127502021;…	srsf1b;gsap;lrrc74b;LOC127515906;ppifb;brd8b;LOC127505092;lbhl;LOC127501969;LOC127497518;capsla;psma2a;LOC127496019;LOC127497498;dhx34;irx5b;itga6l;roraa;ipo13b;mb21d2;LOC127500214;tbpl2;LOC127516260;crim1;mfsd14ba;efnb2a;nup54;LOC127509808;LOC127502021;gramd1c;nectin3a;spop
xtr-miR-133d	TTGGTCCCCTTCAACCAGCCGC	0.00711403	0.00416618	0.00210997	0.00517217	0.00340634	0.00797992	0.00505806	-0.125273	-6.97306	0.645024	gene-kansl1b;gene-vldlr;gene-pkig;gene-usp25;gene-eif3s10;gene-gigyf1a;gene-cnnm2a;gene-LOC127505700;gene-LOC127524734;gene-ube2ql1;gene-gyg1b;gene-slc2a9l1;gene-frs2a;gene-acsl3a;gene-LOC127516138;gene-col6a2;gene-col5a1;gene-ppm1nb;gene-dnaja1;gene-tnrc6ba;gene-LOC127494617;gene-dpm3;gene-pcdh11;gene-LOC127504368;gene-eef2b;gene-ptprub;gene-tfap4;gene-LOC127521009;gene-LOC127500188;gene-col17a1…	kansl1b;vldlr;pkig;usp25;eif3s10;gigyf1a;cnnm2a;LOC127505700;LOC127524734;ube2ql1;gyg1b;slc2a9l1;frs2a;acsl3a;LOC127516138;col6a2;col5a1;ppm1nb;dnaja1;tnrc6ba;LOC127494617;dpm3;pcdh11;LOC127504368;eef2b;ptprub;tfap4;LOC127521009;LOC127500188;col17a1b;rgs12a;nfasca;mafbb;LOC127516621;None;ccdc187;aggf1;actmap;LOC127521422;avpr2ab;cpamd8;mlpha;None;wfdc1;col28a2a;LOC127499522;wnt16;LOC127510918;mtm…
xtr-miR-142-5p	CATAAAGTAGAAAGCACTAC	0.497982	0.373567	0.487402	0.67583	0.88792	0.376652	0.289574	-0.0273445	-0.955351	0.965689
xtr-miR-143	TGAGATGAAGCACTGTAGCTCG	248.059	184.037	207.04	261.388	127.447	198.282	217.553	0.314028	7.68833	0.256364	gene-smim13;gene-gps1;gene-nocta;gene-LOC127498303;gene-gjb10;gene-emc4;gene-psmd4b;gene-snrnp48;gene-lhx1a;gene-glg1a;gene-mdga2a;gene-LOC127520011;gene-LOC127520008;gene-zbtb45;gene-glg1b;gene-elapor2b;gene-LOC127520004;gene-alk;gene-ftr92;gene-LOC127508231;gene-ufd1l;gene-cep19;gene-LOC127504872;gene-emp3b;gene-rps6kb1b;gene-ripor3;gene-xcr1b.3;gene-coq2;gene-gpr84;gene-cep152;gene-slc22a31;ge…	smim13;gps1;nocta;LOC127498303;gjb10;emc4;psmd4b;snrnp48;lhx1a;glg1a;mdga2a;LOC127520011;LOC127520008;zbtb45;glg1b;elapor2b;LOC127520004;alk;ftr92;LOC127508231;ufd1l;cep19;LOC127504872;emp3b;rps6kb1b;ripor3;xcr1b.3;coq2;gpr84;cep152;slc22a31;ano10b;hp1bp3;xpo6;cmbl;igfbp1b;c17h14orf28

## Sheet: liver 146 miRNAs
miRNA	sequence	L1L_CPM	L2L_CPM	L3L_CPM	L4L_CPM	S1L_CPM	S2L_CPM	S3L_CPM	S4L_CPM	logFC	logCPM	ttest_pvalue	Target	Symbol
abu-miR-150	ACTCCCAATCCTTGTACCAGTG	0.00616365	0	0	0	0.00391002	0	0	0	0.629596	-7.19983	0.769779	gene-abhd5a;gene-cenpt;gene-hs6st1a;gene-prox3;gene-kars1;gene-rem2;gene-tmie;gene-tert;gene-rhbdd1;gene-LOC127521793;gene-cldn33b;gene-snx1b;gene-pcnx4;gene-fan1;gene-tmc1	abhd5a;cenpt;hs6st1a;prox3;kars1;rem2;tmie;tert;rhbdd1;LOC127521793;cldn33b;snx1b;pcnx4;fan1;tmc1
abu-miR-731-5p	AATGACACGTTTTCTCCCGGATTG	3.06539	0.904993	1.41273	1.51125	2.15833	1.00957	0.885324	1.31856	0.360912	0.622206	0.518053	gene-LOC127499573;gene-gcn1;gene-btg4;gene-LOC127509951;gene-gngt1;gene-ptprz1a;gene-gsk3ab;gene-tmem230b;gene-cep104;gene-LOC127520310;gene-mettl25b;gene-ddx1;gene-adcy2b;gene-ccndx;gene-paip2b	LOC127499573;gcn1;btg4;LOC127509951;gngt1;ptprz1a;gsk3ab;tmem230b;cep104;LOC127520310;mettl25b;ddx1;adcy2b;ccndx;paip2b
aca-miR-142-3p	TGTAGTGTTTCCTACTTTATG	2.8209	1.52096	1.63335	1.93648	10.9266	4.27441	2.78961	6.79048	-1.64656	2.03322	0.0969379	gene-oser1	oser1
aca-miR-451-3p	TAGTAATGGTAAGGGTTCT	0.836202	0.506986	0.22836	1.25428	0.441833	0.394295	0.217155	0.593015	0.779474	-0.824635	0.280795
ami-miR-145-5p	GTCCAGTTTTCCCAGGAATCC	0.811547	1.18928	1.21534	0.786218	0.578683	0.548113	0.738327	0.678374	0.652557	-0.28112	0.0453089	gene-galr1b;gene-tpi1a;gene-col4a3;gene-rbbp5;gene-oafa;gene-eno3;gene-LOC127522586;gene-ttc19;gene-LOC127506238;gene-si:dkeyp-82a1.6;gene-LOC127501700;gene-ppwd1;gene-si:dkey-61l1.4;gene-LOC127513167;gene-ptrhd1;gene-cfap161;gene-slc25a10b;gene-rab11fip4b;gene-ndufs4;gene-ppp1r9ba;gene-hnrnpaba;gene-dpysl2b;gene-psmc6;gene-LOC127510143;gene-LOC127503443;gene-cdc73;gene-LOC127509918;gene-LOC12751…	galr1b;tpi1a;col4a3;rbbp5;oafa;eno3;LOC127522586;ttc19;LOC127506238;None;LOC127501700;ppwd1;None;LOC127513167;ptrhd1;cfap161;slc25a10b;rab11fip4b;ndufs4;ppp1r9ba;hnrnpaba;dpysl2b;psmc6;LOC127510143;LOC127503443;cdc73;LOC127509918;LOC127511455;asb18;LOC127509913;hoxb1b;slc6a2;LOC127503614;ndor1;col27a1b;LOC127508644;LOC127512734;LOC127505202;cfap74
ami-miR-203-3p	GTGAAATGTTTAGGACCACTT	0.106837	0.05212	0	0.00611843	0.175951	0.472287	0.170383	0.049418	-2.37085	-2.88252	0.143993	gene-soul4	soul4
asu-miR-133-3p	ATTGGTCCCCTTCAACCAGCTA	0	0.00473819	0.0116115	0	0.00977506	0.0129987	0.0100225	0.0112314	-1.5971	-6.27328	0.0822628	gene-aasdhppt;gene-anxa4;gene-si:dkey-172j4.3;gene-kcnc4;gene-pcdh11;gene-LOC127494617;gene-nif3l1;gene-klhl14;gene-fzd1;gene-nifk;gene-LOC127524515;gene-lcmt2;gene-col6a2;gene-selenol;gene-dlx1a;gene-fitm1l;gene-tbck;gene-LOC127517615;gene-nalcn;gene-rab5c	aasdhppt;anxa4;None;kcnc4;pcdh11;LOC127494617;nif3l1;klhl14;fzd1;nifk;LOC127524515;lcmt2;col6a2;selenol;dlx1a;fitm1l;tbck;LOC127517615;nalcn;rab5c
bfl-miR-133	TGGTCCCCTTCAACCAGCTGTA	0.0164364	0.369578	0.325122	0.474178	0.78396	0.75176	0.407583	0.664896	-1.14071	-1.05911	0.0347934	gene-adam15;gene-LOC127521436;gene-rassf10b;gene-si:ch211-196i2.1;gene-cped1;gene-nedd9;gene-col15a1b;gene-kansl3;gene-brf1b;gene-ncoa3;gene-LOC127499703;gene-LOC127499582;gene-LOC127514905;gene-atn1;gene-ppic;gene-eif4e2rs1;gene-nif3l1;gene-lhfpl4b;gene-fynb;gene-LOC127508515;gene-LOC127518989;gene-sh3d19;gene-LOC127516550;gene-atoh1b;gene-gyg1b;gene-LOC127504095;gene-LOC127507383;gene-LOC127517…	adam15;LOC127521436;rassf10b;None;cped1;nedd9;col15a1b;kansl3;brf1b;ncoa3;LOC127499703;LOC127499582;LOC127514905;atn1;ppic;eif4e2rs1;nif3l1;lhfpl4b;fynb;LOC127508515;LOC127518989;sh3d19;LOC127516550;atoh1b;gyg1b;LOC127504095;LOC127507383;LOC127517995;pcdh11;plxnb1b;LOC127494617;pik3r3b;f9a;plxna4;gmeb2;None;septin8a;tmem108;ak3;rgs12a;prrc2a;LOC127500180;nos1;apba1a;onecut2;LOC127504085;wdr43;fam…
bta-miR-142-3p	AGTGTTTCCTACTTTATGGATG	1.69295	0.933423	0.952144	1.16862	6.89142	2.4286	1.62699	3.88156	-1.64219	1.29487	0.116818	gene-LOC127507389;gene-erg28;gene-usp18	LOC127507389;erg28;usp18
bta-miR-150	TCTCCCAACCCTTGTACCAGTGT	0	0.00473819	0	0	0	0	0.00668169	0.00224627	-0.914496	-7.19297	0.615566	gene-hs6st1a;gene-rnf25;gene-brat1;gene-fzr1b;gene-col28a2b;gene-ctbp2a;gene-crybb1l2;gene-si:ch211-26b3.4;gene-edc4;gene-slc2a2;gene-eftud2;gene-zgpat;gene-adamts13;gene-nectin3b;gene-LOC127497329;gene-fgf22;gene-LOC127510170;gene-tecpr1a;gene-ece1;gene-lysmd3;gene-snx1b;gene-LOC127509457;gene-slc2a3b;gene-gpsm1b;gene-slc6a7;gene-LOC127514624;gene-LOC127523033;gene-LOC127500843;gene-herpud1;gene…	hs6st1a;rnf25;brat1;fzr1b;col28a2b;ctbp2a;crybb1l2;None;edc4;slc2a2;eftud2;zgpat;adamts13;nectin3b;LOC127497329;fgf22;LOC127510170;tecpr1a;ece1;lysmd3;snx1b;LOC127509457;slc2a3b;gpsm1b;slc6a7;LOC127514624;LOC127523033;LOC127500843;herpud1;tchp;ptgir;tmem243b;prox3;acsf3;LOC127513290;LOC127522592;cd79a;rest;spns3;chd9;slc44a1b;ywhabl;LOC127519137;lrp3;ostf1;LOC127515975;rasl11a;klhl20;LOC127513158…
ccr-miR-10c	TACCCTGTAGATCCGGATTTGTG	4.43372	5.79006	5.24453	5.15784	4.7585	5.128	5.34535	5.82009	-0.0296187	2.38266	0.775557	gene-fgf2;gene-crbn;gene-psma2b;gene-alg11;gene-ankrd13c;gene-LOC127518125;gene-roraa;gene-col11a1a;gene-ipo13b;gene-kbtbd12;gene-gsap;gene-COX1;gene-LOC127500214;gene-tbpl2;gene-lrrc74b;gene-LOC127515906;gene-odam;gene-slc16a6b;gene-crim1;gene-ela3l;gene-mfsd14ba;gene-efnb2a;gene-LOC127497518;gene-capsla;gene-dlx5a;gene-smfn;gene-LOC127509808;gene-s100z;gene-LOC127502021;gene-taf2;gene-psma2a;ge…	fgf2;crbn;psma2b;alg11;ankrd13c;LOC127518125;roraa;col11a1a;ipo13b;kbtbd12;gsap;COX1;LOC127500214;tbpl2;lrrc74b;LOC127515906;odam;slc16a6b;crim1;ela3l;mfsd14ba;efnb2a;LOC127497518;capsla;dlx5a;smfn;LOC127509808;s100z;LOC127502021;taf2;psma2a;cactin;None;LOC127497498;LOC127507145;dhx34;scinlb;gsto2;tram1;gjc2;LOC127506143;spop
ccr-miR-142-5p	CATAAAGTAGACAGCACTACT	0.287637	0.137407	0.0967626	0.15602	0.871935	0.309803	0.297335	0.471717	-1.51431	-1.57758	0.0940674
cel-miR-1-3p	TGGAATGTAAAGAAGTATGTA	0.0513637	0.952375	0.712173	0.920824	1.16128	1.19588	0.871961	0.974881	-0.67502	-0.216956	0.157864
cfa-miR-142	CCCATAAAGTAGAAAGCACTA	0.756074	0.388531	0.46059	0.489474	3.65587	1.0399	0.745009	1.32081	-1.68834	0.155317	0.177597	gene-LOC127509943	LOC127509943
cgr-miR-142-3p	GTAGTGTTTCCTACTTTATGG	2.8209	1.52096	1.63335	1.93648	10.9266	4.27441	2.78961	6.79048	-1.64656	2.03322	0.0969379	gene-LOC127507389	LOC127507389
cgr-miR-205	TCCTTCATTCCACCGGAGT	0.0184909	0	0.00774101	0	0.0254152	0.127821	0.0467718	0.00224627	-2.80104	-4.84712	0.205425	gene-LOC127512276;gene-tfa;gene-pgm5;gene-pla2r1;gene-gpn1;gene-mtfr2;gene-fam8a1b;gene-LOC127509383;gene-agtpbp1;gene-rxrgb;gene-LOC127512275;gene-LOC127513644;gene-LOC127517299;gene-myo10;gene-LOC127522707	LOC127512276;tfa;pgm5;pla2r1;gpn1;mtfr2;fam8a1b;LOC127509383;agtpbp1;rxrgb;LOC127512275;LOC127513644;LOC127517299;myo10;LOC127522707
cin-miR-1-3p	TGGAATGTAAAGAAGTATGCGT	0.00616365	0.165836	0.0541871	0.152961	0.170086	0.129987	0.126952	0.146008	-0.607364	-3.00898	0.302226	gene-si:dkey-57a22.14	None
cli-miR-133c-3p	TTTGGTCCCCTTCAACCAGCTGC	0.00205455	0.0331673	0.0464461	0.0550659	0.0997056	0.112656	0.103566	0.0718807	-1.52105	-3.81152	0.00594379	gene-cpeb4b;gene-LOC127524515;gene-LOC127517615;gene-dnajc9;gene-si:dkey-172j4.3;gene-fzd1;gene-LOC127517111;gene-LOC127508537;gene-celsr2;gene-nif3l1;gene-xpr1b;gene-gne;gene-LOC127508535;gene-nalcn;gene-aasdhppt;gene-sh3d19;gene-LOC127502994;gene-tmtc1;gene-LOC127505229;gene-usp33;gene-col11a2;gene-LOC127521009;gene-LOC127508536;gene-si:dkey-6n6.1;gene-LOC127519259;gene-rgs12a;gene-nfasca;gene-…	cpeb4b;LOC127524515;LOC127517615;dnajc9;None;fzd1;LOC127517111;LOC127508537;celsr2;nif3l1;xpr1b;gne;LOC127508535;nalcn;aasdhppt;sh3d19;LOC127502994;tmtc1;LOC127505229;usp33;col11a2;LOC127521009;LOC127508536;None;LOC127519259;rgs12a;nfasca;ptprfa;LOC127517260;LOC127501448;aggf1;ercc5;gyg1b;sec61a1l;col6a2;dlx1a;selenol;LOC127494246;LOC127508534;LOC127494617;pcdh11;emx1;klhl14;rereb
cli-miR-142-3p	TAGTGTTTCCTACTTTATGGA	2.8209	1.52096	1.63335	1.93648	10.9266	4.27441	2.78961	6.79048	-1.64656	2.03322	0.0969379	gene-LOC127515632;gene-LOC127507389	LOC127515632;LOC127507389
cli-miR-146a-5p	TGAGAACTGAATTCCATGGGTTG	0.0041091	0	0	0.00305922	0.00195501	0	0	0.00224627	0.75766	-7.18118	0.570732	gene-sema4ab;gene-rars2;gene-parp10;gene-LOC127510691;gene-anos1b;gene-loxa;gene-sgsh;gene-si:dkey-23k10.3;gene-glod5;gene-ttc19;gene-ndufa5;gene-inpp5e;gene-nf1b	sema4ab;rars2;parp10;LOC127510691;anos1b;loxa;sgsh;None;glod5;ttc19;ndufa5;inpp5e;nf1b
cpi-miR-133a-3p	TTTGGTCCCCTTCAACCAGCTGT	0.0164364	0.369578	0.325122	0.477238	0.785915	0.758259	0.407583	0.664896	-1.14163	-1.05478	0.0351617	gene-LOC127508536;gene-LOC127519259;gene-si:dkey-6n6.1;gene-nfasca;gene-LOC127517260;gene-ptprfa;gene-aggf1;gene-fbxl5;gene-rab5c;gene-tbck;gene-cep112;gene-cps1;gene-gyg1b;gene-epb41l5;gene-ccni2;gene-aqp11;gene-sec61a1l;gene-selenol;gene-dlx1a;gene-col6a2;gene-LOC127508534;gene-LOC127494246;gene-klhl14;gene-emx1;gene-LOC127494617;gene-pcdh11;gene-rereb;gene-LOC127524515;gene-cpeb4b;gene-dnajc9;…	LOC127508536;LOC127519259;None;nfasca;LOC127517260;ptprfa;aggf1;fbxl5;rab5c;tbck;cep112;cps1;gyg1b;epb41l5;ccni2;aqp11;sec61a1l;selenol;dlx1a;col6a2;LOC127508534;LOC127494246;klhl14;emx1;LOC127494617;pcdh11;rereb;LOC127524515;cpeb4b;dnajc9;LOC127517615;cped1;None;LOC127508537;LOC127517111;fzd1;xpr1b;nif3l1;tex264a;LOC127508535;nalcn;c6ast1;sh3d19;aasdhppt;LOC127521930;tmtc1;LOC127505229
cpi-miR-203-3p	GTGAAATGTTTAGGACCACTTGA	0.106837	0.05212	0	0.00611843	0.175951	0.472287	0.170383	0.049418	-2.37085	-2.88252	0.143993	gene-LOC127524009;gene-soul4;gene-slc6a2;gene-LOC127498404;gene-LOC127505814;gene-aaas	LOC127524009;soul4;slc6a2;LOC127498404;LOC127505814;aaas
cpo-miR-10b-5p	TACCCTGTAGAACCGAATTTGTGT	4.07212	1.07557	2.87191	1.85083	1.70282	2.08196	1.63701	2.04635	0.403224	1.11972	0.425818	gene-efnb2a;gene-scinlb;gene-ccdc88b;gene-roraa;gene-cracr2aa;gene-LOC127500214;gene-tbpl2;gene-crim1;gene-LOC127501969;gene-vamp4;gene-slc8a2a;gene-spsb3b;gene-LOC127497498;gene-zmp:0000001200;gene-LOC127515906	efnb2a;scinlb;ccdc88b;roraa;cracr2aa;LOC127500214;tbpl2;crim1;LOC127501969;vamp4;slc8a2a;spsb3b;LOC127497498;None;LOC127515906
crm-miR-1-3p	TGGAATGTAAAGAAGTATGT	0.0513637	0.952375	0.712173	0.920824	1.16128	1.19588	0.871961	0.974881	-0.67502	-0.216956	0.157864
cte-miR-1	TGGAATGTAAAGAAGTATGTAG	0.0513637	0.952375	0.712173	0.920824	1.16128	1.19588	0.86862	0.974881	-0.673876	-0.217656	0.158601
dma-miR-10a	ACCCTGTAGATCCGAATTTGTGTA	0.0472546	0.0568582	0.201266	0.140724	0.127076	0.160318	0.153679	0.0673881	-0.190853	-3.00529	0.727707	gene-LOC127502021;gene-copa;gene-LOC127523879;gene-LOC127495465;gene-acss1;gene-isl1a;gene-tlnrd1;gene-cntnap1;gene-LOC127524403;gene-LOC127494538;gene-kctd12.2;gene-si:dkey-230p4.1;gene-ipo8;gene-mst1ra;gene-LOC127509887;gene-crim1;gene-tbpl2;gene-LOC127500214;gene-psma2a;gene-phldb1a;gene-capsla;gene-tlcd4a;gene-LOC127518839;gene-vps29;gene-chst3a;gene-akt2l;gene-slc25a43;gene-mrpl39;gene-fgf2;…	LOC127502021;copa;LOC127523879;LOC127495465;acss1;isl1a;tlnrd1;cntnap1;LOC127524403;LOC127494538;kctd12.2;None;ipo8;mst1ra;LOC127509887;crim1;tbpl2;LOC127500214;psma2a;phldb1a;capsla;tlcd4a;LOC127518839;vps29;chst3a;akt2l;slc25a43;mrpl39;fgf2;rab11bb;LOC127520214;snrpd3
dme-miR-1-3p	TGGAATGTAAAGAAGTATGGAG	0.00616365	0.165836	0.0541871	0.152961	0.168131	0.127821	0.126952	0.146008	-0.596936	-3.01509	0.310847
dme-miR-10-5p	ACCCTGTAGATCCGAATTTGTT	0.119164	0.170575	0.630892	0.354869	0.353857	0.413793	0.39422	0.213396	-0.110505	-1.5714	0.850874	gene-LOC127500214;gene-ipo13b;gene-gsap;gene-vps29;gene-LOC127497498;gene-si:dkey-33i11.1	LOC127500214;ipo13b;gsap;vps29;LOC127497498;None
dme-miR-133-3p	TTGGTCCCCTTCAACCAGCTGT	0.0164364	0.369578	0.325122	0.477238	0.785915	0.758259	0.407583	0.664896	-1.14163	-1.05478	0.0351617	gene-LOC127499582;gene-pcdh11;gene-LOC127494617;gene-LOC127514204;gene-ppm1nb;gene-ppih;gene-LOC127503572;gene-col6a2;gene-lcmt2;gene-ccdc85a;gene-frs2a;gene-frem2b;gene-LOC127521436;gene-kansl3;gene-gyg1b;gene-ccni2;gene-aqp11;gene-cnnm2a;gene-rgs3a;gene-smarca2;gene-barx1;gene-kdm2ba;gene-znf76;gene-rfx4;gene-hars;gene-chid1;gene-rusc2;gene-btbd8;gene-atrnl1b;gene-cpamd8;gene-avpr2ab;gene-LOC12…	LOC127499582;pcdh11;LOC127494617;LOC127514204;ppm1nb;ppih;LOC127503572;col6a2;lcmt2;ccdc85a;frs2a;frem2b;LOC127521436;kansl3;gyg1b;ccni2;aqp11;cnnm2a;rgs3a;smarca2;barx1;kdm2ba;znf76;rfx4;hars;chid1;rusc2;btbd8;atrnl1b;cpamd8;avpr2ab;LOC127520935;calm3b;aggf1;ccdc187;atrx;tbck;mafbb;brf1b;kctd12.2;rgs12a;None;jarid2a;ptprfa;LOC127521009;tfap4;ccdc102a;six5;rin3;capgb;None;pdcd11;LOC127512025;LOC1…
dps-miR-10	ACCCTGTAGATCCGAATTTGT	0.119164	0.170575	0.630892	0.354869	0.353857	0.413793	0.39422	0.213396	-0.110505	-1.5714	0.850874	gene-LOC127494538;gene-ipo13b;gene-LOC127497498;gene-vps29	LOC127494538;ipo13b;LOC127497498;vps29
dre-miR-10a-5p	TACCCTGTAGATCCGAATTTGT	0.176691	0.20848	0.859252	0.492534	0.496573	0.556779	0.564603	0.292015	-0.137918	-1.11704	0.812709	gene-srsf1b;gene-gsap;gene-lrrc74b;gene-LOC127501969;gene-LOC127497498;gene-roraa;gene-LOC127518125;gene-crim1;gene-LOC127525673;gene-efnb2a	srsf1b;gsap;lrrc74b;LOC127501969;LOC127497498;roraa;LOC127518125;crim1;LOC127525673;efnb2a
dre-miR-10c-5p	TACCCTGTAGATCCGGATTTGT	4.43372	5.79006	5.24453	5.15784	4.7585	5.128	5.34535	5.82009	-0.0296187	2.38266	0.775557	gene-gsap;gene-psma2b;gene-LOC127511522;gene-LOC127494290;gene-odam;gene-slc16a6b;gene-lrrc74b;gene-capsla;gene-smfn;gene-s100z;gene-psma2a;gene-LOC127497498;gene-LOC127507145;gene-LOC127504518;gene-alg11;gene-LOC127518125;gene-roraa;gene-col11a1a;gene-ipo13b;gene-kbtbd12;gene-crim1;gene-tbpl2;gene-LOC127500240;gene-LOC127514736;gene-LOC127509808;gene-mfsd14ba;gene-gjc2;gene-scinlb	gsap;psma2b;LOC127511522;LOC127494290;odam;slc16a6b;lrrc74b;capsla;smfn;s100z;psma2a;LOC127497498;LOC127507145;LOC127504518;alg11;LOC127518125;roraa;col11a1a;ipo13b;kbtbd12;crim1;tbpl2;LOC127500240;LOC127514736;LOC127509808;mfsd14ba;gjc2;scinlb
dre-miR-142b-5p	CATAAAGTAGACAGCACTACTA	0.287637	0.137407	0.0967626	0.15602	0.871935	0.309803	0.297335	0.471717	-1.51431	-1.57758	0.0940674
dre-miR-145-5p	GTCCAGTTTTCCCAGGAATCCC	0.811547	1.18928	1.21534	0.786218	0.578683	0.548113	0.738327	0.678374	0.652557	-0.28112	0.0453089	gene-si:dkey-21e13.3;gene-rab11fip4b;gene-LOC127513167;gene-slc6a2;gene-ppwd1;gene-acvr1ba;gene-LOC127503718;gene-col5a2b;gene-znf362b;gene-LOC127509620;gene-timm44;gene-LOC127506238;gene-def6b;gene-cfap161;gene-wdr19;gene-arhgap12a;gene-LOC127503443;gene-inha;gene-psmc6;gene-cfap74;gene-parvaa;gene-LOC127509918;gene-rbbp5;gene-si:ch211-243a20.3;gene-cdc73;gene-ptrhd1;gene-slc25a10b;gene-galr1b;g…	None;rab11fip4b;LOC127513167;slc6a2;ppwd1;acvr1ba;LOC127503718;col5a2b;znf362b;LOC127509620;timm44;LOC127506238;def6b;cfap161;wdr19;arhgap12a;LOC127503443;inha;psmc6;cfap74;parvaa;LOC127509918;rbbp5;None;cdc73;ptrhd1;slc25a10b;galr1b;LOC127514868;LOC127522179;adgra2;gsk3ba;LOC127510143;LOC127512734;LOC127522586;eno3;col4a3;sptbn1;dok6;LOC127508644;col5a3b;LOC127507923;cntnap1;None;dpysl2b;col27a1…
dre-miR-146b	TGAGAACTGAATTCCAAGGGTG	124.59	9.01203	24.4577	14.6751	19.6009	22.321	8.43898	8.84806	1.54467	4.85796	0.376532	gene-anos1b;gene-si:ch211-105f12.2;gene-rars2;gene-pomk;gene-LOC127499621;gene-ttc19;gene-glod5	anos1b;None;rars2;pomk;LOC127499621;ttc19;glod5
dre-miR-150	TCTCCCAATCCTTGTACCAGTG	1.67446	0.833921	0.92118	1.1625	1.75951	0.914244	0.962164	0.894016	0.0212063	0.196644	0.95788	gene-npr2;gene-rasl11a;gene-pcnx4;gene-htr2b;gene-nectin3b;gene-LOC127523033;gene-tln2a;gene-rem2;gene-tert;gene-aqp8a.1;gene-fzr1b;gene-si:dkey-45k15.1;gene-frem3;gene-lysmd3;gene-cldn33b;gene-mfng;gene-ccm2l;gene-cdk17;gene-naalad2;gene-zgc:77938;gene-myb;gene-scamp5a;gene-LOC127503766;gene-hspa13;gene-rhbdd1;gene-hs6st1a;gene-alkbh1;gene-lman2;gene-LOC127495874;gene-tubb2;gene-tmie;gene-LOC127…	npr2;rasl11a;pcnx4;htr2b;nectin3b;LOC127523033;tln2a;rem2;tert;aqp8a.1;fzr1b;None;frem3;lysmd3;cldn33b;mfng;ccm2l;cdk17;naalad2;None;myb;scamp5a;LOC127503766;hspa13;rhbdd1;hs6st1a;alkbh1;lman2;LOC127495874;tubb2;tmie;LOC127521793;LOC127510170;trpm5;slc35f6;c19h6orf136;prox3
dre-miR-15c	AAGCAGCGCGTCATGGTTTTC	0	0	0	0	0	0	0.00334085	0	-1.56891	-7.45319	0.391002	gene-mrpl24;gene-si:dkey-215k6.1;gene-si:ch1073-357b18.4;gene-LOC127506426;gene-det1;gene-idi1;gene-etf1a;gene-chrnb3b;gene-epdl1;gene-LOC127519852;gene-zgc:165573;gene-gpatch3;gene-ucp1;gene-cnep1r1;gene-LOC127497690;gene-LOC127516575;gene-cart2;gene-igsf8;gene-LOC127521045;gene-apold1a;gene-mgst3a;gene-lnx1;gene-sona;gene-unc45a;gene-tysnd1;gene-LOC127496607;gene-LOC127513823;gene-jmjd1ca;gene-…	mrpl24;None;None;LOC127506426;det1;idi1;etf1a;chrnb3b;epdl1;LOC127519852;None;gpatch3;ucp1;cnep1r1;LOC127497690;LOC127516575;cart2;igsf8;LOC127521045;apold1a;mgst3a;lnx1;sona;unc45a;tysnd1;LOC127496607;LOC127513823;jmjd1ca;arvcfa;LOC127525088;map3k4;LOC127511229;ddr2l;wdr77;cldnd1a;kdelr2b;glmp;LOC127509771;cpt1a2b;nuak2;echdc3;LOC127525751;LOC127517181;LOC127520710;nbr1b;mrps5;None;LOC127524710;…
dre-miR-196b	TAGGTAGTTTCAAGTTGTTGGG	0	0.00947637	0.030964	0.0305922	0.0195501	0.0281639	0.00668169	0.0157239	-0.020524	-5.44613	0.980684
dre-miR-196d	TAGGTAGTTTTATGTTGTTGGG	0	0	0	0	0	0	0.00334085	0	-1.56891	-7.45319	0.391002	gene-psma2a;gene-si:ch211-266o15.1;gene-si:ch211-45c16.2;gene-irf7	psma2a;None;None;irf7
dre-miR-203b-3p	GTGAAATGTTCAGGACCACTTG	0.0267091	0.0379055	0.00774101	0.0152961	0.144671	0.387795	0.11693	0.107821	-3.1051	-3.15769	0.0860711	gene-coro1b;gene-slc6a2;gene-soul4;gene-trim55a;gene-LOC127510569	coro1b;slc6a2;soul4;trim55a;LOC127510569
dre-miR-462	TAACGGAACCCATAATGCAGCT	37.0723	9.23946	13.7713	13.2219	22.5804	12.4528	7.4267	7.32284	0.558312	3.94411	0.457443	gene-rab1aa	rab1aa
dre-miR-725-3p	TTCAGTCATTGTTTCTAGTAGT	0.0698547	0.05212	0.0270935	0.0152961	0.0801555	0.357465	0.136975	0.0539105	-1.91761	-3.24845	0.190897	gene-zgc:101569;gene-si:ch211-212k18.15;gene-il12ba;gene-knstrn;gene-pfdn6;gene-timm13;gene-timmdc1;gene-tpra1;gene-LOC127520637;gene-LOC127508431;gene-asmt;gene-pdcd5	None;None;il12ba;knstrn;pfdn6;timm13;timmdc1;tpra1;LOC127520637;LOC127508431;asmt;pdcd5
dre-miR-731	AATGACACGTTTTCTCCCGGATCG	3.41055	1.01397	1.54046	1.66115	2.37338	1.16339	1.00225	1.46681	0.345445	0.773962	0.53303	gene-mettl25b;gene-hsd17b8;gene-si:ch211-209a2.2;gene-adcy2b;gene-ccndx;gene-ddx1;gene-afap1l2;gene-LOC127508156;gene-dnmt1;gene-vsx2;gene-LOC127509951;gene-btg4;gene-tmem230b;gene-LOC127501449;gene-cntn5;gene-lamb1b;gene-LOC127499573;gene-gngt1;gene-LOC127520310;gene-ptprz1a	mettl25b;hsd17b8;None;adcy2b;ccndx;ddx1;afap1l2;LOC127508156;dnmt1;vsx2;LOC127509951;btg4;tmem230b;LOC127501449;cntn5;lamb1b;LOC127499573;gngt1;LOC127520310;ptprz1a
efu-miR-133-3p	TTTGGTCCCCTTCAACCAGCTGTA	0.0164364	0.369578	0.325122	0.477238	0.785915	0.758259	0.407583	0.664896	-1.14163	-1.05478	0.0351617	gene-dnajc9;gene-fitm1l;gene-LOC127517615;gene-LOC127524515;gene-fzd1;gene-LOC127517111;gene-cped1;gene-si:dkey-172j4.3;gene-aqr;gene-tex264a;gene-nif3l1;gene-xpr1b;gene-colgalt2b;gene-nalcn;gene-dnah12;gene-gne;gene-dmtf1;gene-sh3d19;gene-c6ast1;gene-aasdhppt;gene-tmtc1;gene-zc2hc1a;gene-LOC127502994;gene-zcchc2;gene-plcg1;gene-LOC127505229;gene-mvb12a;gene-LOC127519259;gene-LOC127503495;gene-si…	dnajc9;fitm1l;LOC127517615;LOC127524515;fzd1;LOC127517111;cped1;None;aqr;tex264a;nif3l1;xpr1b;colgalt2b;nalcn;dnah12;gne;dmtf1;sh3d19;c6ast1;aasdhppt;tmtc1;zc2hc1a;LOC127502994;zcchc2;plcg1;LOC127505229;mvb12a;LOC127519259;LOC127503495;None;LOC127507632;ptprfa;aggf1;egln1a;rab5c;calm3b;tbck;ercc5;nfatc1;antxr1a;LOC127510019;sec61a1l;gyg1b;epb41l5;None;aqp11;ccni2;LOC127494246;selenol;dlx1a;lcmt2;…
efu-miR-143	GTCTGAGATGAAGCACTGTAGCTC	393.266	290.939	289.092	253.832	369.229	444.125	401.196	522.402	-0.501265	8.53339	0.0295692	gene-LOC127523799;gene-LOC127521102;gene-nfe2l2a;gene-LOC127518299;gene-polh;gene-LOC127525310;gene-xdh;gene-pkn3;gene-LOC127519820;gene-znf710a;gene-cited4b;gene-LOC127516125;gene-LOC127516086;gene-si:ch73-174h16.4;gene-zgc:112962;gene-tufm;gene-LOC127495587;gene-b4gat1;gene-mettl25;gene-gosr2;gene-LOC127516385;gene-zgc:153659;gene-ascc1;gene-im:7136021;gene-LOC127521105;gene-mfn1b;gene-ankar;ge…	LOC127523799;LOC127521102;nfe2l2a;LOC127518299;polh;LOC127525310;xdh;pkn3;LOC127519820;znf710a;cited4b;LOC127516125;LOC127516086;None;None;tufm;LOC127495587;b4gat1;mettl25;gosr2;LOC127516385;None;ascc1;None;LOC127521105;mfn1b;ankar;coro7;aggf1;LOC127501079;lat;ggcx;fbxo11b;large2;grm8b;pth2rb;brsk1b;sec24a;peli1a;fbxl16;rfx2;myot;bmp1a;LOC127521337;cep85l;LOC127523514;coasy;ciz1a;lancl2;LOC127502…
efu-miR-145	GTCCAGTTTTCCCAGGAATCCCTTA	0.811547	1.18928	1.21534	0.786218	0.578683	0.548113	0.738327	0.678374	0.652557	-0.28112	0.0453089	gene-col27a1b;gene-klhl32;gene-LOC127511455;gene-slain2;gene-celsr3;gene-pcdh1a;gene-gpr151;gene-myh11a;gene-gon4la;gene-clpxb;gene-guca1g;gene-srsf6a;gene-ttc19;gene-plek;gene-rac1a;gene-alkbh8;gene-LOC127508644;gene-LOC127504438;gene-hexim1;gene-si:ch211-127i16.2;gene-col5a3b;gene-col8a2;gene-LOC127498575;gene-capga;gene-prkdc;gene-si:dkey-61l1.4;gene-fkbp2;gene-atp10a;gene-ccdc149b;gene-ahdc1;…	col27a1b;klhl32;LOC127511455;slain2;celsr3;pcdh1a;gpr151;myh11a;gon4la;clpxb;guca1g;srsf6a;ttc19;plek;rac1a;alkbh8;LOC127508644;LOC127504438;hexim1;None;col5a3b;col8a2;LOC127498575;capga;prkdc;None;fkbp2;atp10a;ccdc149b;ahdc1;LOC127517413;col5a1;mical3b;qrich1;cntnap1;None;LOC127512734;cenpe;mkxa;tmem168b;LOC127497641;gsk3ba;LOC127498040;lpar4;ralbp1;dok6;None;LOC127507792;brpf1;eno3;LOC127508903…
efu-miR-206	TGGAATGTAAGGAAGTGTGTGGT	0.0554728	0.265338	4.58655	6.29892	6.58448	6.51236	2.88649	3.71309	-0.813588	1.95188	0.299465	gene-rbm15b;gene-arvcfb;gene-LOC127512881;gene-LOC127498213;gene-f8a;gene-LOC127502667;gene-notch2;gene-phospho1;gene-plppr1;gene-ddx21;gene-rpusd1;gene-bbs9;gene-LOC127515911;gene-tagln2;gene-dapk3;gene-aoc2;gene-b3gnt5a;gene-znf410;gene-elavl4;gene-gja2;gene-LOC127505335	rbm15b;arvcfb;LOC127512881;LOC127498213;f8a;LOC127502667;notch2;phospho1;plppr1;ddx21;rpusd1;bbs9;LOC127515911;tagln2;dapk3;aoc2;b3gnt5a;znf410;elavl4;gja2;LOC127505335
efu-miR-223	TGTCAGTTTGTCAAATACCCCAA	0.211619	0.05212	0.123856	0.0917765	0.715534	0.108323	0.086862	0.28303	-1.30711	-2.21222	0.311017	gene-mamdc4;gene-txk;gene-crybb3;gene-nsdhl;gene-ggt5a;gene-eci2	mamdc4;txk;crybb3;nsdhl;ggt5a;eci2
gga-miR-10b-5p	TACCCTGTAGAACCGAATTTGT	4.07212	1.07557	2.87191	1.85083	1.70282	2.08196	1.63701	2.04635	0.403224	1.11972	0.425818	gene-spsb3b;gene-cracr2aa;gene-roraa	spsb3b;cracr2aa;roraa
gga-miR-133b	TTGGTCCCCTTCAACCAGCTA	0	0.0142146	0.0348345	0.0275329	0.0508303	0.0281639	0.0567944	0.0426791	-1.2417	-4.74471	0.0433866	gene-neurl4;gene-nadk2;gene-usp33;gene-c1ql2;gene-vmac;gene-l3mbtl1;gene-dact2;gene-c1qc;gene-serbp1a;gene-ctsf;gene-myoz1b;gene-aasdhppt;gene-LOC127508515;gene-plaa;gene-pparda;gene-wnt16;gene-rpl21;gene-stard13a;gene-mycbp2;gene-rpe65a;gene-LOC127524688;gene-onecut2;gene-ncoa3;gene-nif3l1;gene-cbln14;gene-slc47a1;gene-fzd1;gene-tubgcp2;gene-edrf1;gene-creg2;gene-si:dkey-172j4.3;gene-myf6;gene-L…	neurl4;nadk2;usp33;c1ql2;vmac;l3mbtl1;dact2;c1qc;serbp1a;ctsf;myoz1b;aasdhppt;LOC127508515;plaa;pparda;wnt16;rpl21;stard13a;mycbp2;rpe65a;LOC127524688;onecut2;ncoa3;nif3l1;cbln14;slc47a1;fzd1;tubgcp2;edrf1;creg2;None;myf6;LOC127500015;cped1;LOC127517615;ipo11;olig4;zc3h12b;cpeb4b;LOC127524515;LOC127520004;LOC127514204;pcdh11;LOC127494617;col15a1b;frs2a;ccdc85a;col6a2;lcmt2;rgs3a;stat6;chid1;znf76…
gga-miR-133c-3p	TTGGTCCCCTTCAACCAGCTGC	0.00205455	0.0331673	0.0464461	0.0550659	0.0997056	0.112656	0.103566	0.0718807	-1.52105	-3.81152	0.00594379	gene-gyg1b;gene-cnnm2a;gene-aqp8b;gene-barx1;gene-LOC127510019;gene-znf76;gene-rfx4;gene-chid1;gene-rbm25b;gene-wdr77;gene-pcdh11;gene-LOC127494617;gene-rereb;gene-ppm1nb;gene-LOC127514204;gene-ppih;gene-LOC127503572;gene-col6a2;gene-lcmt2;gene-angptl2b;gene-ccdc85a;gene-frs2a;gene-frem2b;gene-brf1b;gene-mafbb;gene-kctd12.2;gene-rgs12a;gene-ptprfa;gene-si:ch211-114c12.2;gene-LOC127521009;gene-tfa…	gyg1b;cnnm2a;aqp8b;barx1;LOC127510019;znf76;rfx4;chid1;rbm25b;wdr77;pcdh11;LOC127494617;rereb;ppm1nb;LOC127514204;ppih;LOC127503572;col6a2;lcmt2;angptl2b;ccdc85a;frs2a;frem2b;brf1b;mafbb;kctd12.2;rgs12a;ptprfa;None;LOC127521009;tfap4;six5;rin3;capgb;tle5;rusc2;cpamd8;avpr2ab;LOC127520935;fam193b;calm3b;slc25a10b;aggf1;atrx;ccdc187;LOC127508515;sh3d19;plaa;myoz1b;aclyb;aasdhppt;None;ctsf;rpl21;gne…
gga-miR-142-3p	TGTAGTGTTTCCTACTTTATGG	2.8209	1.52096	1.63335	1.93648	10.9266	4.27441	2.78961	6.79048	-1.64656	2.03322	0.0969379	gene-oser1	oser1
gga-miR-142-5p	CCCATAAAGTAGAAAGCACTAC	0.756074	0.388531	0.46059	0.489474	3.65587	1.0399	0.745009	1.32081	-1.68834	0.155317	0.177597	gene-si:ch211-225b11.4;gene-LOC127509943	None;LOC127509943
gga-miR-196-5p	TAGGTAGTTTCATGTTGTTGG	0.00205455	0	0.00774101	0.00611843	0.00586503	0.0173316	0.00668169	0.0112314	-1.31863	-6.29811	0.101423	gene-rce1a;gene-si:ch211-45c16.2;gene-dtnbp1b	rce1a;None;dtnbp1b
gga-miR-203a	GTGAAATGTTTAGGACCACTTG	0.106837	0.05212	0	0.00611843	0.175951	0.472287	0.170383	0.049418	-2.37085	-2.88252	0.143993	gene-aaas;gene-soul4	aaas;soul4
ggo-miR-133b	TTTGGTCCCCTTCAACCAGC	0	0.0142146	0.030964	0.0275329	0.0508303	0.0281639	0.0567944	0.0426791	-1.31744	-4.76246	0.0310944	gene-usp33;gene-si:dkey-172j4.3;gene-fzd1;gene-nif3l1;gene-gyg1b;gene-cxcl12b;gene-kcnc4;gene-pcdh11;gene-LOC127494617;gene-lcmt2;gene-camk2a;gene-col11a2;gene-LOC127501448	usp33;None;fzd1;nif3l1;gyg1b;cxcl12b;kcnc4;pcdh11;LOC127494617;lcmt2;camk2a;col11a2;LOC127501448
ggo-miR-146a	TGAGAACTGAATTCCATGGGT	0.0041091	0	0	0.00305922	0.00195501	0	0	0.00224627	0.75766	-7.18118	0.570732	gene-fkbp7;gene-sccpdhb;gene-LOC127514107;gene-sema4ab;gene-ubl7a;gene-si:dkey-23k10.3;gene-glod5	fkbp7;sccpdhb;LOC127514107;sema4ab;ubl7a;None;glod5
gmo-miR-150-5p	TCTCCCAATCCTTGTACCAGTGT	1.6724	0.833921	0.91731	1.1625	1.75756	0.912077	0.952141	0.882784	0.0274225	0.19171	0.94492	gene-htr2b;gene-LOC127498187;gene-nectin3b;gene-zbtb4;gene-rabl3;gene-LOC127523033;gene-LOC127500843;gene-tln2a;gene-npr2;gene-rasl11a;gene-cd79a;gene-pcnx4;gene-LOC127505326;gene-zgc:162608;gene-zgpat;gene-fzr1b;gene-zgc:152774;gene-si:dkey-45k15.1;gene-frem3;gene-lysmd3;gene-mfng;gene-LOC127510201;gene-LOC127508136;gene-ppm1kb;gene-slc7a14b;gene-rem2;gene-tert;gene-slc4a1ap;gene-hs6st1a;gene-at…	htr2b;LOC127498187;nectin3b;zbtb4;rabl3;LOC127523033;LOC127500843;tln2a;npr2;rasl11a;cd79a;pcnx4;LOC127505326;None;zgpat;fzr1b;None;None;frem3;lysmd3;mfng;LOC127510201;LOC127508136;ppm1kb;slc7a14b;rem2;tert;slc4a1ap;hs6st1a;atp2a2a;nrxn2a;ccm2l;cdk17;ppip5k1a;naalad2;muc3a;None;myb;scamp5a;None;LOC127503766;hspa13;tp53i3;rhbdd1;adam17a;LOC127510170;trpm5;pus3;c19h6orf136;LOC127514624;prox3;tmem24…
gmo-miR-203b-3p	GTGAAATGTTTAGGACCACTTA	0.0082182	0	0	0	0.00195501	0.0216645	0	0.00449254	-1.4513	-6.59059	0.40705	gene-soul4	soul4
gmo-miR-462-5p	TAACGGAACCCATAATACAG	0.00205455	0	0	0	0.00586503	0	0	0	-0.919938	-7.26525	0.575214	gene-rab1aa	rab1aa
hsa-miR-10a-5p	TACCCTGTAGATCCGAATTTGTG	0.176691	0.20848	0.859252	0.492534	0.496573	0.556779	0.564603	0.292015	-0.137918	-1.11704	0.812709	gene-efnb2a;gene-LOC127502021;gene-gsto2;gene-spop;gene-roraa;gene-LOC127518125;gene-ipo13b;gene-tbpl2;gene-LOC127500214;gene-LOC127516260;gene-crim1;gene-LOC127497518;gene-LOC127501969;gene-capsla;gene-LOC127497498;gene-srsf1b;gene-gsap;gene-lrrc74b	efnb2a;LOC127502021;gsto2;spop;roraa;LOC127518125;ipo13b;tbpl2;LOC127500214;LOC127516260;crim1;LOC127497518;LOC127501969;capsla;LOC127497498;srsf1b;gsap;lrrc74b
hsa-miR-196a-5p	TAGGTAGTTTCATGTTGTTGGG	0.00205455	0	0.00774101	0.00611843	0.00586503	0.0173316	0.00668169	0.0112314	-1.31863	-6.29811	0.101423	gene-LOC127498301;gene-LOC127498277;gene-si:ch211-45c16.2;gene-rce1a;gene-elovl7b;gene-si:ch211-266o15.1;gene-LOC127513819;gene-dtnbp1b;gene-LOC127521601	LOC127498301;LOC127498277;None;rce1a;elovl7b;None;LOC127513819;dtnbp1b;LOC127521601
hsa-miR-223-3p	TGTCAGTTTGTCAAATACCCCA	0.211619	0.05212	0.123856	0.0917765	0.715534	0.108323	0.086862	0.28303	-1.30711	-2.21222	0.311017	gene-txk;gene-klhl18;gene-crybb3;gene-nsdhl;gene-eci2;gene-ggt5a	txk;klhl18;crybb3;nsdhl;eci2;ggt5a
ipu-miR-196a	TAGGTAGTTTCATGTTGTTGGGA	0.00205455	0	0.015482	0.00611843	0.00977506	0.0194981	0.00668169	0.0134776	-1.08097	-6.0889	0.195836	gene-si:ch211-45c16.2;gene-hhip;gene-LOC127518754;gene-si:ch211-266o15.1;gene-dtnbp1b;gene-erich2;gene-irf7;gene-LOC127521601;gene-yap1;gene-si:ch73-193i2.2;gene-ier5;gene-uspl1;gene-LOC127498301;gene-entpd3;gene-LOC127498277;gene-map3k12	None;hhip;LOC127518754;None;dtnbp1b;erich2;irf7;LOC127521601;yap1;None;ier5;uspl1;LOC127498301;entpd3;LOC127498277;map3k12
ipu-miR-196d	TAGGTAGTTTTATGTTGTTGGGC	0	0	0	0	0	0	0.00334085	0	-1.56891	-7.45319	0.391002	gene-LOC127512551;gene-si:ch211-45c16.2;gene-zgc:163022;gene-si:ch211-266o15.1;gene-psma2a;gene-hoxb6b;gene-si:ch73-193i2.2;gene-trpv1	LOC127512551;None;None;None;psma2a;hoxb6b;None;trpv1
ipu-miR-462	TAACGGAACCCATAATGCAGCTG	37.0723	9.23946	13.7713	13.2219	22.5804	12.4506	7.4267	7.32284	0.558375	3.94409	0.457404	gene-rab1aa;gene-tmem65;gene-LOC127510948;gene-lats2	rab1aa;tmem65;LOC127510948;lats2
mdo-miR-10b-5p	ATACCCTGTAGAACCGAATTTGT	4.07212	1.07557	2.87191	1.85083	1.70282	2.08196	1.63701	2.04635	0.403224	1.11972	0.425818	gene-skap2;gene-roraa;gene-LOC127508531;gene-spsb3b;gene-LOC127508524	skap2;roraa;LOC127508531;spsb3b;LOC127508524
mdo-miR-206	TGGAATGTAAGGAAGTGTGTG	0.0554728	0.265338	4.58655	6.29892	6.58448	6.51236	2.88649	3.71309	-0.813588	1.95188	0.299465	gene-tmsb4x;gene-LOC127512881;gene-LOC127515911;gene-dapk3;gene-LOC127521882	tmsb4x;LOC127512881;LOC127515911;dapk3;LOC127521882
mmu-miR-10b-5p	TACCCTGTAGAACCGAATTTGTG	4.07212	1.07557	2.87191	1.85083	1.70282	2.08196	1.63701	2.04635	0.403224	1.11972	0.425818	gene-LOC127500214;gene-cracr2aa;gene-tbpl2;gene-ccdc88b;gene-roraa;gene-slc8a2a;gene-LOC127497498;gene-spsb3b	LOC127500214;cracr2aa;tbpl2;ccdc88b;roraa;slc8a2a;LOC127497498;spsb3b
mmu-miR-133a-3p	TTTGGTCCCCTTCAACCAGCTG	0.0164364	0.369578	0.325122	0.477238	0.785915	0.758259	0.407583	0.664896	-1.14163	-1.05478	0.0351617	gene-LOC127501448;gene-tbck;gene-calm3b;gene-col11a2;gene-LOC127519259;gene-LOC127494617;gene-pcdh11;gene-emx1;gene-klhl14;gene-rereb;gene-col6a2;gene-lcmt2;gene-dlx1a;gene-selenol;gene-LOC127494246;gene-gyg1b;gene-sec61a1l;gene-nif3l1;gene-si:dkey-172j4.3;gene-fzd1;gene-LOC127524515;gene-LOC127517615;gene-fitm1l;gene-zc2hc1a;gene-aasdhppt;gene-LOC127521930;gene-nalcn	LOC127501448;tbck;calm3b;col11a2;LOC127519259;LOC127494617;pcdh11;emx1;klhl14;rereb;col6a2;lcmt2;dlx1a;selenol;LOC127494246;gyg1b;sec61a1l;nif3l1;None;fzd1;LOC127524515;LOC127517615;fitm1l;zc2hc1a;aasdhppt;LOC127521930;nalcn
mmu-miR-133b-3p	TTTGGTCCCCTTCAACCAGCTA	0	0.0142146	0.030964	0.0275329	0.0508303	0.0281639	0.0567944	0.0426791	-1.31744	-4.76246	0.0310944	gene-nalcn;gene-aasdhppt;gene-zc2hc1a;gene-LOC127517615;gene-fitm1l;gene-fzd1;gene-si:dkey-172j4.3;gene-nif3l1;gene-sec61a1l;gene-LOC127494246;gene-dlx1a;gene-selenol;gene-col6a2;gene-lcmt2;gene-rereb;gene-klhl14;gene-LOC127494617;gene-pcdh11;gene-emx1;gene-col11a2;gene-tbck;gene-LOC127501448	nalcn;aasdhppt;zc2hc1a;LOC127517615;fitm1l;fzd1;None;nif3l1;sec61a1l;LOC127494246;dlx1a;selenol;col6a2;lcmt2;rereb;klhl14;LOC127494617;pcdh11;emx1;col11a2;tbck;LOC127501448
mmu-miR-142a-3p	TGTAGTGTTTCCTACTTTATGGA	2.8209	1.52096	1.63335	1.93648	10.9266	4.27441	2.78961	6.79048	-1.64656	2.03322	0.0969379	gene-nr2f6a;gene-rpl26;gene-tmem86b;gene-oser1	nr2f6a;rpl26;tmem86b;oser1
mmu-miR-142a-5p	CATAAAGTAGAAAGCACTACT	0.756074	0.388531	0.46059	0.489474	3.65587	1.0399	0.745009	1.32081	-1.68834	0.155317	0.177597
mmu-miR-143-3p	TGAGATGAAGCACTGTAGCTC	393.266	290.934	289.092	253.832	369.229	444.123	401.192	522.402	-0.501266	8.53339	0.0295701	gene-lhx1a;gene-LOC127520011;gene-glg1a;gene-gjb10;gene-LOC127498303;gene-glg1b;gene-emp3b;gene-emsy;gene-xcr1b.3;gene-cep19;gene-slc22a31;gene-c17h14orf28;gene-xpo6;gene-hp1bp3	lhx1a;LOC127520011;glg1a;gjb10;LOC127498303;glg1b;emp3b;emsy;xcr1b.3;cep19;slc22a31;c17h14orf28;xpo6;hp1bp3
mmu-miR-145a-5p	GTCCAGTTTTCCCAGGAATCCCT	0.811547	1.18928	1.21534	0.786218	0.578683	0.548113	0.738327	0.678374	0.652557	-0.28112	0.0453089	gene-col1a2;gene-LOC127524220;gene-rbbp5;gene-rtn4rl1b;gene-nfx1;gene-si:ch211-243a20.3;gene-plekhm1;gene-psmc6;gene-capn9;gene-LOC127503443;gene-tcn2;gene-slc2a15b;gene-parvaa;gene-sh3bp4;gene-LOC127505202;gene-necap1;gene-cfap74;gene-rdh12;gene-wdr19;gene-jph1b;gene-cfap161;gene-def6b;gene-cdk11b;gene-LOC127506238;gene-znf362b;gene-def6a;gene-LOC127509620;gene-zbtb26;gene-timm44;gene-nat9;gene-…	col1a2;LOC127524220;rbbp5;rtn4rl1b;nfx1;None;plekhm1;psmc6;capn9;LOC127503443;tcn2;slc2a15b;parvaa;sh3bp4;LOC127505202;necap1;cfap74;rdh12;wdr19;jph1b;cfap161;def6b;cdk11b;LOC127506238;znf362b;def6a;LOC127509620;zbtb26;timm44;nat9;acvr1ba;ppwd1;LOC127522348;col9a2;sptlc3;col5a2b;ttbk2b;LOC127503718;lrit3a;None;mical2b;LOC127513167;rab11fip4b;marchf7;LOC127511522;tdp1;slc6a2;srsf6a;ttc19;plek;LOC1…
mmu-miR-150-5p	TCTCCCAACCCTTGTACCAGTG	0	0.00473819	0	0	0	0	0.00668169	0.00224627	-0.914496	-7.19297	0.615566	gene-chd9;gene-LOC127513290;gene-lrp3;gene-aaas;gene-LOC127505191;gene-fzr1b;gene-zgpat;gene-snx1b;gene-lysmd3;gene-aurka;gene-cd79a;gene-rasl11a;gene-ostf1;gene-polr3gla;gene-col9a2;gene-LOC127510152;gene-nectin3b;gene-gpsm1b;gene-LOC127509457;gene-ptgir;gene-LOC127523033;gene-tubb2;gene-LOC127522592;gene-zzz3;gene-sh2d3cb;gene-raver2;gene-LOC127510170;gene-slc2a3b;gene-prox3;gene-acsf3;gene-mfs…	chd9;LOC127513290;lrp3;aaas;LOC127505191;fzr1b;zgpat;snx1b;lysmd3;aurka;cd79a;rasl11a;ostf1;polr3gla;col9a2;LOC127510152;nectin3b;gpsm1b;LOC127509457;ptgir;LOC127523033;tubb2;LOC127522592;zzz3;sh2d3cb;raver2;LOC127510170;slc2a3b;prox3;acsf3;mfsd9;LOC127506391;scamp5a;rnf25
mmu-miR-1a-3p	TGGAATGTAAAGAAGTATGTAT	0.608147	6.12174	7.90744	7.88666	9.73596	10.7478	7.82092	8.47069	-0.707453	2.89099	0.128612
mmu-miR-203-3p	GTGAAATGTTTAGGACCACTAG	0.00616365	0	0	0	0.00195501	0.00649936	0	0	-0.206771	-7.07436	0.800991	gene-elovl7a;gene-soul4;gene-LOC127524009	elovl7a;soul4;LOC127524009
mmu-miR-204-5p	TTCCCTTTGTCATCCTATGCCT	0.437619	0.696513	0.789583	0.988127	0.355812	0.576277	0.567944	0.633448	0.447825	-0.653802	0.19859	gene-arhgef10la;gene-cbsa;gene-snx11;gene-dpy19l3;gene-otop2;gene-si:ch211-214j24.14;gene-sdhda;gene-twist1a;gene-col17a1b;gene-col16a1;gene-tbc1d4;gene-si:dkey-225n22.4;gene-rnf25;gene-dut;gene-kcnc1a;gene-comta;gene-hp1bp3;gene-rrp9;gene-dis3l;gene-tpcn1;gene-macc1;gene-LOC127502872;gene-fbxo34;gene-myh14;gene-kif13bb;gene-peli3;gene-LOC127517776;gene-notch1b;gene-psmc3;gene-si:ch211-196i2.1;ge…	arhgef10la;cbsa;snx11;dpy19l3;otop2;None;sdhda;twist1a;col17a1b;col16a1;tbc1d4;None;rnf25;dut;kcnc1a;comta;hp1bp3;rrp9;dis3l;tpcn1;macc1;LOC127502872;fbxo34;myh14;kif13bb;peli3;LOC127517776;notch1b;psmc3;None;rsph10b;col23a1a;cdc42bpaa;bmpr2a
mmu-miR-205-5p	TCCTTCATTCCACCGGAGTCTG	0.0184909	0	0.00774101	0	0.0254152	0.127821	0.0467718	0.00224627	-2.80104	-4.84712	0.205425	gene-zgc:101810;gene-boc;gene-LOC127499880;gene-LOC127514218;gene-LOC127519115;gene-rsph1;gene-bin2b;gene-coro2ba;gene-ascc3;gene-lmtk3;gene-LOC127505229;gene-rhd;gene-si:dkey-248g15.3;gene-calm1b;gene-LOC127523218;gene-LOC127500693;gene-znf346;gene-ckbb;gene-sox1b;gene-cicb;gene-dock1;gene-LOC127503937;gene-gpn1;gene-si:dkey-112m2.1;gene-actr3;gene-si:ch211-207e14.4;gene-zgc:152830;gene-abcb10;g…	None;boc;LOC127499880;LOC127514218;LOC127519115;rsph1;bin2b;coro2ba;ascc3;lmtk3;LOC127505229;rhd;None;calm1b;LOC127523218;LOC127500693;znf346;ckbb;sox1b;cicb;dock1;LOC127503937;gpn1;None;actr3;None;None;abcb10;ndrg1a;anxa6;tmem245;jmjd8;LOC127509207;LOC127497595;pla2r1;commd3;LOC127509950;LOC127510141;cdhr5b;mrpl53;fubp1;tfa;tnrc6c1;ak9;hoxa11a;lpin2;acsbg2;ipmka;abca3b;dio3b;dcaf5;LOC127509383;f…
mmu-miR-206-3p	TGGAATGTAAGGAAGTGTGTGG	0.0554728	0.265338	4.58655	6.29892	6.58448	6.51453	2.88649	3.71309	-0.813746	1.95198	0.299382	gene-LOC127512881;gene-rbm15b;gene-rpusd1;gene-f8a;gene-LOC127502667;gene-phospho1;gene-LOC127515911;gene-tagln2;gene-bbs9;gene-LOC127513613;gene-dapk3	LOC127512881;rbm15b;rpusd1;f8a;LOC127502667;phospho1;LOC127515911;tagln2;bbs9;LOC127513613;dapk3
mze-miR-150	ACTCCCAATCCTTGTACCAGTGTC	0.00616365	0	0	0	0.00391002	0	0	0	0.629596	-7.19983	0.769779	gene-mthfd1b;gene-pcdh8;gene-rasl11a;gene-pcnx4;gene-gpr37a;gene-zbtb4;gene-fgf22;gene-il16;gene-tert;gene-fan1;gene-pex5la;gene-si:dkey-112e17.1;gene-pglyrp2;gene-zgc:162608;gene-cenpt;gene-snx1b;gene-cldn33b;gene-mfng;gene-ccm2l;gene-LOC127508877;gene-pcsk7;gene-rhbdd1;gene-hs6st1a;gene-kif2a;gene-fam98a;gene-LOC127495874;gene-brf1a;gene-pus3;gene-slc35f6;gene-lamb4;gene-prox3;gene-LOC127514624…	mthfd1b;pcdh8;rasl11a;pcnx4;gpr37a;zbtb4;fgf22;il16;tert;fan1;pex5la;None;pglyrp2;None;cenpt;snx1b;cldn33b;mfng;ccm2l;LOC127508877;pcsk7;rhbdd1;hs6st1a;kif2a;fam98a;LOC127495874;brf1a;pus3;slc35f6;lamb4;prox3;LOC127514624;adamtsl3
oan-miR-205-5p	TCCTTCATTCCACCGGAGTCT	0.0184909	0	0.00774101	0	0.0254152	0.127821	0.0467718	0.00224627	-2.80104	-4.84712	0.205425	gene-si:ch211-269k10.4;gene-si:ch211-217g15.3;gene-rhbdf1a;gene-fbxl3b;gene-LOC127522707;gene-myo10;gene-sxph;gene-LOC127512275;gene-ptprfa;gene-rxrgb;gene-agtpbp1;gene-mydgf;gene-LOC127513644;gene-abcf1;gene-stat3;gene-LOC127498326;gene-psmd3;gene-dctn2;gene-LOC127509383;gene-fam8a1b;gene-dcaf5;gene-tmeff2a;gene-dio3b;gene-mrpl52;gene-pbxip1b;gene-adamts3;gene-zfx;gene-xgb;gene-LOC127511405;gene…	None;None;rhbdf1a;fbxl3b;LOC127522707;myo10;sxph;LOC127512275;ptprfa;rxrgb;agtpbp1;mydgf;LOC127513644;abcf1;stat3;LOC127498326;psmd3;dctn2;LOC127509383;fam8a1b;dcaf5;tmeff2a;dio3b;mrpl52;pbxip1b;adamts3;zfx;xgb;LOC127511405;jmjd8;cald1a;ndrg1a;abcb10;actr3;mark1;gpn1;dhx57;lmo7b;tfa;cdhr5b;pgm5;mrpl53;LOC127497595;pla2r1;rhd;LOC127505229;plagl2;ascc3;lmtk3;rsph1;None;LOC127503937;dock1;cicb;LOC12…
oan-miR-223-3p	TGTCAGTTTGTCAAATACCCTA	0.00205455	0	0	0.00611843	0.0254152	0.00433291	0	0.00224627	-1.75335	-6.52113	0.390189	gene-txk;gene-eci2;gene-nsdhl	txk;eci2;nsdhl
oar-miR-10a	TACCCTGTAGATCCGAATTTG	0.176691	0.20848	0.859252	0.492534	0.496573	0.556779	0.564603	0.292015	-0.137918	-1.11704	0.812709	gene-ipo13b;gene-LOC127518125;gene-capsla;gene-LOC127497498;gene-lrrc74b;gene-LOC127511522	ipo13b;LOC127518125;capsla;LOC127497498;lrrc74b;LOC127511522
oar-miR-10b	ACCCTGTAGAACCGAATTTGTG	4.07212	1.07557	2.87191	1.85083	1.70282	2.08196	1.63701	2.04635	0.403224	1.11972	0.425818	gene-etf1a;gene-LOC127500214;gene-slc8a2a;gene-spsb3b	etf1a;LOC127500214;slc8a2a;spsb3b
odi-miR-1c	TGGAATGTAAAGAAGTATGTGA	0.0328728	0.615964	0.321252	0.532304	0.617784	0.563278	0.457696	0.541351	-0.541031	-1.10323	0.286509
oha-miR-10c-5p	TACCCTGTAGAACCGAATTTGTGTG	4.07212	1.07557	2.87191	1.85083	1.70282	2.08196	1.63701	2.04635	0.403224	1.11972	0.425818	gene-lrrc74b;gene-LOC127515906;gene-crbn;gene-zmp:0000001200;gene-LOC127494952;gene-cdh27;gene-malrd1;gene-spsb3b;gene-wu:fj49a02;gene-slc8a2a;gene-si:dkey-183c6.8;gene-heatr6;gene-LOC127501969;gene-vamp4;gene-ect2;gene-vim;gene-cracr2aa;gene-LOC127500214;gene-LOC127516260;gene-crim1;gene-prdm1c;gene-ccdc88b;gene-roraa;gene-gsto2;gene-scinlb;gene-LOC127507696;gene-spop;gene-efnb2a;gene-LOC1275037…	lrrc74b;LOC127515906;crbn;None;LOC127494952;cdh27;malrd1;spsb3b;None;slc8a2a;None;heatr6;LOC127501969;vamp4;ect2;vim;cracr2aa;LOC127500214;LOC127516260;crim1;prdm1c;ccdc88b;roraa;gsto2;scinlb;LOC127507696;spop;efnb2a;LOC127503777
ola-miR-133-3p	TGGTCCCCTTCAACCAGC	0.0164364	0.369578	0.325122	0.474178	0.78396	0.75176	0.407583	0.664896	-1.14071	-1.05911	0.0347934	gene-LOC127521422;gene-dpysl5a;gene-LOC127521000;gene-LOC127516621;gene-LOC127504095;gene-rnf19a;gene-LOC127521009;gene-runx2b;gene-med4;gene-nrsn1l;gene-LOC127504368;gene-cnot1;gene-LOC127498213;gene-camk2a;gene-col17a1b;gene-s1pr4;gene-LOC127499703;gene-upp2;gene-pcdh11;gene-LOC127494617;gene-pik3r3b;gene-tmem108;gene-dnaja1;gene-LOC127516703;gene-LOC127508081;gene-saa;gene-LOC127520004;gene-mg…	LOC127521422;dpysl5a;LOC127521000;LOC127516621;LOC127504095;rnf19a;LOC127521009;runx2b;med4;nrsn1l;LOC127504368;cnot1;LOC127498213;camk2a;col17a1b;s1pr4;LOC127499703;upp2;pcdh11;LOC127494617;pik3r3b;tmem108;dnaja1;LOC127516703;LOC127508081;saa;LOC127520004;mgst3a;spred3;chid1;gyg1b;slc47a1;cbln14;nif3l1;pkd1b;cav4a;zc3h12b;olig4;None;cped1;LOC127504345;rbm8a;myf6;LOC127523949;grm3;lsg1;tubgcp2;ps…
ola-miR-142	TCCATAAAGTAGAAAGCACTAC	1.808	0.980804	1.12632	1.21451	7.89629	2.53692	1.60695	3.01	-1.55204	1.3386	0.176099	gene-si:ch211-225b11.4	None
ola-miR-143	TGAGATGAAGCACTGTAGCT	394.761	291.943	290.857	254.511	369.788	443.38	400.467	516.766	-0.490013	8.53261	0.029723	gene-cep19;gene-emp3b;gene-exoc5;gene-emsy;gene-coq2;gene-si:ch211-137a8.2;gene-slc22a31;gene-c17h14orf28;gene-LOC127498303;gene-gjb10;gene-glg1a;gene-glg1b	cep19;emp3b;exoc5;emsy;coq2;None;slc22a31;c17h14orf28;LOC127498303;gjb10;glg1a;glg1b
ola-miR-145	TCCAGTTTTCCCAGGAAT	0.811547	1.18928	1.21534	0.786218	0.578683	0.548113	0.738327	0.678374	0.652557	-0.28112	0.0453089	gene-LOC127516436;gene-syt5b;gene-LOC127501700;gene-dpysl2b;gene-LOC127504945;gene-LOC127508644;gene-LOC127522346;gene-ppp1r9ba;gene-ppwd1;gene-LOC127522299;gene-c1qtnf2;gene-parvb;gene-LOC127522337;gene-LOC127503443;gene-LOC127504937;gene-cfap161	LOC127516436;syt5b;LOC127501700;dpysl2b;LOC127504945;LOC127508644;LOC127522346;ppp1r9ba;ppwd1;LOC127522299;c1qtnf2;parvb;LOC127522337;LOC127503443;LOC127504937;cfap161
ola-miR-150	ACTCCCAATCCTTGTACCAGT	0.0041091	0	0	0	0.00391002	0	0	0	0.224562	-7.26349	0.973143	gene-LOC127498588;gene-cldn33b;gene-pcnx4;gene-LOC127511427;gene-LOC127521793;gene-LOC127497060;gene-prox3;gene-rhbdd1;gene-hs6st1a;gene-akt1	LOC127498588;cldn33b;pcnx4;LOC127511427;LOC127521793;LOC127497060;prox3;rhbdd1;hs6st1a;akt1
ola-miR-204	TTCCCTTTGTCATCCTATGC	0.437619	0.696513	0.789583	0.988127	0.355812	0.569778	0.567944	0.633448	0.452244	-0.655654	0.195247	gene-arhgap27l;gene-peli3;gene-dut;gene-rrp9;gene-tpcn1;gene-pagr1;gene-col8a1a;gene-rasd2b;gene-arhgef10la	arhgap27l;peli3;dut;rrp9;tpcn1;pagr1;col8a1a;rasd2b;arhgef10la
ola-miR-223	TGTCAGTTTGTCAAATACCC	0.211619	0.05212	0.123856	0.0917765	0.715534	0.108323	0.086862	0.28303	-1.30711	-2.21222	0.311017	gene-nsdhl;gene-eci2;gene-LOC127502994;gene-txk;gene-LOC127506238	nsdhl;eci2;LOC127502994;txk;LOC127506238
ola-miR-462	GTAACGGAACCCATAATGC	36.8032	9.16365	13.6126	13.0353	22.4338	12.312	7.29307	7.2285	0.559677	3.92992	0.458512
oni-miR-10d	ACCCTGTAGATCCGAATTTGTG	0.0472546	0.0568582	0.201266	0.140724	0.127076	0.160318	0.153679	0.0673881	-0.190853	-3.00529	0.727707	gene-crim1;gene-LOC127500214;gene-roraa;gene-ipo13b;gene-LOC127524403;gene-mapk14a;gene-LOC127502021;gene-LOC127495465;gene-vps29;gene-LOC127497498;gene-capsla;gene-phldb1a	crim1;LOC127500214;roraa;ipo13b;LOC127524403;mapk14a;LOC127502021;LOC127495465;vps29;LOC127497498;capsla;phldb1a
oni-miR-203a	TGAAATGTTTAGGACCACTTG	0.0965638	0.05212	0	0.00611843	0.164221	0.418126	0.15702	0.0426791	-2.31311	-3.01715	0.140304
pal-miR-150-5p	TCTCCCAACCCTTGTACCAGT	0	0.00473819	0	0	0	0	0.00668169	0.00224627	-0.914496	-7.19297	0.615566	gene-mfsd9;gene-scamp5a;gene-muc3a;gene-rnf25;gene-tubb2;gene-LOC127522592;gene-zzz3;gene-sh2d3cb;gene-raver2;gene-adamts13;gene-LOC127510170;gene-slc2a3b;gene-prox3;gene-rasl11a;gene-ostf1;gene-polr3gla;gene-col9a2;gene-nectin3b;gene-gpsm1b;gene-LOC127523033;gene-LOC127513290;gene-aaas;gene-LOC127505191;gene-snx1b;gene-lysmd3;gene-aurka	mfsd9;scamp5a;muc3a;rnf25;tubb2;LOC127522592;zzz3;sh2d3cb;raver2;adamts13;LOC127510170;slc2a3b;prox3;rasl11a;ostf1;polr3gla;col9a2;nectin3b;gpsm1b;LOC127523033;LOC127513290;aaas;LOC127505191;snx1b;lysmd3;aurka
pbv-miR-133c-3p	TTTGGTCCCCTTCAACCAGCTGG	0.00205455	0.0331673	0.0464461	0.0581251	0.0997056	0.108323	0.103566	0.0718807	-1.47108	-3.81505	0.00777605	gene-LOC127519259;gene-si:dkey-6n6.1;gene-furinb;gene-LOC127508536;gene-camk2a;gene-ptprfa;gene-LOC127517260;gene-rgs12a;gene-col16a1;gene-nfasca;gene-npat;gene-tbck;gene-siva1;gene-aggf1;gene-LOC127524964;gene-btbd8;gene-zgc:113232;gene-dnmt3ab;gene-sdk1b;gene-sec61a1l;gene-eapp;gene-tcerg1a;gene-gyg1b;gene-LOC127494246;gene-LOC127508534;gene-lcmt2;gene-selenol;gene-dlx1a;gene-LOC127520004;gene-…	LOC127519259;None;furinb;LOC127508536;camk2a;ptprfa;LOC127517260;rgs12a;col16a1;nfasca;npat;tbck;siva1;aggf1;LOC127524964;btbd8;None;dnmt3ab;sdk1b;sec61a1l;eapp;tcerg1a;gyg1b;LOC127494246;LOC127508534;lcmt2;selenol;dlx1a;LOC127520004;eif4a1a;rereb;LOC127497220;emx1;pcdh11;LOC127494617;klhl14;LOC127517615;LOC127524515;cpeb4b;LOC127517111;fzd1;LOC127508537;None;slc12a8;arid2;LOC127515373;mrvi1;xpr1…
pbv-miR-142-5p	TCCATAAAGTAGAAAGCACTA	1.808	0.980804	1.12632	1.21451	7.89629	2.53692	1.60695	3.01	-1.55204	1.3386	0.176099	gene-si:ch211-225b11.4	None
pbv-miR-204-5p	TTCCCTTTGTCATCCTATGCCTG	0.437619	0.696513	0.789583	0.988127	0.355812	0.576277	0.567944	0.633448	0.447825	-0.653802	0.19859	gene-myh14;gene-kif13bb;gene-LOC127504792;gene-rimkla;gene-peli3;gene-coq8aa;gene-col21a1;gene-kcnc1a;gene-comta;gene-rrp9;gene-dis3l;gene-tpcn1;gene-fbxo34;gene-LOC127502872;gene-arhgap27l;gene-psmc3;gene-si:ch211-196i2.1;gene-rsph10b;gene-tnfsf13b;gene-cdc42bpaa;gene-bmpr2a;gene-notch1b;gene-LOC127517776;gene-mrvi1;gene-rps4x;gene-LOC127524265;gene-spsb4b;gene-col4a6;gene-ank3a;gene-atp10d;gene…	myh14;kif13bb;LOC127504792;rimkla;peli3;coq8aa;col21a1;kcnc1a;comta;rrp9;dis3l;tpcn1;fbxo34;LOC127502872;arhgap27l;psmc3;None;rsph10b;tnfsf13b;cdc42bpaa;bmpr2a;notch1b;LOC127517776;mrvi1;rps4x;LOC127524265;spsb4b;col4a6;ank3a;atp10d;neurod2;otop2;col13a1;clgn;arhgef10la;cbsa;LOC127521793;dpy19l3;snx11;LOC127505223;col16a1;tbc1d4;col17a1b;ndufb4;eml1;None;LOC127500717;None;twist1a;sdhda;pcnx1;trim…
pma-miR-133a	TTGGTCCCCTTCAACCAGCTTG	0	0.0142146	0.030964	0.0275329	0.0488753	0.0303304	0.0567944	0.0381866	-1.28245	-4.7845	0.0335127	gene-barx1;gene-pkig;gene-got2b;gene-znf76;gene-trioa;gene-chid1;gene-ccni2;gene-LOC127505700;gene-si:ch211-269e2.1;gene-LOC127520487;gene-rgs3a;gene-stat6;gene-bcl9;gene-pdcd5;gene-card11;gene-col6a2;gene-papss2b;gene-lcmt2;gene-frs2a;gene-npr1b;gene-LOC127499582;gene-col15a1b;gene-upp2;gene-pcdh11;gene-LOC127494617;gene-dnaja1;gene-LOC127524135;gene-rereb;gene-LOC127514204;gene-LOC127520004;gen…	barx1;pkig;got2b;znf76;trioa;chid1;ccni2;LOC127505700;None;LOC127520487;rgs3a;stat6;bcl9;pdcd5;card11;col6a2;papss2b;lcmt2;frs2a;npr1b;LOC127499582;col15a1b;upp2;pcdh11;LOC127494617;dnaja1;LOC127524135;rereb;LOC127514204;LOC127520004;tfap4;sdsl;rgs12a;col17a1b;tacr1b;vps39;calm3b;elf2b;aggf1;zic6;ccdc187;mitfa;LOC127516621;kdm4ab;rusc2;None;wbp2nl;avpr2ab;irf2bp2b;rpl21;stard13a;fras1;wnt16;ppard…
pma-miR-133b-3p	TTTGGTCCCCTTCAACCAGCTC	0	0.0142146	0.030964	0.0244737	0.0430103	0.0281639	0.0567944	0.0381866	-1.27947	-4.84279	0.0370632	gene-mb21d2;gene-col11a2;gene-egln1a;gene-calm3b;gene-LOC127501448;gene-npr1b;gene-col6a2;gene-lcmt2;gene-dlx1a;gene-selenol;gene-eif4a1a;gene-rereb;gene-pcdh11;gene-LOC127494617;gene-emx1;gene-klhl14;gene-LOC127517615;gene-fitm1l;gene-fzd1;gene-nif3l1;gene-nalcn;gene-myoz1b;gene-zc2hc1a	mb21d2;col11a2;egln1a;calm3b;LOC127501448;npr1b;col6a2;lcmt2;dlx1a;selenol;eif4a1a;rereb;pcdh11;LOC127494617;emx1;klhl14;LOC127517615;fitm1l;fzd1;nif3l1;nalcn;myoz1b;zc2hc1a
pma-miR-143-3p	TGAGATGAAGCACTGTAACTCC	0.0472546	0.0426437	0.00774101	0.0305922	0.0371452	0.0368297	0.0534535	0.0965896	-0.781684	-4.33031	0.208602	gene-LOC127514030;gene-LOC127520004;gene-ftr92;gene-LOC127504315;gene-lhx1a;gene-LOC127520008;gene-LOC127520011;gene-LOC127509507;gene-LOC127498303;gene-c17h14orf28;gene-gpr84	LOC127514030;LOC127520004;ftr92;LOC127504315;lhx1a;LOC127520008;LOC127520011;LOC127509507;LOC127498303;c17h14orf28;gpr84
pma-miR-1a-3p	TGGAATGTAAAGAAGTACGTTG	0	0	0	0	0	0.00216645	0	0	-1.44301	-7.46981	0.391002	gene-serp1	serp1
pma-miR-1b	TGGAATGTAAAGAAGTATGGGT	0.00616365	0.165836	0.0541871	0.152961	0.168131	0.125654	0.126952	0.146008	-0.591419	-3.0183	0.315828	gene-phf23a	phf23a
pma-miR-1c-3p	TGGAATGTAAAGAAGTATGTAC	0.0575274	4.53918	1.65271	2.06803	2.43399	2.62141	2.20162	2.36757	-0.211268	1.16823	0.748531
pma-miR-203a-3p	GTGAAATGTTTAGGACCACTGG	0.00616365	0	0	0	0.00195501	0.00649936	0	0	-0.206771	-7.07436	0.800991	gene-ccn1l2;gene-nfatc2a;gene-hrh2b;gene-emc7b;gene-LOC127498404;gene-olig3;gene-LOC127524009	ccn1l2;nfatc2a;hrh2b;emc7b;LOC127498404;olig3;LOC127524009
pma-miR-205b	CCCTTCATTCCACCGGAGTCTGT	0.00616365	0	0	0.00305922	0	0	0	0	3.1677	-7.24577	0.215793	gene-parp2;gene-scn4ba;gene-asrgl1;gene-cass4;gene-LOC127498311;gene-calcoco1b;gene-zfx;gene-ttll6;gene-pax4;gene-pbxip1b;gene-adipoqb;gene-jph3b;gene-si:dkey-238d18.4;gene-stt3a;gene-ankrd24;gene-dcxr;gene-col4a6;gene-LOC127502190;gene-setd6;gene-abca3b;gene-gpatch2;gene-timm10;gene-cpsf2;gene-dcaf5;gene-serpini1;gene-LOC127509444;gene-pard3bb;gene-LOC127509383;gene-fam8a1b;gene-dbr1;gene-dlg5b.…	parp2;scn4ba;asrgl1;cass4;LOC127498311;calcoco1b;zfx;ttll6;pax4;pbxip1b;adipoqb;jph3b;None;stt3a;ankrd24;dcxr;col4a6;LOC127502190;setd6;abca3b;gpatch2;timm10;cpsf2;dcaf5;serpini1;LOC127509444;pard3bb;LOC127509383;fam8a1b;dbr1;dlg5b.1;st3gal3b;ces2b;tmem87b;LOC127496704;LOC127516622;capgb;atp1a3b;stat3;ky;lonp1;LOC127522357;LOC127502255;chrnb2;None;LOC127518335;tmem39b;kcnj3b;dbpb;agtpbp1;stxbp5b;…
pmi-miR-10-5p	AACCCTGTAGATCCGAATTTGT	0.0472546	0.0568582	0.201266	0.140724	0.127076	0.160318	0.153679	0.0673881	-0.190853	-3.00529	0.727707	gene-efnb2a;gene-crim1;gene-LOC127518125;gene-irx5b;gene-LOC127497498;gene-LOC127501969;gene-lrrc74b	efnb2a;crim1;LOC127518125;irx5b;LOC127497498;LOC127501969;lrrc74b
ppy-miR-133a	TTGGTCCCCTTCAACCAGCTG	0.0164364	0.369578	0.325122	0.477238	0.785915	0.758259	0.407583	0.664896	-1.14163	-1.05478	0.0351617	gene-LOC127517615;gene-ipo11;gene-tnfsf10l;gene-zc3h12b;gene-wdr6;gene-cpeb4b;gene-LOC127524515;gene-si:ch73-112l6.1;gene-fzd1;gene-edrf1;gene-gcsha;gene-creg2;gene-si:dkey-172j4.3;gene-LOC127500015;gene-myf6;gene-cped1;gene-cbln14;gene-fam49al;gene-slc47a1;gene-mycbp2;gene-rpe65a;gene-LOC127524688;gene-onecut2;gene-ncoa3;gene-nif3l1;gene-pparda;gene-wnt16;gene-rpl21;gene-stard13a;gene-ctsf;gene-…	LOC127517615;ipo11;tnfsf10l;zc3h12b;wdr6;cpeb4b;LOC127524515;None;fzd1;edrf1;gcsha;creg2;None;LOC127500015;myf6;cped1;cbln14;fam49al;slc47a1;mycbp2;rpe65a;LOC127524688;onecut2;ncoa3;nif3l1;pparda;wnt16;rpl21;stard13a;ctsf;myoz1b;aasdhppt;LOC127508515;plaa;dact2;c1qc;serbp1a;neurl4;usp33;nadk2;c1ql2;vmac;LOC127512025;rin3;tfap4;col17a1b;rgs12a;kctd12.2;ccdc187;calm3b;aggf1;LOC127520935;avpr2ab;rus…
rno-miR-1-3p	TGGAATGTAAAGAAGTGTGTAT	0	0	0	0.00305922	0.00977506	0.00433291	0	0.00673881	-2.36844	-6.85328	0.116912	gene-tmsb4x	tmsb4x
rno-miR-10b-5p	CCCTGTAGAACCGAATTTGTGT	4.07212	1.07557	2.87191	1.85083	1.70282	2.08196	1.63701	2.04635	0.403224	1.11972	0.425818	gene-LOC127502668;gene-LOC127501969;gene-ppt1;gene-spsb3b;gene-dhrs7b;gene-LOC127502669;gene-igfbp6b;gene-atp23;gene-etf1a;gene-fbxo9;gene-LOC127524279;gene-LOC127507615;gene-myh7bb;gene-LOC127523320	LOC127502668;LOC127501969;ppt1;spsb3b;dhrs7b;LOC127502669;igfbp6b;atp23;etf1a;fbxo9;LOC127524279;LOC127507615;myh7bb;LOC127523320
rno-miR-143-3p	TGAGATGAAGCACTGTAGCTCA	393.266	290.934	289.092	253.832	369.229	444.123	401.192	522.402	-0.501266	8.53339	0.0295701	gene-smim13;gene-LOC127498303;gene-gjb10;gene-nocta;gene-psmd4b;gene-lhx1a;gene-snrnp48;gene-glg1a;gene-mdga2a;gene-LOC127520008;gene-LOC127520011;gene-nup133;gene-glg1b;gene-elapor2b;gene-LOC127520004;gene-ftr92;gene-ufd1l;gene-cep19;gene-wdpcp;gene-LOC127504872;gene-emp3b;gene-rps6kb1b;gene-hoxc11b;gene-xcr1b.3;gene-ripor3;gene-emsy;gene-nrg3b;gene-coq2;gene-manba;gene-gpr84;gene-cep152;gene-ht…	smim13;LOC127498303;gjb10;nocta;psmd4b;lhx1a;snrnp48;glg1a;mdga2a;LOC127520008;LOC127520011;nup133;glg1b;elapor2b;LOC127520004;ftr92;ufd1l;cep19;wdpcp;LOC127504872;emp3b;rps6kb1b;hoxc11b;xcr1b.3;ripor3;emsy;nrg3b;coq2;manba;gpr84;cep152;htr6;slc22a31;ano10b;xpo6;hp1bp3;c17h14orf28;cmbl
rno-miR-205	TCCTTCATTCCACCGGAGTCTGT	0.0184909	0	0.00774101	0	0.0254152	0.127821	0.0467718	0.00224627	-2.80104	-4.84712	0.205425	gene-LOC127494768;gene-prkcq;gene-LOC127501988;gene-cep152;gene-vps45;gene-LOC127523218;gene-tnxba;gene-LOC127520220;gene-LOC127503937;gene-dock1;gene-LOC127519765;gene-LOC127500693;gene-kdm5a;gene-znf346;gene-sox1b;gene-nphs1;gene-gpia;gene-LOC127517063;gene-LOC127514218;gene-mars2;gene-LOC127519115;gene-rsph1;gene-bin2b;gene-znf622;gene-LOC127495767;gene-si:ch73-95l15.5;gene-slc25a14;gene-LOC12…	LOC127494768;prkcq;LOC127501988;cep152;vps45;LOC127523218;tnxba;LOC127520220;LOC127503937;dock1;LOC127519765;LOC127500693;kdm5a;znf346;sox1b;nphs1;gpia;LOC127517063;LOC127514218;mars2;LOC127519115;rsph1;bin2b;znf622;LOC127495767;None;slc25a14;LOC127499880;rbm39b;boc;None;None;hycc2;def6b;LOC127505229;rhd;calm1b;parp4;tert;coro2ba;usp33;lmtk3;ascc3;smg5;LOC127510141;cdhr5b;mrpl53;tnrc6c1;LOC127512…
rno-miR-223-3p	TGTCAGTTTGTCAAATACCCC	0.211619	0.05212	0.123856	0.0917765	0.715534	0.108323	0.086862	0.28303	-1.30711	-2.21222	0.311017	gene-txk;gene-nsdhl;gene-eci2	txk;nsdhl;eci2
sha-miR-10a	TACCCTGTAGATCCGAAT	0.170528	0.203742	0.851511	0.477238	0.488753	0.552446	0.557921	0.280784	-0.143534	-1.14231	0.808235	gene-ipo13b;gene-LOC127518125;gene-capsla	ipo13b;LOC127518125;capsla
sha-miR-10b	TACCCTGTAGAACCGAAT	4.00432	1.05188	2.80612	1.82941	1.67935	2.05163	1.61029	1.9857	0.404426	1.09293	0.424827
sha-miR-133a	TTTGGTCCCCTTCAACCAG	0.0164364	0.369578	0.325122	0.477238	0.785915	0.758259	0.407583	0.664896	-1.14163	-1.05478	0.0351617	gene-camk2a;gene-si:ch211-269e2.1;gene-kcnc4;gene-cxcl12b;gene-LOC127494617;gene-cped1;gene-fzd1;gene-LOC127504668;gene-nif3l1;gene-LOC127521930	camk2a;None;kcnc4;cxcl12b;LOC127494617;cped1;fzd1;LOC127504668;nif3l1;LOC127521930
spu-miR-10	AACCCTGTAGATCCGAATTTGTG	0.0472546	0.0568582	0.201266	0.140724	0.127076	0.160318	0.153679	0.0673881	-0.190853	-3.00529	0.727707	gene-gsto2;gene-efnb2a;gene-LOC127502021;gene-LOC127500214;gene-tbpl2;gene-crim1;gene-ipo13b;gene-roraa;gene-LOC127518125;gene-LOC127497498;gene-irx5b;gene-LOC127501969;gene-LOC127497518;gene-capsla;gene-lrrc74b;gene-LOC127524250;gene-fgf2	gsto2;efnb2a;LOC127502021;LOC127500214;tbpl2;crim1;ipo13b;roraa;LOC127518125;LOC127497498;irx5b;LOC127501969;LOC127497518;capsla;lrrc74b;LOC127524250;fgf2
spu-miR-133	TTTGGTCCCCTTCAACCAGCCGT	0	0.00947637	0.00774101	0.0214145	0.0136851	0.0151652	0.0233859	0.00673881	-0.616637	-5.84383	0.400321	gene-aldh8a1;gene-bmp2a;gene-spred3;gene-dpm3;gene-pcdh11;gene-LOC127494617;gene-emx1;gene-dlx1a;gene-dpy19l3;gene-selenol;gene-col6a2;gene-si:ch211-27e6.1;gene-sord;gene-slc10a3;gene-dlgap3;gene-samd11;gene-rab5c;gene-tbck;gene-aasdhppt;gene-dmtf1;gene-itfg2;gene-mvb12a;gene-abi1a;gene-fzd1;gene-aldh9a1a.1;gene-nif3l1;gene-ubtf;gene-col27a1a	aldh8a1;bmp2a;spred3;dpm3;pcdh11;LOC127494617;emx1;dlx1a;dpy19l3;selenol;col6a2;None;sord;slc10a3;dlgap3;samd11;rab5c;tbck;aasdhppt;dmtf1;itfg2;mvb12a;abi1a;fzd1;aldh9a1a.1;nif3l1;ubtf;col27a1a
ssa-miR-10d-5p	CACCCTGTAGAACCGAATTTGT	1.45668	0.289029	0.866993	0.611843	0.518078	0.6846	0.491104	0.667142	0.452639	-0.506267	0.450174	gene-cracr2aa;gene-ipo13b;gene-caprin2;gene-ccdc88b;gene-slc8a2a;gene-LOC127497498	cracr2aa;ipo13b;caprin2;ccdc88b;slc8a2a;LOC127497498
ssa-miR-142b-3p	TGTAGTGTTTCCTACTTTATGGAT	2.81473	1.52096	1.63335	1.93648	10.907	4.27441	2.78292	6.77251	-1.64511	2.03099	0.0969764	gene-oser1;gene-nr2f6a;gene-rpl26	oser1;nr2f6a;rpl26
ssa-miR-146d-5p	TGAGAACTGAATTCCAAGGGTT	3.36535	0.293767	0.781842	0.443586	0.539583	0.578443	0.257245	0.406575	1.45524	-0.25204	0.362054	gene-pomk;gene-LOC127499621;gene-anos1b	pomk;LOC127499621;anos1b
ssa-miR-150-5p	TCTCCCAATCCTTGTACCAGT	1.67446	0.833921	0.91731	1.1625	1.75756	0.914244	0.962164	0.891769	0.0213347	0.195374	0.957664	gene-tmie;gene-LOC127521793;gene-alkbh1;gene-lman2;gene-LOC127495874;gene-tubb2;gene-c19h6orf136;gene-prox3;gene-LOC127510170;gene-muc3a;gene-scamp5a;gene-myb;gene-rhbdd1;gene-naalad2;gene-hs6st1a;gene-tert;gene-frem3;gene-cldn33b;gene-cd63;gene-pcnx4;gene-rasl11a;gene-LOC127523033;gene-nectin3b	tmie;LOC127521793;alkbh1;lman2;LOC127495874;tubb2;c19h6orf136;prox3;LOC127510170;muc3a;scamp5a;myb;rhbdd1;naalad2;hs6st1a;tert;frem3;cldn33b;cd63;pcnx4;rasl11a;LOC127523033;nectin3b
ssa-miR-203b-3p	TGAAATGTTTAGGACCACTCG	0	0	0	0	0.00195501	0.00649936	0	0	-2.93714	-7.25607	0.261753
ssa-miR-462b-5p	TAACGGAACCCATAAAGCAGCTG	0	0.00473819	0	0	0.00195501	0	0	0	0.474604	-7.36875	0.616029	gene-LOC127496309;gene-casr;gene-LOC127510948	LOC127496309;casr;LOC127510948
ssa-miR-731-5p	AATGACACGTTTTCTCCCGGATT	3.06539	0.904993	1.41273	1.51125	2.15833	1.00957	0.885324	1.31856	0.360912	0.622206	0.518053	gene-tmem230b;gene-gngt1;gene-LOC127499573;gene-LOC127520310;gene-ptprz1a;gene-LOC127523257;gene-gcn1;gene-pomgnt1;gene-btg4;gene-ccndx;gene-adcy2b;gene-ddx1;gene-aph1b;gene-mettl25b	tmem230b;gngt1;LOC127499573;LOC127520310;ptprz1a;LOC127523257;gcn1;pomgnt1;btg4;ccndx;adcy2b;ddx1;aph1b;mettl25b
ssc-miR-133b	TTTGGTCCCCTTCAACCAGCTAT	0	0.0142146	0.0348345	0.0275329	0.0508303	0.0281639	0.0567944	0.0426791	-1.2417	-4.74471	0.0433866	gene-sec61a1l;gene-rereb;gene-LOC127520004;gene-klhl14;gene-emx1;gene-LOC127494617;gene-pcdh11;gene-LOC127508534;gene-LOC127494246;gene-selenol;gene-dlx1a;gene-lcmt2;gene-col6a2;gene-LOC127517260;gene-si:dkey-6n6.1;gene-LOC127508536;gene-col11a2;gene-calm3b;gene-rab5c;gene-tbck;gene-LOC127501448;gene-sh3d19;gene-aasdhppt;gene-nalcn;gene-LOC127508535;gene-zc2hc1a;gene-LOC127508537;gene-fzd1;gene-L…	sec61a1l;rereb;LOC127520004;klhl14;emx1;LOC127494617;pcdh11;LOC127508534;LOC127494246;selenol;dlx1a;lcmt2;col6a2;LOC127517260;None;LOC127508536;col11a2;calm3b;rab5c;tbck;LOC127501448;sh3d19;aasdhppt;nalcn;LOC127508535;zc2hc1a;LOC127508537;fzd1;LOC127517111;None;LOC127517615;cpeb4b;nif3l1
ssc-miR-145-5p	GTCCAGTTTTCCCAGGAATCCCTT	0.811547	1.18928	1.21534	0.786218	0.578683	0.548113	0.738327	0.678374	0.652557	-0.28112	0.0453089	gene-ptrhd1;gene-slc25a10b;gene-kcnh5b;gene-ankar;gene-tspan9b;gene-cdc73;gene-mipepa;gene-zgc:162872;gene-alg1;gene-hif1al;gene-mpp3b;gene-itgb7;gene-adgra2;gene-LOC127522179;gene-tdo2a;gene-unc13d;gene-LOC127514868;gene-lpar4;gene-gsk3ba;gene-mkxa;gene-LOC127512734;gene-inka1a;gene-col4a3;gene-sptbn1;gene-tinf2;gene-ptpn9a;gene-eno3;gene-brpf1;gene-zgc:174906;gene-dok6;gene-prkdc;gene-capga;gen…	ptrhd1;slc25a10b;kcnh5b;ankar;tspan9b;cdc73;mipepa;None;alg1;hif1al;mpp3b;itgb7;adgra2;LOC127522179;tdo2a;unc13d;LOC127514868;lpar4;gsk3ba;mkxa;LOC127512734;inka1a;col4a3;sptbn1;tinf2;ptpn9a;eno3;brpf1;None;dok6;prkdc;capga;LOC127498575;col5a3b;col8a2;None;hexim1;alkbh8;LOC127504438;LOC127508644;None;cntnap1;qrich1;col5a1;None;celsr3;LOC127511455;klhl32;col27a1b;sema4c;plek;guca1g;ttc19;srsf6a;c1…
ssc-miR-206	TGGAATGTAAGGAAGTGTGTGA	0.0226	1.93792	1.0373	1.61833	1.61875	1.68767	1.38979	1.40167	-0.40247	0.426786	0.44636	gene-rpusd1;gene-LOC127503379;gene-phospho1;gene-LOC127502667;gene-LOC127512881;gene-LOC127503378;gene-LOC127513613;gene-LOC127521882;gene-dapk3;gene-LOC127515911;gene-tagln2	rpusd1;LOC127503379;phospho1;LOC127502667;LOC127512881;LOC127503378;LOC127513613;LOC127521882;dapk3;LOC127515911;tagln2
str-miR-1-3p	TGGAATGTAAAGAAGTATGCA	0.00616365	0.165836	0.0541871	0.152961	0.170086	0.129987	0.126952	0.146008	-0.607364	-3.00898	0.302226	gene-si:dkey-57a22.14	None
tgu-miR-133-3p	TTTGGTCCCCTTCAACCAGCT	0.0164364	0.369578	0.325122	0.477238	0.785915	0.758259	0.407583	0.664896	-1.14163	-1.05478	0.0351617	gene-nif3l1;gene-fzd1;gene-LOC127508537;gene-LOC127517615;gene-pcdh11;gene-LOC127494617;gene-klhl14;gene-lcmt2;gene-col6a2;gene-selenol;gene-dlx1a;gene-LOC127508534;gene-LOC127501448;gene-col11a2;gene-LOC127508536	nif3l1;fzd1;LOC127508537;LOC127517615;pcdh11;LOC127494617;klhl14;lcmt2;col6a2;selenol;dlx1a;LOC127508534;LOC127501448;col11a2;LOC127508536
tgu-miR-142-3p	GTAGTGTTTCCTACTTTATGGA	2.81473	1.52096	1.63335	1.93648	10.907	4.27441	2.78292	6.77251	-1.64511	2.03099	0.0969764	gene-LOC127507389;gene-nr2f6a	LOC127507389;nr2f6a
tgu-miR-142-5p	CCCATAAAGTAGAAAGCACT	0.756074	0.388531	0.46059	0.489474	3.65587	1.0399	0.745009	1.32081	-1.68834	0.155317	0.177597	gene-LOC127509943	LOC127509943
tgu-miR-196	TAGGTAGTTTCATGTTGTTG	0.00205455	0	0.00774101	0.00611843	0.00586503	0.0173316	0.00668169	0.0112314	-1.31863	-6.29811	0.101423	gene-rce1a	rce1a
tni-miR-142b	CATAAAGTAGAAAGCACTACTA	0.756074	0.388531	0.46059	0.489474	3.65587	1.0399	0.745009	1.32081	-1.68834	0.155317	0.177597
tni-miR-204b	TTCCCTTTGTTATCCTATGCCT	0	0	0	0.00305922	0	0	0	0	1.75532	-7.45649	0.391002	gene-dut;gene-comta;gene-dis3l;gene-LOC127502872;gene-myh14;gene-peli3;gene-cbx7a;gene-psmc3;gene-rsph10b;gene-zmp:0000000760;gene-snx11;gene-si:dkey-68o6.5;gene-col8a1a;gene-si:ch211-214j24.14;gene-irx4a;gene-LOC127500717;gene-twist1a;gene-dbi;gene-LOC127500907;gene-utp15;gene-tbc1d4	dut;comta;dis3l;LOC127502872;myh14;peli3;cbx7a;psmc3;rsph10b;None;snx11;None;col8a1a;None;irx4a;LOC127500717;twist1a;dbi;LOC127500907;utp15;tbc1d4
tur-miR-10-5p	CACCCTGTAGATCCGAATTTGT	0.0102727	0.0236909	0.0928921	0.0642435	0.0469203	0.0823253	0.0768395	0.0336941	-0.3329	-4.0825	0.607826	gene-LOC127501969;gene-ube2e1;gene-LOC127497498;gene-gsap;gene-nlgn4xb;gene-lrrc74b;gene-efnb2a;gene-spop;gene-si:ch211-200p22.4;gene-sf3b4;gene-gsto2;gene-LOC127518125;gene-LOC127525673;gene-swap70b;gene-crim1	LOC127501969;ube2e1;LOC127497498;gsap;nlgn4xb;lrrc74b;efnb2a;spop;None;sf3b4;gsto2;LOC127518125;LOC127525673;swap70b;crim1
xla-miR-10a-5p	TACCCTGTAGATCCGAATTTGTGT	0.176691	0.20848	0.859252	0.492534	0.496573	0.556779	0.564603	0.292015	-0.137918	-1.11704	0.812709	gene-srsf1b;gene-gsap;gene-lrrc74b;gene-LOC127515906;gene-ppifb;gene-brd8b;gene-LOC127505092;gene-lbhl;gene-LOC127501969;gene-LOC127497518;gene-capsla;gene-psma2a;gene-LOC127496019;gene-LOC127497498;gene-dhx34;gene-irx5b;gene-itga6l;gene-roraa;gene-ipo13b;gene-mb21d2;gene-LOC127500214;gene-tbpl2;gene-LOC127516260;gene-crim1;gene-mfsd14ba;gene-efnb2a;gene-nup54;gene-LOC127509808;gene-LOC127502021;…	srsf1b;gsap;lrrc74b;LOC127515906;ppifb;brd8b;LOC127505092;lbhl;LOC127501969;LOC127497518;capsla;psma2a;LOC127496019;LOC127497498;dhx34;irx5b;itga6l;roraa;ipo13b;mb21d2;LOC127500214;tbpl2;LOC127516260;crim1;mfsd14ba;efnb2a;nup54;LOC127509808;LOC127502021;gramd1c;nectin3a;spop
xtr-miR-10c	CACCCTGTAGAATCGAATTTGT	0	0	0	0	0	0	0.00334085	0	-1.56891	-7.45319	0.391002	gene-piwil2	piwil2
xtr-miR-133d	TTGGTCCCCTTCAACCAGCCGC	0	0.00947637	0.00774101	0.0214145	0.0136851	0.0151652	0.0233859	0.00673881	-0.616637	-5.84383	0.400321	gene-kansl1b;gene-vldlr;gene-pkig;gene-usp25;gene-eif3s10;gene-gigyf1a;gene-cnnm2a;gene-LOC127505700;gene-LOC127524734;gene-ube2ql1;gene-gyg1b;gene-slc2a9l1;gene-frs2a;gene-acsl3a;gene-LOC127516138;gene-col6a2;gene-col5a1;gene-ppm1nb;gene-dnaja1;gene-tnrc6ba;gene-LOC127494617;gene-dpm3;gene-pcdh11;gene-LOC127504368;gene-eef2b;gene-ptprub;gene-tfap4;gene-LOC127521009;gene-LOC127500188;gene-col17a1…	kansl1b;vldlr;pkig;usp25;eif3s10;gigyf1a;cnnm2a;LOC127505700;LOC127524734;ube2ql1;gyg1b;slc2a9l1;frs2a;acsl3a;LOC127516138;col6a2;col5a1;ppm1nb;dnaja1;tnrc6ba;LOC127494617;dpm3;pcdh11;LOC127504368;eef2b;ptprub;tfap4;LOC127521009;LOC127500188;col17a1b;rgs12a;nfasca;mafbb;LOC127516621;None;ccdc187;aggf1;actmap;LOC127521422;avpr2ab;cpamd8;mlpha;None;wfdc1;col28a2a;LOC127499522;wnt16;LOC127510918;mtm…
xtr-miR-142-5p	CATAAAGTAGAAAGCACTAC	0.756074	0.388531	0.46059	0.489474	3.65783	1.0399	0.745009	1.32081	-1.68876	0.155634	0.177694
xtr-miR-143	TGAGATGAAGCACTGTAGCTCG	394.761	291.943	290.857	254.511	369.788	443.38	400.467	516.766	-0.490013	8.53261	0.029723	gene-smim13;gene-gps1;gene-nocta;gene-LOC127498303;gene-gjb10;gene-emc4;gene-psmd4b;gene-snrnp48;gene-lhx1a;gene-glg1a;gene-mdga2a;gene-LOC127520011;gene-LOC127520008;gene-zbtb45;gene-glg1b;gene-elapor2b;gene-LOC127520004;gene-alk;gene-ftr92;gene-LOC127508231;gene-ufd1l;gene-cep19;gene-LOC127504872;gene-emp3b;gene-rps6kb1b;gene-ripor3;gene-xcr1b.3;gene-coq2;gene-gpr84;gene-cep152;gene-slc22a31;ge…	smim13;gps1;nocta;LOC127498303;gjb10;emc4;psmd4b;snrnp48;lhx1a;glg1a;mdga2a;LOC127520011;LOC127520008;zbtb45;glg1b;elapor2b;LOC127520004;alk;ftr92;LOC127508231;ufd1l;cep19;LOC127504872;emp3b;rps6kb1b;ripor3;xcr1b.3;coq2;gpr84;cep152;slc22a31;ano10b;hp1bp3;xpo6;cmbl;igfbp1b;c17h14orf28
xtr-miR-196b	TAGGTAGTTTTATGTTGTTGG	0	0	0	0	0	0	0.00334085	0	-1.56891	-7.45319	0.391002

## Sheet: muscle 163 miRNAs
miRNA	mature_sequence_info	L1M_CPM	L2M_CPM	L3M_CPM	L4M_CPM	S1M_CPM	S2M_CPM	S3M_CPM	S4M_CPM	logFC	logCPM	ttest_pvalue	Target	Symbol
abu-miR-150	ACTCCCAATCCTTGTACCAGTG	0.00891281	0.00659899	0.00692426	0.00349375	0	0.00992434	0.00611824	0.00680901	0.217491	-6.45539	0.758559	gene-abhd5a;gene-cenpt;gene-hs6st1a;gene-prox3;gene-kars1;gene-rem2;gene-tmie;gene-tert;gene-rhbdd1;gene-LOC127521793;gene-cldn33b;gene-snx1b;gene-pcnx4;gene-fan1;gene-tmc1	abhd5a;cenpt;hs6st1a;prox3;kars1;rem2;tmie;tert;rhbdd1;LOC127521793;cldn33b;snx1b;pcnx4;fan1;tmc1
abu-miR-196b	TAGGTAGTCTCATGTTGTTGGGC	0	0.00329949	0.00461617	0	0	0	0	0	2.83904	-7.3257	0.190377	gene-si:ch73-330k17.3;gene-LOC127516243;gene-LOC127520389;gene-si:ch211-266o15.1;gene-LOC127518888;gene-psmg1;gene-LOC127516408;gene-LOC127510399;gene-mad2l1;gene-caskin1;gene-LOC127510204;gene-acbd5a;gene-efl1;gene-p4ha2;gene-bcl2l10;gene-pak1;gene-cryz;gene-LOC127516638;gene-zc3h10;gene-acte1;gene-bco1;gene-tbc1d17;gene-c3a.6;gene-irf7;gene-LOC127500562;gene-pias4a;gene-elovl7b;gene-tnpo1;gene-…	None;LOC127516243;LOC127520389;None;LOC127518888;psmg1;LOC127516408;LOC127510399;mad2l1;caskin1;LOC127510204;acbd5a;efl1;p4ha2;bcl2l10;pak1;cryz;LOC127516638;zc3h10;acte1;bco1;tbc1d17;c3a.6;irf7;LOC127500562;pias4a;elovl7b;tnpo1;ing5a;None;rsph10b;actc1a;LOC127498301;fam49ba;prrx1b;LOC127498277;chst15;rho;zfpm1;pnp4b;laptm4a;None;None;kmt2ca;mlc1;tmem68
abu-miR-731-5p	AATGACACGTTTTCTCCCGGATTG	8.01484	3.09163	7.22431	3.31207	3.81695	2.42815	3.67706	4.98874	0.537625	2.19375	0.292746	gene-LOC127499573;gene-gcn1;gene-btg4;gene-LOC127509951;gene-gngt1;gene-ptprz1a;gene-gsk3ab;gene-tmem230b;gene-cep104;gene-LOC127520310;gene-mettl25b;gene-ddx1;gene-adcy2b;gene-ccndx;gene-paip2b	LOC127499573;gcn1;btg4;LOC127509951;gngt1;ptprz1a;gsk3ab;tmem230b;cep104;LOC127520310;mettl25b;ddx1;adcy2b;ccndx;paip2b
aca-miR-142-3p	TGTAGTGTTTCCTACTTTATG	6.5576	5.17361	9.08001	4.25538	7.65414	2.80197	10.8823	10.7355	-0.355634	2.83762	0.457194	gene-oser1	oser1
aca-miR-451-3p	TAGTAATGGTAAGGGTTCT	0.430043	0.419036	0.37391	1.43593	0.292054	0.178638	0.617943	0.444855	0.789754	-0.918792	0.365924
ami-miR-145-5p	GTCCAGTTTTCCCAGGAATCC	2.20146	0.890863	1.44717	1.17739	0.971587	1.54158	1.15023	0.882902	0.332011	0.365447	0.402614	gene-galr1b;gene-tpi1a;gene-col4a3;gene-rbbp5;gene-oafa;gene-eno3;gene-LOC127522586;gene-ttc19;gene-LOC127506238;gene-si:dkeyp-82a1.6;gene-LOC127501700;gene-ppwd1;gene-si:dkey-61l1.4;gene-LOC127513167;gene-ptrhd1;gene-cfap161;gene-slc25a10b;gene-rab11fip4b;gene-ndufs4;gene-ppp1r9ba;gene-hnrnpaba;gene-dpysl2b;gene-psmc6;gene-LOC127510143;gene-LOC127503443;gene-cdc73;gene-LOC127509918;gene-LOC12751…	galr1b;tpi1a;col4a3;rbbp5;oafa;eno3;LOC127522586;ttc19;LOC127506238;None;LOC127501700;ppwd1;None;LOC127513167;ptrhd1;cfap161;slc25a10b;rab11fip4b;ndufs4;ppp1r9ba;hnrnpaba;dpysl2b;psmc6;LOC127510143;LOC127503443;cdc73;LOC127509918;LOC127511455;asb18;LOC127509913;hoxb1b;slc6a2;LOC127503614;ndor1;col27a1b;LOC127508644;LOC127512734;LOC127505202;cfap74
ami-miR-203-3p	GTGAAATGTTTAGGACCACTT	1.68452	4.10787	1.90186	1.26474	4.45022	1.58459	3.98909	1.79758	-0.400275	1.38009	0.490809	gene-soul4	soul4
asu-miR-133-3p	ATTGGTCCCCTTCAACCAGCTA	2.55798	2.22716	1.38485	1.72242	2.81934	3.00046	3.06524	2.12895	-0.480576	1.24402	0.0617489	gene-aasdhppt;gene-anxa4;gene-si:dkey-172j4.3;gene-kcnc4;gene-pcdh11;gene-LOC127494617;gene-nif3l1;gene-klhl14;gene-fzd1;gene-nifk;gene-LOC127524515;gene-lcmt2;gene-col6a2;gene-selenol;gene-dlx1a;gene-fitm1l;gene-tbck;gene-LOC127517615;gene-nalcn;gene-rab5c	aasdhppt;anxa4;None;kcnc4;pcdh11;LOC127494617;nif3l1;klhl14;fzd1;nifk;LOC127524515;lcmt2;col6a2;selenol;dlx1a;fitm1l;tbck;LOC127517615;nalcn;rab5c
bfl-miR-133	TGGTCCCCTTCAACCAGCTGTA	255.448	366.759	209.814	203.755	340.553	261.433	345.589	163.786	-0.101618	8.06823	0.751407	gene-adam15;gene-LOC127521436;gene-rassf10b;gene-si:ch211-196i2.1;gene-cped1;gene-nedd9;gene-col15a1b;gene-kansl3;gene-brf1b;gene-ncoa3;gene-LOC127499703;gene-LOC127499582;gene-LOC127514905;gene-atn1;gene-ppic;gene-eif4e2rs1;gene-nif3l1;gene-lhfpl4b;gene-fynb;gene-LOC127508515;gene-LOC127518989;gene-sh3d19;gene-LOC127516550;gene-atoh1b;gene-gyg1b;gene-LOC127504095;gene-LOC127507383;gene-LOC127517…	adam15;LOC127521436;rassf10b;None;cped1;nedd9;col15a1b;kansl3;brf1b;ncoa3;LOC127499703;LOC127499582;LOC127514905;atn1;ppic;eif4e2rs1;nif3l1;lhfpl4b;fynb;LOC127508515;LOC127518989;sh3d19;LOC127516550;atoh1b;gyg1b;LOC127504095;LOC127507383;LOC127517995;pcdh11;plxnb1b;LOC127494617;pik3r3b;f9a;plxna4;gmeb2;None;septin8a;tmem108;ak3;rgs12a;prrc2a;LOC127500180;nos1;apba1a;onecut2;LOC127504085;wdr43;fam…
bta-miR-142-3p	AGTGTTTCCTACTTTATGGATG	3.76121	2.98604	4.98777	2.48056	4.29118	1.63752	6.675	5.93746	-0.383274	2.03577	0.429565	gene-LOC127507389;gene-erg28;gene-usp18	LOC127507389;erg28;usp18
bta-miR-150	TCTCCCAACCCTTGTACCAGTGT	0	0	0	0	0.00289163	0.00661622	0	0.00226967	-3.22595	-7.23671	0.121274	gene-hs6st1a;gene-rnf25;gene-brat1;gene-fzr1b;gene-col28a2b;gene-ctbp2a;gene-crybb1l2;gene-si:ch211-26b3.4;gene-edc4;gene-slc2a2;gene-eftud2;gene-zgpat;gene-adamts13;gene-nectin3b;gene-LOC127497329;gene-fgf22;gene-LOC127510170;gene-tecpr1a;gene-ece1;gene-lysmd3;gene-snx1b;gene-LOC127509457;gene-slc2a3b;gene-gpsm1b;gene-slc6a7;gene-LOC127514624;gene-LOC127523033;gene-LOC127500843;gene-herpud1;gene…	hs6st1a;rnf25;brat1;fzr1b;col28a2b;ctbp2a;crybb1l2;None;edc4;slc2a2;eftud2;zgpat;adamts13;nectin3b;LOC127497329;fgf22;LOC127510170;tecpr1a;ece1;lysmd3;snx1b;LOC127509457;slc2a3b;gpsm1b;slc6a7;LOC127514624;LOC127523033;LOC127500843;herpud1;tchp;ptgir;tmem243b;prox3;acsf3;LOC127513290;LOC127522592;cd79a;rest;spns3;chd9;slc44a1b;ywhabl;LOC127519137;lrp3;ostf1;LOC127515975;rasl11a;klhl20;LOC127513158…
ccr-miR-10c	TACCCTGTAGATCCGGATTTGTG	26.2594	13.4322	23.3348	20.3126	20.6318	16.8714	24.2568	23.1052	-0.0261615	4.39445	0.909803	gene-fgf2;gene-crbn;gene-psma2b;gene-alg11;gene-ankrd13c;gene-LOC127518125;gene-roraa;gene-col11a1a;gene-ipo13b;gene-kbtbd12;gene-gsap;gene-COX1;gene-LOC127500214;gene-tbpl2;gene-lrrc74b;gene-LOC127515906;gene-odam;gene-slc16a6b;gene-crim1;gene-ela3l;gene-mfsd14ba;gene-efnb2a;gene-LOC127497518;gene-capsla;gene-dlx5a;gene-smfn;gene-LOC127509808;gene-s100z;gene-LOC127502021;gene-taf2;gene-psma2a;ge…	fgf2;crbn;psma2b;alg11;ankrd13c;LOC127518125;roraa;col11a1a;ipo13b;kbtbd12;gsap;COX1;LOC127500214;tbpl2;lrrc74b;LOC127515906;odam;slc16a6b;crim1;ela3l;mfsd14ba;efnb2a;LOC127497518;capsla;dlx5a;smfn;LOC127509808;s100z;LOC127502021;taf2;psma2a;cactin;None;LOC127497498;LOC127507145;dhx34;scinlb;gsto2;tram1;gjc2;LOC127506143;spop
ccr-miR-142-5p	CATAAAGTAGACAGCACTACT	0.534769	0.296954	0.57933	0.227094	0.477119	0.277881	0.632218	0.4789	-0.186398	-1.17208	0.633127
cel-miR-1-3p	TGGAATGTAAAGAAGTATGTA	770.953	548.35	489.328	541.94	298.222	979.84	411.185	373.059	0.188756	9.10752	0.691326
cfa-miR-142	CCCATAAAGTAGAAAGCACTA	1.09628	0.791879	1.341	0.653331	1.2434	0.747633	1.92317	1.52068	-0.484832	0.227034	0.239679	gene-LOC127509943	LOC127509943
cfa-miR-196b	TAGGTAGTTTCCTGTTGTTGGGA	0	0	0	0	0	0.00330811	0	0	-1.61866	-7.4786	0.391002	gene-anxa13l;gene-grm5a;gene-rbm10;gene-rapgef4b;gene-psmb7;gene-ubald1a;gene-svilc;gene-LOC127498505;gene-si:ch211-266o15.1;gene-LOC127512638;gene-ical1;gene-gls2b;gene-si:dkey-183n20.15;gene-LOC127505762;gene-itpr2;gene-LOC127504740;gene-zfx;gene-fam163aa;gene-LOC127499583;gene-LOC127497204;gene-itgb1a;gene-arf1;gene-spsb4b;gene-irf7;gene-si:ch73-43g23.1;gene-ppp2r2ab;gene-apoa4a;gene-rapgef6;g…	anxa13l;grm5a;rbm10;rapgef4b;psmb7;ubald1a;svilc;LOC127498505;None;LOC127512638;ical1;gls2b;None;LOC127505762;itpr2;LOC127504740;zfx;fam163aa;LOC127499583;LOC127497204;itgb1a;arf1;spsb4b;irf7;None;ppp2r2ab;apoa4a;rapgef6;LOC127495489;LOC127521601;mphosph10;adnpa;rictora;tspy;caprin1a;p4ha2;LOC127498160
cgr-miR-142-3p	GTAGTGTTTCCTACTTTATGG	6.5576	5.17361	9.08001	4.25538	7.65414	2.80197	10.8823	10.7355	-0.355634	2.83762	0.457194	gene-LOC127507389	LOC127507389
cgr-miR-205	TCCTTCATTCCACCGGAGT	0.958127	1.20102	0.577022	0.321425	2.18607	0.820412	1.79876	0.453934	-0.782038	0.0634945	0.284476	gene-LOC127512276;gene-tfa;gene-pgm5;gene-pla2r1;gene-gpn1;gene-mtfr2;gene-fam8a1b;gene-LOC127509383;gene-agtpbp1;gene-rxrgb;gene-LOC127512275;gene-LOC127513644;gene-LOC127517299;gene-myo10;gene-LOC127522707	LOC127512276;tfa;pgm5;pla2r1;gpn1;mtfr2;fam8a1b;LOC127509383;agtpbp1;rxrgb;LOC127512275;LOC127513644;LOC127517299;myo10;LOC127522707
cin-miR-1-3p	TGGAATGTAAAGAAGTATGCGT	76.3984	37.9079	79.8852	51.0751	52.697	67.9453	56.5652	85.4304	-0.0987013	5.98854	0.741025	gene-si:dkey-57a22.14	None
cli-miR-133c-3p	TTTGGTCCCCTTCAACCAGCTGC	36.8277	32.0414	22.9608	23.6177	39.3175	33.8122	37.5069	25.4975	-0.237767	4.97513	0.299714	gene-cpeb4b;gene-LOC127524515;gene-LOC127517615;gene-dnajc9;gene-si:dkey-172j4.3;gene-fzd1;gene-LOC127517111;gene-LOC127508537;gene-celsr2;gene-nif3l1;gene-xpr1b;gene-gne;gene-LOC127508535;gene-nalcn;gene-aasdhppt;gene-sh3d19;gene-LOC127502994;gene-tmtc1;gene-LOC127505229;gene-usp33;gene-col11a2;gene-LOC127521009;gene-LOC127508536;gene-si:dkey-6n6.1;gene-LOC127519259;gene-rgs12a;gene-nfasca;gene-…	cpeb4b;LOC127524515;LOC127517615;dnajc9;None;fzd1;LOC127517111;LOC127508537;celsr2;nif3l1;xpr1b;gne;LOC127508535;nalcn;aasdhppt;sh3d19;LOC127502994;tmtc1;LOC127505229;usp33;col11a2;LOC127521009;LOC127508536;None;LOC127519259;rgs12a;nfasca;ptprfa;LOC127517260;LOC127501448;aggf1;ercc5;gyg1b;sec61a1l;col6a2;dlx1a;selenol;LOC127494246;LOC127508534;LOC127494617;pcdh11;emx1;klhl14;rereb
cli-miR-142-3p	TAGTGTTTCCTACTTTATGGA	6.5576	5.17691	9.08001	4.25538	7.65414	2.80197	10.8823	10.7355	-0.355444	2.8377	0.457372	gene-LOC127515632;gene-LOC127507389	LOC127515632;LOC127507389
cli-miR-146a-5p	TGAGAACTGAATTCCATGGGTTG	0.0044564	0.00329949	0.0115404	0.0104812	0	0	0.00407883	0.0113484	0.797256	-6.50594	0.333183	gene-sema4ab;gene-rars2;gene-parp10;gene-LOC127510691;gene-anos1b;gene-loxa;gene-sgsh;gene-si:dkey-23k10.3;gene-glod5;gene-ttc19;gene-ndufa5;gene-inpp5e;gene-nf1b	sema4ab;rars2;parp10;LOC127510691;anos1b;loxa;sgsh;None;glod5;ttc19;ndufa5;inpp5e;nf1b
cli-miR-1b-3p	TGGAATGTTAAGAAGTATGTATT	0.0779871	0.122081	0.0253889	0.0663812	0.0375912	0.29773	0.0387489	0.0226967	-0.435709	-3.46598	0.726273
cpi-miR-133a-3p	TTTGGTCCCCTTCAACCAGCTGT	255.807	367.029	210.059	204.003	340.891	261.632	345.895	163.997	-0.101423	8.06969	0.751726	gene-LOC127508536;gene-LOC127519259;gene-si:dkey-6n6.1;gene-nfasca;gene-LOC127517260;gene-ptprfa;gene-aggf1;gene-fbxl5;gene-rab5c;gene-tbck;gene-cep112;gene-cps1;gene-gyg1b;gene-epb41l5;gene-ccni2;gene-aqp11;gene-sec61a1l;gene-selenol;gene-dlx1a;gene-col6a2;gene-LOC127508534;gene-LOC127494246;gene-klhl14;gene-emx1;gene-LOC127494617;gene-pcdh11;gene-rereb;gene-LOC127524515;gene-cpeb4b;gene-dnajc9;…	LOC127508536;LOC127519259;None;nfasca;LOC127517260;ptprfa;aggf1;fbxl5;rab5c;tbck;cep112;cps1;gyg1b;epb41l5;ccni2;aqp11;sec61a1l;selenol;dlx1a;col6a2;LOC127508534;LOC127494246;klhl14;emx1;LOC127494617;pcdh11;rereb;LOC127524515;cpeb4b;dnajc9;LOC127517615;cped1;None;LOC127508537;LOC127517111;fzd1;xpr1b;nif3l1;tex264a;LOC127508535;nalcn;c6ast1;sh3d19;aasdhppt;LOC127521930;tmtc1;LOC127505229
cpi-miR-1b-3p	TGGAATGTTAAGAAGTATGTAT	0.0779871	0.115482	0.0253889	0.0559	0.0375912	0.294422	0.0367095	0.0226967	-0.502014	-3.51096	0.694301
cpi-miR-203-3p	GTGAAATGTTTAGGACCACTTGA	1.68452	4.10787	1.90186	1.26474	4.45311	1.58459	3.98909	1.79758	-0.400627	1.38029	0.490552	gene-LOC127524009;gene-soul4;gene-slc6a2;gene-LOC127498404;gene-LOC127505814;gene-aaas	LOC127524009;soul4;slc6a2;LOC127498404;LOC127505814;aaas
cpo-miR-10a-5p	TACCCTGTAGGTCCGAATTTGT	0.0155974	0.00329949	0.0115404	0.0174687	0.0202414	0.0132324	0.0142759	0.013618	-0.327288	-5.72236	0.391033	gene-ccdc88b;gene-LOC127518125;gene-col5a2a;gene-crim1;gene-LOC127525673;gene-swap70b;gene-LOC127500214;gene-LOC127506993;gene-wu:fc38h03;gene-pde5aa;gene-spop;gene-si:ch211-278j3.3;gene-fbxl15;gene-rfx1a;gene-ostc;gene-si:ch211-195b13.1;gene-nr5a5;gene-LOC127501969;gene-trappc12;gene-LOC127497498;gene-LOC127520418	ccdc88b;LOC127518125;col5a2a;crim1;LOC127525673;swap70b;LOC127500214;LOC127506993;None;pde5aa;spop;None;fbxl15;rfx1a;ostc;None;nr5a5;LOC127501969;trappc12;LOC127497498;LOC127520418
cpo-miR-10b-5p	TACCCTGTAGAACCGAATTTGTGT	449.716	252.995	348.182	271.534	285.702	244.714	229.771	405.266	0.182301	8.28073	0.536656	gene-efnb2a;gene-scinlb;gene-ccdc88b;gene-roraa;gene-cracr2aa;gene-LOC127500214;gene-tbpl2;gene-crim1;gene-LOC127501969;gene-vamp4;gene-slc8a2a;gene-spsb3b;gene-LOC127497498;gene-zmp:0000001200;gene-LOC127515906	efnb2a;scinlb;ccdc88b;roraa;cracr2aa;LOC127500214;tbpl2;crim1;LOC127501969;vamp4;slc8a2a;spsb3b;LOC127497498;None;LOC127515906
crm-miR-1-3p	TGGAATGTAAAGAAGTATGT	770.953	548.35	489.328	541.94	298.222	979.84	411.185	373.059	0.188756	9.10752	0.691326
cte-miR-1	TGGAATGTAAAGAAGTATGTAG	770.94	548.336	489.337	541.964	298.228	979.85	411.209	373.084	0.188715	9.10754	0.691379
dma-miR-10a	ACCCTGTAGATCCGAATTTGTGTA	42.3826	19.7046	71.4237	54.5374	42.8597	39.3765	50.7998	64.5381	-0.0712854	5.59121	0.854098	gene-LOC127502021;gene-copa;gene-LOC127523879;gene-LOC127495465;gene-acss1;gene-isl1a;gene-tlnrd1;gene-cntnap1;gene-LOC127524403;gene-LOC127494538;gene-kctd12.2;gene-si:dkey-230p4.1;gene-ipo8;gene-mst1ra;gene-LOC127509887;gene-crim1;gene-tbpl2;gene-LOC127500214;gene-psma2a;gene-phldb1a;gene-capsla;gene-tlcd4a;gene-LOC127518839;gene-vps29;gene-chst3a;gene-akt2l;gene-slc25a43;gene-mrpl39;gene-fgf2;…	LOC127502021;copa;LOC127523879;LOC127495465;acss1;isl1a;tlnrd1;cntnap1;LOC127524403;LOC127494538;kctd12.2;None;ipo8;mst1ra;LOC127509887;crim1;tbpl2;LOC127500214;psma2a;phldb1a;capsla;tlcd4a;LOC127518839;vps29;chst3a;akt2l;slc25a43;mrpl39;fgf2;rab11bb;LOC127520214;snrpd3
dme-miR-1-3p	TGGAATGTAAAGAAGTATGGAG	76.1934	37.6505	79.7282	50.8829	52.6016	67.6873	56.4082	85.2647	-0.0997632	5.98431	0.73923
dme-miR-10-5p	ACCCTGTAGATCCGAATTTGTT	137.433	59.513	192.13	138.831	120.783	142.752	114.915	185.972	-0.0964829	7.09325	0.785252	gene-LOC127500214;gene-ipo13b;gene-gsap;gene-vps29;gene-LOC127497498;gene-si:dkey-33i11.1	LOC127500214;ipo13b;gsap;vps29;LOC127497498;None
dme-miR-133-3p	TTGGTCCCCTTCAACCAGCTGT	255.807	367.029	210.061	204.003	340.891	261.632	345.895	163.997	-0.10142	8.06969	0.751732	gene-LOC127499582;gene-pcdh11;gene-LOC127494617;gene-LOC127514204;gene-ppm1nb;gene-ppih;gene-LOC127503572;gene-col6a2;gene-lcmt2;gene-ccdc85a;gene-frs2a;gene-frem2b;gene-LOC127521436;gene-kansl3;gene-gyg1b;gene-ccni2;gene-aqp11;gene-cnnm2a;gene-rgs3a;gene-smarca2;gene-barx1;gene-kdm2ba;gene-znf76;gene-rfx4;gene-hars;gene-chid1;gene-rusc2;gene-btbd8;gene-atrnl1b;gene-cpamd8;gene-avpr2ab;gene-LOC12…	LOC127499582;pcdh11;LOC127494617;LOC127514204;ppm1nb;ppih;LOC127503572;col6a2;lcmt2;ccdc85a;frs2a;frem2b;LOC127521436;kansl3;gyg1b;ccni2;aqp11;cnnm2a;rgs3a;smarca2;barx1;kdm2ba;znf76;rfx4;hars;chid1;rusc2;btbd8;atrnl1b;cpamd8;avpr2ab;LOC127520935;calm3b;aggf1;ccdc187;atrx;tbck;mafbb;brf1b;kctd12.2;rgs12a;None;jarid2a;ptprfa;LOC127521009;tfap4;ccdc102a;six5;rin3;capgb;None;pdcd11;LOC127512025;LOC1…
dno-miR-196c-5p	TAGGTAGTTTCATGTTGTTGGC	1.72908	2.25026	1.84878	1.01319	1.02942	0.631849	1.33582	1.00773	0.771543	0.444811	0.0646276	gene-psmb7;gene-map3k12;gene-LOC127498277;gene-LOC127498301;gene-asb7;gene-LOC127518754;gene-rce1a;gene-si:ch211-45c16.2;gene-dtnbp1b	psmb7;map3k12;LOC127498277;LOC127498301;asb7;LOC127518754;rce1a;None;dtnbp1b
dps-miR-10	ACCCTGTAGATCCGAATTTGT	137.433	59.513	192.13	138.831	120.783	142.752	114.915	185.972	-0.0964829	7.09325	0.785252	gene-LOC127494538;gene-ipo13b;gene-LOC127497498;gene-vps29	LOC127494538;ipo13b;LOC127497498;vps29
dre-miR-10a-5p	TACCCTGTAGATCCGAATTTGT	183.631	79.9137	265.121	203.389	166.795	182.618	169.257	242.789	-0.0568125	7.54454	0.870407	gene-srsf1b;gene-gsap;gene-lrrc74b;gene-LOC127501969;gene-LOC127497498;gene-roraa;gene-LOC127518125;gene-crim1;gene-LOC127525673;gene-efnb2a	srsf1b;gsap;lrrc74b;LOC127501969;LOC127497498;roraa;LOC127518125;crim1;LOC127525673;efnb2a
dre-miR-10c-5p	TACCCTGTAGATCCGGATTTGT	26.2594	13.4322	23.3348	20.3126	20.6318	16.8714	24.2568	23.1052	-0.0261615	4.39445	0.909803	gene-gsap;gene-psma2b;gene-LOC127511522;gene-LOC127494290;gene-odam;gene-slc16a6b;gene-lrrc74b;gene-capsla;gene-smfn;gene-s100z;gene-psma2a;gene-LOC127497498;gene-LOC127507145;gene-LOC127504518;gene-alg11;gene-LOC127518125;gene-roraa;gene-col11a1a;gene-ipo13b;gene-kbtbd12;gene-crim1;gene-tbpl2;gene-LOC127500240;gene-LOC127514736;gene-LOC127509808;gene-mfsd14ba;gene-gjc2;gene-scinlb	gsap;psma2b;LOC127511522;LOC127494290;odam;slc16a6b;lrrc74b;capsla;smfn;s100z;psma2a;LOC127497498;LOC127507145;LOC127504518;alg11;LOC127518125;roraa;col11a1a;ipo13b;kbtbd12;crim1;tbpl2;LOC127500240;LOC127514736;LOC127509808;mfsd14ba;gjc2;scinlb
dre-miR-142b-5p	CATAAAGTAGACAGCACTACTA	0.534769	0.296954	0.57933	0.227094	0.477119	0.277881	0.632218	0.4789	-0.186398	-1.17208	0.633127
dre-miR-145-5p	GTCCAGTTTTCCCAGGAATCCC	2.20146	0.890863	1.44717	1.17739	0.971587	1.54158	1.15023	0.882902	0.332011	0.365447	0.402614	gene-si:dkey-21e13.3;gene-rab11fip4b;gene-LOC127513167;gene-slc6a2;gene-ppwd1;gene-acvr1ba;gene-LOC127503718;gene-col5a2b;gene-znf362b;gene-LOC127509620;gene-timm44;gene-LOC127506238;gene-def6b;gene-cfap161;gene-wdr19;gene-arhgap12a;gene-LOC127503443;gene-inha;gene-psmc6;gene-cfap74;gene-parvaa;gene-LOC127509918;gene-rbbp5;gene-si:ch211-243a20.3;gene-cdc73;gene-ptrhd1;gene-slc25a10b;gene-galr1b;g…	None;rab11fip4b;LOC127513167;slc6a2;ppwd1;acvr1ba;LOC127503718;col5a2b;znf362b;LOC127509620;timm44;LOC127506238;def6b;cfap161;wdr19;arhgap12a;LOC127503443;inha;psmc6;cfap74;parvaa;LOC127509918;rbbp5;None;cdc73;ptrhd1;slc25a10b;galr1b;LOC127514868;LOC127522179;adgra2;gsk3ba;LOC127510143;LOC127512734;LOC127522586;eno3;col4a3;sptbn1;dok6;LOC127508644;col5a3b;LOC127507923;cntnap1;None;dpysl2b;col27a1…
dre-miR-146b	TGAGAACTGAATTCCAAGGGTG	56.9172	27.7784	29.7074	20.8123	18.4139	5.33268	31.2867	26.1988	0.735096	4.75818	0.220326	gene-anos1b;gene-si:ch211-105f12.2;gene-rars2;gene-pomk;gene-LOC127499621;gene-ttc19;gene-glod5	anos1b;None;rars2;pomk;LOC127499621;ttc19;glod5
dre-miR-150	TCTCCCAATCCTTGTACCAGTG	3.9818	1.87411	3.37442	2.57839	1.85643	2.92437	3.01629	1.6909	0.316116	1.4155	0.355951	gene-npr2;gene-rasl11a;gene-pcnx4;gene-htr2b;gene-nectin3b;gene-LOC127523033;gene-tln2a;gene-rem2;gene-tert;gene-aqp8a.1;gene-fzr1b;gene-si:dkey-45k15.1;gene-frem3;gene-lysmd3;gene-cldn33b;gene-mfng;gene-ccm2l;gene-cdk17;gene-naalad2;gene-zgc:77938;gene-myb;gene-scamp5a;gene-LOC127503766;gene-hspa13;gene-rhbdd1;gene-hs6st1a;gene-alkbh1;gene-lman2;gene-LOC127495874;gene-tubb2;gene-tmie;gene-LOC127…	npr2;rasl11a;pcnx4;htr2b;nectin3b;LOC127523033;tln2a;rem2;tert;aqp8a.1;fzr1b;None;frem3;lysmd3;cldn33b;mfng;ccm2l;cdk17;naalad2;None;myb;scamp5a;LOC127503766;hspa13;rhbdd1;hs6st1a;alkbh1;lman2;LOC127495874;tubb2;tmie;LOC127521793;LOC127510170;trpm5;slc35f6;c19h6orf136;prox3
dre-miR-196b	TAGGTAGTTTCAAGTTGTTGGG	7.46671	7.29848	9.6178	9.59383	5.4565	4.55527	7.244	8.22756	0.414797	2.89488	0.0933485
dre-miR-196c	TAGGTAGTTTGATGTTGTTGGG	0	0	0	0	0.00289163	0	0	0	-1.58908	-7.48313	0.391002	gene-ogna;gene-pcnx2;gene-chst11;gene-LOC127506012;gene-si:ch211-266o15.1;gene-si:dkey-183n20.15;gene-itpr2;gene-pak1;gene-psma2a	ogna;pcnx2;chst11;LOC127506012;None;None;itpr2;pak1;psma2a
dre-miR-196d	TAGGTAGTTTTATGTTGTTGGG	0.0044564	0	0	0	0	0	0	0	2.29027	-7.41453	0.391002	gene-psma2a;gene-si:ch211-266o15.1;gene-si:ch211-45c16.2;gene-irf7	psma2a;None;None;irf7
dre-miR-203b-3p	GTGAAATGTTCAGGACCACTTG	2.01429	4.22665	2.64276	1.48135	8.20933	1.6706	6.23041	4.05136	-0.959959	1.93408	0.183685	gene-coro1b;gene-slc6a2;gene-soul4;gene-trim55a;gene-LOC127510569	coro1b;slc6a2;soul4;trim55a;LOC127510569
dre-miR-462	TAACGGAACCCATAATGCAGCT	62.7484	26.6434	29.3496	21.1197	32.0566	24.4536	28.0093	24.8393	0.354969	4.96153	0.480774	gene-rab1aa	rab1aa
dre-miR-725-3p	TTCAGTCATTGTTTCTAGTAGT	1.90511	5.34518	1.83031	1.24377	4.13792	1.58789	4.36027	1.58877	-0.177667	1.46212	0.789834	gene-zgc:101569;gene-si:ch211-212k18.15;gene-il12ba;gene-knstrn;gene-pfdn6;gene-timm13;gene-timmdc1;gene-tpra1;gene-LOC127520637;gene-LOC127508431;gene-asmt;gene-pdcd5	None;None;il12ba;knstrn;pfdn6;timm13;timmdc1;tpra1;LOC127520637;LOC127508431;asmt;pdcd5
dre-miR-731	AATGACACGTTTTCTCCCGGATCG	8.75238	3.39848	7.7344	3.51471	4.27672	2.56048	4.08903	5.45856	0.514239	2.3158	0.311749	gene-mettl25b;gene-hsd17b8;gene-si:ch211-209a2.2;gene-adcy2b;gene-ccndx;gene-ddx1;gene-afap1l2;gene-LOC127508156;gene-dnmt1;gene-vsx2;gene-LOC127509951;gene-btg4;gene-tmem230b;gene-LOC127501449;gene-cntn5;gene-lamb1b;gene-LOC127499573;gene-gngt1;gene-LOC127520310;gene-ptprz1a	mettl25b;hsd17b8;None;adcy2b;ccndx;ddx1;afap1l2;LOC127508156;dnmt1;vsx2;LOC127509951;btg4;tmem230b;LOC127501449;cntn5;lamb1b;LOC127499573;gngt1;LOC127520310;ptprz1a
efu-miR-133-3p	TTTGGTCCCCTTCAACCAGCTGTA	255.807	367.029	210.059	204.003	340.891	261.632	345.895	163.997	-0.101423	8.06969	0.751726	gene-dnajc9;gene-fitm1l;gene-LOC127517615;gene-LOC127524515;gene-fzd1;gene-LOC127517111;gene-cped1;gene-si:dkey-172j4.3;gene-aqr;gene-tex264a;gene-nif3l1;gene-xpr1b;gene-colgalt2b;gene-nalcn;gene-dnah12;gene-gne;gene-dmtf1;gene-sh3d19;gene-c6ast1;gene-aasdhppt;gene-tmtc1;gene-zc2hc1a;gene-LOC127502994;gene-zcchc2;gene-plcg1;gene-LOC127505229;gene-mvb12a;gene-LOC127519259;gene-LOC127503495;gene-si…	dnajc9;fitm1l;LOC127517615;LOC127524515;fzd1;LOC127517111;cped1;None;aqr;tex264a;nif3l1;xpr1b;colgalt2b;nalcn;dnah12;gne;dmtf1;sh3d19;c6ast1;aasdhppt;tmtc1;zc2hc1a;LOC127502994;zcchc2;plcg1;LOC127505229;mvb12a;LOC127519259;LOC127503495;None;LOC127507632;ptprfa;aggf1;egln1a;rab5c;calm3b;tbck;ercc5;nfatc1;antxr1a;LOC127510019;sec61a1l;gyg1b;epb41l5;None;aqp11;ccni2;LOC127494246;selenol;dlx1a;lcmt2;…
efu-miR-143	GTCTGAGATGAAGCACTGTAGCTC	672.939	396.619	529.189	621.601	572.398	797.149	1072.23	514.178	-0.412839	9.33772	0.25602	gene-LOC127523799;gene-LOC127521102;gene-nfe2l2a;gene-LOC127518299;gene-polh;gene-LOC127525310;gene-xdh;gene-pkn3;gene-LOC127519820;gene-znf710a;gene-cited4b;gene-LOC127516125;gene-LOC127516086;gene-si:ch73-174h16.4;gene-zgc:112962;gene-tufm;gene-LOC127495587;gene-b4gat1;gene-mettl25;gene-gosr2;gene-LOC127516385;gene-zgc:153659;gene-ascc1;gene-im:7136021;gene-LOC127521105;gene-mfn1b;gene-ankar;ge…	LOC127523799;LOC127521102;nfe2l2a;LOC127518299;polh;LOC127525310;xdh;pkn3;LOC127519820;znf710a;cited4b;LOC127516125;LOC127516086;None;None;tufm;LOC127495587;b4gat1;mettl25;gosr2;LOC127516385;None;ascc1;None;LOC127521105;mfn1b;ankar;coro7;aggf1;LOC127501079;lat;ggcx;fbxo11b;large2;grm8b;pth2rb;brsk1b;sec24a;peli1a;fbxl16;rfx2;myot;bmp1a;LOC127521337;cep85l;LOC127523514;coasy;ciz1a;lancl2;LOC127502…
efu-miR-145	GTCCAGTTTTCCCAGGAATCCCTTA	2.20146	0.890863	1.44717	1.17739	0.971587	1.54158	1.15023	0.882902	0.332011	0.365447	0.402614	gene-col27a1b;gene-klhl32;gene-LOC127511455;gene-slain2;gene-celsr3;gene-pcdh1a;gene-gpr151;gene-myh11a;gene-gon4la;gene-clpxb;gene-guca1g;gene-srsf6a;gene-ttc19;gene-plek;gene-rac1a;gene-alkbh8;gene-LOC127508644;gene-LOC127504438;gene-hexim1;gene-si:ch211-127i16.2;gene-col5a3b;gene-col8a2;gene-LOC127498575;gene-capga;gene-prkdc;gene-si:dkey-61l1.4;gene-fkbp2;gene-atp10a;gene-ccdc149b;gene-ahdc1;…	col27a1b;klhl32;LOC127511455;slain2;celsr3;pcdh1a;gpr151;myh11a;gon4la;clpxb;guca1g;srsf6a;ttc19;plek;rac1a;alkbh8;LOC127508644;LOC127504438;hexim1;None;col5a3b;col8a2;LOC127498575;capga;prkdc;None;fkbp2;atp10a;ccdc149b;ahdc1;LOC127517413;col5a1;mical3b;qrich1;cntnap1;None;LOC127512734;cenpe;mkxa;tmem168b;LOC127497641;gsk3ba;LOC127498040;lpar4;ralbp1;dok6;None;LOC127507792;brpf1;eno3;LOC127508903…
efu-miR-206	TGGAATGTAAGGAAGTGTGTGGT	5050.24	4373.56	4009.7	7229.67	2781.36	6043.97	4685.32	3670.23	0.266258	12.2078	0.419841	gene-rbm15b;gene-arvcfb;gene-LOC127512881;gene-LOC127498213;gene-f8a;gene-LOC127502667;gene-notch2;gene-phospho1;gene-plppr1;gene-ddx21;gene-rpusd1;gene-bbs9;gene-LOC127515911;gene-tagln2;gene-dapk3;gene-aoc2;gene-b3gnt5a;gene-znf410;gene-elavl4;gene-gja2;gene-LOC127505335	rbm15b;arvcfb;LOC127512881;LOC127498213;f8a;LOC127502667;notch2;phospho1;plppr1;ddx21;rpusd1;bbs9;LOC127515911;tagln2;dapk3;aoc2;b3gnt5a;znf410;elavl4;gja2;LOC127505335
efu-miR-211	TTCCCTTTGTCATCCTTTGCCTCGG	0	0	0.00230809	0	0	0	0	0.00226967	0.0549108	-7.41267	0.990916	gene-kptn;gene-LOC127500717;gene-kiaa0930;gene-si:ch211-214j24.14;gene-fhdc3;gene-ppp1r15a;gene-luzp2;gene-mphosph8;gene-pomk;gene-hdac8;gene-lingo2b;gene-ascl1a;gene-c1h19orf67;gene-col5a2a;gene-LOC127505211;gene-LOC127494910;gene-fbxo15;gene-cwc15;gene-degs1;gene-cacna2d3a;gene-fip1l1b;gene-col16a1;gene-tbc1d4;gene-LOC127514232;gene-LOC127496652;gene-col4a3;gene-stxbp6l;gene-prss35;gene-LOC1274…	kptn;LOC127500717;kiaa0930;None;fhdc3;ppp1r15a;luzp2;mphosph8;pomk;hdac8;lingo2b;ascl1a;c1h19orf67;col5a2a;LOC127505211;LOC127494910;fbxo15;cwc15;degs1;cacna2d3a;fip1l1b;col16a1;tbc1d4;LOC127514232;LOC127496652;col4a3;stxbp6l;prss35;LOC127497991;smap1;LOC127501320;dars1;None;LOC127496257;gucy2g;pls3;anapc1;None;LOC127498508;tnika;LOC127499457;dbr1;svopa;phactr4b;dgkb;cbsa;kdm1a;LOC127524611;rereb…
efu-miR-223	TGTCAGTTTGTCAAATACCCCAA	0.590474	0.395939	0.507779	0.248056	0.491577	0.162098	0.938131	0.374496	-0.174848	-1.09107	0.770228	gene-mamdc4;gene-txk;gene-crybb3;gene-nsdhl;gene-ggt5a;gene-eci2	mamdc4;txk;crybb3;nsdhl;ggt5a;eci2
gga-miR-10b-5p	TACCCTGTAGAACCGAATTTGT	449.794	253.028	348.244	271.552	285.748	244.741	229.797	405.32	0.182319	8.28093	0.536654	gene-spsb3b;gene-cracr2aa;gene-roraa	spsb3b;cracr2aa;roraa
gga-miR-133b	TTGGTCCCCTTCAACCAGCTA	15.1184	12.8119	8.49837	8.75882	17.4857	15.3199	16.04	10.9398	-0.403803	3.71445	0.140047	gene-neurl4;gene-nadk2;gene-usp33;gene-c1ql2;gene-vmac;gene-l3mbtl1;gene-dact2;gene-c1qc;gene-serbp1a;gene-ctsf;gene-myoz1b;gene-aasdhppt;gene-LOC127508515;gene-plaa;gene-pparda;gene-wnt16;gene-rpl21;gene-stard13a;gene-mycbp2;gene-rpe65a;gene-LOC127524688;gene-onecut2;gene-ncoa3;gene-nif3l1;gene-cbln14;gene-slc47a1;gene-fzd1;gene-tubgcp2;gene-edrf1;gene-creg2;gene-si:dkey-172j4.3;gene-myf6;gene-L…	neurl4;nadk2;usp33;c1ql2;vmac;l3mbtl1;dact2;c1qc;serbp1a;ctsf;myoz1b;aasdhppt;LOC127508515;plaa;pparda;wnt16;rpl21;stard13a;mycbp2;rpe65a;LOC127524688;onecut2;ncoa3;nif3l1;cbln14;slc47a1;fzd1;tubgcp2;edrf1;creg2;None;myf6;LOC127500015;cped1;LOC127517615;ipo11;olig4;zc3h12b;cpeb4b;LOC127524515;LOC127520004;LOC127514204;pcdh11;LOC127494617;col15a1b;frs2a;ccdc85a;col6a2;lcmt2;rgs3a;stat6;chid1;znf76…
gga-miR-133c-3p	TTGGTCCCCTTCAACCAGCTGC	36.8277	32.0414	22.9608	23.6177	39.3175	33.8122	37.5069	25.4975	-0.237767	4.97513	0.299714	gene-gyg1b;gene-cnnm2a;gene-aqp8b;gene-barx1;gene-LOC127510019;gene-znf76;gene-rfx4;gene-chid1;gene-rbm25b;gene-wdr77;gene-pcdh11;gene-LOC127494617;gene-rereb;gene-ppm1nb;gene-LOC127514204;gene-ppih;gene-LOC127503572;gene-col6a2;gene-lcmt2;gene-angptl2b;gene-ccdc85a;gene-frs2a;gene-frem2b;gene-brf1b;gene-mafbb;gene-kctd12.2;gene-rgs12a;gene-ptprfa;gene-si:ch211-114c12.2;gene-LOC127521009;gene-tfa…	gyg1b;cnnm2a;aqp8b;barx1;LOC127510019;znf76;rfx4;chid1;rbm25b;wdr77;pcdh11;LOC127494617;rereb;ppm1nb;LOC127514204;ppih;LOC127503572;col6a2;lcmt2;angptl2b;ccdc85a;frs2a;frem2b;brf1b;mafbb;kctd12.2;rgs12a;ptprfa;None;LOC127521009;tfap4;six5;rin3;capgb;tle5;rusc2;cpamd8;avpr2ab;LOC127520935;fam193b;calm3b;slc25a10b;aggf1;atrx;ccdc187;LOC127508515;sh3d19;plaa;myoz1b;aclyb;aasdhppt;None;ctsf;rpl21;gne…
gga-miR-142-3p	TGTAGTGTTTCCTACTTTATGG	6.5576	5.17361	9.08001	4.25538	7.65414	2.80197	10.8823	10.7355	-0.355634	2.83762	0.457194	gene-oser1	oser1
gga-miR-142-5p	CCCATAAAGTAGAAAGCACTAC	1.09628	0.791879	1.341	0.653331	1.2434	0.747633	1.92521	1.52068	-0.485374	0.227349	0.239656	gene-si:ch211-225b11.4;gene-LOC127509943	None;LOC127509943
gga-miR-196-5p	TAGGTAGTTTCATGTTGTTGG	4.7327	6.80686	5.41939	3.071	3.35718	1.97494	3.91975	3.71999	0.626463	2.04634	0.107881	gene-rce1a;gene-si:ch211-45c16.2;gene-dtnbp1b	rce1a;None;dtnbp1b
gga-miR-1b-3p	TGGAATGTTAAGAAGTATGTA	0.0779871	0.115482	0.0253889	0.0559	0.0375912	0.294422	0.0367095	0.0226967	-0.502014	-3.51096	0.694301
gga-miR-203a	GTGAAATGTTTAGGACCACTTG	1.68452	4.10787	1.90186	1.26474	4.45311	1.58459	3.98909	1.79758	-0.400627	1.38029	0.490552	gene-aaas;gene-soul4	aaas;soul4
ggo-miR-133b	TTTGGTCCCCTTCAACCAGC	14.6326	12.3764	8.26526	8.48981	16.9652	14.86	15.6219	10.6879	-0.409593	3.6716	0.132441	gene-usp33;gene-si:dkey-172j4.3;gene-fzd1;gene-nif3l1;gene-gyg1b;gene-cxcl12b;gene-kcnc4;gene-pcdh11;gene-LOC127494617;gene-lcmt2;gene-camk2a;gene-col11a2;gene-LOC127501448	usp33;None;fzd1;nif3l1;gyg1b;cxcl12b;kcnc4;pcdh11;LOC127494617;lcmt2;camk2a;col11a2;LOC127501448
ggo-miR-146a	TGAGAACTGAATTCCATGGGT	0.0044564	0.00329949	0.0115404	0.0104812	0	0	0.00407883	0.0113484	0.797256	-6.50594	0.333183	gene-fkbp7;gene-sccpdhb;gene-LOC127514107;gene-sema4ab;gene-ubl7a;gene-si:dkey-23k10.3;gene-glod5	fkbp7;sccpdhb;LOC127514107;sema4ab;ubl7a;None;glod5
gmo-miR-150-5p	TCTCCCAATCCTTGTACCAGTGT	3.97511	1.87411	3.35365	2.5714	1.85064	2.92437	3.0061	1.67048	0.317452	1.4107	0.355074	gene-htr2b;gene-LOC127498187;gene-nectin3b;gene-zbtb4;gene-rabl3;gene-LOC127523033;gene-LOC127500843;gene-tln2a;gene-npr2;gene-rasl11a;gene-cd79a;gene-pcnx4;gene-LOC127505326;gene-zgc:162608;gene-zgpat;gene-fzr1b;gene-zgc:152774;gene-si:dkey-45k15.1;gene-frem3;gene-lysmd3;gene-mfng;gene-LOC127510201;gene-LOC127508136;gene-ppm1kb;gene-slc7a14b;gene-rem2;gene-tert;gene-slc4a1ap;gene-hs6st1a;gene-at…	htr2b;LOC127498187;nectin3b;zbtb4;rabl3;LOC127523033;LOC127500843;tln2a;npr2;rasl11a;cd79a;pcnx4;LOC127505326;None;zgpat;fzr1b;None;None;frem3;lysmd3;mfng;LOC127510201;LOC127508136;ppm1kb;slc7a14b;rem2;tert;slc4a1ap;hs6st1a;atp2a2a;nrxn2a;ccm2l;cdk17;ppip5k1a;naalad2;muc3a;None;myb;scamp5a;None;LOC127503766;hspa13;tp53i3;rhbdd1;adam17a;LOC127510170;trpm5;pus3;c19h6orf136;LOC127514624;prox3;tmem24…
gmo-miR-196b-5p	CAGGTAGTTTCATGTTGTTGG	0.0044564	0.00329949	0.00461617	0	0	0	0.00203941	0.00226967	1.21792	-7.06976	0.167157	gene-dtnbp1b;gene-rce1a;gene-si:ch211-45c16.2;gene-mad2l1	dtnbp1b;rce1a;None;mad2l1
gmo-miR-203b-3p	GTGAAATGTTTAGGACCACTTA	0.0824435	0.214467	0.113096	0.0628875	0.274705	0.0463136	0.240651	0.0862475	-0.45731	-2.78112	0.534851	gene-soul4	soul4
gmo-miR-462-5p	TAACGGAACCCATAATACAG	0.0133692	0	0.00692426	0	0	0	0.00203941	0	2.62821	-6.91492	0.250911	gene-rab1aa	rab1aa
hhi-miR-196	TAGGTAGTCTCATGTTGTTGGG	0	0.00329949	0.00461617	0	0	0	0	0	2.83904	-7.3257	0.190377	gene-LOC127498277;gene-prrx1b;gene-LOC127498301;gene-c3a.6;gene-bco1;gene-rsph10b;gene-zfpm1;gene-zc3h10;gene-mlc1;gene-irf7;gene-cryz;gene-fam49ba;gene-bcl2l10;gene-LOC127510204;gene-mad2l1;gene-elovl7b;gene-ing5a;gene-psmg1;gene-pnp4b;gene-si:ch211-45c16.2;gene-rho	LOC127498277;prrx1b;LOC127498301;c3a.6;bco1;rsph10b;zfpm1;zc3h10;mlc1;irf7;cryz;fam49ba;bcl2l10;LOC127510204;mad2l1;elovl7b;ing5a;psmg1;pnp4b;None;rho
hsa-miR-10a-5p	TACCCTGTAGATCCGAATTTGTG	183.631	79.917	265.123	203.389	166.806	182.618	169.261	242.793	-0.0568396	7.54456	0.870341	gene-efnb2a;gene-LOC127502021;gene-gsto2;gene-spop;gene-roraa;gene-LOC127518125;gene-ipo13b;gene-tbpl2;gene-LOC127500214;gene-LOC127516260;gene-crim1;gene-LOC127497518;gene-LOC127501969;gene-capsla;gene-LOC127497498;gene-srsf1b;gene-gsap;gene-lrrc74b	efnb2a;LOC127502021;gsto2;spop;roraa;LOC127518125;ipo13b;tbpl2;LOC127500214;LOC127516260;crim1;LOC127497518;LOC127501969;capsla;LOC127497498;srsf1b;gsap;lrrc74b
hsa-miR-196a-5p	TAGGTAGTTTCATGTTGTTGGG	4.71265	6.79696	5.40092	3.05703	3.34272	1.97163	3.90752	3.69502	0.628087	2.04121	0.108184	gene-LOC127498301;gene-LOC127498277;gene-si:ch211-45c16.2;gene-rce1a;gene-elovl7b;gene-si:ch211-266o15.1;gene-LOC127513819;gene-dtnbp1b;gene-LOC127521601	LOC127498301;LOC127498277;None;rce1a;elovl7b;None;LOC127513819;dtnbp1b;LOC127521601
hsa-miR-196b-5p	TAGGTAGTTTCCTGTTGTTGGG	0	0	0	0	0	0.00330811	0	0	-1.61866	-7.4786	0.391002	gene-psmb7;gene-rapgef4b;gene-bop1;gene-LOC127499583;gene-LOC127504740;gene-serpina10a;gene-tspy;gene-cyth1a;gene-elovl7b;gene-eif3s10;gene-znf541;gene-rapgef6;gene-apoa4a;gene-LOC127521601;gene-p4ha2;gene-caprin1a;gene-rictora	psmb7;rapgef4b;bop1;LOC127499583;LOC127504740;serpina10a;tspy;cyth1a;elovl7b;eif3s10;znf541;rapgef6;apoa4a;LOC127521601;p4ha2;caprin1a;rictora
hsa-miR-223-3p	TGTCAGTTTGTCAAATACCCCA	0.590474	0.395939	0.507779	0.248056	0.491577	0.162098	0.938131	0.374496	-0.174848	-1.09107	0.770228	gene-txk;gene-klhl18;gene-crybb3;gene-nsdhl;gene-eci2;gene-ggt5a	txk;klhl18;crybb3;nsdhl;eci2;ggt5a
ipu-miR-196a	TAGGTAGTTTCATGTTGTTGGGA	6.08299	7.73401	6.34724	3.55314	3.91816	2.29252	4.33987	4.57566	0.648666	2.2812	0.0886584	gene-si:ch211-45c16.2;gene-hhip;gene-LOC127518754;gene-si:ch211-266o15.1;gene-dtnbp1b;gene-erich2;gene-irf7;gene-LOC127521601;gene-yap1;gene-si:ch73-193i2.2;gene-ier5;gene-uspl1;gene-LOC127498301;gene-entpd3;gene-LOC127498277;gene-map3k12	None;hhip;LOC127518754;None;dtnbp1b;erich2;irf7;LOC127521601;yap1;None;ier5;uspl1;LOC127498301;entpd3;LOC127498277;map3k12
ipu-miR-196d	TAGGTAGTTTTATGTTGTTGGGC	0.0044564	0	0	0	0	0	0	0	2.29027	-7.41453	0.391002	gene-LOC127512551;gene-si:ch211-45c16.2;gene-zgc:163022;gene-si:ch211-266o15.1;gene-psma2a;gene-hoxb6b;gene-si:ch73-193i2.2;gene-trpv1	LOC127512551;None;None;None;psma2a;hoxb6b;None;trpv1
ipu-miR-462	TAACGGAACCCATAATGCAGCTG	62.7484	26.6434	29.3496	21.1197	32.0566	24.4536	28.0093	24.8393	0.354969	4.96153	0.480774	gene-rab1aa;gene-tmem65;gene-LOC127510948;gene-lats2	rab1aa;tmem65;LOC127510948;lats2
mdo-miR-10b-5p	ATACCCTGTAGAACCGAATTTGT	449.783	253.025	348.237	271.552	285.742	244.737	229.797	405.315	0.182312	8.28091	0.53666	gene-skap2;gene-roraa;gene-LOC127508531;gene-spsb3b;gene-LOC127508524	skap2;roraa;LOC127508531;spsb3b;LOC127508524
mdo-miR-196b	TAGGTAGTTTCCTGTTGTTGG	0	0	0	0	0	0.00330811	0	0	-1.61866	-7.4786	0.391002	gene-cyth1a;gene-apoa4a	cyth1a;apoa4a
mdo-miR-206	TGGAATGTAAGGAAGTGTGTG	5050.24	4373.56	4009.7	7229.67	2781.36	6043.97	4685.32	3670.23	0.266258	12.2078	0.419841	gene-tmsb4x;gene-LOC127512881;gene-LOC127515911;gene-dapk3;gene-LOC127521882	tmsb4x;LOC127512881;LOC127515911;dapk3;LOC127521882
mmu-miR-10b-5p	TACCCTGTAGAACCGAATTTGTG	449.783	253.025	348.237	271.552	285.742	244.737	229.797	405.315	0.182312	8.28091	0.53666	gene-LOC127500214;gene-cracr2aa;gene-tbpl2;gene-ccdc88b;gene-roraa;gene-slc8a2a;gene-LOC127497498;gene-spsb3b	LOC127500214;cracr2aa;tbpl2;ccdc88b;roraa;slc8a2a;LOC127497498;spsb3b
mmu-miR-133a-3p	TTTGGTCCCCTTCAACCAGCTG	255.807	367.029	210.059	204.003	340.891	261.632	345.895	163.997	-0.101423	8.06969	0.751726	gene-LOC127501448;gene-tbck;gene-calm3b;gene-col11a2;gene-LOC127519259;gene-LOC127494617;gene-pcdh11;gene-emx1;gene-klhl14;gene-rereb;gene-col6a2;gene-lcmt2;gene-dlx1a;gene-selenol;gene-LOC127494246;gene-gyg1b;gene-sec61a1l;gene-nif3l1;gene-si:dkey-172j4.3;gene-fzd1;gene-LOC127524515;gene-LOC127517615;gene-fitm1l;gene-zc2hc1a;gene-aasdhppt;gene-LOC127521930;gene-nalcn	LOC127501448;tbck;calm3b;col11a2;LOC127519259;LOC127494617;pcdh11;emx1;klhl14;rereb;col6a2;lcmt2;dlx1a;selenol;LOC127494246;gyg1b;sec61a1l;nif3l1;None;fzd1;LOC127524515;LOC127517615;fitm1l;zc2hc1a;aasdhppt;LOC127521930;nalcn
mmu-miR-133b-3p	TTTGGTCCCCTTCAACCAGCTA	14.6326	12.3764	8.26526	8.48981	16.9652	14.86	15.6219	10.6879	-0.409593	3.6716	0.132441	gene-nalcn;gene-aasdhppt;gene-zc2hc1a;gene-LOC127517615;gene-fitm1l;gene-fzd1;gene-si:dkey-172j4.3;gene-nif3l1;gene-sec61a1l;gene-LOC127494246;gene-dlx1a;gene-selenol;gene-col6a2;gene-lcmt2;gene-rereb;gene-klhl14;gene-LOC127494617;gene-pcdh11;gene-emx1;gene-col11a2;gene-tbck;gene-LOC127501448	nalcn;aasdhppt;zc2hc1a;LOC127517615;fitm1l;fzd1;None;nif3l1;sec61a1l;LOC127494246;dlx1a;selenol;col6a2;lcmt2;rereb;klhl14;LOC127494617;pcdh11;emx1;col11a2;tbck;LOC127501448
mmu-miR-142a-3p	TGTAGTGTTTCCTACTTTATGGA	6.5576	5.17361	9.08001	4.25538	7.65414	2.80197	10.8823	10.7355	-0.355634	2.83762	0.457194	gene-nr2f6a;gene-rpl26;gene-tmem86b;gene-oser1	nr2f6a;rpl26;tmem86b;oser1
mmu-miR-142a-5p	CATAAAGTAGAAAGCACTACT	1.09628	0.791879	1.341	0.653331	1.2434	0.747633	1.92317	1.52068	-0.484832	0.227034	0.239679
mmu-miR-143-3p	TGAGATGAAGCACTGTAGCTC	672.939	396.619	529.189	621.601	572.395	797.146	1072.23	514.178	-0.412836	9.33772	0.256024	gene-lhx1a;gene-LOC127520011;gene-glg1a;gene-gjb10;gene-LOC127498303;gene-glg1b;gene-emp3b;gene-emsy;gene-xcr1b.3;gene-cep19;gene-slc22a31;gene-c17h14orf28;gene-xpo6;gene-hp1bp3	lhx1a;LOC127520011;glg1a;gjb10;LOC127498303;glg1b;emp3b;emsy;xcr1b.3;cep19;slc22a31;c17h14orf28;xpo6;hp1bp3
mmu-miR-145a-5p	GTCCAGTTTTCCCAGGAATCCCT	2.20146	0.890863	1.44717	1.17739	0.971587	1.54158	1.15023	0.882902	0.332011	0.365447	0.402614	gene-col1a2;gene-LOC127524220;gene-rbbp5;gene-rtn4rl1b;gene-nfx1;gene-si:ch211-243a20.3;gene-plekhm1;gene-psmc6;gene-capn9;gene-LOC127503443;gene-tcn2;gene-slc2a15b;gene-parvaa;gene-sh3bp4;gene-LOC127505202;gene-necap1;gene-cfap74;gene-rdh12;gene-wdr19;gene-jph1b;gene-cfap161;gene-def6b;gene-cdk11b;gene-LOC127506238;gene-znf362b;gene-def6a;gene-LOC127509620;gene-zbtb26;gene-timm44;gene-nat9;gene-…	col1a2;LOC127524220;rbbp5;rtn4rl1b;nfx1;None;plekhm1;psmc6;capn9;LOC127503443;tcn2;slc2a15b;parvaa;sh3bp4;LOC127505202;necap1;cfap74;rdh12;wdr19;jph1b;cfap161;def6b;cdk11b;LOC127506238;znf362b;def6a;LOC127509620;zbtb26;timm44;nat9;acvr1ba;ppwd1;LOC127522348;col9a2;sptlc3;col5a2b;ttbk2b;LOC127503718;lrit3a;None;mical2b;LOC127513167;rab11fip4b;marchf7;LOC127511522;tdp1;slc6a2;srsf6a;ttc19;plek;LOC1…
mmu-miR-150-5p	TCTCCCAACCCTTGTACCAGTG	0	0	0	0	0.00289163	0.00661622	0	0.00226967	-3.22595	-7.23671	0.121274	gene-chd9;gene-LOC127513290;gene-lrp3;gene-aaas;gene-LOC127505191;gene-fzr1b;gene-zgpat;gene-snx1b;gene-lysmd3;gene-aurka;gene-cd79a;gene-rasl11a;gene-ostf1;gene-polr3gla;gene-col9a2;gene-LOC127510152;gene-nectin3b;gene-gpsm1b;gene-LOC127509457;gene-ptgir;gene-LOC127523033;gene-tubb2;gene-LOC127522592;gene-zzz3;gene-sh2d3cb;gene-raver2;gene-LOC127510170;gene-slc2a3b;gene-prox3;gene-acsf3;gene-mfs…	chd9;LOC127513290;lrp3;aaas;LOC127505191;fzr1b;zgpat;snx1b;lysmd3;aurka;cd79a;rasl11a;ostf1;polr3gla;col9a2;LOC127510152;nectin3b;gpsm1b;LOC127509457;ptgir;LOC127523033;tubb2;LOC127522592;zzz3;sh2d3cb;raver2;LOC127510170;slc2a3b;prox3;acsf3;mfsd9;LOC127506391;scamp5a;rnf25
mmu-miR-1a-3p	TGGAATGTAAAGAAGTATGTAT	7221.76	7622.82	3441.85	8312.09	2497.9	17855.4	3500.61	1406.34	0.0744797	12.6623	0.938265
mmu-miR-203-3p	GTGAAATGTTTAGGACCACTAG	0.0289666	0.155076	0.0715507	0.0314437	0.138798	0.0198487	0.0917737	0.0476631	-0.0618255	-3.67467	0.946301	gene-elovl7a;gene-soul4;gene-LOC127524009	elovl7a;soul4;LOC127524009
mmu-miR-204-5p	TTCCCTTTGTCATCCTATGCCT	11.248	2.99924	3.60061	4.05275	8.21512	4.16491	7.10532	12.0474	-0.525732	2.74091	0.379153	gene-arhgef10la;gene-cbsa;gene-snx11;gene-dpy19l3;gene-otop2;gene-si:ch211-214j24.14;gene-sdhda;gene-twist1a;gene-col17a1b;gene-col16a1;gene-tbc1d4;gene-si:dkey-225n22.4;gene-rnf25;gene-dut;gene-kcnc1a;gene-comta;gene-hp1bp3;gene-rrp9;gene-dis3l;gene-tpcn1;gene-macc1;gene-LOC127502872;gene-fbxo34;gene-myh14;gene-kif13bb;gene-peli3;gene-LOC127517776;gene-notch1b;gene-psmc3;gene-si:ch211-196i2.1;ge…	arhgef10la;cbsa;snx11;dpy19l3;otop2;None;sdhda;twist1a;col17a1b;col16a1;tbc1d4;None;rnf25;dut;kcnc1a;comta;hp1bp3;rrp9;dis3l;tpcn1;macc1;LOC127502872;fbxo34;myh14;kif13bb;peli3;LOC127517776;notch1b;psmc3;None;rsph10b;col23a1a;cdc42bpaa;bmpr2a
mmu-miR-205-5p	TCCTTCATTCCACCGGAGTCTG	0.958127	1.20102	0.577022	0.321425	2.18607	0.820412	1.79876	0.453934	-0.782038	0.0634945	0.284476	gene-zgc:101810;gene-boc;gene-LOC127499880;gene-LOC127514218;gene-LOC127519115;gene-rsph1;gene-bin2b;gene-coro2ba;gene-ascc3;gene-lmtk3;gene-LOC127505229;gene-rhd;gene-si:dkey-248g15.3;gene-calm1b;gene-LOC127523218;gene-LOC127500693;gene-znf346;gene-ckbb;gene-sox1b;gene-cicb;gene-dock1;gene-LOC127503937;gene-gpn1;gene-si:dkey-112m2.1;gene-actr3;gene-si:ch211-207e14.4;gene-zgc:152830;gene-abcb10;g…	None;boc;LOC127499880;LOC127514218;LOC127519115;rsph1;bin2b;coro2ba;ascc3;lmtk3;LOC127505229;rhd;None;calm1b;LOC127523218;LOC127500693;znf346;ckbb;sox1b;cicb;dock1;LOC127503937;gpn1;None;actr3;None;None;abcb10;ndrg1a;anxa6;tmem245;jmjd8;LOC127509207;LOC127497595;pla2r1;commd3;LOC127509950;LOC127510141;cdhr5b;mrpl53;fubp1;tfa;tnrc6c1;ak9;hoxa11a;lpin2;acsbg2;ipmka;abca3b;dio3b;dcaf5;LOC127509383;f…
mmu-miR-206-3p	TGGAATGTAAGGAAGTGTGTGG	5050.59	4373.79	4010	7229.97	2781.6	6044.07	4685.5	3670.48	0.266275	12.2079	0.419782	gene-LOC127512881;gene-rbm15b;gene-rpusd1;gene-f8a;gene-LOC127502667;gene-phospho1;gene-LOC127515911;gene-tagln2;gene-bbs9;gene-LOC127513613;gene-dapk3	LOC127512881;rbm15b;rpusd1;f8a;LOC127502667;phospho1;LOC127515911;tagln2;bbs9;LOC127513613;dapk3
mmu-miR-211-5p	TTCCCTTTGTCATCCTTTGCCT	0	0	0.00230809	0	0	0	0	0.00226967	0.0549108	-7.41267	0.990916	gene-si:ch211-196i2.1;gene-psmb5;gene-rhbg;gene-cdc42bpaa;gene-rsph10b;gene-LOC127517776;gene-nefma;gene-notch1b;gene-nudt19;gene-myh14;gene-col4a2;gene-coq8aa;gene-peli3;gene-iqcd;gene-poli;gene-mdka;gene-comta;gene-vps4b;gene-kcnc1a;gene-si:dkey-34e4.1;gene-zgc:136872;gene-rrp9;gene-dis3l;gene-col4a3;gene-tbc1d4;gene-col16a1;gene-naglu;gene-si:dkey-225n22.4;gene-tpx2;gene-zgc:173742;gene-si:rp7…	None;psmb5;rhbg;cdc42bpaa;rsph10b;LOC127517776;nefma;notch1b;nudt19;myh14;col4a2;coq8aa;peli3;iqcd;poli;mdka;comta;vps4b;kcnc1a;None;None;rrp9;dis3l;col4a3;tbc1d4;col16a1;naglu;None;tpx2;None;None;LOC127497991;LOC127505224;luzp2;dbi;twist1a;fhdc3;prr11;cabp2a;myoz3a;ank3a;None;otop2;neurod2;ap1s3b;ccdc146;None;cbsa;LOC127521793;svopa;rangap1b;ncoa1;ctdp1;LOC127495169;snx11;dpy19l3
mze-miR-150	ACTCCCAATCCTTGTACCAGTGTC	0.00891281	0.00659899	0.00692426	0.00349375	0	0.00992434	0.00611824	0.00680901	0.217491	-6.45539	0.758559	gene-mthfd1b;gene-pcdh8;gene-rasl11a;gene-pcnx4;gene-gpr37a;gene-zbtb4;gene-fgf22;gene-il16;gene-tert;gene-fan1;gene-pex5la;gene-si:dkey-112e17.1;gene-pglyrp2;gene-zgc:162608;gene-cenpt;gene-snx1b;gene-cldn33b;gene-mfng;gene-ccm2l;gene-LOC127508877;gene-pcsk7;gene-rhbdd1;gene-hs6st1a;gene-kif2a;gene-fam98a;gene-LOC127495874;gene-brf1a;gene-pus3;gene-slc35f6;gene-lamb4;gene-prox3;gene-LOC127514624…	mthfd1b;pcdh8;rasl11a;pcnx4;gpr37a;zbtb4;fgf22;il16;tert;fan1;pex5la;None;pglyrp2;None;cenpt;snx1b;cldn33b;mfng;ccm2l;LOC127508877;pcsk7;rhbdd1;hs6st1a;kif2a;fam98a;LOC127495874;brf1a;pus3;slc35f6;lamb4;prox3;LOC127514624;adamtsl3
oan-miR-133c	TTTGGTCCCCTTCAACCGGCTG	0.0022282	0.019797	0.00230809	0.0069875	0	0.00330811	0.00611824	0.013618	0.315886	-6.38877	0.698216	gene-zgc:175280;gene-LOC127495015;gene-zc2hc1a;gene-tnrc18;gene-aasdhppt;gene-grid2ipa;gene-nalcn;gene-pgp;gene-LOC127517111;gene-prpf19;gene-mboat7;gene-si:ch211-247j9.1;gene-pip5k1ca;gene-mamdc4;gene-kif19;gene-rereb;gene-pcdh11;gene-LOC127494617;gene-emx1;gene-klhl14;gene-LOC127523677;gene-lcmt2;gene-dlx1a;gene-ppm1aa;gene-mpdu1b;gene-sec61a1l;gene-si:ch211-269e2.1;gene-gyg1b;gene-col2a1b;gene…	None;LOC127495015;zc2hc1a;tnrc18;aasdhppt;grid2ipa;nalcn;pgp;LOC127517111;prpf19;mboat7;None;pip5k1ca;mamdc4;kif19;rereb;pcdh11;LOC127494617;emx1;klhl14;LOC127523677;lcmt2;dlx1a;ppm1aa;mpdu1b;sec61a1l;None;gyg1b;col2a1b;wbp2nl;prnpb;zbtb40;rgs12a;LOC127519259
oan-miR-205-5p	TCCTTCATTCCACCGGAGTCT	0.958127	1.20102	0.577022	0.321425	2.18896	0.820412	1.8008	0.458473	-0.784634	0.0651292	0.282609	gene-si:ch211-269k10.4;gene-si:ch211-217g15.3;gene-rhbdf1a;gene-fbxl3b;gene-LOC127522707;gene-myo10;gene-sxph;gene-LOC127512275;gene-ptprfa;gene-rxrgb;gene-agtpbp1;gene-mydgf;gene-LOC127513644;gene-abcf1;gene-stat3;gene-LOC127498326;gene-psmd3;gene-dctn2;gene-LOC127509383;gene-fam8a1b;gene-dcaf5;gene-tmeff2a;gene-dio3b;gene-mrpl52;gene-pbxip1b;gene-adamts3;gene-zfx;gene-xgb;gene-LOC127511405;gene…	None;None;rhbdf1a;fbxl3b;LOC127522707;myo10;sxph;LOC127512275;ptprfa;rxrgb;agtpbp1;mydgf;LOC127513644;abcf1;stat3;LOC127498326;psmd3;dctn2;LOC127509383;fam8a1b;dcaf5;tmeff2a;dio3b;mrpl52;pbxip1b;adamts3;zfx;xgb;LOC127511405;jmjd8;cald1a;ndrg1a;abcb10;actr3;mark1;gpn1;dhx57;lmo7b;tfa;cdhr5b;pgm5;mrpl53;LOC127497595;pla2r1;rhd;LOC127505229;plagl2;ascc3;lmtk3;rsph1;None;LOC127503937;dock1;cicb;LOC12…
oan-miR-223-3p	TGTCAGTTTGTCAAATACCCTA	0.00668461	0	0.00692426	0.00349375	0	0.0132324	0.0101971	0.00453934	-0.587862	-6.50818	0.458525	gene-txk;gene-eci2;gene-nsdhl	txk;eci2;nsdhl
oar-miR-10a	TACCCTGTAGATCCGAATTTG	183.631	79.917	265.123	203.389	166.806	182.618	169.261	242.793	-0.0568396	7.54456	0.870341	gene-ipo13b;gene-LOC127518125;gene-capsla;gene-LOC127497498;gene-lrrc74b;gene-LOC127511522	ipo13b;LOC127518125;capsla;LOC127497498;lrrc74b;LOC127511522
oar-miR-10b	ACCCTGTAGAACCGAATTTGTG	449.783	253.025	348.237	271.552	285.742	244.737	229.797	405.315	0.182312	8.28091	0.53666	gene-etf1a;gene-LOC127500214;gene-slc8a2a;gene-spsb3b	etf1a;LOC127500214;slc8a2a;spsb3b
odi-miR-1c	TGGAATGTAAAGAAGTATGTGA	337.401	240.322	267.83	219.337	165.126	423.815	219.058	234.918	0.0300884	8.04156	0.933429
oha-miR-10c-5p	TACCCTGTAGAACCGAATTTGTGTG	449.783	253.025	348.237	271.552	285.742	244.737	229.797	405.315	0.182312	8.28091	0.53666	gene-lrrc74b;gene-LOC127515906;gene-crbn;gene-zmp:0000001200;gene-LOC127494952;gene-cdh27;gene-malrd1;gene-spsb3b;gene-wu:fj49a02;gene-slc8a2a;gene-si:dkey-183c6.8;gene-heatr6;gene-LOC127501969;gene-vamp4;gene-ect2;gene-vim;gene-cracr2aa;gene-LOC127500214;gene-LOC127516260;gene-crim1;gene-prdm1c;gene-ccdc88b;gene-roraa;gene-gsto2;gene-scinlb;gene-LOC127507696;gene-spop;gene-efnb2a;gene-LOC1275037…	lrrc74b;LOC127515906;crbn;None;LOC127494952;cdh27;malrd1;spsb3b;None;slc8a2a;None;heatr6;LOC127501969;vamp4;ect2;vim;cracr2aa;LOC127500214;LOC127516260;crim1;prdm1c;ccdc88b;roraa;gsto2;scinlb;LOC127507696;spop;efnb2a;LOC127503777
ola-miR-133-3p	TGGTCCCCTTCAACCAGC	255.448	366.755	209.814	203.755	340.553	261.433	345.589	163.784	-0.101619	8.06822	0.751403	gene-LOC127521422;gene-dpysl5a;gene-LOC127521000;gene-LOC127516621;gene-LOC127504095;gene-rnf19a;gene-LOC127521009;gene-runx2b;gene-med4;gene-nrsn1l;gene-LOC127504368;gene-cnot1;gene-LOC127498213;gene-camk2a;gene-col17a1b;gene-s1pr4;gene-LOC127499703;gene-upp2;gene-pcdh11;gene-LOC127494617;gene-pik3r3b;gene-tmem108;gene-dnaja1;gene-LOC127516703;gene-LOC127508081;gene-saa;gene-LOC127520004;gene-mg…	LOC127521422;dpysl5a;LOC127521000;LOC127516621;LOC127504095;rnf19a;LOC127521009;runx2b;med4;nrsn1l;LOC127504368;cnot1;LOC127498213;camk2a;col17a1b;s1pr4;LOC127499703;upp2;pcdh11;LOC127494617;pik3r3b;tmem108;dnaja1;LOC127516703;LOC127508081;saa;LOC127520004;mgst3a;spred3;chid1;gyg1b;slc47a1;cbln14;nif3l1;pkd1b;cav4a;zc3h12b;olig4;None;cped1;LOC127504345;rbm8a;myf6;LOC127523949;grm3;lsg1;tubgcp2;ps…
ola-miR-142	TCCATAAAGTAGAAAGCACTAC	3.17519	2.33934	3.87297	2.1801	3.40055	2.24621	6.37113	4.41905	-0.50681	1.80997	0.270685	gene-si:ch211-225b11.4	None
ola-miR-143	TGAGATGAAGCACTGTAGCT	664.229	393.013	520.467	616.402	564.556	790.817	1063.53	505.231	-0.414371	9.32144	0.258671	gene-cep19;gene-emp3b;gene-exoc5;gene-emsy;gene-coq2;gene-si:ch211-137a8.2;gene-slc22a31;gene-c17h14orf28;gene-LOC127498303;gene-gjb10;gene-glg1a;gene-glg1b	cep19;emp3b;exoc5;emsy;coq2;None;slc22a31;c17h14orf28;LOC127498303;gjb10;glg1a;glg1b
ola-miR-145	TCCAGTTTTCCCAGGAAT	2.20146	0.890863	1.44486	1.17739	0.971587	1.54158	1.15023	0.882902	0.331428	0.365123	0.403453	gene-LOC127516436;gene-syt5b;gene-LOC127501700;gene-dpysl2b;gene-LOC127504945;gene-LOC127508644;gene-LOC127522346;gene-ppp1r9ba;gene-ppwd1;gene-LOC127522299;gene-c1qtnf2;gene-parvb;gene-LOC127522337;gene-LOC127503443;gene-LOC127504937;gene-cfap161	LOC127516436;syt5b;LOC127501700;dpysl2b;LOC127504945;LOC127508644;LOC127522346;ppp1r9ba;ppwd1;LOC127522299;c1qtnf2;parvb;LOC127522337;LOC127503443;LOC127504937;cfap161
ola-miR-150	ACTCCCAATCCTTGTACCAGT	0.00891281	0.00659899	0.00692426	0.00349375	0	0.00992434	0.00407883	0.00453934	0.537923	-6.53167	0.465361	gene-LOC127498588;gene-cldn33b;gene-pcnx4;gene-LOC127511427;gene-LOC127521793;gene-LOC127497060;gene-prox3;gene-rhbdd1;gene-hs6st1a;gene-akt1	LOC127498588;cldn33b;pcnx4;LOC127511427;LOC127521793;LOC127497060;prox3;rhbdd1;hs6st1a;akt1
ola-miR-204	TTCCCTTTGTCATCCTATGC	11.219	2.99264	3.58446	4.04925	8.19487	4.16161	7.089	12.002	-0.525467	2.73712	0.378917	gene-arhgap27l;gene-peli3;gene-dut;gene-rrp9;gene-tpcn1;gene-pagr1;gene-col8a1a;gene-rasd2b;gene-arhgef10la	arhgap27l;peli3;dut;rrp9;tpcn1;pagr1;col8a1a;rasd2b;arhgef10la
ola-miR-223	TGTCAGTTTGTCAAATACCC	0.590474	0.395939	0.507779	0.248056	0.491577	0.162098	0.938131	0.374496	-0.174848	-1.09107	0.770228	gene-nsdhl;gene-eci2;gene-LOC127502994;gene-txk;gene-LOC127506238	nsdhl;eci2;LOC127502994;txk;LOC127506238
ola-miR-462	GTAACGGAACCCATAATGC	62.0554	26.3465	29.1304	20.98	31.4985	24.2981	27.7666	24.6055	0.356772	4.94676	0.477452
oni-miR-10d	ACCCTGTAGATCCGAATTTGTG	42.3826	19.7046	71.4237	54.5374	42.8597	39.3765	50.7998	64.5381	-0.0712854	5.59121	0.854098	gene-crim1;gene-LOC127500214;gene-roraa;gene-ipo13b;gene-LOC127524403;gene-mapk14a;gene-LOC127502021;gene-LOC127495465;gene-vps29;gene-LOC127497498;gene-capsla;gene-phldb1a	crim1;LOC127500214;roraa;ipo13b;LOC127524403;mapk14a;LOC127502021;LOC127495465;vps29;LOC127497498;capsla;phldb1a
oni-miR-203a	TGAAATGTTTAGGACCACTTG	1.45724	3.46447	1.59489	1.08656	3.87189	1.4258	3.42826	1.60012	-0.44193	1.16764	0.439275
pal-miR-150-5p	TCTCCCAACCCTTGTACCAGT	0	0	0	0	0.00289163	0.00661622	0	0.00226967	-3.22595	-7.23671	0.121274	gene-mfsd9;gene-scamp5a;gene-muc3a;gene-rnf25;gene-tubb2;gene-LOC127522592;gene-zzz3;gene-sh2d3cb;gene-raver2;gene-adamts13;gene-LOC127510170;gene-slc2a3b;gene-prox3;gene-rasl11a;gene-ostf1;gene-polr3gla;gene-col9a2;gene-nectin3b;gene-gpsm1b;gene-LOC127523033;gene-LOC127513290;gene-aaas;gene-LOC127505191;gene-snx1b;gene-lysmd3;gene-aurka	mfsd9;scamp5a;muc3a;rnf25;tubb2;LOC127522592;zzz3;sh2d3cb;raver2;adamts13;LOC127510170;slc2a3b;prox3;rasl11a;ostf1;polr3gla;col9a2;nectin3b;gpsm1b;LOC127523033;LOC127513290;aaas;LOC127505191;snx1b;lysmd3;aurka
pbv-miR-133c-3p	TTTGGTCCCCTTCAACCAGCTGG	36.3799	31.464	22.6054	23.1111	38.8461	33.1175	37.0602	25.2455	-0.241649	4.95345	0.295178	gene-LOC127519259;gene-si:dkey-6n6.1;gene-furinb;gene-LOC127508536;gene-camk2a;gene-ptprfa;gene-LOC127517260;gene-rgs12a;gene-col16a1;gene-nfasca;gene-npat;gene-tbck;gene-siva1;gene-aggf1;gene-LOC127524964;gene-btbd8;gene-zgc:113232;gene-dnmt3ab;gene-sdk1b;gene-sec61a1l;gene-eapp;gene-tcerg1a;gene-gyg1b;gene-LOC127494246;gene-LOC127508534;gene-lcmt2;gene-selenol;gene-dlx1a;gene-LOC127520004;gene-…	LOC127519259;None;furinb;LOC127508536;camk2a;ptprfa;LOC127517260;rgs12a;col16a1;nfasca;npat;tbck;siva1;aggf1;LOC127524964;btbd8;None;dnmt3ab;sdk1b;sec61a1l;eapp;tcerg1a;gyg1b;LOC127494246;LOC127508534;lcmt2;selenol;dlx1a;LOC127520004;eif4a1a;rereb;LOC127497220;emx1;pcdh11;LOC127494617;klhl14;LOC127517615;LOC127524515;cpeb4b;LOC127517111;fzd1;LOC127508537;None;slc12a8;arid2;LOC127515373;mrvi1;xpr1…
pbv-miR-142-5p	TCCATAAAGTAGAAAGCACTA	3.17519	2.33934	3.87297	2.1801	3.40055	2.24621	6.37113	4.41905	-0.50681	1.80997	0.270685	gene-si:ch211-225b11.4	None
pbv-miR-204-5p	TTCCCTTTGTCATCCTATGCCTG	11.248	2.99924	3.60061	4.05275	8.21512	4.16491	7.10532	12.0474	-0.525732	2.74091	0.379153	gene-myh14;gene-kif13bb;gene-LOC127504792;gene-rimkla;gene-peli3;gene-coq8aa;gene-col21a1;gene-kcnc1a;gene-comta;gene-rrp9;gene-dis3l;gene-tpcn1;gene-fbxo34;gene-LOC127502872;gene-arhgap27l;gene-psmc3;gene-si:ch211-196i2.1;gene-rsph10b;gene-tnfsf13b;gene-cdc42bpaa;gene-bmpr2a;gene-notch1b;gene-LOC127517776;gene-mrvi1;gene-rps4x;gene-LOC127524265;gene-spsb4b;gene-col4a6;gene-ank3a;gene-atp10d;gene…	myh14;kif13bb;LOC127504792;rimkla;peli3;coq8aa;col21a1;kcnc1a;comta;rrp9;dis3l;tpcn1;fbxo34;LOC127502872;arhgap27l;psmc3;None;rsph10b;tnfsf13b;cdc42bpaa;bmpr2a;notch1b;LOC127517776;mrvi1;rps4x;LOC127524265;spsb4b;col4a6;ank3a;atp10d;neurod2;otop2;col13a1;clgn;arhgef10la;cbsa;LOC127521793;dpy19l3;snx11;LOC127505223;col16a1;tbc1d4;col17a1b;ndufb4;eml1;None;LOC127500717;None;twist1a;sdhda;pcnx1;trim…
pma-miR-133a	TTGGTCCCCTTCAACCAGCTTG	14.4789	11.9409	8.106	8.34656	16.3522	14.9064	15.0162	10.4768	-0.404536	3.63903	0.134135	gene-barx1;gene-pkig;gene-got2b;gene-znf76;gene-trioa;gene-chid1;gene-ccni2;gene-LOC127505700;gene-si:ch211-269e2.1;gene-LOC127520487;gene-rgs3a;gene-stat6;gene-bcl9;gene-pdcd5;gene-card11;gene-col6a2;gene-papss2b;gene-lcmt2;gene-frs2a;gene-npr1b;gene-LOC127499582;gene-col15a1b;gene-upp2;gene-pcdh11;gene-LOC127494617;gene-dnaja1;gene-LOC127524135;gene-rereb;gene-LOC127514204;gene-LOC127520004;gen…	barx1;pkig;got2b;znf76;trioa;chid1;ccni2;LOC127505700;None;LOC127520487;rgs3a;stat6;bcl9;pdcd5;card11;col6a2;papss2b;lcmt2;frs2a;npr1b;LOC127499582;col15a1b;upp2;pcdh11;LOC127494617;dnaja1;LOC127524135;rereb;LOC127514204;LOC127520004;tfap4;sdsl;rgs12a;col17a1b;tacr1b;vps39;calm3b;elf2b;aggf1;zic6;ccdc187;mitfa;LOC127516621;kdm4ab;rusc2;None;wbp2nl;avpr2ab;irf2bp2b;rpl21;stard13a;fras1;wnt16;ppard…
pma-miR-133b-3p	TTTGGTCCCCTTCAACCAGCTC	14.3207	11.7396	8.10138	8.26271	16.1584	14.7707	14.9306	10.411	-0.407411	3.62552	0.128349	gene-mb21d2;gene-col11a2;gene-egln1a;gene-calm3b;gene-LOC127501448;gene-npr1b;gene-col6a2;gene-lcmt2;gene-dlx1a;gene-selenol;gene-eif4a1a;gene-rereb;gene-pcdh11;gene-LOC127494617;gene-emx1;gene-klhl14;gene-LOC127517615;gene-fitm1l;gene-fzd1;gene-nif3l1;gene-nalcn;gene-myoz1b;gene-zc2hc1a	mb21d2;col11a2;egln1a;calm3b;LOC127501448;npr1b;col6a2;lcmt2;dlx1a;selenol;eif4a1a;rereb;pcdh11;LOC127494617;emx1;klhl14;LOC127517615;fitm1l;fzd1;nif3l1;nalcn;myoz1b;zc2hc1a
pma-miR-143-3p	TGAGATGAAGCACTGTAACTCC	0.0802153	0.0494924	0.0715507	0.0349375	0.0665074	0.115784	0.10401	0.0612811	-0.535171	-3.67327	0.156404	gene-LOC127514030;gene-LOC127520004;gene-ftr92;gene-LOC127504315;gene-lhx1a;gene-LOC127520008;gene-LOC127520011;gene-LOC127509507;gene-LOC127498303;gene-c17h14orf28;gene-gpr84	LOC127514030;LOC127520004;ftr92;LOC127504315;lhx1a;LOC127520008;LOC127520011;LOC127509507;LOC127498303;c17h14orf28;gpr84
pma-miR-1a-3p	TGGAATGTAAAGAAGTACGTTG	0.033423	0.026396	0.0392375	0.0454187	0.023133	0.0529298	0.0203941	0.020427	0.335165	-4.72971	0.477679	gene-serp1	serp1
pma-miR-1b	TGGAATGTAAAGAAGTATGGGT	76.1421	37.601	79.629	50.8166	52.5698	67.6575	56.3694	85.2261	-0.100571	5.98315	0.737306	gene-phf23a	phf23a
pma-miR-1c-3p	TGGAATGTAAAGAAGTATGTAC	1723.42	1382.46	1206.17	1547.52	666.937	1812.57	953.133	781.13	0.475684	10.2983	0.21794
pma-miR-203a-3p	GTGAAATGTTTAGGACCACTGG	0.0289666	0.155076	0.0692426	0.0314437	0.138798	0.0198487	0.0897342	0.0453934	-0.0525202	-3.69029	0.956086	gene-ccn1l2;gene-nfatc2a;gene-hrh2b;gene-emc7b;gene-LOC127498404;gene-olig3;gene-LOC127524009	ccn1l2;nfatc2a;hrh2b;emc7b;LOC127498404;olig3;LOC127524009
pma-miR-205b	CCCTTCATTCCACCGGAGTCTGT	0.0490204	0.0230965	0.0484698	0.0244562	0.0375912	0.0396973	0.0611824	0.0226967	-0.130673	-4.51313	0.719851	gene-parp2;gene-scn4ba;gene-asrgl1;gene-cass4;gene-LOC127498311;gene-calcoco1b;gene-zfx;gene-ttll6;gene-pax4;gene-pbxip1b;gene-adipoqb;gene-jph3b;gene-si:dkey-238d18.4;gene-stt3a;gene-ankrd24;gene-dcxr;gene-col4a6;gene-LOC127502190;gene-setd6;gene-abca3b;gene-gpatch2;gene-timm10;gene-cpsf2;gene-dcaf5;gene-serpini1;gene-LOC127509444;gene-pard3bb;gene-LOC127509383;gene-fam8a1b;gene-dbr1;gene-dlg5b.…	parp2;scn4ba;asrgl1;cass4;LOC127498311;calcoco1b;zfx;ttll6;pax4;pbxip1b;adipoqb;jph3b;None;stt3a;ankrd24;dcxr;col4a6;LOC127502190;setd6;abca3b;gpatch2;timm10;cpsf2;dcaf5;serpini1;LOC127509444;pard3bb;LOC127509383;fam8a1b;dbr1;dlg5b.1;st3gal3b;ces2b;tmem87b;LOC127496704;LOC127516622;capgb;atp1a3b;stat3;ky;lonp1;LOC127522357;LOC127502255;chrnb2;None;LOC127518335;tmem39b;kcnj3b;dbpb;agtpbp1;stxbp5b;…
pmi-miR-10-5p	AACCCTGTAGATCCGAATTTGT	42.3982	19.7145	71.4353	54.5444	42.8713	39.3864	50.81	64.5517	-0.0712785	5.59154	0.854081	gene-efnb2a;gene-crim1;gene-LOC127518125;gene-irx5b;gene-LOC127497498;gene-LOC127501969;gene-lrrc74b	efnb2a;crim1;LOC127518125;irx5b;LOC127497498;LOC127501969;lrrc74b
ppy-miR-133a	TTGGTCCCCTTCAACCAGCTG	255.807	367.029	210.059	204.003	340.891	261.632	345.895	163.997	-0.101423	8.06969	0.751726	gene-LOC127517615;gene-ipo11;gene-tnfsf10l;gene-zc3h12b;gene-wdr6;gene-cpeb4b;gene-LOC127524515;gene-si:ch73-112l6.1;gene-fzd1;gene-edrf1;gene-gcsha;gene-creg2;gene-si:dkey-172j4.3;gene-LOC127500015;gene-myf6;gene-cped1;gene-cbln14;gene-fam49al;gene-slc47a1;gene-mycbp2;gene-rpe65a;gene-LOC127524688;gene-onecut2;gene-ncoa3;gene-nif3l1;gene-pparda;gene-wnt16;gene-rpl21;gene-stard13a;gene-ctsf;gene-…	LOC127517615;ipo11;tnfsf10l;zc3h12b;wdr6;cpeb4b;LOC127524515;None;fzd1;edrf1;gcsha;creg2;None;LOC127500015;myf6;cped1;cbln14;fam49al;slc47a1;mycbp2;rpe65a;LOC127524688;onecut2;ncoa3;nif3l1;pparda;wnt16;rpl21;stard13a;ctsf;myoz1b;aasdhppt;LOC127508515;plaa;dact2;c1qc;serbp1a;neurl4;usp33;nadk2;c1ql2;vmac;LOC127512025;rin3;tfap4;col17a1b;rgs12a;kctd12.2;ccdc187;calm3b;aggf1;LOC127520935;avpr2ab;rus…
rno-miR-1-3p	TGGAATGTAAAGAAGTGTGTAT	3.39355	2.27995	1.79107	2.50502	1.32726	5.5047	1.87218	1.79758	-0.074445	1.35831	0.903348	gene-tmsb4x	tmsb4x
rno-miR-10b-5p	CCCTGTAGAACCGAATTTGTGT	449.716	252.995	348.182	271.534	285.702	244.714	229.771	405.266	0.182301	8.28073	0.536656	gene-LOC127502668;gene-LOC127501969;gene-ppt1;gene-spsb3b;gene-dhrs7b;gene-LOC127502669;gene-igfbp6b;gene-atp23;gene-etf1a;gene-fbxo9;gene-LOC127524279;gene-LOC127507615;gene-myh7bb;gene-LOC127523320	LOC127502668;LOC127501969;ppt1;spsb3b;dhrs7b;LOC127502669;igfbp6b;atp23;etf1a;fbxo9;LOC127524279;LOC127507615;myh7bb;LOC127523320
rno-miR-143-3p	TGAGATGAAGCACTGTAGCTCA	672.939	396.619	529.189	621.601	572.395	797.146	1072.23	514.178	-0.412836	9.33772	0.256024	gene-smim13;gene-LOC127498303;gene-gjb10;gene-nocta;gene-psmd4b;gene-lhx1a;gene-snrnp48;gene-glg1a;gene-mdga2a;gene-LOC127520008;gene-LOC127520011;gene-nup133;gene-glg1b;gene-elapor2b;gene-LOC127520004;gene-ftr92;gene-ufd1l;gene-cep19;gene-wdpcp;gene-LOC127504872;gene-emp3b;gene-rps6kb1b;gene-hoxc11b;gene-xcr1b.3;gene-ripor3;gene-emsy;gene-nrg3b;gene-coq2;gene-manba;gene-gpr84;gene-cep152;gene-ht…	smim13;LOC127498303;gjb10;nocta;psmd4b;lhx1a;snrnp48;glg1a;mdga2a;LOC127520008;LOC127520011;nup133;glg1b;elapor2b;LOC127520004;ftr92;ufd1l;cep19;wdpcp;LOC127504872;emp3b;rps6kb1b;hoxc11b;xcr1b.3;ripor3;emsy;nrg3b;coq2;manba;gpr84;cep152;htr6;slc22a31;ano10b;xpo6;hp1bp3;c17h14orf28;cmbl
rno-miR-196c-5p	TAGGTAGTTTCGTGTTGTTGGG	0	0.00989848	0.00692426	0.00349375	0.00289163	0	0.00203941	0	1.72807	-6.91297	0.170125	gene-thrsp;gene-actb1;gene-apoa4a;gene-agrp;gene-LOC127521601;gene-dtnbp1b;gene-dmbx1a;gene-elovl7b;gene-si:ch211-266o15.1;gene-si:ch211-45c16.2;gene-rce1a;gene-LOC127498277;gene-hoxc8a;gene-LOC127498301;gene-svild;gene-LOC127504740;gene-LOC127502232;gene-LOC127499583	thrsp;actb1;apoa4a;agrp;LOC127521601;dtnbp1b;dmbx1a;elovl7b;None;None;rce1a;LOC127498277;hoxc8a;LOC127498301;svild;LOC127504740;LOC127502232;LOC127499583
rno-miR-205	TCCTTCATTCCACCGGAGTCTGT	0.958127	1.20102	0.577022	0.321425	2.18607	0.820412	1.79876	0.453934	-0.782038	0.0634945	0.284476	gene-LOC127494768;gene-prkcq;gene-LOC127501988;gene-cep152;gene-vps45;gene-LOC127523218;gene-tnxba;gene-LOC127520220;gene-LOC127503937;gene-dock1;gene-LOC127519765;gene-LOC127500693;gene-kdm5a;gene-znf346;gene-sox1b;gene-nphs1;gene-gpia;gene-LOC127517063;gene-LOC127514218;gene-mars2;gene-LOC127519115;gene-rsph1;gene-bin2b;gene-znf622;gene-LOC127495767;gene-si:ch73-95l15.5;gene-slc25a14;gene-LOC12…	LOC127494768;prkcq;LOC127501988;cep152;vps45;LOC127523218;tnxba;LOC127520220;LOC127503937;dock1;LOC127519765;LOC127500693;kdm5a;znf346;sox1b;nphs1;gpia;LOC127517063;LOC127514218;mars2;LOC127519115;rsph1;bin2b;znf622;LOC127495767;None;slc25a14;LOC127499880;rbm39b;boc;None;None;hycc2;def6b;LOC127505229;rhd;calm1b;parp4;tert;coro2ba;usp33;lmtk3;ascc3;smg5;LOC127510141;cdhr5b;mrpl53;tnrc6c1;LOC127512…
rno-miR-223-3p	TGTCAGTTTGTCAAATACCCC	0.590474	0.395939	0.507779	0.248056	0.491577	0.162098	0.938131	0.374496	-0.174848	-1.09107	0.770228	gene-txk;gene-nsdhl;gene-eci2	txk;nsdhl;eci2
sha-miR-10a	TACCCTGTAGATCCGAAT	179.99	78.3795	259.32	199.496	162.877	179.945	165.819	237.437	-0.0569731	7.51502	0.869712	gene-ipo13b;gene-LOC127518125;gene-capsla	ipo13b;LOC127518125;capsla
sha-miR-10b	TACCCTGTAGAACCGAAT	443.869	250.039	343.33	268.023	281.514	242.349	226.905	399.226	0.182714	8.26168	0.534328
sha-miR-133a	TTTGGTCCCCTTCAACCAG	255.802	367.006	210.047	203.993	340.88	261.622	345.891	163.988	-0.101447	8.06963	0.751672	gene-camk2a;gene-si:ch211-269e2.1;gene-kcnc4;gene-cxcl12b;gene-LOC127494617;gene-cped1;gene-fzd1;gene-LOC127504668;gene-nif3l1;gene-LOC127521930	camk2a;None;kcnc4;cxcl12b;LOC127494617;cped1;fzd1;LOC127504668;nif3l1;LOC127521930
sko-miR-1-3p	TGGAATGTAATGAAGTATGTAT	0.106954	0.0956853	0.0392375	0.0628875	0.0202414	0.162098	0.0428277	0.0295057	0.272095	-3.74126	0.748274
sme-miR-133a-3p	TTGGTCCCCGTCAACCAGCTGT	0.0022282	0.00659899	0	0	0	0	0.00407883	0	0.716754	-7.18597	0.550466	gene-LOC127505237;gene-ulk1a;gene-LOC127524734;gene-siah2l;gene-LOC127521436;gene-kansl3;gene-mvk;gene-plxnb1b;gene-aqp11;gene-ccni2;gene-aqp8b;gene-smarca2;gene-LOC127520487;gene-LOC127500005;gene-gigyf1a;gene-sox12;gene-pkig;gene-LOC127498401;gene-barx1;gene-inka1b;gene-gpr27;gene-antxr1a;gene-znf76;gene-csmd3a;gene-chid1;gene-LOC127518995;gene-bag6l;gene-golt1bb;gene-usp49;gene-LOC127496099;ge…	LOC127505237;ulk1a;LOC127524734;siah2l;LOC127521436;kansl3;mvk;plxnb1b;aqp11;ccni2;aqp8b;smarca2;LOC127520487;LOC127500005;gigyf1a;sox12;pkig;LOC127498401;barx1;inka1b;gpr27;antxr1a;znf76;csmd3a;chid1;LOC127518995;bag6l;golt1bb;usp49;LOC127496099;fev;s1pr4;col6a2;acad8;ccdc85a;LOC127522048;scap;None;brf1b;mafbb;sypl1;znf395b;phc2b;cenpw;foxo1b;col17a1b;mast1a;LOC127521009;eef2b;sdsl;rin3;slc19a3b…
spu-miR-10	AACCCTGTAGATCCGAATTTGTG	42.396	19.7112	71.4283	54.5409	42.8597	39.3864	50.8079	64.5426	-0.0712352	5.5914	0.854171	gene-gsto2;gene-efnb2a;gene-LOC127502021;gene-LOC127500214;gene-tbpl2;gene-crim1;gene-ipo13b;gene-roraa;gene-LOC127518125;gene-LOC127497498;gene-irx5b;gene-LOC127501969;gene-LOC127497518;gene-capsla;gene-lrrc74b;gene-LOC127524250;gene-fgf2	gsto2;efnb2a;LOC127502021;LOC127500214;tbpl2;crim1;ipo13b;roraa;LOC127518125;LOC127497498;irx5b;LOC127501969;LOC127497518;capsla;lrrc74b;LOC127524250;fgf2
spu-miR-133	TTTGGTCCCCTTCAACCAGCCGT	4.10212	2.98934	3.18285	2.92077	4.62371	4.59828	4.17672	4.7073	-0.45614	1.97011	0.0139574	gene-aldh8a1;gene-bmp2a;gene-spred3;gene-dpm3;gene-pcdh11;gene-LOC127494617;gene-emx1;gene-dlx1a;gene-dpy19l3;gene-selenol;gene-col6a2;gene-si:ch211-27e6.1;gene-sord;gene-slc10a3;gene-dlgap3;gene-samd11;gene-rab5c;gene-tbck;gene-aasdhppt;gene-dmtf1;gene-itfg2;gene-mvb12a;gene-abi1a;gene-fzd1;gene-aldh9a1a.1;gene-nif3l1;gene-ubtf;gene-col27a1a	aldh8a1;bmp2a;spred3;dpm3;pcdh11;LOC127494617;emx1;dlx1a;dpy19l3;selenol;col6a2;None;sord;slc10a3;dlgap3;samd11;rab5c;tbck;aasdhppt;dmtf1;itfg2;mvb12a;abi1a;fzd1;aldh9a1a.1;nif3l1;ubtf;col27a1a
ssa-miR-10d-5p	CACCCTGTAGAACCGAATTTGT	110.86	64.7988	95.324	78.8364	75.5178	56.9359	67.06	114.053	0.157837	6.3738	0.592238	gene-cracr2aa;gene-ipo13b;gene-caprin2;gene-ccdc88b;gene-slc8a2a;gene-LOC127497498	cracr2aa;ipo13b;caprin2;ccdc88b;slc8a2a;LOC127497498
ssa-miR-142b-3p	TGTAGTGTTTCCTACTTTATGGAT	6.55537	5.17031	9.0777	4.25189	7.6339	2.79866	10.8762	10.7265	-0.354542	2.83635	0.458729	gene-oser1;gene-nr2f6a;gene-rpl26	oser1;nr2f6a;rpl26
ssa-miR-146d-5p	TGAGAACTGAATTCCAAGGGTT	1.8093	0.867767	1.13327	0.667306	0.540734	0.162098	1.16043	0.817081	0.73905	-0.151076	0.219372	gene-pomk;gene-LOC127499621;gene-anos1b	pomk;LOC127499621;anos1b
ssa-miR-150-5p	TCTCCCAATCCTTGTACCAGT	3.9818	1.87411	3.37211	2.57489	1.85643	2.92437	3.01425	1.6909	0.315719	1.41497	0.356581	gene-tmie;gene-LOC127521793;gene-alkbh1;gene-lman2;gene-LOC127495874;gene-tubb2;gene-c19h6orf136;gene-prox3;gene-LOC127510170;gene-muc3a;gene-scamp5a;gene-myb;gene-rhbdd1;gene-naalad2;gene-hs6st1a;gene-tert;gene-frem3;gene-cldn33b;gene-cd63;gene-pcnx4;gene-rasl11a;gene-LOC127523033;gene-nectin3b	tmie;LOC127521793;alkbh1;lman2;LOC127495874;tubb2;c19h6orf136;prox3;LOC127510170;muc3a;scamp5a;myb;rhbdd1;naalad2;hs6st1a;tert;frem3;cldn33b;cd63;pcnx4;rasl11a;LOC127523033;nectin3b
ssa-miR-203b-3p	TGAAATGTTTAGGACCACTCG	0.0289666	0.151777	0.0692426	0.0314437	0.138798	0.0198487	0.083616	0.0431237	-0.0271475	-3.71809	0.980462
ssa-miR-462b-5p	TAACGGAACCCATAAAGCAGCTG	0.0044564	0.00659899	0.00461617	0	0.00289163	0.00330811	0.00407883	0.00226967	0.323978	-6.82618	0.621897	gene-LOC127496309;gene-casr;gene-LOC127510948	LOC127496309;casr;LOC127510948
ssa-miR-731-5p	AATGACACGTTTTCTCCCGGATT	8.01484	3.09163	7.22431	3.31207	3.81695	2.42815	3.67706	4.98874	0.537625	2.19375	0.292746	gene-tmem230b;gene-gngt1;gene-LOC127499573;gene-LOC127520310;gene-ptprz1a;gene-LOC127523257;gene-gcn1;gene-pomgnt1;gene-btg4;gene-ccndx;gene-adcy2b;gene-ddx1;gene-aph1b;gene-mettl25b	tmem230b;gngt1;LOC127499573;LOC127520310;ptprz1a;LOC127523257;gcn1;pomgnt1;btg4;ccndx;adcy2b;ddx1;aph1b;mettl25b
ssc-miR-133b	TTTGGTCCCCTTCAACCAGCTAT	15.1184	12.8119	8.49837	8.75882	17.4857	15.3199	16.04	10.9398	-0.403803	3.71445	0.140047	gene-sec61a1l;gene-rereb;gene-LOC127520004;gene-klhl14;gene-emx1;gene-LOC127494617;gene-pcdh11;gene-LOC127508534;gene-LOC127494246;gene-selenol;gene-dlx1a;gene-lcmt2;gene-col6a2;gene-LOC127517260;gene-si:dkey-6n6.1;gene-LOC127508536;gene-col11a2;gene-calm3b;gene-rab5c;gene-tbck;gene-LOC127501448;gene-sh3d19;gene-aasdhppt;gene-nalcn;gene-LOC127508535;gene-zc2hc1a;gene-LOC127508537;gene-fzd1;gene-L…	sec61a1l;rereb;LOC127520004;klhl14;emx1;LOC127494617;pcdh11;LOC127508534;LOC127494246;selenol;dlx1a;lcmt2;col6a2;LOC127517260;None;LOC127508536;col11a2;calm3b;rab5c;tbck;LOC127501448;sh3d19;aasdhppt;nalcn;LOC127508535;zc2hc1a;LOC127508537;fzd1;LOC127517111;None;LOC127517615;cpeb4b;nif3l1
ssc-miR-145-5p	GTCCAGTTTTCCCAGGAATCCCTT	2.20146	0.890863	1.44717	1.17739	0.971587	1.54158	1.15023	0.882902	0.332011	0.365447	0.402614	gene-ptrhd1;gene-slc25a10b;gene-kcnh5b;gene-ankar;gene-tspan9b;gene-cdc73;gene-mipepa;gene-zgc:162872;gene-alg1;gene-hif1al;gene-mpp3b;gene-itgb7;gene-adgra2;gene-LOC127522179;gene-tdo2a;gene-unc13d;gene-LOC127514868;gene-lpar4;gene-gsk3ba;gene-mkxa;gene-LOC127512734;gene-inka1a;gene-col4a3;gene-sptbn1;gene-tinf2;gene-ptpn9a;gene-eno3;gene-brpf1;gene-zgc:174906;gene-dok6;gene-prkdc;gene-capga;gen…	ptrhd1;slc25a10b;kcnh5b;ankar;tspan9b;cdc73;mipepa;None;alg1;hif1al;mpp3b;itgb7;adgra2;LOC127522179;tdo2a;unc13d;LOC127514868;lpar4;gsk3ba;mkxa;LOC127512734;inka1a;col4a3;sptbn1;tinf2;ptpn9a;eno3;brpf1;None;dok6;prkdc;capga;LOC127498575;col5a3b;col8a2;None;hexim1;alkbh8;LOC127504438;LOC127508644;None;cntnap1;qrich1;col5a1;None;celsr3;LOC127511455;klhl32;col27a1b;sema4c;plek;guca1g;ttc19;srsf6a;c1…
ssc-miR-206	TGGAATGTAAGGAAGTGTGTGA	1049.19	832.872	903.648	1202.2	541.203	1032.59	829.793	950.86	0.249559	9.84203	0.288735	gene-rpusd1;gene-LOC127503379;gene-phospho1;gene-LOC127502667;gene-LOC127512881;gene-LOC127503378;gene-LOC127513613;gene-LOC127521882;gene-dapk3;gene-LOC127515911;gene-tagln2	rpusd1;LOC127503379;phospho1;LOC127502667;LOC127512881;LOC127503378;LOC127513613;LOC127521882;dapk3;LOC127515911;tagln2
str-miR-1-3p	TGGAATGTAAAGAAGTATGCA	76.4652	37.9409	79.9175	51.1589	52.7173	68.0611	56.6039	85.4463	-0.0984783	5.98969	0.741379	gene-si:dkey-57a22.14	None
tgu-miR-133-3p	TTTGGTCCCCTTCAACCAGCT	255.807	367.029	210.059	204.003	340.891	261.632	345.895	163.997	-0.101423	8.06969	0.751726	gene-nif3l1;gene-fzd1;gene-LOC127508537;gene-LOC127517615;gene-pcdh11;gene-LOC127494617;gene-klhl14;gene-lcmt2;gene-col6a2;gene-selenol;gene-dlx1a;gene-LOC127508534;gene-LOC127501448;gene-col11a2;gene-LOC127508536	nif3l1;fzd1;LOC127508537;LOC127517615;pcdh11;LOC127494617;klhl14;lcmt2;col6a2;selenol;dlx1a;LOC127508534;LOC127501448;col11a2;LOC127508536
tgu-miR-142-3p	GTAGTGTTTCCTACTTTATGGA	6.55537	5.17031	9.0777	4.25189	7.6339	2.79866	10.8762	10.7265	-0.354542	2.83635	0.458729	gene-LOC127507389;gene-nr2f6a	LOC127507389;nr2f6a
tgu-miR-142-5p	CCCATAAAGTAGAAAGCACT	1.09628	0.791879	1.341	0.653331	1.2434	0.747633	1.92317	1.52068	-0.484832	0.227034	0.239679	gene-LOC127509943	LOC127509943
tgu-miR-196	TAGGTAGTTTCATGTTGTTG	4.61238	6.64518	5.24166	3.01161	3.2473	1.94517	3.81982	3.64055	0.624491	2.00928	0.107362	gene-rce1a	rce1a
tni-miR-142b	CATAAAGTAGAAAGCACTACTA	1.09628	0.791879	1.341	0.653331	1.2434	0.747633	1.92521	1.52068	-0.485374	0.227349	0.239656
tni-miR-204b	TTCCCTTTGTTATCCTATGCCT	0.0044564	0	0	0	0	0	0.00203941	0.00453934	-0.406902	-7.20679	0.743839	gene-dut;gene-comta;gene-dis3l;gene-LOC127502872;gene-myh14;gene-peli3;gene-cbx7a;gene-psmc3;gene-rsph10b;gene-zmp:0000000760;gene-snx11;gene-si:dkey-68o6.5;gene-col8a1a;gene-si:ch211-214j24.14;gene-irx4a;gene-LOC127500717;gene-twist1a;gene-dbi;gene-LOC127500907;gene-utp15;gene-tbc1d4	dut;comta;dis3l;LOC127502872;myh14;peli3;cbx7a;psmc3;rsph10b;None;snx11;None;col8a1a;None;irx4a;LOC127500717;twist1a;dbi;LOC127500907;utp15;tbc1d4
tur-miR-10-5p	CACCCTGTAGATCCGAATTTGT	17.9972	7.54264	30.9999	18.0068	18.012	16.5306	18.0529	32.1953	-0.185731	4.31635	0.687866	gene-LOC127501969;gene-ube2e1;gene-LOC127497498;gene-gsap;gene-nlgn4xb;gene-lrrc74b;gene-efnb2a;gene-spop;gene-si:ch211-200p22.4;gene-sf3b4;gene-gsto2;gene-LOC127518125;gene-LOC127525673;gene-swap70b;gene-crim1	LOC127501969;ube2e1;LOC127497498;gsap;nlgn4xb;lrrc74b;efnb2a;spop;None;sf3b4;gsto2;LOC127518125;LOC127525673;swap70b;crim1
xla-miR-10a-5p	TACCCTGTAGATCCGAATTTGTGT	183.631	79.9137	265.107	203.389	166.795	182.618	169.257	242.789	-0.0568397	7.54452	0.87034	gene-srsf1b;gene-gsap;gene-lrrc74b;gene-LOC127515906;gene-ppifb;gene-brd8b;gene-LOC127505092;gene-lbhl;gene-LOC127501969;gene-LOC127497518;gene-capsla;gene-psma2a;gene-LOC127496019;gene-LOC127497498;gene-dhx34;gene-irx5b;gene-itga6l;gene-roraa;gene-ipo13b;gene-mb21d2;gene-LOC127500214;gene-tbpl2;gene-LOC127516260;gene-crim1;gene-mfsd14ba;gene-efnb2a;gene-nup54;gene-LOC127509808;gene-LOC127502021;…	srsf1b;gsap;lrrc74b;LOC127515906;ppifb;brd8b;LOC127505092;lbhl;LOC127501969;LOC127497518;capsla;psma2a;LOC127496019;LOC127497498;dhx34;irx5b;itga6l;roraa;ipo13b;mb21d2;LOC127500214;tbpl2;LOC127516260;crim1;mfsd14ba;efnb2a;nup54;LOC127509808;LOC127502021;gramd1c;nectin3a;spop
xtr-miR-10c	CACCCTGTAGAATCGAATTTGT	0.0133692	0.0329949	0.0161566	0.0209625	0.0173498	0.0198487	0.0101971	0.0363147	-0.0343911	-5.26476	0.993826	gene-piwil2	piwil2
xtr-miR-133d	TTGGTCCCCTTCAACCAGCCGC	4.07984	2.94315	3.16208	2.89981	4.60636	4.5685	4.14205	4.67552	-0.459153	1.95978	0.0143113	gene-kansl1b;gene-vldlr;gene-pkig;gene-usp25;gene-eif3s10;gene-gigyf1a;gene-cnnm2a;gene-LOC127505700;gene-LOC127524734;gene-ube2ql1;gene-gyg1b;gene-slc2a9l1;gene-frs2a;gene-acsl3a;gene-LOC127516138;gene-col6a2;gene-col5a1;gene-ppm1nb;gene-dnaja1;gene-tnrc6ba;gene-LOC127494617;gene-dpm3;gene-pcdh11;gene-LOC127504368;gene-eef2b;gene-ptprub;gene-tfap4;gene-LOC127521009;gene-LOC127500188;gene-col17a1…	kansl1b;vldlr;pkig;usp25;eif3s10;gigyf1a;cnnm2a;LOC127505700;LOC127524734;ube2ql1;gyg1b;slc2a9l1;frs2a;acsl3a;LOC127516138;col6a2;col5a1;ppm1nb;dnaja1;tnrc6ba;LOC127494617;dpm3;pcdh11;LOC127504368;eef2b;ptprub;tfap4;LOC127521009;LOC127500188;col17a1b;rgs12a;nfasca;mafbb;LOC127516621;None;ccdc187;aggf1;actmap;LOC127521422;avpr2ab;cpamd8;mlpha;None;wfdc1;col28a2a;LOC127499522;wnt16;LOC127510918;mtm…
xtr-miR-142-5p	CATAAAGTAGAAAGCACTAC	1.09628	0.791879	1.341	0.653331	1.2434	0.747633	1.92317	1.52068	-0.484832	0.227034	0.239679
xtr-miR-143	TGAGATGAAGCACTGTAGCTCG	664.229	393.013	520.467	616.402	564.556	790.817	1063.53	505.231	-0.414371	9.32144	0.258671	gene-smim13;gene-gps1;gene-nocta;gene-LOC127498303;gene-gjb10;gene-emc4;gene-psmd4b;gene-snrnp48;gene-lhx1a;gene-glg1a;gene-mdga2a;gene-LOC127520011;gene-LOC127520008;gene-zbtb45;gene-glg1b;gene-elapor2b;gene-LOC127520004;gene-alk;gene-ftr92;gene-LOC127508231;gene-ufd1l;gene-cep19;gene-LOC127504872;gene-emp3b;gene-rps6kb1b;gene-ripor3;gene-xcr1b.3;gene-coq2;gene-gpr84;gene-cep152;gene-slc22a31;ge…	smim13;gps1;nocta;LOC127498303;gjb10;emc4;psmd4b;snrnp48;lhx1a;glg1a;mdga2a;LOC127520011;LOC127520008;zbtb45;glg1b;elapor2b;LOC127520004;alk;ftr92;LOC127508231;ufd1l;cep19;LOC127504872;emp3b;rps6kb1b;ripor3;xcr1b.3;coq2;gpr84;cep152;slc22a31;ano10b;hp1bp3;xpo6;cmbl;igfbp1b;c17h14orf28
xtr-miR-196b	TAGGTAGTTTTATGTTGTTGG	0.0044564	0	0	0	0	0	0	0	2.29027	-7.41453	0.391002

## Sheet: Summary of different miRs
				Tissue	miRNA	Sequence	S1	S2	S3	S4	L1	L2	L3	L4	log2FC	p value	Regulation in Tissues	Regulaltion in Plasma exosomes	Target gene
				Brain	dre-miR-146b	TGAGAACTGAATTCCAAGGGTG	2.30382	2.28226	1.63755	/	2.52833	2.83161	3.13541	3.78258	0.565202	0.0347302	Up regulated in L	Up regulated in L	gene-anos1b;gene-si:ch211-105f12.2;gene-rars2;gene-pomk;gene-LOC127499621;gene-ttc19;gene-glod5
				Liver	bfl-miR-133	TGGTCCCCTTCAACCAGCTGTA	0.78396	0.75176	0.407583	0.664896	0.0164364	0.369578	0.325122	0.474178	-1.13778	0.0347934	Down regulated in L	Down regulated in L	gene-adam15;gene-LOC127521436;gene-rassf10b;gene-si:ch211-196i2.1;gene-cped1;gene-nedd9;gene-col15a1b;gene-kansl3;gene-brf1b;gene-ncoa3;gene-LOC127499703;gene-LOC127499582;gene-LOC127514905;gene-atn1;gene-ppic;gene-eif4e2rs1;gene-nif3l1;gene-lhfpl4b;gene-fynb;gene-LOC127508515;gene-LOC127518989;gene-sh3d19;gene-LOC127516550;gene-atoh1b;gene-gyg1b;gene-LOC127504095;gene-LOC127507383;gene-LOC127517…
					dme-miR-133-3p	TTGGTCCCCTTCAACCAGCTGT	0.785915	0.758259	0.407583	0.664896	0.0164364	0.369578	0.325122	0.477238	-1.13873	0.0351617	Down regulated in L	Down regulated in L	gene-LOC127499582;gene-pcdh11;gene-LOC127494617;gene-LOC127514204;gene-ppm1nb;gene-ppih;gene-LOC127503572;gene-col6a2;gene-lcmt2;gene-ccdc85a;gene-frs2a;gene-frem2b;gene-LOC127521436;gene-kansl3;gene-gyg1b;gene-ccni2;gene-aqp11;gene-cnnm2a;gene-rgs3a;gene-smarca2;gene-barx1;gene-kdm2ba;gene-znf76;gene-rfx4;gene-hars;gene-chid1;gene-rusc2;gene-btbd8;gene-atrnl1b;gene-cpamd8;gene-avpr2ab;gene-LOC12…
					efu-miR-133-3p	TTTGGTCCCCTTCAACCAGCTGTA	0.785915	0.758259	0.407583	0.664896	0.0164364	0.369578	0.325122	0.477238	-1.13873	0.0351617	Down regulated in L	Down regulated in L	gene-dnajc9;gene-fitm1l;gene-LOC127517615;gene-LOC127524515;gene-fzd1;gene-LOC127517111;gene-cped1;gene-si:dkey-172j4.3;gene-aqr;gene-tex264a;gene-nif3l1;gene-xpr1b;gene-colgalt2b;gene-nalcn;gene-dnah12;gene-gne;gene-dmtf1;gene-sh3d19;gene-c6ast1;gene-aasdhppt;gene-tmtc1;gene-zc2hc1a;gene-LOC127502994;gene-zcchc2;gene-plcg1;gene-LOC127505229;gene-mvb12a;gene-LOC127519259;gene-LOC127503495;gene-si…
					ola-miR-133-3p	TGGTCCCCTTCAACCAGC	0.78396	0.75176	0.407583	0.664896	0.0164364	0.369578	0.325122	0.474178	-1.13778	0.0347934	Down regulated in L	Down regulated in L	gene-LOC127521422;gene-dpysl5a;gene-LOC127521000;gene-LOC127516621;gene-LOC127504095;gene-rnf19a;gene-LOC127521009;gene-runx2b;gene-med4;gene-nrsn1l;gene-LOC127504368;gene-cnot1;gene-LOC127498213;gene-camk2a;gene-col17a1b;gene-s1pr4;gene-LOC127499703;gene-upp2;gene-pcdh11;gene-LOC127494617;gene-pik3r3b;gene-tmem108;gene-dnaja1;gene-LOC127516703;gene-LOC127508081;gene-saa;gene-LOC127520004;gene-mg…
					tgu-miR-133-3p	TTTGGTCCCCTTCAACCAGCT	0.785915	0.758259	0.407583	0.664896	0.0164364	0.369578	0.325122	0.477238	-1.13873	0.0351617	Down regulated in L	Down regulated in L	gene-nif3l1;gene-fzd1;gene-LOC127508537;gene-LOC127517615;gene-pcdh11;gene-LOC127494617;gene-klhl14;gene-lcmt2;gene-col6a2;gene-selenol;gene-dlx1a;gene-LOC127508534;gene-LOC127501448;gene-col11a2;gene-LOC127508536
					pma-miR-133a	TTGGTCCCCTTCAACCAGCTTG	0.0488753	0.0303304	0.0567944	0.0381866	0	0.0142146	0.030964	0.0275329	-1.26038	0.0335127	Down regulated in L	Down regulated in L	gene-barx1;gene-pkig;gene-got2b;gene-znf76;gene-trioa;gene-chid1;gene-ccni2;gene-LOC127505700;gene-si:ch211-269e2.1;gene-LOC127520487;gene-rgs3a;gene-stat6;gene-bcl9;gene-pdcd5;gene-card11;gene-col6a2;gene-papss2b;gene-lcmt2;gene-frs2a;gene-npr1b;gene-LOC127499582;gene-col15a1b;gene-upp2;gene-pcdh11;gene-LOC127494617;gene-dnaja1;gene-LOC127524135;gene-rereb;gene-LOC127514204;gene-LOC127520004;gen…
					ppy-miR-133a	TTGGTCCCCTTCAACCAGCTG	0.785915	0.758259	0.407583	0.664896	0.0164364	0.369578	0.325122	0.477238	-1.13873	0.0351617	Down regulated in L	Down regulated in L	gene-LOC127517615;gene-ipo11;gene-tnfsf10l;gene-zc3h12b;gene-wdr6;gene-cpeb4b;gene-LOC127524515;gene-si:ch73-112l6.1;gene-fzd1;gene-edrf1;gene-gcsha;gene-creg2;gene-si:dkey-172j4.3;gene-LOC127500015;gene-myf6;gene-cped1;gene-cbln14;gene-fam49al;gene-slc47a1;gene-mycbp2;gene-rpe65a;gene-LOC127524688;gene-onecut2;gene-ncoa3;gene-nif3l1;gene-pparda;gene-wnt16;gene-rpl21;gene-stard13a;gene-ctsf;gene-…
					sha-miR-133a	TTTGGTCCCCTTCAACCAG	0.785915	0.758259	0.407583	0.664896	0.0164364	0.369578	0.325122	0.477238	-1.13873	0.0351617	Down regulated in L	Down regulated in L	gene-camk2a;gene-si:ch211-269e2.1;gene-kcnc4;gene-cxcl12b;gene-LOC127494617;gene-cped1;gene-fzd1;gene-LOC127504668;gene-nif3l1;gene-LOC127521930
					cpi-miR-133a-3p	TTTGGTCCCCTTCAACCAGCTGT	0.785915	0.758259	0.407583	0.664896	0.0164364	0.369578	0.325122	0.477238	-1.13873	0.0351617	Down regulated in L	Down regulated in L	gene-LOC127508536;gene-LOC127519259;gene-si:dkey-6n6.1;gene-nfasca;gene-LOC127517260;gene-ptprfa;gene-aggf1;gene-fbxl5;gene-rab5c;gene-tbck;gene-cep112;gene-cps1;gene-gyg1b;gene-epb41l5;gene-ccni2;gene-aqp11;gene-sec61a1l;gene-selenol;gene-dlx1a;gene-col6a2;gene-LOC127508534;gene-LOC127494246;gene-klhl14;gene-emx1;gene-LOC127494617;gene-pcdh11;gene-rereb;gene-LOC127524515;gene-cpeb4b;gene-dnajc9;…
					mmu-miR-133a-3p	TTTGGTCCCCTTCAACCAGCTG	0.785915	0.758259	0.407583	0.664896	0.0164364	0.369578	0.325122	0.477238	-1.13873	0.0351617	Down regulated in L	Down regulated in L	gene-LOC127501448;gene-tbck;gene-calm3b;gene-col11a2;gene-LOC127519259;gene-LOC127494617;gene-pcdh11;gene-emx1;gene-klhl14;gene-rereb;gene-col6a2;gene-lcmt2;gene-dlx1a;gene-selenol;gene-LOC127494246;gene-gyg1b;gene-sec61a1l;gene-nif3l1;gene-si:dkey-172j4.3;gene-fzd1;gene-LOC127524515;gene-LOC127517615;gene-fitm1l;gene-zc2hc1a;gene-aasdhppt;gene-LOC127521930;gene-nalcn
					gga-miR-133b	TTGGTCCCCTTCAACCAGCTA	0.0508303	0.0281639	0.0567944	0.0426791	0	0.0142146	0.0348345	0.0275329	-1.22059	0.0433866	Down regulated in L	Down regulated in L	gene-neurl4;gene-nadk2;gene-usp33;gene-c1ql2;gene-vmac;gene-l3mbtl1;gene-dact2;gene-c1qc;gene-serbp1a;gene-ctsf;gene-myoz1b;gene-aasdhppt;gene-LOC127508515;gene-plaa;gene-pparda;gene-wnt16;gene-rpl21;gene-stard13a;gene-mycbp2;gene-rpe65a;gene-LOC127524688;gene-onecut2;gene-ncoa3;gene-nif3l1;gene-cbln14;gene-slc47a1;gene-fzd1;gene-tubgcp2;gene-edrf1;gene-creg2;gene-si:dkey-172j4.3;gene-myf6;gene-L…
					ggo-miR-133b	TTTGGTCCCCTTCAACCAGC	0.0508303	0.0281639	0.0567944	0.0426791	0	0.0142146	0.030964	0.0275329	-1.29541	0.0310944	Down regulated in L	Down regulated in L	gene-usp33;gene-si:dkey-172j4.3;gene-fzd1;gene-nif3l1;gene-gyg1b;gene-cxcl12b;gene-kcnc4;gene-pcdh11;gene-LOC127494617;gene-lcmt2;gene-camk2a;gene-col11a2;gene-LOC127501448
					ssc-miR-133b	TTTGGTCCCCTTCAACCAGCTAT	0.0508303	0.0281639	0.0567944	0.0426791	0	0.0142146	0.0348345	0.0275329	-1.22059	0.0433866	Down regulated in L	Down regulated in L	gene-sec61a1l;gene-rereb;gene-LOC127520004;gene-klhl14;gene-emx1;gene-LOC127494617;gene-pcdh11;gene-LOC127508534;gene-LOC127494246;gene-selenol;gene-dlx1a;gene-lcmt2;gene-col6a2;gene-LOC127517260;gene-si:dkey-6n6.1;gene-LOC127508536;gene-col11a2;gene-calm3b;gene-rab5c;gene-tbck;gene-LOC127501448;gene-sh3d19;gene-aasdhppt;gene-nalcn;gene-LOC127508535;gene-zc2hc1a;gene-LOC127508537;gene-fzd1;gene-L…
					mmu-miR-133b-3p	TTTGGTCCCCTTCAACCAGCTA	0.0508303	0.0281639	0.0567944	0.0426791	0	0.0142146	0.030964	0.0275329	-1.29541	0.0310944	Down regulated in L	Down regulated in L	gene-nalcn;gene-aasdhppt;gene-zc2hc1a;gene-LOC127517615;gene-fitm1l;gene-fzd1;gene-si:dkey-172j4.3;gene-nif3l1;gene-sec61a1l;gene-LOC127494246;gene-dlx1a;gene-selenol;gene-col6a2;gene-lcmt2;gene-rereb;gene-klhl14;gene-LOC127494617;gene-pcdh11;gene-emx1;gene-col11a2;gene-tbck;gene-LOC127501448
					pma-miR-133b-3p	TTTGGTCCCCTTCAACCAGCTC	0.0430103	0.0281639	0.0567944	0.0381866	0	0.0142146	0.030964	0.0244737	-1.25429	0.0370632	Down regulated in L	Down regulated in L	gene-mb21d2;gene-col11a2;gene-egln1a;gene-calm3b;gene-LOC127501448;gene-npr1b;gene-col6a2;gene-lcmt2;gene-dlx1a;gene-selenol;gene-eif4a1a;gene-rereb;gene-pcdh11;gene-LOC127494617;gene-emx1;gene-klhl14;gene-LOC127517615;gene-fitm1l;gene-fzd1;gene-nif3l1;gene-nalcn;gene-myoz1b;gene-zc2hc1a
					cli-miR-133c-3p	TTTGGTCCCCTTCAACCAGCTGC	0.0997056	0.112656	0.103566	0.0718807	0.00205455	0.0331673	0.0464461	0.0550659	-1.50397	0.00594379	Down regulated in L	Down regulated in L	gene-cpeb4b;gene-LOC127524515;gene-LOC127517615;gene-dnajc9;gene-si:dkey-172j4.3;gene-fzd1;gene-LOC127517111;gene-LOC127508537;gene-celsr2;gene-nif3l1;gene-xpr1b;gene-gne;gene-LOC127508535;gene-nalcn;gene-aasdhppt;gene-sh3d19;gene-LOC127502994;gene-tmtc1;gene-LOC127505229;gene-usp33;gene-col11a2;gene-LOC127521009;gene-LOC127508536;gene-si:dkey-6n6.1;gene-LOC127519259;gene-rgs12a;gene-nfasca;gene-…
					gga-miR-133c-3p	TTGGTCCCCTTCAACCAGCTGC	0.0997056	0.112656	0.103566	0.0718807	0.00205455	0.0331673	0.0464461	0.0550659	-1.50397	0.00594379	Down regulated in L	Down regulated in L	gene-gyg1b;gene-cnnm2a;gene-aqp8b;gene-barx1;gene-LOC127510019;gene-znf76;gene-rfx4;gene-chid1;gene-rbm25b;gene-wdr77;gene-pcdh11;gene-LOC127494617;gene-rereb;gene-ppm1nb;gene-LOC127514204;gene-ppih;gene-LOC127503572;gene-col6a2;gene-lcmt2;gene-angptl2b;gene-ccdc85a;gene-frs2a;gene-frem2b;gene-brf1b;gene-mafbb;gene-kctd12.2;gene-rgs12a;gene-ptprfa;gene-si:ch211-114c12.2;gene-LOC127521009;gene-tfa…
					pbv-miR-133c-3p	TTTGGTCCCCTTCAACCAGCTGG	0.0997056	0.108323	0.103566	0.0718807	0.00205455	0.0331673	0.0464461	0.0581251	-1.45584	0.00777605	Down regulated in L	Down regulated in L	gene-LOC127519259;gene-si:dkey-6n6.1;gene-furinb;gene-LOC127508536;gene-camk2a;gene-ptprfa;gene-LOC127517260;gene-rgs12a;gene-col16a1;gene-nfasca;gene-npat;gene-tbck;gene-siva1;gene-aggf1;gene-LOC127524964;gene-btbd8;gene-zgc:113232;gene-dnmt3ab;gene-sdk1b;gene-sec61a1l;gene-eapp;gene-tcerg1a;gene-gyg1b;gene-LOC127494246;gene-LOC127508534;gene-lcmt2;gene-selenol;gene-dlx1a;gene-LOC127520004;gene-…
					efu-miR-143	GTCTGAGATGAAGCACTGTAGCTC	369.229	444.125	401.196	522.402	393.266	290.939	289.092	253.832	-0.501272	0.0295692	Down regulated in L	Down regulated in L	gene-LOC127523799;gene-LOC127521102;gene-nfe2l2a;gene-LOC127518299;gene-polh;gene-LOC127525310;gene-xdh;gene-pkn3;gene-LOC127519820;gene-znf710a;gene-cited4b;gene-LOC127516125;gene-LOC127516086;gene-si:ch73-174h16.4;gene-zgc:112962;gene-tufm;gene-LOC127495587;gene-b4gat1;gene-mettl25;gene-gosr2;gene-LOC127516385;gene-zgc:153659;gene-ascc1;gene-im:7136021;gene-LOC127521105;gene-mfn1b;gene-ankar;ge…
					ola-miR-143	TGAGATGAAGCACTGTAGCT	369.788	443.38	400.467	516.766	394.761	291.943	290.857	254.511	-0.490019	0.029723	Down regulated in L	Down regulated in L	gene-cep19;gene-emp3b;gene-exoc5;gene-emsy;gene-coq2;gene-si:ch211-137a8.2;gene-slc22a31;gene-c17h14orf28;gene-LOC127498303;gene-gjb10;gene-glg1a;gene-glg1b
					xtr-miR-143	TGAGATGAAGCACTGTAGCTCG	369.788	443.38	400.467	516.766	394.761	291.943	290.857	254.511	-0.490019	0.029723	Down regulated in L	Down regulated in L	gene-smim13;gene-gps1;gene-nocta;gene-LOC127498303;gene-gjb10;gene-emc4;gene-psmd4b;gene-snrnp48;gene-lhx1a;gene-glg1a;gene-mdga2a;gene-LOC127520011;gene-LOC127520008;gene-zbtb45;gene-glg1b;gene-elapor2b;gene-LOC127520004;gene-alk;gene-ftr92;gene-LOC127508231;gene-ufd1l;gene-cep19;gene-LOC127504872;gene-emp3b;gene-rps6kb1b;gene-ripor3;gene-xcr1b.3;gene-coq2;gene-gpr84;gene-cep152;gene-slc22a31;ge…
					mmu-miR-143-3p	TGAGATGAAGCACTGTAGCTC	369.229	444.123	401.192	522.402	393.266	290.934	289.092	253.832	-0.501273	0.0295701	Down regulated in L	Down regulated in L	gene-lhx1a;gene-LOC127520011;gene-glg1a;gene-gjb10;gene-LOC127498303;gene-glg1b;gene-emp3b;gene-emsy;gene-xcr1b.3;gene-cep19;gene-slc22a31;gene-c17h14orf28;gene-xpo6;gene-hp1bp3
					rno-miR-143-3p	TGAGATGAAGCACTGTAGCTCA	369.229	444.123	401.192	522.402	393.266	290.934	289.092	253.832	-0.501273	0.0295701	Down regulated in L	Down regulated in L	gene-smim13;gene-LOC127498303;gene-gjb10;gene-nocta;gene-psmd4b;gene-lhx1a;gene-snrnp48;gene-glg1a;gene-mdga2a;gene-LOC127520008;gene-LOC127520011;gene-nup133;gene-glg1b;gene-elapor2b;gene-LOC127520004;gene-ftr92;gene-ufd1l;gene-cep19;gene-wdpcp;gene-LOC127504872;gene-emp3b;gene-rps6kb1b;gene-hoxc11b;gene-xcr1b.3;gene-ripor3;gene-emsy;gene-nrg3b;gene-coq2;gene-manba;gene-gpr84;gene-cep152;gene-ht…
					efu-miR-145	GTCCAGTTTTCCCAGGAATCCCTTA	0.578683	0.548113	0.738327	0.678374	0.811547	1.18928	1.21534	0.786218	0.654048	0.0453089	Up regulated in L	Down regulated in L	gene-col27a1b;gene-klhl32;gene-LOC127511455;gene-slain2;gene-celsr3;gene-pcdh1a;gene-gpr151;gene-myh11a;gene-gon4la;gene-clpxb;gene-guca1g;gene-srsf6a;gene-ttc19;gene-plek;gene-rac1a;gene-alkbh8;gene-LOC127508644;gene-LOC127504438;gene-hexim1;gene-si:ch211-127i16.2;gene-col5a3b;gene-col8a2;gene-LOC127498575;gene-capga;gene-prkdc;gene-si:dkey-61l1.4;gene-fkbp2;gene-atp10a;gene-ccdc149b;gene-ahdc1;…
					ola-miR-145	TCCAGTTTTCCCAGGAAT	0.578683	0.548113	0.738327	0.678374	0.811547	1.18928	1.21534	0.786218	0.654048	0.0453089	Up regulated in L	Down regulated in L	gene-LOC127516436;gene-syt5b;gene-LOC127501700;gene-dpysl2b;gene-LOC127504945;gene-LOC127508644;gene-LOC127522346;gene-ppp1r9ba;gene-ppwd1;gene-LOC127522299;gene-c1qtnf2;gene-parvb;gene-LOC127522337;gene-LOC127503443;gene-LOC127504937;gene-cfap161
					ami-miR-145-5p	GTCCAGTTTTCCCAGGAATCC	0.578683	0.548113	0.738327	0.678374	0.811547	1.18928	1.21534	0.786218	0.654048	0.0453089	Up regulated in L	Down regulated in L	gene-galr1b;gene-tpi1a;gene-col4a3;gene-rbbp5;gene-oafa;gene-eno3;gene-LOC127522586;gene-ttc19;gene-LOC127506238;gene-si:dkeyp-82a1.6;gene-LOC127501700;gene-ppwd1;gene-si:dkey-61l1.4;gene-LOC127513167;gene-ptrhd1;gene-cfap161;gene-slc25a10b;gene-rab11fip4b;gene-ndufs4;gene-ppp1r9ba;gene-hnrnpaba;gene-dpysl2b;gene-psmc6;gene-LOC127510143;gene-LOC127503443;gene-cdc73;gene-LOC127509918;gene-LOC12751…
					dre-miR-145-5p	GTCCAGTTTTCCCAGGAATCCC	0.578683	0.548113	0.738327	0.678374	0.811547	1.18928	1.21534	0.786218	0.654048	0.0453089	Up regulated in L	Down regulated in L	gene-si:dkey-21e13.3;gene-rab11fip4b;gene-LOC127513167;gene-slc6a2;gene-ppwd1;gene-acvr1ba;gene-LOC127503718;gene-col5a2b;gene-znf362b;gene-LOC127509620;gene-timm44;gene-LOC127506238;gene-def6b;gene-cfap161;gene-wdr19;gene-arhgap12a;gene-LOC127503443;gene-inha;gene-psmc6;gene-cfap74;gene-parvaa;gene-LOC127509918;gene-rbbp5;gene-si:ch211-243a20.3;gene-cdc73;gene-ptrhd1;gene-slc25a10b;gene-galr1b;g…
					ssc-miR-145-5p	GTCCAGTTTTCCCAGGAATCCCTT	0.578683	0.548113	0.738327	0.678374	0.811547	1.18928	1.21534	0.786218	0.654048	0.0453089	Up regulated in L	Down regulated in L	gene-ptrhd1;gene-slc25a10b;gene-kcnh5b;gene-ankar;gene-tspan9b;gene-cdc73;gene-mipepa;gene-zgc:162872;gene-alg1;gene-hif1al;gene-mpp3b;gene-itgb7;gene-adgra2;gene-LOC127522179;gene-tdo2a;gene-unc13d;gene-LOC127514868;gene-lpar4;gene-gsk3ba;gene-mkxa;gene-LOC127512734;gene-inka1a;gene-col4a3;gene-sptbn1;gene-tinf2;gene-ptpn9a;gene-eno3;gene-brpf1;gene-zgc:174906;gene-dok6;gene-prkdc;gene-capga;gen…
					mmu-miR-145a-5p	GTCCAGTTTTCCCAGGAATCCCT	0.578683	0.548113	0.738327	0.678374	0.811547	1.18928	1.21534	0.786218	0.654048	0.0453089	Up regulated in L	Down regulated in L	gene-col1a2;gene-LOC127524220;gene-rbbp5;gene-rtn4rl1b;gene-nfx1;gene-si:ch211-243a20.3;gene-plekhm1;gene-psmc6;gene-capn9;gene-LOC127503443;gene-tcn2;gene-slc2a15b;gene-parvaa;gene-sh3bp4;gene-LOC127505202;gene-necap1;gene-cfap74;gene-rdh12;gene-wdr19;gene-jph1b;gene-cfap161;gene-def6b;gene-cdk11b;gene-LOC127506238;gene-znf362b;gene-def6a;gene-LOC127509620;gene-zbtb26;gene-timm44;gene-nat9;gene-…
				Muscle	spu-miR-133	TTTGGTCCCCTTCAACCAGCCGT	4.62371	4.59828	4.17672	4.7073	4.10212	2.98934	3.18285	2.92077	-0.456468	0.0139574	Down regulated in L	Down regulated in L	gene-aldh8a1;gene-bmp2a;gene-spred3;gene-dpm3;gene-pcdh11;gene-LOC127494617;gene-emx1;gene-dlx1a;gene-dpy19l3;gene-selenol;gene-col6a2;gene-si:ch211-27e6.1;gene-sord;gene-slc10a3;gene-dlgap3;gene-samd11;gene-rab5c;gene-tbck;gene-aasdhppt;gene-dmtf1;gene-itfg2;gene-mvb12a;gene-abi1a;gene-fzd1;gene-aldh9a1a.1;gene-nif3l1;gene-ubtf;gene-col27a1a
					xtr-miR-133d	TTGGTCCCCTTCAACCAGCCGC	4.60636	4.5685	4.14205	4.67552	4.07984	2.94315	3.16208	2.89981	-0.459491	0.0143113	Down regulated in L	Down regulated in L	gene-kansl1b;gene-vldlr;gene-pkig;gene-usp25;gene-eif3s10;gene-gigyf1a;gene-cnnm2a;gene-LOC127505700;gene-LOC127524734;gene-ube2ql1;gene-gyg1b;gene-slc2a9l1;gene-frs2a;gene-acsl3a;gene-LOC127516138;gene-col6a2;gene-col5a1;gene-ppm1nb;gene-dnaja1;gene-tnrc6ba;gene-LOC127494617;gene-dpm3;gene-pcdh11;gene-LOC127504368;gene-eef2b;gene-ptprub;gene-tfap4;gene-LOC127521009;gene-LOC127500188;gene-col17a1…
					Opposite regulation
					p<0.05
					p<0.01
