# Supplementary material for: Plasma Exosomes Associated with Growth Divergence in High-Density Cultured Grass Carp (Ctenopharyngodon idella): miRNA-Protein Profiling Reveals Cross-Tissue Communication Networks
Source: Int J Mol Sci. 2026 Jul 6;27(13):6059. doi: 10.3390/ijms27136059 (PMC13361329; doi:10.3390/ijms27136059)
Supplement: Supplementary file 1 [file ijms-27-06059-s001.zip › Table S5. Summary of DIA proteomics data and protein identification in plasma exosomes from large and small grass carp groups.xlsx]

## Sheet: Statistics of all proteins
Protein.Group	Genes	L1_raw	L2_raw	L3_raw	S1_raw	S2_raw	S3_raw	L_n	S_n	type	method	limma_logFC	limma_p	limma_adj_p	limma_t	limma_B	wilcox_p	fisher_p	fisher_FDR	note	significant
XP_051715545.1	faf2	6049.21	10765.6	13036.6	22299.9	22559.4	22384.4	3	3	A	limma	-0.945902	0.0218054	0.088728	-2.94147	-3.61298	0.0808556	NA	NA	No NA, limma only	No
XP_051715553.1;XP_051715556.1	rab41	18153.1	16201.2	29926.5	33534.4	28189.9	25253.3	3	3	A	limma	-0.18492	0.537547	0.661081	-0.648355	-6.53409	0.382733	NA	NA	No NA, limma only	No
XP_051715554.1;XP_051715555.1	rab41	NA	9399.26	12393.4	8136.58	4386.25	3122.37	2	3	B	limma	1.4711	0.00761551	0.050048	3.71149	-2.52091	0.148915	NA	NA	<=1 NA/group, median impute	No
XP_051715558.1	ctnna1	28964.2	17962.3	28657.2	102496	34714	61696	3	3	A	limma	-1.02139	0.0513865	0.143345	-2.34866	-4.48237	0.0808556	NA	NA	No NA, limma only	No
XP_051715608.1	mmp14b	NA	8829.35	4474.12	9854.69	10896.1	12538.7	2	3	B	limma	-0.512773	0.207896	0.343831	-1.38814	-5.80598	0.148915	NA	NA	<=1 NA/group, median impute	No
XP_051715624.1	aldob	10808.7	9380.52	10386.7	21782.5	34070.7	26791.4	3	3	A	limma	-1.14155	0.00531105	0.0419347	-3.99079	-2.14362	0.0808556	NA	NA	No NA, limma only	Yes_limma
XP_051715628.1;XP_051715630.1	LOC127494075	69370.3	138787	98162.2	20350.2	13923.6	25038.9	3	3	A	limma	2.59914	0.000231579	0.0123614	6.92704	1.11647	0.0808556	NA	NA	No NA, limma only	Yes_limma
XP_051715629.1;XP_051715631.1	LOC127494075	5837.71	5720.84	7394.3	7134.57	5072.62	7603.1	3	3	A	limma	0.225127	0.427177	0.562648	0.843122	-6.38261	1	NA	NA	No NA, limma only	No
XP_051715645.1	b4galt1l	5354.1	4122.36	4851.69	9551.53	8734.98	7593.88	3	3	A	limma	-0.587646	0.064847	0.164489	-2.19047	-4.71299	0.0808556	NA	NA	No NA, limma only	No
XP_051715647.1	f8	26636.2	24204.4	37678.1	95921	157291	71986.7	3	3	A	limma	-1.56071	0.00289329	0.0323644	-4.48369	-1.50652	0.0808556	NA	NA	No NA, limma only	Yes_limma
XP_051715649.1	hspa9	14393.9	16086.8	23324.4	24633.9	18859.7	16249.3	3	3	A	limma	0.144459	0.630594	0.736587	0.502836	-6.62421	0.382733	NA	NA	No NA, limma only	No
XP_051715709.1	casq1a	28008.9	58368.3	119609	634645	706073	534892	3	3	A	limma	-3.25236	0.000266725	0.012528	-6.76994	0.97221	0.0808556	NA	NA	No NA, limma only	Yes_limma
XP_051715719.1	atp7a	19532.5	8792.64	15312.9	13859.3	12779.9	8145.85	3	3	A	limma	0.570942	0.187941	0.320401	1.45984	-5.71709	0.382733	NA	NA	No NA, limma only	No
XP_051715722.1	ogt.1	2489.9	NA	3270.08	805.54	2848.68	3359.75	2	3	B	limma	1.0643	0.175361	0.307255	1.50865	-5.65523	1	NA	NA	<=1 NA/group, median impute	No
XP_051715732.1	tmx2a	736.606	NA	NA	3737.46	3203.39	2080.23	1	3	C	limma	-1.63545	0.0431368	0.12966	-2.46813	-4.30715	NA	NA	NA	one group has 1 valid, global min impute	No
XP_051715735.1	copa	12928.1	11192.3	11585.5	21844.2	35560.4	18454.6	3	3	A	limma	-0.749384	0.0597714	0.156647	-2.24583	-4.63253	0.0808556	NA	NA	No NA, limma only	No
XP_051715743.1;XP_051715744.1	nipsnap3a	NA	1991.99	6977.02	8665.1	7303.11	10227	2	3	B	limma	-0.795744	0.0900837	0.2003	-1.96725	-5.03336	0.148915	NA	NA	<=1 NA/group, median impute	No
XP_051715772.1	fnta	NA	4051.19	NA	8729.4	5984.41	3035.41	1	3	C	limma	-2.14157	0.062092	0.16035	-2.21995	-4.67018	NA	NA	NA	one group has 1 valid, global min impute	No
XP_051715773.1	LOC127494157	22989.3	29813.4	61980.3	55828.2	64104.7	68685.4	3	3	A	limma	-0.584677	0.148299	0.274619	-1.62561	-5.50304	0.19043	NA	NA	No NA, limma only	No
XP_051715774.1	rab8a	44079.3	82739.3	53045.2	34364.9	27959.4	33173.3	3	3	A	limma	1.11102	0.0132853	0.0671685	3.29672	-3.10089	0.0808556	NA	NA	No NA, limma only	No
XP_051715776.1	LOC127494158	8805.46	9554.54	13032.6	10774.2	9924.54	9545.62	3	3	A	limma	0.318732	0.246487	0.387558	1.26525	-5.95234	1	NA	NA	No NA, limma only	No
XP_051715777.1;XP_051715778.1;XP_051715779.1;XP_051715780.1;XP_051715781.1;XP_051715782.1;XP_051715783.1;XP_051715784.1;XP_051715785.1;XP_051715787.1;XP_051715788.1;XP_051715789.1;XP_051715790.1;XP_051715792.1;XP_051715793.1	limch1b	NA	NA	NA	NA	1316.48	NA	0	1	G	remove	NA	NA	NA	NA	NA	NA	NA	NA	exclude low data	No
XP_051715810.1	hspa4b	7564.28	4748.1	7532.07	8250.74	8577.75	9731.18	3	3	A	limma	-0.166442	0.580032	0.695251	-0.580255	-6.57884	0.0808556	NA	NA	No NA, limma only	No
XP_051715822.1	gnpda1	10121.7	NA	6519.47	4806.4	5867.88	7837.52	2	3	B	limma	0.7034	0.0774869	0.181253	2.06958	-4.88743	0.386476	NA	NA	<=1 NA/group, median impute	No
XP_051715823.1	ndfip1	17613.4	NA	NA	4782.63	NA	NA	1	1	G	remove	NA	NA	NA	NA	NA	NA	NA	NA	exclude low data	No
XP_051715831.1	eef1g	55427.1	90873.1	67544.9	116237	131585	110398	3	3	A	limma	-0.505966	0.136402	0.259576	-1.68345	-5.42591	0.0808556	NA	NA	No NA, limma only	No
XP_051715832.1	rhogd	24472.4	26600.5	17750	16415.4	8844.16	20471	3	3	A	limma	0.932559	0.053807	0.146822	2.31732	-4.52822	0.19043	NA	NA	No NA, limma only	No
XP_051715846.1	prps1b	10992	14093.8	5141.05	85611	87584.1	9975.29	3	3	A	limma	-1.92004	0.0776745	0.181389	-2.06794	-4.88979	0.382733	NA	NA	No NA, limma only	No
XP_051715872.1	tmem33	4881.44	7818.25	8771.09	14239.6	17643.3	9177.3	3	3	A	limma	-0.650762	0.114779	0.232756	-1.80204	-5.26445	0.0808556	NA	NA	No NA, limma only	No
XP_051715874.1	tspan7	12070.2	4948.28	12315	9869.72	7918.58	10299.3	3	3	A	limma	0.235201	0.566052	0.684898	0.602326	-6.56482	0.662521	NA	NA	No NA, limma only	No
XP_051715877.1	tcirg1b	11896.1	28954.4	19230.9	18963	21672.6	17692.5	3	3	A	limma	0.244719	0.552132	0.674001	0.624623	-6.55018	1	NA	NA	No NA, limma only	No
XP_051715878.1	canx	23639.6	53433.9	32393.3	53860.9	44496	45642.5	3	3	A	limma	-0.22993	0.538719	0.661544	-0.646433	-6.53541	0.382733	NA	NA	No NA, limma only	No
XP_051715885.1;XP_051715886.1	ltc4s	NA	NA	2469.54	1686.33	NA	NA	1	1	G	remove	NA	NA	NA	NA	NA	NA	NA	NA	exclude low data	No
XP_051715897.1	slc43a1a	3160.74	5960.44	4200.73	2364.05	NA	650.078	3	2	B	limma	2.39642	0.00555348	0.0426687	3.9557	-2.1904	0.148915	NA	NA	<=1 NA/group, median impute	Yes_limma
XP_051715921.1	adh5	3854.48	6957.33	6738.37	10067.7	7332.34	11636.8	3	3	A	limma	-0.481554	0.188592	0.321333	-1.45739	-5.72016	0.0808556	NA	NA	No NA, limma only	No
XP_051715938.1	enpp6	33346.6	23323	39974.9	36400.9	30416.7	38195.1	3	3	A	limma	0.138567	0.624162	0.731375	0.512493	-6.61888	1	NA	NA	No NA, limma only	No
XP_051715947.1	dhrs13l1	13333.6	15282.3	18973.9	31229.1	25212.2	22316	3	3	A	limma	-0.41968	0.15635	0.284979	-1.58887	-5.55141	0.0808556	NA	NA	No NA, limma only	No
XP_051715950.1	casp3b	21852.3	7263.93	20503.8	23191.6	40970	53585	3	3	A	limma	-1.06097	0.0788351	0.182962	-2.05787	-4.90422	0.0808556	NA	NA	No NA, limma only	No
XP_051715951.1	gnpda2	9554.09	2670.8	8928.72	13515.6	14606.8	12148.9	3	3	A	limma	-0.83936	0.124012	0.245219	-1.749	-5.33718	0.0808556	NA	NA	No NA, limma only	No
XP_051715967.1;XP_051726471.1;XP_051726472.1;XP_051753210.1;XP_051753228.1;XP_051756206.1;XP_051756207.1;XP_051765100.1;XP_051765102.1;XP_051765103.1;XP_051766826.1;XP_051766827.1;XP_051766828.1;XP_051766829.1	smad5;smad3b;smad1;smad3a;smad2;smad9	NA	5443.19	5278.71	NA	3940.66	3216.61	2	2	B	limma	0.886287	0.0115105	0.0624493	3.40186	-2.95183	0.245278	NA	NA	<=1 NA/group, median impute	No
XP_051715990.1	gpc4	13571	7937.8	12459	53225.4	40027.8	73404	3	3	A	limma	-2.00234	0.000718766	0.0185232	-5.74147	-0.0503699	0.0808556	NA	NA	No NA, limma only	Yes_limma
XP_051716013.1	LOC127494290	12786.3	13424.6	NA	6768.47	6747.02	6266.1	2	3	B	limma	1.28956	0.00128971	0.0230102	5.18947	-0.659918	0.148915	NA	NA	<=1 NA/group, median impute	Yes_limma
XP_051716016.1	zgc:77938	NA	NA	NA	4402.59	NA	NA	0	1	G	remove	NA	NA	NA	NA	NA	NA	NA	NA	exclude low data	No
XP_051716029.1	LOC127494300	339419	1499790	259104	210939	171172	163247	3	3	A	limma	1.60814	0.0292308	0.104711	2.73631	-3.91305	0.0808556	NA	NA	No NA, limma only	No
XP_051716032.1	LOC127494302	222328	315192	263476	420092	363040	408297	3	3	A	limma	-0.48578	0.0907633	0.20146	-1.96214	-5.0406	0.0808556	NA	NA	No NA, limma only	No
XP_051716036.1	LOC127494303	43794.4	47661.4	48407.6	70892.9	63737	67063.2	3	3	A	limma	-0.325708	0.221579	0.35986	-1.34244	-5.86134	0.0808556	NA	NA	No NA, limma only	No
XP_051716058.1	cyfip2	10069.5	16654.1	15719.4	6911.43	7060.85	9038.11	3	3	A	limma	1.1536	0.00711286	0.0484327	3.76372	-2.44951	0.0808556	NA	NA	No NA, limma only	Yes_limma
XP_051716061.1;XP_051716062.1	pld7	2579.69	4164.68	10966.8	10959	8451.13	9776.44	3	3	A	limma	-0.694738	0.178881	0.310926	-1.49468	-5.67304	0.662521	NA	NA	No NA, limma only	No
XP_051716069.1	lman2	28147.7	35444.4	42731	78645	73067.6	58050.2	3	3	A	limma	-0.75305	0.0281527	0.102326	-2.76244	-3.87471	0.0808556	NA	NA	No NA, limma only	No
XP_051716074.1	ccdc69	1716.81	3439.57	1892.03	NA	1945.48	552.186	3	2	B	limma	1.69335	0.0274569	0.100684	2.77987	-3.84916	0.77283	NA	NA	<=1 NA/group, median impute	No
XP_051716076.1	tmed9	31527.5	33758.7	57288.1	81247.8	74718	63696.4	3	3	A	limma	-0.653663	0.0555539	0.149931	-2.29558	-4.55998	0.0808556	NA	NA	No NA, limma only	No
XP_051716109.1	srp72	NA	NA	NA	934.283	NA	NA	0	1	G	remove	NA	NA	NA	NA	NA	NA	NA	NA	exclude low data	No
XP_051716112.1;XP_051716113.1	stx3b	5961.32	4539.25	12075.7	9711.18	8740.24	9794.23	3	3	A	limma	-0.174071	0.640352	0.744993	-0.488285	-6.63207	0.662521	NA	NA	No NA, limma only	No
XP_051716136.1	acsl1b	2610.86	2710.26	10929.4	9950.23	13163.4	16016.5	3	3	A	limma	-1.25548	0.0468903	0.1368	-2.4111	-4.39086	0.19043	NA	NA	No NA, limma only	No
XP_051716138.1	ran	20222.8	20802.7	28709.8	36567.6	38188.6	39042.7	3	3	A	limma	-0.4289	0.124265	0.245469	-1.7476	-5.33909	0.0808556	NA	NA	No NA, limma only	No
XP_051716139.1	sytl4	5182.9	NA	4585.3	1619.6	2284.52	3036.3	2	3	B	limma	1.61527	0.0044095	0.0387764	4.13865	-1.94859	0.148915	NA	NA	<=1 NA/group, median impute	Yes_limma
XP_051716149.1	clint1a	NA	148.484	NA	531.454	2510.61	NA	1	2	D	limma	0.222145	0.787645	0.85894	0.279959	-6.72036	NA	NA	NA	2+1 valid, group median impute	No
XP_051716150.1	si:ch211-203d1.3	2372.78	2169.62	3330.87	1569.15	423.438	935.401	3	3	A	limma	2.38462	0.00100155	0.0206486	5.42366	-0.395835	0.0808556	NA	NA	No NA, limma only	Yes_limma
XP_051716155.1	zbtb3	NA	NA	6747.63	NA	7094.23	NA	1	1	G	remove	NA	NA	NA	NA	NA	NA	NA	NA	exclude low data	No
XP_051716165.1;XP_051716166.1	rgs14a	5213.52	5762.47	4707.11	1499.25	742.724	5370.18	3	3	A	limma	2.13458	0.0300478	0.106603	2.71717	-3.94114	0.382733	NA	NA	No NA, limma only	No
XP_051716178.1;XP_051716180.1;XP_051716182.1;XP_051716183.1;XP_051716184.1;XP_051733926.1	hnrnph1;hnrnph1l	9751.93	17028.2	6334.35	8734.61	23763.5	23604.4	3	3	A	limma	-0.434316	0.479719	0.609671	-0.746664	-6.46183	0.382733	NA	NA	No NA, limma only	No
XP_051716204.1;XP_051716205.1;XP_051716207.1;XP_051716208.1;XP_051716209.1;XP_051716211.1;XP_051716213.1;XP_051716215.1;XP_051716216.1;XP_051716218.1	LOC127494387	22840.5	28722.5	37603.9	25919.5	28174.2	24008.2	3	3	A	limma	0.457881	0.130883	0.252832	1.71192	-5.38754	0.662521	NA	NA	No NA, limma only	No
XP_051716246.1	p2ry10	7446.34	6363.72	9108.4	8943.18	3077.68	6529.58	3	3	A	limma	0.708692	0.130855	0.252832	1.71207	-5.38734	0.662521	NA	NA	No NA, limma only	No
XP_051716259.1;XP_051741235.1	LOC127494403;LOC127507824	8832.28	5058.61	10034.5	5698.99	3166.82	1816.53	3	3	A	limma	1.66952	0.0201785	0.0853843	2.99631	-3.5332	0.19043	NA	NA	No NA, limma only	No
XP_051716267.1	zgc:114188	5077	4301.12	6252.53	12575.3	10329.2	16014.8	3	3	A	limma	-1.03984	0.00708135	0.0483241	-3.76713	-2.44486	0.0808556	NA	NA	No NA, limma only	Yes_limma
XP_051716268.1	zdhhc24	NA	3630.91	4571.68	9732	5729.02	7416.82	2	3	B	limma	-0.587469	0.0762322	0.180075	-2.08067	-4.87152	0.148915	NA	NA	<=1 NA/group, median impute	No
XP_051716280.1	si:ch211-132p1.2	1068.96	2416.19	NA	NA	NA	621.669	2	1	D	limma	2.32338	0.00038741	0.0143768	6.368	0.58917	NA	NA	NA	2+1 valid, group median impute	Yes_limma
XP_051716281.1	fgl1	18615.8	6269.06	26227.7	28955	30194.9	20367.8	3	3	A	limma	-0.576089	0.295201	0.435064	-1.13178	-6.10154	0.19043	NA	NA	No NA, limma only	No
XP_051716282.1	LOC127494425	51414.9	14883	62681.4	65887.8	223537	103089	3	3	A	limma	-1.38217	0.0689496	0.16963	-2.14882	-4.7733	0.0808556	NA	NA	No NA, limma only	No
XP_051716306.1;XP_051716307.1;XP_051716308.1	si:zfos-2326c3.2	18685.9	16982.4	23087.5	9254	4446.08	6717.58	3	3	A	limma	1.87093	0.000686117	0.0184012	5.78699	-0.00207106	0.0808556	NA	NA	No NA, limma only	Yes_limma
XP_051716353.1;XP_051716354.1	sybl1	7461.65	8567.92	7305.85	10800.5	11255.4	8203.97	3	3	A	limma	-0.0780988	0.792029	0.862194	-0.27401	-6.7222	0.19043	NA	NA	No NA, limma only	No
XP_051716355.1	sh3bgrl	4164	6924.97	13573.2	9530.06	3856.37	8378.6	3	3	A	limma	0.406233	0.445356	0.57946	0.808861	-6.41166	1	NA	NA	No NA, limma only	No
XP_051716364.1	ssrp1a	28102	7279.04	14074.7	7221.31	32424.5	7424.12	3	3	A	limma	0.520444	0.502339	0.630004	0.707343	-6.49179	1	NA	NA	No NA, limma only	No
XP_051716370.1	xpnpep2	8311.78	5485.95	18371.2	58825.2	54030.5	64744.8	3	3	A	limma	-2.40798	0.000592768	0.0181005	-5.93187	0.149684	0.0808556	NA	NA	No NA, limma only	Yes_limma
XP_051716372.1	sash3	1730.22	1337.09	1571.71	NA	NA	NA	3	0	E	fisher	NA	NA	NA	NA	NA	NA	0.1	0.188312	one group full zero, fisher only	Yes_Fisher
XP_051716375.1	lamp2	2874.67	NA	2934.63	3304.35	2715.14	2185.73	2	3	B	limma	0.499191	0.156454	0.285027	1.58841	-5.55201	0.77283	NA	NA	<=1 NA/group, median impute	No
XP_051716379.1	c1galt1c1	NA	NA	NA	1822.28	2179.58	NA	0	2	F	fisher	NA	NA	NA	NA	NA	NA	0.4	0.4	one group 2 valid, other zero, fisher only	No
XP_051716382.1	mcts1	NA	NA	NA	NA	NA	3672.41	0	1	G	remove	NA	NA	NA	NA	NA	NA	NA	NA	exclude low data	No
XP_051716383.1	slc43a3b	3648.75	5750.12	5042.96	6232.61	5021.9	5676.87	3	3	A	limma	0.0281856	0.923697	0.948674	0.0993026	-6.75878	0.662521	NA	NA	No NA, limma only	No
XP_051716385.1	slc26a2	NA	1359.39	1942.17	NA	NA	NA	2	0	F	fisher	NA	NA	NA	NA	NA	NA	0.4	0.4	one group 2 valid, other zero, fisher only	No
XP_051716393.1;XP_051716395.1	tgfbi	19498	15910.3	17322.4	18155.5	17701.6	21617	3	3	A	limma	0.16979	0.533666	0.658425	0.654735	-6.52967	0.382733	NA	NA	No NA, limma only	No
XP_051716399.1	hs3st1	1538.62	3919.05	3860.68	5823.26	4659.72	6550.39	3	3	A	limma	-0.611564	0.116831	0.235247	-1.78991	-5.28116	0.0808556	NA	NA	No NA, limma only	No
XP_051716417.1	btk	3215.44	3953.85	3748.66	2042.73	2241.36	4521.94	3	3	A	limma	0.892397	0.0777757	0.181389	2.06706	-4.89106	0.662521	NA	NA	No NA, limma only	No
XP_051716422.1	gsr	5831.44	5142.84	10639.7	8624.85	8380.99	4884.57	3	3	A	limma	0.2242	0.564634	0.683864	0.604581	-6.56336	1	NA	NA	No NA, limma only	No
XP_051716430.1	LOC127494522	6830.75	4138.39	26745.5	19210.2	17281	27544.1	3	3	A	limma	-0.934278	0.175862	0.307652	-1.50665	-5.65779	0.382733	NA	NA	No NA, limma only	No
XP_051716456.1	arhgef6	7891.23	7139.63	9604.93	10876.8	6015.32	10954.8	3	3	A	limma	0.134705	0.678387	0.775329	0.432606	-6.66014	0.662521	NA	NA	No NA, limma only	No
XP_051716457.1;XP_051716459.1	LOC127494533	4502.32	2795.27	3250.33	9139.52	4895.28	6844.96	3	3	A	limma	-0.704284	0.0840045	0.190656	-2.01474	-4.96587	0.0808556	NA	NA	No NA, limma only	No
XP_051716460.1	zic6	43485.6	33401.5	22732	5698.4	24581	31464.4	3	3	A	limma	1.22656	0.115065	0.233081	1.80034	-5.2668	0.382733	NA	NA	No NA, limma only	No
XP_051716472.1	LOC127494538	4237.62	4685.32	4564.14	2492.05	3709.74	4580.74	3	3	A	limma	0.687617	0.0756105	0.179933	2.08623	-4.86354	0.382733	NA	NA	No NA, limma only	No
XP_051716494.1	ro60	NA	NA	2855.75	584.951	NA	1419.13	1	2	D	limma	2.40797	0.000643802	0.0181005	5.84975	0.0640205	NA	NA	NA	2+1 valid, group median impute	Yes_limma
XP_051716496.1	gpm6aa	NA	NA	8352.63	10546.1	11609.9	13080.4	1	3	C	limma	-2.46968	0.0201768	0.0853843	-2.99637	-3.53311	NA	NA	NA	one group has 1 valid, global min impute	No
XP_051716497.1	mmgt1	NA	2648.93	700.708	590.302	NA	1903.85	2	2	B	limma	1.2301	0.124404	0.245469	1.74683	-5.34014	0.698535	NA	NA	<=1 NA/group, median impute	No
XP_051716520.1	ppp2caa	20422	11485.2	25515.3	30201.6	27189.9	26600.6	3	3	A	limma	-0.334826	0.330967	0.469746	-1.04495	-6.19248	0.0808556	NA	NA	No NA, limma only	No
XP_051716522.1	mif	4683.25	8974.02	10885.3	8075.08	10531.3	11946.5	3	3	A	limma	-0.104354	0.781935	0.855537	-0.287725	-6.7179	0.662521	NA	NA	No NA, limma only	No
XP_051716533.1	nsdhl	NA	NA	NA	5084.83	NA	5607.96	0	2	F	fisher	NA	NA	NA	NA	NA	NA	0.4	0.4	one group 2 valid, other zero, fisher only	No
XP_051716549.1	trim105	NA	2292.58	NA	866.22	1277.21	NA	1	2	D	limma	1.93979	0.000599251	0.0181005	5.92101	0.138408	NA	NA	NA	2+1 valid, group median impute	Yes_limma
XP_051716553.1	ergic1	NA	5877.62	7961.85	19742.3	12992.4	11603.8	2	3	B	limma	-0.789997	0.0325417	0.110386	-2.66194	-4.02226	0.148915	NA	NA	<=1 NA/group, median impute	No
XP_051716568.1	tgm1l1	55688	92051	112545	215803	194242	242895	3	3	A	limma	-1.13342	0.00761514	0.050048	-3.71153	-2.52086	0.0808556	NA	NA	No NA, limma only	No
XP_051716570.1	itln3	709375	4194900	538838	370040	304608	330492	3	3	A	limma	1.95027	0.0466569	0.136653	2.41451	-4.38586	0.0808556	NA	NA	No NA, limma only	No
XP_051716589.1	cops6	NA	1698.04	2258.6	1349.49	3614.96	1723.31	2	3	B	limma	0.610388	0.273612	0.41309	1.18846	-6.03952	1	NA	NA	<=1 NA/group, median impute	No
XP_051716595.1;XP_051716596.1;XP_051716597.1;XP_051716598.1	septin6	9970.4	8286.26	8236.13	8834.13	6814.2	9962.1	3	3	A	limma	0.327356	0.285067	0.426394	1.15794	-6.07317	1	NA	NA	No NA, limma only	No
XP_051716606.1	sowahd	31753.3	20178	54110.4	69356.6	81260.4	76887.5	3	3	A	limma	-0.981504	0.0235815	0.0924086	-2.88633	-3.69339	0.0808556	NA	NA	No NA, limma only	No
XP_051716607.1	ndufa1	NA	NA	4322.81	2739.54	6699.93	5338.07	1	3	C	limma	-1.40904	0.07709	0.181064	-2.07307	-4.88243	NA	NA	NA	one group has 1 valid, global min impute	No
XP_051716608.1	rpl39	NA	NA	1893.11	4190.14	3797.71	4877.88	1	3	C	limma	-1.83852	0.000379819	0.0143768	-6.38885	0.609544	NA	NA	NA	one group has 1 valid, global min impute	Yes_limma
XP_051716626.1	si:ch1073-303k11.2	NA	NA	2211.64	1859.82	1374.63	1520.63	1	3	C	limma	0.172901	0.64754	0.750241	0.477639	-6.63768	NA	NA	NA	one group has 1 valid, global min impute	No
XP_051716629.1	atl3	13137	10610.6	14783	30240.9	24763.4	24409.5	3	3	A	limma	-0.751081	0.0214618	0.0881025	-2.95268	-3.59665	0.0808556	NA	NA	No NA, limma only	No
XP_051716636.1	yif1a	6783.73	6987.54	6077.79	11396.3	10922.2	7220.29	3	3	A	limma	-0.261767	0.427861	0.562648	-0.841814	-6.38373	0.0808556	NA	NA	No NA, limma only	No
XP_051716638.1	cfl1	149658	146362	210068	134221	143643	154713	3	3	A	limma	0.459317	0.117497	0.235693	1.78601	-5.28651	0.382733	NA	NA	No NA, limma only	No
XP_051716690.1	trappc11	3906.03	NA	2921.67	2261.57	1180.9	NA	2	2	B	limma	1.64383	0.00307455	0.0329759	4.43302	-1.57027	0.245278	NA	NA	<=1 NA/group, median impute	Yes_limma
XP_051716718.1;XP_051716719.1	hars	2834.97	4302.67	4246.59	4758.71	5964.36	7117.86	3	3	A	limma	-0.368406	0.241684	0.382469	-1.27959	-5.93568	0.0808556	NA	NA	No NA, limma only	No
XP_051716726.1;XP_051716727.1	sting1	NA	NA	NA	4857.81	NA	NA	0	1	G	remove	NA	NA	NA	NA	NA	NA	NA	NA	exclude low data	No
XP_051716738.1;XP_051716739.1	cxxc5b	NA	NA	2161.94	2630.35	4735.71	3289.97	1	3	C	limma	-1.37737	0.0123221	0.0641338	-3.35176	-3.0227	NA	NA	NA	one group has 1 valid, global min impute	No
XP_051716746.1;XP_051716747.1;XP_051772541.1;XP_051772542.1;XP_051774294.1;XP_051774295.1	ube2d2;ube2d3;ube2d2l	8912.64	19759.9	15271.1	8667.4	7678.67	10018	3	3	A	limma	0.970067	0.0303984	0.107232	2.70912	-3.95296	0.19043	NA	NA	No NA, limma only	No
XP_051716782.1;XP_051716783.1	abcb7	3919.49	6481.94	10658.6	5391.69	6389.95	3637.5	3	3	A	limma	0.6235	0.171113	0.301806	1.52586	-5.63318	0.382733	NA	NA	No NA, limma only	No
XP_051716787.1;XP_051716791.1	pls3	50619.2	39286.1	53735.7	83455.5	61806.1	81308.3	3	3	A	limma	-0.408055	0.167566	0.297103	-1.54053	-5.61428	0.0808556	NA	NA	No NA, limma only	No
XP_051716804.1	magt1	5879.39	5409.02	6942.87	12544.7	10633.1	9969.8	3	3	A	limma	-0.591248	0.0492708	0.141091	-2.37731	-4.4404	0.0808556	NA	NA	No NA, limma only	No
XP_051716825.1;XP_051716828.1;XP_051716829.1;XP_051716830.1;XP_051716831.1;XP_051716832.1	diaph2	3512.59	1919.2	2945.22	5654.21	2326.49	1420.25	3	3	A	limma	0.528724	0.426973	0.562648	0.843512	-6.38227	1	NA	NA	No NA, limma only	No
XP_051716852.1	cltb	40120.1	71428.1	38702.8	59845.2	78549	47412.6	3	3	A	limma	-0.100763	0.803119	0.869928	-0.259011	-6.72667	0.382733	NA	NA	No NA, limma only	No
XP_051716858.1;XP_051716859.1;XP_051716860.1	immt	18539.5	19331.8	29750.8	32706.6	36205.4	38469	3	3	A	limma	-0.408703	0.168703	0.298407	-1.53579	-5.62039	0.0808556	NA	NA	No NA, limma only	No
XP_051716875.1	gdpd2	NA	NA	10094	14987.6	3131.58	7667.79	1	3	C	limma	-1.64621	0.147655	0.273731	-1.62862	-5.49905	NA	NA	NA	one group has 1 valid, global min impute	No
XP_051716886.1	pdgfrb	833.691	3561.05	7536.12	7454.87	10168.1	10138.3	3	3	A	limma	-1.13656	0.0722311	0.17372	-2.11726	-4.81886	0.19043	NA	NA	No NA, limma only	No
XP_051716889.1	csf1ra	NA	3807.52	1916.03	NA	NA	NA	2	0	F	fisher	NA	NA	NA	NA	NA	NA	0.4	0.4	one group 2 valid, other zero, fisher only	No
XP_051716891.1	cd74a	12751.6	10652.1	9387.81	10552.9	9519.88	10222.9	3	3	A	limma	0.368054	0.230328	0.369541	1.3145	-5.89465	0.662521	NA	NA	No NA, limma only	No
XP_051716901.1;XP_051716902.1;XP_051716903.1;XP_051716904.1	csnk1a1	6169.68	7681.27	4604.65	3833.34	1287.88	6086.55	3	3	A	limma	1.37569	0.0765701	0.180148	2.07766	-4.87584	0.19043	NA	NA	No NA, limma only	No
XP_051716906.1	dad1	9375.03	14070.8	8986.71	26472	20372.9	18374.2	3	3	A	limma	-0.733556	0.0662703	0.165839	-2.17573	-4.73436	0.0808556	NA	NA	No NA, limma only	No
XP_051716923.1	LOC127494805	5960.98	7335.58	6804.69	1250.86	NA	3335.9	3	2	B	limma	2.13769	0.00326938	0.0337831	4.38211	-1.63474	0.148915	NA	NA	<=1 NA/group, median impute	Yes_limma
XP_051716935.1;XP_051716936.1	anxa6	20201.9	14180.1	45600.5	80180.4	101701	90488.4	3	3	A	limma	-1.68112	0.00380016	0.036253	-4.25877	-1.79259	0.0808556	NA	NA	No NA, limma only	Yes_limma
XP_051716948.1	gpx3	NA	5590.81	4519.44	3981.99	2350.57	4229.59	2	3	B	limma	0.885922	0.0349738	0.115355	2.61218	-4.0954	0.148915	NA	NA	<=1 NA/group, median impute	No
XP_051716962.1	ganabb	16734.7	27250.3	21758.2	51110.2	49886.4	52982.7	3	3	A	limma	-1.00462	0.0118379	0.0634092	-3.38121	-2.98101	0.0808556	NA	NA	No NA, limma only	No
XP_051716965.1	ehd1a	94313.9	96347.2	94392	50332.4	34685.4	52562.7	3	3	A	limma	1.32531	0.00237372	0.0301674	4.65096	-1.29887	0.0808556	NA	NA	No NA, limma only	Yes_limma
XP_051716966.1;XP_051716967.1	ubxn1	3735.05	NA	3314.27	1896.74	NA	3433.47	2	2	B	limma	0.871366	0.0633466	0.1619	2.20637	-4.68992	0.698535	NA	NA	<=1 NA/group, median impute	No
XP_051717015.1	LOC127494869	12202.8	6420.46	7695.36	3108.95	4530.05	3556.39	3	3	A	limma	1.4872	0.00443534	0.0388667	4.13396	-1.95472	0.0808556	NA	NA	No NA, limma only	Yes_limma
XP_051717018.1;XP_051717019.1;XP_051717020.1;XP_051717021.1;XP_051717022.1;XP_051717024.1	si:zfos-741a10.3	5990.46	5980.45	10191.5	2571.4	NA	NA	3	1	C	limma	4.47839	0.00332431	0.033805	4.36836	-1.65222	NA	NA	NA	one group has 1 valid, global min impute	Yes_limma
XP_051717038.1	LOC127494883	NA	NA	4015.84	2305.28	3016.58	NA	1	2	D	limma	0.986194	0.0106383	0.0604573	3.46013	-2.86979	NA	NA	NA	2+1 valid, group median impute	No
XP_051717043.1;XP_051717051.1;XP_051717052.1;XP_051717081.1	eef1da	15998.9	16062.9	16108.7	29300.4	31566.4	32373.2	3	3	A	limma	-0.644251	0.0362485	0.117278	-2.58752	-4.13165	0.0808556	NA	NA	No NA, limma only	No
XP_051717050.1	rap2c	12214.7	13478.1	14039.3	31866.3	29171.7	22442	3	3	A	limma	-0.744854	0.0265066	0.0986506	-2.80444	-3.81316	0.0808556	NA	NA	No NA, limma only	No
XP_051717063.1	LOC127494912	NA	NA	NA	NA	7093.44	NA	0	1	G	remove	NA	NA	NA	NA	NA	NA	NA	NA	exclude low data	No
XP_051717070.1	LOC127494916	292115	373991	511676	735894	720222	731467	3	3	A	limma	-0.950876	0.013739	0.0683449	-3.27227	-3.13575	0.0808556	NA	NA	No NA, limma only	No
XP_051717076.1;XP_051717077.1;XP_051717078.1;XP_051717079.1;XP_051717080.1	cbl	NA	6001.06	9110.46	NA	8076.51	NA	2	1	D	limma	0.167726	0.527283	0.652693	0.665293	-6.52227	NA	NA	NA	2+1 valid, group median impute	No
XP_051717082.1;XP_051717083.1	mcamb	5207.5	5143.11	9471.91	13634	7719.68	13870	3	3	A	limma	-0.576603	0.136113	0.259352	-1.68491	-5.42394	0.19043	NA	NA	No NA, limma only	No
XP_051717123.1;XP_051717133.1	usp14	NA	NA	NA	NA	4215.43	5922.34	0	2	F	fisher	NA	NA	NA	NA	NA	NA	0.4	0.4	one group 2 valid, other zero, fisher only	No
XP_051717142.1	hspa8b	12772.4	9924.21	14285	18539.4	17638.5	20385.9	3	3	A	limma	-0.34241	0.218162	0.356243	-1.35361	-5.84791	0.0808556	NA	NA	No NA, limma only	No
XP_051717144.1	si:dkey-4p15.5	50308.3	8067.83	5335.51	11455.2	5329.38	7835.11	3	3	A	limma	1.01208	0.275779	0.415605	1.18261	-6.04602	0.662521	NA	NA	No NA, limma only	No
XP_051717146.1;XP_051717149.1	actn4	70652.5	57973.8	72153.5	73284.5	63987	66967.1	3	3	A	limma	0.194328	0.458841	0.590415	0.784074	-6.43206	1	NA	NA	No NA, limma only	No
XP_051717171.1;XP_051717173.1	LOC127494953	NA	NA	10116.9	NA	7558.93	8847.74	1	2	D	limma	0.574974	0.0529284	0.145602	2.32853	-4.51183	NA	NA	NA	2+1 valid, group median impute	No
XP_051717182.1;XP_051717192.1;XP_051717201.1	cryz	NA	NA	4670.46	4074.61	5774.88	3316.94	1	3	C	limma	-1.28727	0.0907683	0.20146	-1.96211	-5.04066	NA	NA	NA	one group has 1 valid, global min impute	No
XP_051717187.1;XP_051717189.1;XP_051717191.1	tagln	NA	4593.77	2712.84	4784.17	3611.92	2526.87	2	3	B	limma	0.298024	0.495764	0.624417	0.71865	-6.48332	1	NA	NA	<=1 NA/group, median impute	No
XP_051717200.1;XP_051717203.1;XP_051717204.1	postnb	5312.61	4045.87	2594.04	2327.78	1560.76	3157.16	3	3	A	limma	1.21821	0.039642	0.123623	2.52602	-4.22208	0.19043	NA	NA	No NA, limma only	No
XP_051717231.1;XP_051717232.1;XP_051717238.1	myo18ab	4930.82	NA	1799.59	2378.27	3096.91	NA	2	2	B	limma	0.420872	0.473488	0.603809	0.757712	-6.45317	1	NA	NA	<=1 NA/group, median impute	No
XP_051717243.1	pitpnaa	8715.14	16495.7	19429.9	12484.6	8284.98	12664.1	3	3	A	limma	0.652625	0.111845	0.228933	1.81976	-5.23998	0.382733	NA	NA	No NA, limma only	No
XP_051717245.1;XP_051717249.1;XP_051717251.1;XP_051717256.1	rap1gap2a	NA	NA	NA	2654.01	3415.16	NA	0	2	F	fisher	NA	NA	NA	NA	NA	NA	0.4	0.4	one group 2 valid, other zero, fisher only	No
XP_051717254.1	acsl3b	8076.9	10070.4	12327.5	25091.5	15111.3	18846.6	3	3	A	limma	-0.65016	0.0625686	0.160987	-2.21476	-4.67773	0.0808556	NA	NA	No NA, limma only	No
XP_051717270.1	trappc4	NA	NA	2580.51	3060.83	4221.44	1694.53	1	3	C	limma	-0.833387	0.192017	0.325079	-1.44466	-5.73611	NA	NA	NA	one group has 1 valid, global min impute	No
XP_051717272.1;XP_051717273.1;XP_051717274.1	calm3a	63732.7	81304	88704.1	72773.9	82488.3	95432.8	3	3	A	limma	0.126456	0.641659	0.745988	0.486346	-6.6331	0.662521	NA	NA	No NA, limma only	No
XP_051717320.1	gkup	6399.75	7812.05	4722.05	22102.5	14276.7	10378.9	3	3	A	limma	-0.971113	0.0463458	0.13596	-2.41908	-4.37916	0.0808556	NA	NA	No NA, limma only	No
XP_051717331.1	LOC127495011	5459.24	4980.26	5901.29	2722.68	4543.36	1890.69	3	3	A	limma	1.37267	0.0194574	0.0839626	3.02214	-3.49571	0.0808556	NA	NA	No NA, limma only	No
XP_051717354.1	LOC127495020	6131.93	NA	NA	12717.2	7895.93	9665.96	1	3	C	limma	-2.8372	0.0306485	0.1074	-2.70344	-3.9613	NA	NA	NA	one group has 1 valid, global min impute	No
XP_051717355.1	LOC127495022	3948.69	5810.92	8249.36	3308.05	2851.29	6638.98	3	3	A	limma	0.836261	0.0759395	0.179933	2.08328	-4.86777	0.382733	NA	NA	No NA, limma only	No
XP_051717358.1	LOC127495024	8038.76	5845.87	11040	6447.4	5362.1	9908.05	3	3	A	limma	0.47205	0.203985	0.338883	1.40169	-5.78937	0.662521	NA	NA	No NA, limma only	No
XP_051717359.1	LOC127495025	45951	24832.3	70213.4	83303	50665.1	61771.5	3	3	A	limma	-0.329675	0.417933	0.554307	-0.860944	-6.36711	0.382733	NA	NA	No NA, limma only	No
XP_051717361.1	clca1	NA	715.672	1668.83	1241.44	533.078	NA	2	2	B	limma	1.56569	0.00408285	0.0370451	4.2006	-1.86786	0.698535	NA	NA	<=1 NA/group, median impute	Yes_limma
XP_051717363.1	si:ch211-137a8.4	NA	NA	1645.98	6483.35	7482.14	7242.38	1	3	C	limma	-2.66073	1.79277e-05	0.00511768	-10.3311	3.62766	NA	NA	NA	one group has 1 valid, global min impute	Yes_limma
XP_051717364.1;XP_051717365.1	zgc:162698	5516.25	18968.2	12676	24075.8	18912.8	17132.9	3	3	A	limma	-0.537793	0.298104	0.437086	-1.12443	-6.10945	0.382733	NA	NA	No NA, limma only	No
XP_051717366.1	capns1b	19321.6	12495.6	39823	36476.9	28535.3	36591.9	3	3	A	limma	-0.376873	0.369248	0.50888	-0.959907	-6.2764	0.662521	NA	NA	No NA, limma only	No
XP_051717390.1;XP_051717391.1	LOC127495045	80669.5	116461	104853	60903.5	266874	87784.4	3	3	A	limma	0.119934	0.83592	0.89192	0.215014	-6.73834	1	NA	NA	No NA, limma only	No
XP_051717429.1	LOC127495058	1444820	1009210	357837	869019	452941	572289	3	3	A	limma	0.234827	0.674758	0.77322	0.437851	-6.65763	0.662521	NA	NA	No NA, limma only	No
XP_051717430.1	LOC127495059	2982510	1951620	378819	210397	384755	111059	3	3	A	limma	2.67263	0.0139617	0.0689739	3.26057	-3.15243	0.19043	NA	NA	No NA, limma only	No
XP_051717436.1;XP_051717444.1	dip2cb	NA	NA	2339.15	3385.12	5251	3954.4	1	3	C	limma	-1.59105	0.00617759	0.0455766	-3.87255	-2.30196	NA	NA	NA	one group has 1 valid, global min impute	Yes_limma
XP_051717450.1;XP_051717600.1	LOC127495078;LOC127495146	9013.91	9015.52	3740.49	4479.28	4084.52	3969.38	3	3	A	limma	0.972685	0.0710313	0.172302	2.12863	-4.80247	0.662521	NA	NA	No NA, limma only	No
XP_051717458.1;XP_051717459.1;XP_051717460.1	myo1cb	19657.9	27476.7	33336.1	36289.3	60639.7	42483.6	3	3	A	limma	-0.511548	0.167715	0.297182	-1.53991	-5.61509	0.0808556	NA	NA	No NA, limma only	No
XP_051717486.1	ckmb	82578.8	34022.1	235729	505414	562537	609864	3	3	A	limma	-2.52656	0.00452683	0.0391988	-4.11762	-1.97613	0.0808556	NA	NA	No NA, limma only	Yes_limma
XP_051717494.1	spcs2	21663.1	19200.6	24538.1	34917.9	23736.2	38874.8	3	3	A	limma	-0.258801	0.392791	0.530632	-0.910913	-6.32227	0.19043	NA	NA	No NA, limma only	No
XP_051717495.1	LOC127495091	17855.2	13469.4	27236.7	19800.5	12831.4	13385.1	3	3	A	limma	0.6012	0.100896	0.213082	1.89009	-5.14208	0.382733	NA	NA	No NA, limma only	No
XP_051717511.1;XP_051717512.1	hip1	3011.68	1993.21	5376.16	18099.8	5327.16	2088.13	3	3	A	limma	-0.398231	0.643873	0.748329	-0.483063	-6.63484	0.662521	NA	NA	No NA, limma only	No
XP_051717517.1;XP_051717519.1	st14	77770.5	38739.2	43779.9	61643.8	44399.4	46220.2	3	3	A	limma	0.297809	0.445983	0.5797	0.807696	-6.41263	0.662521	NA	NA	No NA, limma only	No
XP_051717539.1	si:ch1073-280e3.1	21075.4	18541.1	27227.5	23566.1	16248.1	20476.1	3	3	A	limma	0.438944	0.13989	0.263952	1.66602	-5.44928	0.662521	NA	NA	No NA, limma only	No
XP_051717540.1;XP_051717541.1;XP_051717542.1	cux1b	NA	NA	2702.92	2245.98	4066.67	NA	1	2	D	limma	0.210245	0.578559	0.694607	0.582566	-6.57739	NA	NA	NA	2+1 valid, group median impute	No
XP_051717561.1	srprb	NA	11017.9	9435.79	23013.9	21457.2	19581	2	3	B	limma	-0.784937	0.021275	0.0876265	-2.95886	-3.58766	0.148915	NA	NA	<=1 NA/group, median impute	No
XP_051717569.1	acad8	21493.1	10453.3	7926.43	6392.37	6368.22	7263.54	3	3	A	limma	1.11875	0.0376891	0.120158	2.56071	-4.17107	0.0808556	NA	NA	No NA, limma only	No
XP_051717583.1	ywhag2	4622.82	NA	3317.52	8072.43	7761.19	5770.23	2	3	B	limma	-0.609667	0.100203	0.212181	-1.89478	-5.1355	0.148915	NA	NA	<=1 NA/group, median impute	No
XP_051717585.1;XP_051717586.1;XP_051717587.1	vtna	299888	111428	61569	45275	526774	46910.3	3	3	A	limma	0.502886	0.662194	0.763643	0.456117	-6.64868	0.662521	NA	NA	No NA, limma only	No
XP_051717725.1;XP_051717727.1;XP_051717728.1;XP_051717729.1;XP_051717730.1;XP_051717731.1	LOC127495154	NA	NA	NA	NA	1118.72	NA	0	1	G	remove	NA	NA	NA	NA	NA	NA	NA	NA	exclude low data	No
XP_051717740.1	esyt2a	878.958	4158.15	2488.18	3947.13	4381.42	3956.77	3	3	A	limma	-0.460551	0.294886	0.434952	-1.13259	-6.10068	0.382733	NA	NA	No NA, limma only	No
XP_051717753.1	LOC127495162	8683.86	7768.98	8765.26	13435.6	16457.5	10372.4	3	3	A	limma	-0.373128	0.240387	0.380904	-1.2835	-5.93112	0.0808556	NA	NA	No NA, limma only	No
XP_051717769.1	LOC127495168	NA	2610.75	NA	912.962	NA	NA	1	1	G	remove	NA	NA	NA	NA	NA	NA	NA	NA	exclude low data	No
XP_051717806.1;XP_051717807.1	LOC127495179	5245.04	5240.42	2868.53	3666.25	NA	1308.33	3	2	B	limma	1.33361	0.0563783	0.151061	2.28556	-4.57461	0.386476	NA	NA	<=1 NA/group, median impute	No
XP_051717849.1;XP_051718551.1;XP_051718558.1	LOC127495195;LOC127495642	4840.28	NA	5659.38	12187.6	4409.29	3919.47	2	3	B	limma	0.10842	0.820795	0.880338	0.235237	-6.73324	0.77283	NA	NA	<=1 NA/group, median impute	No
XP_051717861.1	fgf12b	NA	NA	NA	7915.42	6491.37	10147.7	0	3	E	fisher	NA	NA	NA	NA	NA	NA	0.1	0.188312	one group full zero, fisher only	Yes_Fisher
XP_051717865.1	psma6l	4764.67	11795.7	8404.49	7631.88	6287.18	7179.67	3	3	A	limma	0.426672	0.296807	0.43631	1.12771	-6.10593	0.662521	NA	NA	No NA, limma only	No
XP_051717872.1	gmfg	5949.95	15554.1	10775.3	4865.82	NA	2440.39	3	2	B	limma	1.84053	0.00624976	0.0456695	3.86353	-2.31412	0.148915	NA	NA	<=1 NA/group, median impute	Yes_limma
XP_051717876.1	LOC127495213	18686.5	8377.45	10458.3	22366.9	14968.5	12849.2	3	3	A	limma	-0.190815	0.650387	0.7526	-0.473439	-6.63987	0.382733	NA	NA	No NA, limma only	No
XP_051717879.1	sorl1	NA	NA	NA	6854.81	6657.39	4992.18	0	3	E	fisher	NA	NA	NA	NA	NA	NA	0.1	0.188312	one group full zero, fisher only	Yes_Fisher
XP_051717880.1	c4	1351430	1610920	847638	1415360	888266	633975	3	3	A	limma	0.30925	0.403411	0.540454	0.889528	-6.3417	0.662521	NA	NA	No NA, limma only	No
XP_051717885.1;XP_051717886.1;XP_051717887.1	lsamp	4789.58	2901.22	5884.72	19664.2	12397.5	24515.8	3	3	A	limma	-1.77659	0.00177873	0.0267062	-4.90121	-0.996385	0.0808556	NA	NA	No NA, limma only	Yes_limma
XP_051717893.1	LOC127495241	9000.59	5253.43	11609	7777.62	7715.65	9010.81	3	3	A	limma	0.287963	0.403945	0.540975	0.888463	-6.34266	1	NA	NA	No NA, limma only	No
XP_051717898.1	LOC127495244	NA	1912.25	4442.21	8505.42	5083.7	8355.93	2	3	B	limma	-0.90703	0.0325896	0.110424	-2.66092	-4.02375	0.148915	NA	NA	<=1 NA/group, median impute	No
XP_051717900.1	ctsc	15123.6	7049.8	19074.6	14042.9	19839.7	14321.4	3	3	A	limma	-0.0569186	0.889135	0.925808	-0.144586	-6.75257	1	NA	NA	No NA, limma only	No
XP_051717901.1	LOC127495247	110827	195209	27093.6	43555.4	37351.1	69788.7	3	3	A	limma	0.989987	0.224606	0.363037	1.33267	-5.87304	0.662521	NA	NA	No NA, limma only	No
XP_051717907.1	lactb2	NA	NA	6109.68	2436.04	15475.6	NA	1	2	D	limma	0.156077	0.827675	0.886436	0.226025	-6.73562	NA	NA	NA	2+1 valid, group median impute	No
XP_051717914.1	flot2b	5715.61	4734.65	7219.28	10995.4	7301.4	11158.1	3	3	A	limma	-0.462861	0.149423	0.275464	-1.62037	-5.50997	0.0808556	NA	NA	No NA, limma only	No
XP_051717920.1	glod4	1447.27	2667.98	NA	2542.69	3626.29	5096.6	2	3	B	limma	-0.475823	0.261306	0.40054	-1.22246	-6.00135	0.386476	NA	NA	<=1 NA/group, median impute	No
XP_051717925.1	txndc17	11473.9	4413.35	12938.1	9925.82	5257.56	7892.01	3	3	A	limma	0.503359	0.30791	0.447223	1.1	-6.13542	0.662521	NA	NA	No NA, limma only	No
XP_051717926.1;XP_051732588.1	dynll2a;dynll2b	6905.87	11019.6	9199.89	19851.3	10935.9	NA	3	2	B	limma	-0.48384	0.185783	0.318551	-1.468	-5.70682	0.386476	NA	NA	<=1 NA/group, median impute	No
XP_051717932.1	LOC127495269	NA	2838.18	31305.1	27719.8	27192.2	25260.9	2	3	B	limma	-0.932255	0.26522	0.404367	-1.2115	-6.01373	1	NA	NA	<=1 NA/group, median impute	No
XP_051717937.1	exoc3l2b	3150.77	5560.97	2727.43	4208.39	2382.11	3659.71	3	3	A	limma	0.421076	0.359288	0.499742	0.98135	-6.25574	1	NA	NA	No NA, limma only	No
XP_051717956.1;XP_051717957.1	lgals17	NA	7348.06	6561.07	1844.02	1422.75	3938.18	2	3	B	limma	2.24405	0.00243522	0.0304833	4.62915	-1.3257	0.148915	NA	NA	<=1 NA/group, median impute	Yes_limma
XP_051717965.1	rab4b	7023.7	2832.69	7780.62	4354.61	5912.14	3466.25	3	3	A	limma	0.553457	0.241949	0.382562	1.27879	-5.93661	0.662521	NA	NA	No NA, limma only	No
XP_051717968.1	sgcg	NA	NA	9373.65	11777.3	21724.4	17714.2	1	3	C	limma	-2.90361	0.0136943	0.0682144	-3.27463	-3.13237	NA	NA	NA	one group has 1 valid, global min impute	No
XP_051717989.1	efr3a	10336.8	9855.93	8170.02	4695.6	3895.64	5177.8	3	3	A	limma	1.31849	0.00246754	0.0304833	4.61793	-1.33953	0.0808556	NA	NA	No NA, limma only	Yes_limma
XP_051717995.1	slc6a4a	2347.65	1626.28	3601.68	3320.62	1633.41	2994.24	3	3	A	limma	0.459137	0.299561	0.438183	1.12076	-6.11337	1	NA	NA	No NA, limma only	No
XP_051718002.1	blmh	1266.29	9640.96	1994.5	4262.9	3511.44	5213.86	3	3	A	limma	-0.21703	0.770082	0.846748	-0.303906	-6.71257	0.662521	NA	NA	No NA, limma only	No
XP_051718003.1	LOC127495304	35898.6	30759.5	43422.8	39641.7	28284.8	34597.7	3	3	A	limma	0.380102	0.187136	0.319881	1.46287	-5.71328	0.662521	NA	NA	No NA, limma only	No
XP_051718019.1;XP_051773177.1	LOC127495315;LOC127525029	14146.5	10434.2	15088	12869.8	7826.48	11679.7	3	3	A	limma	0.580653	0.0891796	0.199605	1.97411	-5.02364	0.382733	NA	NA	No NA, limma only	No
XP_051718021.1;XP_051718023.1	LOC127495316	28782.9	29048.6	21545.5	33559.3	33601.8	38629.4	3	3	A	limma	-0.141248	0.652195	0.754456	-0.470777	-6.64124	0.0808556	NA	NA	No NA, limma only	No
XP_051718027.1	LOC127495318	3402430	3351730	3448340	2477150	2034930	2225490	3	3	A	limma	0.402474	0.158817	0.287477	1.57797	-5.56567	0.0808556	NA	NA	No NA, limma only	No
XP_051718028.1	LOC127495319	842412	574914	1001110	974525	928833	977027	3	3	A	limma	-0.309455	0.329494	0.468128	-1.04838	-6.18899	0.662521	NA	NA	No NA, limma only	No
XP_051718029.1;XP_051718030.1	LOC127495320	206939	210215	201063	194595	161703	244291	3	3	A	limma	0.244899	0.39353	0.531438	0.90941	-6.32365	0.662521	NA	NA	No NA, limma only	No
XP_051718033.1	LOC127495320	143564	58424.4	163945	137896	101459	114976	3	3	A	limma	0.156517	0.714949	0.804724	0.380458	-6.6835	0.662521	NA	NA	No NA, limma only	No
XP_051718035.1	LOC127495321	39326.7	20562.7	60249.5	18644.3	19463.1	18737.7	3	3	A	limma	1.22312	0.0119231	0.0634092	3.37593	-2.98847	0.0808556	NA	NA	No NA, limma only	No
XP_051718036.1	LOC127495322	241692	228978	201621	117036	71736.1	110266	3	3	A	limma	1.39491	0.00225645	0.0297712	4.69434	-1.24574	0.0808556	NA	NA	No NA, limma only	Yes_limma
XP_051718037.1	LOC127495323	2838650	8896100	1011480	426015	357828	347909	3	3	A	limma	2.8961	0.0036469	0.0356149	4.29234	-1.7494	0.0808556	NA	NA	No NA, limma only	Yes_limma
XP_051718038.1;XP_051718039.1;XP_051718040.1	eml2	6242.11	3961.12	3377.74	5836.7	4394.28	4584.84	3	3	A	limma	0.0912835	0.810883	0.874047	0.248549	-6.72964	0.662521	NA	NA	No NA, limma only	No
XP_051718048.1	LOC127495328	NA	NA	NA	3603.41	10030.6	8481.57	0	3	E	fisher	NA	NA	NA	NA	NA	NA	0.1	0.188312	one group full zero, fisher only	Yes_Fisher
XP_051718053.1;XP_051718054.1;XP_051718056.1	dock10	10023.1	14905.4	15006.6	6820.8	4320.06	7218.93	3	3	A	limma	1.4398	0.00276541	0.0320415	4.52159	-1.45909	0.0808556	NA	NA	No NA, limma only	Yes_limma
XP_051718057.1;XP_051718058.1	LOC127495332	32516.7	28941.5	38656.2	37655.2	33721.9	39721.4	3	3	A	limma	0.123824	0.624567	0.731388	0.511883	-6.61922	0.382733	NA	NA	No NA, limma only	No
XP_051718060.1;XP_051718061.1	LOC127495333	94673.3	38263.1	97160.8	88781.1	74457.9	95945.8	3	3	A	limma	-0.000938548	0.998123	0.998661	-0.00243799	-6.76434	1	NA	NA	No NA, limma only	No
XP_051718070.1;XP_051727886.1	cul3b;cul3a	4354.9	7429.36	NA	3186.32	2258.63	6437.24	2	3	B	limma	1.02141	0.057564	0.153025	2.27141	-4.59526	0.386476	NA	NA	<=1 NA/group, median impute	No
XP_051718071.1;XP_051718073.1;XP_051718074.1	ece2b	6855.96	NA	5091.17	5073.11	4399.87	6127.13	2	3	B	limma	0.476694	0.147672	0.273731	1.62855	-5.49915	0.386476	NA	NA	<=1 NA/group, median impute	No
XP_051718084.1;XP_051718085.1	porb	NA	NA	NA	4243.82	7754.13	4377.35	0	3	E	fisher	NA	NA	NA	NA	NA	NA	0.1	0.188312	one group full zero, fisher only	Yes_Fisher
XP_051718096.1;XP_051718097.1;XP_051718098.1;XP_051718100.1;XP_051741453.1;XP_051741454.1;XP_051741455.1	taf15;fus	1378.62	NA	1826.63	2437.4	8754.04	NA	2	2	B	limma	-1.22657	0.0597173	0.156615	-2.24645	-4.63163	0.245278	NA	NA	<=1 NA/group, median impute	No
XP_051718112.1	tgfb1a	14133.5	11599.5	12268.2	14411.3	14408.2	13125	3	3	A	limma	0.147044	0.582457	0.697482	0.576457	-6.5812	0.19043	NA	NA	No NA, limma only	No
XP_051718134.1;XP_051718135.1;XP_051718136.1	eif4h	8249.94	2944.87	2077.93	4197.23	2672.9	7672.6	3	3	A	limma	-0.027978	0.967911	0.978191	-0.0416967	-6.76336	1	NA	NA	No NA, limma only	No
XP_051718137.1	atp1b3b	28967.4	21589.2	56488.1	180690	164414	216367	3	3	A	limma	-2.23937	0.00032225	0.0134417	-6.56398	0.778487	0.0808556	NA	NA	No NA, limma only	Yes_limma
XP_051718151.1;XP_051718152.1;XP_051718153.1	LOC127495378;LOC127495379	NA	NA	5254.6	4877.33	NA	2985.62	1	2	D	limma	0.739353	0.0451355	0.133603	2.43715	-4.35263	NA	NA	NA	2+1 valid, group median impute	No
XP_051718154.1	LOC127495380	NA	NA	NA	8352.99	NA	2928.28	0	2	F	fisher	NA	NA	NA	NA	NA	NA	0.4	0.4	one group 2 valid, other zero, fisher only	No
XP_051718162.1	dhrs13a.3	6734.37	9206.99	15048.5	19095.7	22063.3	15274.7	3	3	A	limma	-0.643215	0.0981752	0.209504	-1.90872	-5.11595	0.0808556	NA	NA	No NA, limma only	No
XP_051718170.1;XP_051718173.1	slc8a2b	NA	NA	NA	3155.08	2338.31	NA	0	2	F	fisher	NA	NA	NA	NA	NA	NA	0.4	0.4	one group 2 valid, other zero, fisher only	No
XP_051718174.1	acsl3a	NA	10778	4182.47	NA	15566.1	NA	2	1	D	limma	-0.875468	0.0838291	0.190386	-2.01616	-4.96385	NA	NA	NA	2+1 valid, group median impute	No
XP_051718176.1	nipsnap2	5220.24	4991.05	16477.1	18523.3	18064.3	23224.2	3	3	A	limma	-1.10896	0.0412308	0.125622	-2.49907	-4.26168	0.0808556	NA	NA	No NA, limma only	No
XP_051718193.1;XP_051718194.1	scn4ba	NA	1511.86	5502	31810.7	26656	24960.4	2	3	B	limma	-2.77156	0.000199197	0.0117251	-7.09761	1.26975	0.148915	NA	NA	<=1 NA/group, median impute	Yes_limma
XP_051718222.1;XP_051718413.1	LOC127495420;LOC127495534	NA	1934.78	NA	4010.52	1463.71	NA	1	2	D	limma	0.0624083	0.90153	0.93389	0.128313	-6.75507	NA	NA	NA	2+1 valid, group median impute	No
XP_051718259.1	LOC127495443	24620.7	6997.67	16376.5	17116.1	16642.5	22399.6	3	3	A	limma	-0.122114	0.802101	0.869587	-0.260384	-6.72627	0.662521	NA	NA	No NA, limma only	No
XP_051718270.1;XP_051718271.1;XP_051718272.1;XP_051718274.1	hmbsb	NA	NA	NA	NA	640.595	NA	0	1	G	remove	NA	NA	NA	NA	NA	NA	NA	NA	exclude low data	No
XP_051718276.1	coq8b	NA	NA	NA	1511.49	988.912	1327.76	0	3	E	fisher	NA	NA	NA	NA	NA	NA	0.1	0.188312	one group full zero, fisher only	Yes_Fisher
XP_051718283.1	dhrs13b.2	14979.4	19305.6	23205.5	28611.5	23341.9	20094.9	3	3	A	limma	-0.0358292	0.90193	0.93389	-0.127788	-6.75514	0.19043	NA	NA	No NA, limma only	No
XP_051718284.1	LOC127495460	4696.58	9000.71	8186.53	6554.96	4731.25	5146.4	3	3	A	limma	0.637143	0.0944333	0.206239	1.93518	-5.07871	0.662521	NA	NA	No NA, limma only	No
XP_051718289.1	LOC127495450	156230	119020	133658	114628	85030.3	105390	3	3	A	limma	0.693633	0.03715	0.119362	2.57062	-4.1565	0.0808556	NA	NA	No NA, limma only	No
XP_051718296.1;XP_051718297.1	bag6	NA	NA	NA	3607.9	1313.72	NA	0	2	F	fisher	NA	NA	NA	NA	NA	NA	0.4	0.4	one group 2 valid, other zero, fisher only	No
XP_051718299.1	LOC127495450	18232.6	59709.2	10974.4	14475.9	15762.6	9515.8	3	3	A	limma	1.08213	0.144094	0.268845	1.64554	-5.4766	0.382733	NA	NA	No NA, limma only	No
XP_051718321.1	itgb1b.1	NA	NA	NA	3764.92	NA	3496.76	0	2	F	fisher	NA	NA	NA	NA	NA	NA	0.4	0.4	one group 2 valid, other zero, fisher only	No
XP_051718357.1	LOC127495486	15357.3	13749.2	22527.8	62306.7	75947.9	71412.5	3	3	A	limma	-1.7886	0.000260614	0.012528	-6.79552	0.995904	0.0808556	NA	NA	No NA, limma only	Yes_limma
XP_051718384.1	dhrs13b.1	NA	NA	NA	2137.8	NA	3327.94	0	2	F	fisher	NA	NA	NA	NA	NA	NA	0.4	0.4	one group 2 valid, other zero, fisher only	No
XP_051718401.1;XP_051718402.1	gosr1	NA	5224.1	2662.49	5199.18	2407.84	3242.47	2	3	B	limma	0.408997	0.402764	0.539866	0.890818	-6.34054	0.77283	NA	NA	<=1 NA/group, median impute	No
XP_051718405.1	trarg1a	NA	NA	NA	9625.31	6097.41	8009.96	0	3	E	fisher	NA	NA	NA	NA	NA	NA	0.1	0.188312	one group full zero, fisher only	Yes_Fisher
XP_051718422.1	elna	14580.4	NA	8425.09	12445.8	17944.5	27618.1	2	3	B	limma	-0.438081	0.331012	0.469746	-1.04485	-6.19259	0.386476	NA	NA	<=1 NA/group, median impute	No
XP_051718475.1	si:ch211-229d2.5	29852.6	7005.16	2180.62	7393.35	2160.92	3842	3	3	A	limma	1.22555	0.273188	0.412618	1.18961	-6.03824	0.662521	NA	NA	No NA, limma only	No
XP_051718533.1	phkg1a	NA	NA	3844.73	8527.77	29294.5	37410.4	1	3	C	limma	-3.68496	0.00179303	0.0267062	-4.89416	-1.00477	NA	NA	NA	one group has 1 valid, global min impute	Yes_limma
XP_051718644.1	tmem106ba	23524	7284.64	10778.5	10358.6	11559.8	9318.36	3	3	A	limma	0.50919	0.307023	0.446645	1.10219	-6.13312	1	NA	NA	No NA, limma only	No
XP_051718841.1;XP_051718940.1	tapt1b	1996.46	NA	1884.07	5235.93	1181.39	1548.13	2	3	B	limma	0.386262	0.593636	0.706801	0.559069	-6.59185	0.77283	NA	NA	<=1 NA/group, median impute	No
XP_051718990.1	lamtor1	2065.43	4629.9	2988.7	5552.01	4204.76	6635.2	3	3	A	limma	-0.514309	0.200914	0.335852	-1.4125	-5.77606	0.19043	NA	NA	No NA, limma only	No
XP_051719070.1;XP_051719071.1;XP_051719072.1;XP_051719073.1;XP_051719078.1	ncam1b	4895.06	4608.49	2879.81	5117.96	3851.78	4399.52	3	3	A	limma	0.105589	0.782044	0.855537	0.287576	-6.71795	1	NA	NA	No NA, limma only	No
XP_051719096.1	ap2s1	16323.4	22243.6	19126.1	16888.7	29576.4	28164.5	3	3	A	limma	-0.0631182	0.858981	0.905617	-0.184368	-6.74521	0.382733	NA	NA	No NA, limma only	No
XP_051719117.1	rps5	8207.23	5116.34	8248.33	15360.7	10704.3	13182.2	3	3	A	limma	-0.61409	0.0773839	0.181181	-2.07049	-4.88614	0.0808556	NA	NA	No NA, limma only	No
XP_051719120.1	LOC127495823	7688.83	8924.49	7627.58	6153.14	5229.95	6982.15	3	3	A	limma	0.695559	0.0339675	0.113357	2.63232	-4.0658	0.0808556	NA	NA	No NA, limma only	No
XP_051719129.1;XP_051719130.1;XP_051719131.1;XP_051719132.1;XP_051719133.1;XP_051719136.1;XP_051719138.1;XP_051719139.1;XP_051719140.1;XP_051719145.1;XP_051719146.1;XP_051719148.1	LOC127495830	31864.1	21191.8	26428.4	15962	19497.1	23732.3	3	3	A	limma	0.708963	0.0477778	0.138627	2.3983	-4.40963	0.19043	NA	NA	No NA, limma only	No
XP_051719181.1	zgc:153039	36863.4	24508.2	80085.2	23453.8	33228.1	27244	3	3	A	limma	0.861159	0.0715308	0.17282	2.12387	-4.80933	0.382733	NA	NA	No NA, limma only	No
XP_051719230.1	smtnl	NA	NA	NA	3345.54	11503.9	5225.26	0	3	E	fisher	NA	NA	NA	NA	NA	NA	0.1	0.188312	one group full zero, fisher only	Yes_Fisher
XP_051719248.1	aldh3a2a	NA	NA	2702	7459.63	5040.85	7189.66	1	3	C	limma	-2.17624	0.00172574	0.0263548	-4.9279	-0.9647	NA	NA	NA	one group has 1 valid, global min impute	Yes_limma
XP_051719283.1	LOC127495896	3187.37	8074.47	2138.47	5988.4	1920.72	4236.74	3	3	A	limma	0.423305	0.579269	0.694754	0.581451	-6.57809	1	NA	NA	No NA, limma only	No
XP_051719304.1	farsb	5966.72	4414.11	5690.46	6277.67	6550.47	7648.21	3	3	A	limma	-0.0893748	0.742916	0.825932	-0.341344	-6.69914	0.0808556	NA	NA	No NA, limma only	No
XP_051719323.1	atp1a2a	30096.9	17350.1	64610.2	240575	234141	296193	3	3	A	limma	-2.77117	0.000311806	0.0133001	-6.59952	0.81229	0.0808556	NA	NA	No NA, limma only	Yes_limma
XP_051719330.1;XP_051719332.1;XP_051719333.1	pxylp1	5899.53	3482.6	9225.74	5163.25	NA	NA	3	1	C	limma	3.77763	0.0248938	0.0954347	2.84834	-3.74891	NA	NA	NA	one group has 1 valid, global min impute	No
XP_051719352.1	si:dkey-96g2.1	10834.8	13712.6	15071.2	22722.2	17742.4	23018.7	3	3	A	limma	-0.384245	0.190415	0.323845	-1.45059	-5.72869	0.0808556	NA	NA	No NA, limma only	No
XP_051719357.1	LOC127495930	NA	4231.02	NA	1362.03	4101.24	3260.64	1	3	C	limma	-0.927499	0.399493	0.537449	-0.897367	-6.33462	NA	NA	NA	one group has 1 valid, global min impute	No
XP_051719370.1	ndufc2	7382.23	15953.7	22549.1	24342.1	13575.2	19373.7	3	3	A	limma	-0.115206	0.797949	0.866351	-0.265995	-6.72462	0.662521	NA	NA	No NA, limma only	No
XP_051719381.1	mpz	5246.45	7283.28	53010.9	43454.2	44944.8	41794.3	3	3	A	limma	-1.53588	0.0803434	0.184845	-2.045	-4.92265	0.662521	NA	NA	No NA, limma only	No
XP_051719403.1;XP_051719404.1	igflr1	9962.98	14427.9	8252.77	2238.17	8242.08	7591.54	3	3	A	limma	1.40071	0.0636105	0.162351	2.20354	-4.69402	0.0808556	NA	NA	No NA, limma only	No
XP_051719420.1;XP_051719421.1	pafah1b1a	1627.2	4333.35	1549.32	2395.21	1916.8	2407.46	3	3	A	limma	0.45078	0.427354	0.562648	0.842784	-6.3829	0.662521	NA	NA	No NA, limma only	No
XP_051719423.1	sdhdb	1243.13	2589.37	6424.59	3882.72	4172.04	6394.33	3	3	A	limma	-0.314683	0.519063	0.645014	-0.679007	-6.51251	0.662521	NA	NA	No NA, limma only	No
XP_051719428.1	LOC127495974	78618.5	58320.4	75012.5	36764	43900.5	62321	3	3	A	limma	0.827979	0.0361382	0.117105	2.58962	-4.12857	0.19043	NA	NA	No NA, limma only	No
XP_051719439.1;XP_051719441.1	LOC127495981	NA	8578.62	13671.1	50679.2	59107.6	50509.5	2	3	B	limma	-2.02012	0.000134936	0.00995351	-7.55412	1.66359	0.148915	NA	NA	<=1 NA/group, median impute	Yes_limma
XP_051719460.1;XP_051719461.1	p2ry13	22397	33420.5	21171.6	10563.9	10721.6	12345.4	3	3	A	limma	1.43685	0.00301994	0.0325706	4.44793	-1.55147	0.0808556	NA	NA	No NA, limma only	Yes_limma
XP_051719466.1;XP_051719467.1	gbe1b	NA	NA	4155.99	2111.48	1611.13	7540.81	1	3	C	limma	-0.525258	0.554655	0.676428	-0.620558	-6.55289	NA	NA	NA	one group has 1 valid, global min impute	No
XP_051719479.1;XP_051719480.1	LOC127496006	703.164	NA	1878.01	2016.43	NA	NA	2	1	D	limma	0.221309	0.447598	0.580984	0.804704	-6.41512	NA	NA	NA	2+1 valid, group median impute	No
XP_051719487.1	anxa5b	91580.9	74634.5	213433	507368	391900	580430	3	3	A	limma	-1.97772	0.00220054	0.0294808	-4.71591	-1.21943	0.0808556	NA	NA	No NA, limma only	Yes_limma
XP_051719494.1	prss16	1886.21	NA	5575.8	6558.69	4471.98	6146.26	2	3	B	limma	-0.384836	0.330427	0.469274	-1.04621	-6.19121	0.386476	NA	NA	<=1 NA/group, median impute	No
XP_051719526.1	masp1	45159.8	11389.7	12375.1	22264.6	20585.8	31866.5	3	3	A	limma	-0.126602	0.83227	0.889343	-0.219885	-6.73715	0.662521	NA	NA	No NA, limma only	No
XP_051719530.1;XP_051719532.1;XP_051719533.1	prkd2	2290.25	3439.47	4000.49	5920.33	6443.11	1632.76	3	3	A	limma	0.118452	0.863324	0.908363	0.178619	-6.74638	0.662521	NA	NA	No NA, limma only	No
XP_051719535.1	slc1a5	26969.9	10068.7	14136.7	17910	14698.1	18225.3	3	3	A	limma	0.175855	0.673645	0.772766	0.439463	-6.65686	0.662521	NA	NA	No NA, limma only	No
XP_051719604.1;XP_051719605.1	LOC127496057	78785.9	21609.6	12897.9	35157.7	23046.1	29403.4	3	3	A	limma	0.271878	0.700818	0.792665	0.400467	-6.67488	0.662521	NA	NA	No NA, limma only	No
XP_051719608.1	cpda	12271	4505.08	6139.76	7942.92	8117.64	5605.84	3	3	A	limma	0.247836	0.590838	0.704789	0.563403	-6.58922	1	NA	NA	No NA, limma only	No
XP_051719612.1	crk	NA	NA	8338.57	4580.33	10934.8	10213.5	1	3	C	limma	-1.91723	0.0656288	0.165342	-2.18233	-4.72479	NA	NA	NA	one group has 1 valid, global min impute	No
XP_051719613.1;XP_051719614.1	ywhae1	53800	62143.7	72347.5	73515.2	76722.4	90184	3	3	A	limma	-0.102627	0.690668	0.785494	-0.414951	-6.66837	0.0808556	NA	NA	No NA, limma only	No
XP_051719664.1;XP_051719665.1;XP_051719666.1	alcamb	12715.1	6917.82	6145.47	21858.6	8315.69	17735.2	3	3	A	limma	-0.586368	0.256522	0.397973	-1.23604	-5.98591	0.19043	NA	NA	No NA, limma only	No
XP_051719667.1	p2ry12	8251.96	6266.39	11011.5	1312.77	2873.98	1811.76	3	3	A	limma	2.70831	0.000601127	0.0181005	5.91789	0.135167	0.0808556	NA	NA	No NA, limma only	Yes_limma
XP_051719698.1	naalad2	14730	10345.1	19177.8	19991	21604.4	25139.8	3	3	A	limma	-0.372935	0.23519	0.37491	-1.29938	-5.91251	0.0808556	NA	NA	No NA, limma only	No
XP_051719700.1;XP_051719701.1	cltcb	19435.3	41554.6	18683.5	36572.4	49352.3	23791.2	3	3	A	limma	-0.232675	0.64084	0.74527	-0.48756	-6.63246	0.382733	NA	NA	No NA, limma only	No
XP_051719708.1	vmp1	NA	NA	2218.55	5644.56	6258.16	9460.81	1	3	C	limma	-2.41097	0.000474321	0.0162701	-6.15765	0.380395	NA	NA	NA	one group has 1 valid, global min impute	Yes_limma
XP_051719743.1;XP_051719745.1	lxn	25017	29100.6	26450.6	11452.9	11883.4	10279.9	3	3	A	limma	1.54579	0.000633322	0.0181005	5.866	0.0810521	0.0808556	NA	NA	No NA, limma only	Yes_limma
XP_051719749.1	aldh3a1	NA	3602.48	5909.42	4299.41	5614.06	3711.02	2	3	B	limma	0.339062	0.299237	0.437883	1.12157	-6.1125	1	NA	NA	<=1 NA/group, median impute	No
XP_051719770.1	rtn2a	NA	2069.64	3353.49	6314.41	13354.6	16182.7	2	3	B	limma	-1.73195	0.00323956	0.0335864	-4.38968	-1.62513	0.148915	NA	NA	<=1 NA/group, median impute	Yes_limma
XP_051719772.1	itgae.2	3342.29	7122.39	3816.66	8786.65	3945.43	6249.4	3	3	A	limma	-0.126355	0.781628	0.855537	-0.288142	-6.71777	0.382733	NA	NA	No NA, limma only	No
XP_051719773.1	cul5a	2091.73	9283.12	6456.64	6296.01	10796.1	8361	3	3	A	limma	-0.425696	0.450868	0.583167	-0.798667	-6.42011	0.662521	NA	NA	No NA, limma only	No
XP_051719774.1;XP_051719775.1	clptm1	2248.28	2308.31	5086.58	8324.62	7658.19	7038.83	3	3	A	limma	-1.00124	0.0162731	0.0754868	-3.14986	-3.31115	0.0808556	NA	NA	No NA, limma only	No
XP_051719788.1	si:dkeyp-68b7.12	1416.48	2787.94	5159.82	NA	NA	2017.34	3	1	C	limma	3.45871	0.00626411	0.0456695	3.86176	-2.31652	NA	NA	NA	one group has 1 valid, global min impute	Yes_limma
XP_051719798.1;XP_051719799.1	tmprss4a	NA	3146.17	NA	8081.01	NA	2771.08	1	2	D	limma	-0.346015	0.462829	0.594105	-0.776839	-6.43791	NA	NA	NA	2+1 valid, group median impute	No
XP_051719827.1	si:ch1073-429i10.1	NA	1716.28	2391.75	NA	5958.09	NA	2	1	D	limma	-1.19088	0.00179913	0.0267062	-4.89117	-1.00833	NA	NA	NA	2+1 valid, group median impute	Yes_limma
XP_051719828.1;XP_051719830.1	eif3k	NA	2362.96	NA	2333.18	NA	2441.58	1	2	D	limma	0.448055	0.138994	0.263032	1.67046	-5.44334	NA	NA	NA	2+1 valid, group median impute	No
XP_051719831.1	LOC127496180	1280550	65645.7	1041660	887690	1085690	937845	3	3	A	limma	-1.14313	0.298426	0.437212	-1.12362	-6.11031	1	NA	NA	No NA, limma only	No
XP_051719861.1	epb41l3b	21910.7	47014.4	35483.3	30672.8	24073.9	30953.3	3	3	A	limma	0.48583	0.202559	0.337386	1.40669	-5.78322	0.662521	NA	NA	No NA, limma only	No
XP_051719879.1	lpar6a	NA	2946.46	NA	533.937	1246.22	2400.84	1	3	C	limma	0.31844	0.759533	0.839626	0.318385	-6.70756	NA	NA	NA	one group has 1 valid, global min impute	No
XP_051719884.1;XP_051719885.1	zgc:153184	NA	8254.35	3659.85	3541.78	1312.26	4290.87	2	3	B	limma	1.47476	0.0507146	0.142562	2.35763	-4.46924	0.386476	NA	NA	<=1 NA/group, median impute	No
XP_051719899.1	ncstn	23969.5	23178.7	24033.8	24675.1	21578.5	27812.6	3	3	A	limma	0.232136	0.39104	0.529037	0.914479	-6.31899	0.662521	NA	NA	No NA, limma only	No
XP_051719925.1;XP_051719933.1	sugp1	NA	NA	NA	2611.21	1808.42	NA	0	2	F	fisher	NA	NA	NA	NA	NA	NA	0.4	0.4	one group 2 valid, other zero, fisher only	No
XP_051719936.1	LOC127496228	11850.3	NA	13583.4	51107.7	36511.6	54886.3	2	3	B	limma	-1.60464	0.000648713	0.0181005	-5.84223	0.0561347	0.148915	NA	NA	<=1 NA/group, median impute	Yes_limma
XP_051719938.1	wdr81	NA	NA	2241.29	3445.37	2258.07	NA	1	2	D	limma	0.0499528	0.874042	0.915487	0.16446	-6.74911	NA	NA	NA	2+1 valid, group median impute	No
XP_051719955.1	serpinf2b	31063.7	22850	44672	47200.2	53934.7	43840.1	3	3	A	limma	-0.356037	0.259269	0.399337	-1.22821	-5.99482	0.19043	NA	NA	No NA, limma only	No
XP_051719991.1	arcn1b	1703.36	2565.74	2842.35	3764.01	4173.57	2787.64	3	3	A	limma	-0.228554	0.477394	0.607547	-0.750776	-6.45862	0.19043	NA	NA	No NA, limma only	No
XP_051720034.1;XP_051720035.1	sirt2	NA	NA	NA	1163.25	3189.48	NA	0	2	F	fisher	NA	NA	NA	NA	NA	NA	0.4	0.4	one group 2 valid, other zero, fisher only	No
XP_051720039.1	ech1	4403.39	4869.95	11347	10494.1	15172.1	10872.4	3	3	A	limma	-0.662888	0.130383	0.252648	-1.71456	-5.38397	0.382733	NA	NA	No NA, limma only	No
XP_051720046.1	apoa1b	10136100	9423280	12328700	12713600	11022100	9544920	3	3	A	limma	-0.360834	0.298325	0.437212	-1.12387	-6.11004	0.662521	NA	NA	No NA, limma only	No
XP_051720063.1;XP_051770864.1	LOC127496283;LOC127523809	42601.4	24231.9	53454.2	75378.1	77799.1	80132.4	3	3	A	limma	-0.785177	0.036481	0.117723	-2.58312	-4.13812	0.0808556	NA	NA	No NA, limma only	No
XP_051720075.1;XP_051720077.1;XP_051720082.1;XP_051720084.1	robo2	733511	396542	107708	342145	443814	531638	3	3	A	limma	-0.486979	0.489876	0.619186	-0.72886	-6.47557	1	NA	NA	No NA, limma only	No
XP_051720087.1;XP_051720092.1	LOC127496289	15358	20403	20226.5	13519	10587.2	14008.9	3	3	A	limma	0.828378	0.0187162	0.0820022	3.04977	-3.45566	0.0808556	NA	NA	No NA, limma only	No
XP_051720105.1;XP_051720106.1	si:dkey-24p1.1	5288.09	12737	5164.75	6431.64	5762.04	8481.31	3	3	A	limma	0.333342	0.483199	0.612415	0.740536	-6.46659	0.662521	NA	NA	No NA, limma only	No
XP_051720108.1;XP_051720109.1;XP_051720110.1;XP_051720111.1	stim1a	4792.03	5777.01	6170.65	11454.3	9479.58	8282.39	3	3	A	limma	-0.514829	0.0944775	0.206239	-1.93486	-5.07916	0.0808556	NA	NA	No NA, limma only	No
XP_051720129.1	hsc70	17457.6	7792.32	11305	13287.8	14666.5	15024.6	3	3	A	limma	-0.0296377	0.934971	0.955045	-0.084587	-6.76031	0.662521	NA	NA	No NA, limma only	No
XP_051720134.1	LOC127496298	41740.8	61672.4	58465.3	8106.22	8486.3	13169.6	3	3	A	limma	2.6935	5.86222e-05	0.0094692	8.61201	2.49225	0.0808556	NA	NA	No NA, limma only	Yes_limma
XP_051720137.1	LOC127496300	NA	2618.58	3820.22	752.352	NA	1169.36	2	2	B	limma	2.5635	8.01336e-05	0.0094692	8.20182	2.18406	0.245278	NA	NA	<=1 NA/group, median impute	Yes_limma
XP_051720143.1	LOC127496303	NA	2050.68	NA	2851.47	NA	NA	1	1	G	remove	NA	NA	NA	NA	NA	NA	NA	NA	exclude low data	No
XP_051720145.1;XP_051720146.1	LOC127496304	32956.1	26473.2	16851.2	NA	3253.21	2406.78	3	2	B	limma	3.47749	4.44444e-05	0.00824666	8.98974	2.76246	0.148915	NA	NA	<=1 NA/group, median impute	Yes_limma
XP_051720148.1;XP_051720151.1	LOC127496305	13100.3	24798.8	19442.5	11819.7	17381.2	20798.2	3	3	A	limma	0.4626	0.254455	0.395926	1.24197	-5.97913	0.662521	NA	NA	No NA, limma only	No
XP_051720167.1	LOC127496311	NA	NA	8576.9	2854.49	1628.21	NA	1	2	D	limma	2.45852	0.000172555	0.0106725	7.26326	1.41538	NA	NA	NA	2+1 valid, group median impute	Yes_limma
XP_051720182.1	rhoga	NA	14921	3396.81	1850.9	1983.03	1570.04	2	3	B	limma	2.78188	0.00299354	0.0325706	4.45525	-1.54225	0.148915	NA	NA	<=1 NA/group, median impute	Yes_limma
XP_051720186.1;XP_051754153.1	LOC127496359;apcdd1l	NA	4580.12	NA	NA	NA	2861.87	1	1	G	remove	NA	NA	NA	NA	NA	NA	NA	NA	exclude low data	No
XP_051720206.1	plecb	4665.73	2047.16	NA	2674.54	4934.9	4564.28	2	3	B	limma	0.0392017	0.926534	0.95035	0.0955981	-6.75919	0.77283	NA	NA	<=1 NA/group, median impute	No
XP_051720211.1;XP_051720213.1	epb41b	80530.4	48594.2	142674	63039.3	43551.2	30216.4	3	3	A	limma	1.17316	0.0315279	0.108534	2.68384	-3.99009	0.19043	NA	NA	No NA, limma only	No
XP_051720216.1	trim35-28	NA	NA	NA	2336.77	NA	NA	0	1	G	remove	NA	NA	NA	NA	NA	NA	NA	NA	exclude low data	No
XP_051720233.1	m6pr	32198.9	29191	38090.4	63172	65857.3	38898.4	3	3	A	limma	-0.461308	0.173331	0.304276	-1.51683	-5.64477	0.0808556	NA	NA	No NA, limma only	No
XP_051720236.1	tpi1b	73251.7	71903.2	238165	249793	327624	388719	3	3	A	limma	-1.3623	0.0235706	0.0924086	-2.88666	-3.69292	0.0808556	NA	NA	No NA, limma only	No
XP_051720238.1	serinc2l	7080	3356.83	4053.65	5612.7	3884.59	3799.81	3	3	A	limma	0.348177	0.398434	0.536888	0.899497	-6.33269	1	NA	NA	No NA, limma only	No
XP_051720242.1	ano10a	6084.23	6571.59	7366.92	13255.5	9347.63	11083.2	3	3	A	limma	-0.461558	0.114009	0.231829	-1.80665	-5.2581	0.0808556	NA	NA	No NA, limma only	No
XP_051720260.1;XP_051720261.1	lpcat3	5188.06	5761.84	5454.6	7501.41	9169.66	4457.41	3	3	A	limma	-0.00927023	0.979907	0.98495	-0.026104	-6.76396	0.662521	NA	NA	No NA, limma only	No
XP_051720277.1	tmc4	5061.39	5359.43	2724.05	3145.41	2735.41	5421.94	3	3	A	limma	0.494976	0.313696	0.453472	1.08588	-6.15025	1	NA	NA	No NA, limma only	No
XP_051720288.1	tnfrsf1a	6117.24	17698.4	2565.53	NA	1548.5	2589.94	3	2	B	limma	2.29312	0.0207503	0.0865046	2.97652	-3.56197	0.386476	NA	NA	<=1 NA/group, median impute	No
XP_051720314.1;XP_051728718.1	klhl38b;klhl38a	NA	1952.99	4713.25	5105.71	NA	NA	2	1	D	limma	-0.369617	0.268309	0.407738	-1.20295	-6.02334	NA	NA	NA	2+1 valid, group median impute	No
XP_051720350.1	LOC127496699	4793.12	5412.85	5564.81	NA	813.769	1557.85	3	2	B	limma	3.00934	3.84792e-05	0.00793313	9.19192	2.90201	0.148915	NA	NA	<=1 NA/group, median impute	Yes_limma
XP_051720372.1	vapal	1981.89	5693.25	4962.33	10360.3	13469.3	13634.2	3	3	A	limma	-1.36934	0.0112115	0.061676	-3.42128	-2.92444	0.0808556	NA	NA	No NA, limma only	No
XP_051720394.1	c4b	517414	1161270	491905	1036320	879925	413068	3	3	A	limma	-0.200378	0.691343	0.785781	-0.413984	-6.66881	1	NA	NA	No NA, limma only	No
XP_051720402.1	LOC127496726	2362.06	NA	4462.36	5337.69	5117.52	5506.15	2	3	B	limma	-0.387251	0.191988	0.325079	-1.44476	-5.73598	0.148915	NA	NA	<=1 NA/group, median impute	No
XP_051720403.1;XP_051720404.1	LOC127496727;LOC127496728	NA	NA	NA	NA	1452.62	NA	0	1	G	remove	NA	NA	NA	NA	NA	NA	NA	NA	exclude low data	No
XP_051720405.1;XP_051720406.1;XP_051720407.1;XP_051720419.1;XP_051720428.1	cirbpa	NA	3033.53	4747.38	3783.4	3411.65	3608.43	2	3	B	limma	0.389424	0.167421	0.296989	1.54113	-5.6135	1	NA	NA	<=1 NA/group, median impute	No
XP_051720411.1	stt3b	12989.4	14167.4	9637.32	19503.8	14862	17165.7	3	3	A	limma	-0.202894	0.54207	0.66478	-0.640953	-6.53916	0.0808556	NA	NA	No NA, limma only	No
XP_051720412.1	LOC127496732	NA	NA	NA	NA	3065.79	NA	0	1	G	remove	NA	NA	NA	NA	NA	NA	NA	NA	exclude low data	No
XP_051720422.1;XP_051720423.1;XP_051720424.1;XP_051720425.1	epn1a	4172.78	4022.53	3824.42	3229	2714.96	2858.38	3	3	A	limma	0.758559	0.0216937	0.088561	2.94509	-3.6077	0.0808556	NA	NA	No NA, limma only	No
XP_051720426.1	slc2a3b	74592.3	57027.1	63109.6	47180	44932	46788.7	3	3	A	limma	0.722022	0.029232	0.104711	2.73628	-3.91309	0.0808556	NA	NA	No NA, limma only	No
XP_051720446.1;XP_051720447.1	si:dkey-26c10.5	21622.1	45268.1	22250.2	14025	18924.3	23468.2	3	3	A	limma	0.858118	0.0778761	0.181389	2.06618	-4.89231	0.382733	NA	NA	No NA, limma only	No
XP_051720450.1	cacng6b	NA	NA	NA	16077.3	9328.59	15136.5	0	3	E	fisher	NA	NA	NA	NA	NA	NA	0.1	0.188312	one group full zero, fisher only	Yes_Fisher
XP_051720455.1	mfap5	38855.3	6597.18	13162.1	12594	8396.93	13797.2	3	3	A	limma	0.669562	0.324921	0.463762	1.05908	-6.17803	1	NA	NA	No NA, limma only	No
XP_051720458.1	LOC127496751	NA	15772.5	43825.7	41874.8	52786.8	58911.6	2	3	B	limma	-0.634876	0.127946	0.249345	-1.72754	-5.36638	0.386476	NA	NA	<=1 NA/group, median impute	No
XP_051720464.1	ndufa13	NA	2373	12690.4	11834.4	12305.8	7975.91	2	3	B	limma	-0.454867	0.443819	0.57826	-0.811719	-6.40927	1	NA	NA	<=1 NA/group, median impute	No
XP_051720468.1	cops7a	9248.39	12215.2	10054.6	9332.76	7550.47	17775.9	3	3	A	limma	0.230385	0.561254	0.681874	0.609975	-6.55985	1	NA	NA	No NA, limma only	No
XP_051720469.1	cldc1	5114.39	14544.9	10555.5	19929.1	22003.1	30866.4	3	3	A	limma	-1.07813	0.0460287	0.135491	-2.42377	-4.37228	0.0808556	NA	NA	No NA, limma only	No
XP_051720478.1;XP_051720486.1	fcer1gl	8913.92	6573.24	14617.5	7317.24	3968.27	7554.69	3	3	A	limma	0.942382	0.0431093	0.12966	2.46856	-4.30651	0.382733	NA	NA	No NA, limma only	No
XP_051720485.1	eif3ha	3757.65	5660.71	4530.8	6690.02	11127.8	3743.72	3	3	A	limma	-0.231625	0.629577	0.735861	-0.504361	-6.62338	0.662521	NA	NA	No NA, limma only	No
XP_051720490.1	si:ch211-113g11.6	2316.06	2035.1	2882.27	4665.84	4536.58	8744.67	3	3	A	limma	-0.921145	0.0259216	0.097561	-2.82003	-3.79033	0.0808556	NA	NA	No NA, limma only	No
XP_051720510.1	csnk2a1	11133.3	12168	20039.3	38847.2	83814.9	38602.9	3	3	A	limma	-1.58525	0.00602192	0.0445166	-3.8924	-2.27523	0.0808556	NA	NA	No NA, limma only	Yes_limma
XP_051720514.1;XP_051729114.1	ptp4a3b;ptp4a3a	2268.76	NA	2032.64	2638.66	3253.42	5195.09	2	3	B	limma	-0.401482	0.324517	0.46364	-1.06003	-6.17706	0.148915	NA	NA	<=1 NA/group, median impute	No
XP_051720520.1;XP_051720521.1	usp5	2639.57	7027.61	5924.29	8819.9	7165.17	7201.95	3	3	A	limma	-0.372338	0.365625	0.505527	-0.967655	-6.26897	0.0808556	NA	NA	No NA, limma only	No
XP_051720522.1;XP_051720524.1;XP_051720526.1	cd4-1	5058.18	4625.92	6687.27	3174.02	2489.3	4361.75	3	3	A	limma	1.04672	0.00995849	0.0587525	3.50924	-2.80098	0.0808556	NA	NA	No NA, limma only	No
XP_051720528.1	cd4-1	37988.7	37405.5	35001.6	105535	136487	62217	3	3	A	limma	-1.12557	0.0142046	0.0698007	-3.24805	-3.17032	0.0808556	NA	NA	No NA, limma only	No
XP_051720529.1	LOC127496792	8701.99	5054.87	6338.05	10758.5	10035.9	10449.2	3	3	A	limma	-0.396352	0.234049	0.374055	-1.3029	-5.90836	0.0808556	NA	NA	No NA, limma only	No
XP_051720533.1	itga10	NA	NA	NA	3664.06	4107.4	6225.49	0	3	E	fisher	NA	NA	NA	NA	NA	NA	0.1	0.188312	one group full zero, fisher only	Yes_Fisher
XP_051720558.1	notchl	NA	NA	2085.94	2527.53	NA	2522.63	1	2	D	limma	0.127127	0.662842	0.764152	0.455172	-6.64915	NA	NA	NA	2+1 valid, group median impute	No
XP_051720562.1	tap1	28210.6	29379	56550	58119.8	54148.5	46242.4	3	3	A	limma	-0.287008	0.375216	0.51457	-0.947269	-6.28841	0.382733	NA	NA	No NA, limma only	No
XP_051720574.1	flot1b	70981.5	48570.7	78982.7	98344.1	78764.2	153272	3	3	A	limma	-0.501222	0.187264	0.31989	-1.46239	-5.71389	0.19043	NA	NA	No NA, limma only	No
XP_051720583.1	rab11al	4275.89	1090.54	858.709	1760.06	2245.48	2028.22	3	3	A	limma	0.414366	0.545784	0.66845	0.634905	-6.54328	0.662521	NA	NA	No NA, limma only	No
XP_051720611.1;XP_051720613.1;XP_051720614.1	slc4a7	3857.58	3305.13	2860.67	NA	NA	NA	3	0	E	fisher	NA	NA	NA	NA	NA	NA	0.1	0.188312	one group full zero, fisher only	Yes_Fisher
XP_051720618.1	thbs3a	2816.31	792.341	NA	1513.63	2302.47	NA	2	2	B	limma	0.512272	0.295942	0.435637	1.1299	-6.10357	1	NA	NA	<=1 NA/group, median impute	No
XP_051720637.1	LOC127496834	11363.1	9690.84	16821.9	6753.23	12210.1	8920.05	3	3	A	limma	0.702722	0.0700463	0.171296	2.13811	-4.78878	0.382733	NA	NA	No NA, limma only	No
XP_051720648.1	gng12a	11206.6	17412.6	13409.3	9060.03	5644.64	6975.91	3	3	A	limma	1.27277	0.00580265	0.0440224	3.92134	-2.23638	0.0808556	NA	NA	No NA, limma only	Yes_limma
XP_051720670.1	ppox	44591.9	33465.8	60998.3	36785.5	24802.5	12260.4	3	3	A	limma	1.29218	0.0218882	0.088773	2.93879	-3.61688	0.19043	NA	NA	No NA, limma only	No
XP_051720680.1;XP_051720682.1	psmc4	12643.4	10169.8	8017.68	16994.3	15009.4	15365.5	3	3	A	limma	-0.367174	0.275838	0.415605	-1.18245	-6.04619	0.0808556	NA	NA	No NA, limma only	No
XP_051720688.1	LOC127496852	49422.4	NA	43674.1	22702	14851.2	28775.6	2	3	B	limma	1.37641	0.00425651	0.0380051	4.16701	-1.91155	0.148915	NA	NA	<=1 NA/group, median impute	Yes_limma
XP_051720693.1	caspa	4637.03	7718.78	9482.53	7339.49	4910.56	7244.78	3	3	A	limma	0.394525	0.272354	0.411693	1.19187	-6.03571	0.662521	NA	NA	No NA, limma only	No
XP_051720705.1	fbl	4079.55	3219.69	4254.05	5933.09	7878.52	3964.82	3	3	A	limma	-0.301472	0.41201	0.54826	-0.872513	-6.3569	0.382733	NA	NA	No NA, limma only	No
XP_051720706.1	LOC127496864	11707.2	12550.3	39943.1	17457.9	13052	28147.5	3	3	A	limma	0.235326	0.653429	0.755199	0.468962	-6.64217	0.662521	NA	NA	No NA, limma only	No
XP_051720708.1	LOC127496864	289582	216615	258208	145074	115113	186376	3	3	A	limma	1.00897	0.0111945	0.061676	3.42241	-2.92286	0.0808556	NA	NA	No NA, limma only	No
XP_051720715.1	LOC127496864	NA	2230.18	6865.93	1745.96	NA	1802.13	2	2	B	limma	1.9373	0.00124247	0.0229394	5.22361	-0.620911	0.245278	NA	NA	<=1 NA/group, median impute	Yes_limma
XP_051720718.1	LOC127496867	45160.7	20853.2	49649.9	36763.2	36955.6	57056.2	3	3	A	limma	0.0228326	0.953611	0.967693	0.0602998	-6.76229	1	NA	NA	No NA, limma only	No
XP_051720725.1	si:dkey-7j14.6	18790.9	19366.8	17715.5	18367.5	9459.68	27739.3	3	3	A	limma	0.417659	0.350933	0.490883	0.999694	-6.2378	1	NA	NA	No NA, limma only	No
XP_051720728.1;XP_051727868.1	scn1ba;scn1bb	NA	NA	NA	1323.87	1359.61	1973.28	0	3	E	fisher	NA	NA	NA	NA	NA	NA	0.1	0.188312	one group full zero, fisher only	Yes_Fisher
XP_051720729.1	si:ch211-225p5.8	NA	9004.9	10392.3	20019.3	7754.3	14981.8	2	3	B	limma	-0.186038	0.633791	0.73939	-0.498056	-6.62682	0.77283	NA	NA	<=1 NA/group, median impute	No
XP_051720733.1;XP_051720734.1	LOC127496876	7971.14	12590.9	5931.48	9892.36	NA	6401.2	3	2	B	limma	0.372592	0.389383	0.52718	0.917866	-6.31587	1	NA	NA	<=1 NA/group, median impute	No
XP_051720737.1	rpz5	16464.2	17443.8	23866.3	29733.3	29383.8	30419.5	3	3	A	limma	-0.350853	0.197498	0.331485	-1.42469	-5.76097	0.0808556	NA	NA	No NA, limma only	No
XP_051720739.1	rpz5	14087.2	14106.1	14625.8	14643.6	11137.8	18911.5	3	3	A	limma	0.266722	0.379706	0.518627	0.93786	-6.29727	0.662521	NA	NA	No NA, limma only	No
XP_051720748.1;XP_051720750.1;XP_051720753.1;XP_051720754.1;XP_051720755.1;XP_051720757.1;XP_051720758.1;XP_051720759.1	cobl	NA	NA	8726.57	12047.9	12165.3	18784.4	1	3	C	limma	-2.70764	0.0154957	0.073068	-3.18511	-3.26048	NA	NA	NA	one group has 1 valid, global min impute	No
XP_051720863.1	preb	3678.01	5970.95	5590.91	9797.93	8505.63	5134.03	3	3	A	limma	-0.309452	0.420408	0.556396	-0.856145	-6.37131	0.382733	NA	NA	No NA, limma only	No
XP_051720879.1	myl12.2	11422.7	11297.6	9537.86	19298.2	12788.8	10813	3	3	A	limma	-0.0976653	0.772578	0.848487	-0.300491	-6.71372	0.382733	NA	NA	No NA, limma only	No
XP_051720883.1	cnih4	4087.17	NA	4364.91	9050.67	8675.92	9261.48	2	3	B	limma	-0.830043	0.0105713	0.0601687	-3.46482	-2.86321	0.148915	NA	NA	<=1 NA/group, median impute	No
XP_051720884.1	septin7b	NA	3632.23	7138.71	6604.46	5562.69	6940.78	2	3	B	limma	-0.00140642	0.996295	0.99737	-0.00481264	-6.76433	1	NA	NA	<=1 NA/group, median impute	No
XP_051720892.1	rab42b	5951.42	6153.38	8247.7	8908.66	4652.13	3709.22	3	3	A	limma	0.602751	0.153351	0.281448	1.60235	-5.53373	0.662521	NA	NA	No NA, limma only	No
XP_051720925.1	rpz	NA	NA	NA	1942.42	1778.77	3032.35	0	3	E	fisher	NA	NA	NA	NA	NA	NA	0.1	0.188312	one group full zero, fisher only	Yes_Fisher
XP_051720962.1	iglon5	NA	NA	NA	1765.53	1149.96	3486.52	0	3	E	fisher	NA	NA	NA	NA	NA	NA	0.1	0.188312	one group full zero, fisher only	Yes_Fisher
XP_051720963.1	LOC127496965	NA	33929.1	6006.48	NA	NA	1120.57	2	1	D	limma	4.59958	0.000243	0.0123614	6.8732	1.06736	NA	NA	NA	2+1 valid, group median impute	Yes_limma
XP_051720971.1	nod1	8824.71	12942.6	16042.8	6342.94	9338.05	8806.92	3	3	A	limma	0.891381	0.0241423	0.0936176	2.86983	-3.7175	0.19043	NA	NA	No NA, limma only	No
XP_051720977.1	atp1a3b	4813.98	15007.6	9974.13	22001.2	17471	20361.5	3	3	A	limma	-0.853167	0.0985094	0.209864	-1.9064	-5.1192	0.0808556	NA	NA	No NA, limma only	No
XP_051720979.1;XP_051720980.1;XP_051720981.1;XP_051720982.1	g6fl	12643.5	5047.38	4113.18	8826.11	4495.15	9637.94	3	3	A	limma	0.0785553	0.888288	0.925446	0.145699	-6.75238	1	NA	NA	No NA, limma only	No
XP_051720984.1	abhd16a	4294.05	3147.93	5864.51	8287.87	8188.43	9041	3	3	A	limma	-0.69439	0.039747	0.123639	-2.5242	-4.22474	0.0808556	NA	NA	No NA, limma only	No
XP_051720985.1	si:ch73-22o12.1	12157.4	17010.9	21962.6	18728.4	15202.7	14944.4	3	3	A	limma	0.33241	0.285794	0.426794	1.15604	-6.07525	1	NA	NA	No NA, limma only	No
XP_051720988.1	vars1	NA	4390.41	5304.46	5839.45	NA	6461.09	2	2	B	limma	-0.0725132	0.770835	0.846966	-0.302876	-6.71292	0.245278	NA	NA	<=1 NA/group, median impute	No
XP_051720989.1;XP_051720990.1	LOC127496979	13555.1	2107.88	2050.4	9440.43	4042.97	1918.58	3	3	A	limma	0.279199	0.783571	0.856373	0.285498	-6.71862	1	NA	NA	No NA, limma only	No
XP_051720996.1	si:dkeyp-77h1.4	2676.66	NA	7151	10131.2	10367.8	11846.8	2	3	B	limma	-0.939393	0.0301842	0.106985	-2.71402	-3.94576	0.148915	NA	NA	<=1 NA/group, median impute	No
XP_051720998.1	tubb5	25603.7	8103.58	12349.3	16580.8	16425.3	18850.9	3	3	A	limma	-0.0461604	0.919224	0.94599	-0.105148	-6.75811	0.662521	NA	NA	No NA, limma only	No
XP_051721001.1	LOC127496985	130460	97661.7	79381.7	68333.9	71179.5	55345.2	3	3	A	limma	0.857464	0.032725	0.110704	2.65806	-4.02797	0.0808556	NA	NA	No NA, limma only	No
XP_051721002.1	LOC127496986	290890	183113	173812	130379	140423	110204	3	3	A	limma	0.935811	0.0235566	0.0924086	2.88707	-3.69231	0.0808556	NA	NA	No NA, limma only	No
XP_051721003.1	LOC127496987	15690.3	NA	6847	5745.55	NA	6376.67	2	2	B	limma	1.08563	0.0288479	0.104038	2.74547	-3.8996	0.245278	NA	NA	<=1 NA/group, median impute	No
XP_051721009.1	LOC127496992	22972.5	14358.3	17371.8	12835.5	8348.62	8897.7	3	3	A	limma	1.14484	0.00822881	0.0520223	3.65262	-2.60186	0.0808556	NA	NA	No NA, limma only	No
XP_051721010.1	si:dkey-7f3.14	191328	1017410	202534	251513	293336	236336	3	3	A	limma	0.502269	0.416831	0.553375	0.863087	-6.36522	0.662521	NA	NA	No NA, limma only	No
XP_051721011.1	pabpc1a	17156.6	15042.7	21179.8	23352.3	22345	23888	3	3	A	limma	-0.110636	0.657032	0.759105	-0.463672	-6.64487	0.0808556	NA	NA	No NA, limma only	No
XP_051721013.1;XP_051728297.1;XP_051739019.1;XP_051739020.1	kpna5;kpna6;kpna1	NA	NA	NA	2577.79	2066.82	NA	0	2	F	fisher	NA	NA	NA	NA	NA	NA	0.4	0.4	one group 2 valid, other zero, fisher only	No
XP_051721026.1	glipr2l	9075.08	5437.8	18189	18666.1	18993	18447.5	3	3	A	limma	-0.680534	0.133341	0.256242	-1.6991	-5.40484	0.0808556	NA	NA	No NA, limma only	No
XP_051721039.1	LOC127497009	55976.2	53674.9	71383.7	56666.6	31788.1	25833.1	3	3	A	limma	0.977318	0.026132	0.0980545	2.81438	-3.7986	0.382733	NA	NA	No NA, limma only	No
XP_051721044.1;XP_051721045.1;XP_051721046.1	cd22	2855.62	NA	4024.57	NA	NA	881.999	2	1	D	limma	2.83403	1.05495e-05	0.00453142	11.1941	4.11618	NA	NA	NA	2+1 valid, group median impute	Yes_limma
XP_051721052.1	gapdhs	75282.4	80164.6	91751.7	48791.8	49111	58070.7	3	3	A	limma	0.891832	0.00847594	0.0527755	3.63023	-2.63277	0.0808556	NA	NA	No NA, limma only	No
XP_051721055.1	sult2st3	7936.34	6984.14	7606.15	NA	NA	NA	3	0	E	fisher	NA	NA	NA	NA	NA	NA	0.1	0.188312	one group full zero, fisher only	Yes_Fisher
XP_051721057.1	upk1a	NA	NA	2494.93	19908.2	1131.47	5714.51	1	3	C	limma	-1.71409	0.152209	0.279628	-1.60754	-5.52689	NA	NA	NA	one group has 1 valid, global min impute	No
XP_051721076.1;XP_051721077.1;XP_051721078.1;XP_051721079.1	nagpa	NA	NA	737.476	1399.44	2728.54	1564.53	1	3	C	limma	-0.636212	0.185066	0.317883	-1.47073	-5.70338	NA	NA	NA	one group has 1 valid, global min impute	No
XP_051721089.1	il6r	NA	4981.02	4754.49	2870.75	1550.72	NA	2	2	B	limma	1.67594	0.00211978	0.0291725	4.74816	-1.18022	0.245278	NA	NA	<=1 NA/group, median impute	Yes_limma
XP_051721159.1	LOC127497057	NA	3330.93	NA	2177.7	NA	NA	1	1	G	remove	NA	NA	NA	NA	NA	NA	NA	NA	exclude low data	No
XP_051721161.1	LOC127497059	36680.2	103947	19557.5	19292.4	11879.3	16188.4	3	3	A	limma	1.71189	0.0353676	0.115638	2.60446	-4.10674	0.0808556	NA	NA	No NA, limma only	No
XP_051721162.1	LOC127497060	23982.5	72392.3	9467.12	10336.6	11370.5	10578.3	3	3	A	limma	1.50691	0.0813035	0.186475	2.03694	-4.93418	0.662521	NA	NA	No NA, limma only	No
XP_051721163.1;XP_051721165.1	ptpn6	18260.8	28771.3	23090.7	11193.9	8877.11	11378.6	3	3	A	limma	1.41419	0.00228026	0.0297712	4.68534	-1.25675	0.0808556	NA	NA	No NA, limma only	Yes_limma
XP_051721178.1	cdc42l	56868.5	60167.5	57161.9	44883.8	40135.4	55519.2	3	3	A	limma	0.581906	0.0691828	0.169992	2.14653	-4.77662	0.0808556	NA	NA	No NA, limma only	No
XP_051721184.1	sacm1lb	5494.68	13052.7	10344.5	19369.6	13616.1	16364.7	3	3	A	limma	-0.546652	0.193888	0.326872	-1.43778	-5.74469	0.0808556	NA	NA	No NA, limma only	No
XP_051721190.1	si:ch211-79k12.1	144517	13671.9	58261.1	13885.2	9602.69	8123.14	3	3	A	limma	2.52691	0.0147665	0.0711668	3.21993	-3.21055	0.19043	NA	NA	No NA, limma only	No
XP_051721232.1;XP_051721233.1	eva1ba	583.087	1284.7	4927.96	5408.32	5199.99	5928.59	3	3	A	limma	-1.0133	0.0538028	0.146822	-2.31737	-4.52814	0.0808556	NA	NA	No NA, limma only	No
XP_051721238.1	ncalda	13899.7	10410.7	17390.2	11833.1	14093	10275.8	3	3	A	limma	0.460525	0.151519	0.278635	1.6107	-5.52273	0.662521	NA	NA	No NA, limma only	No
XP_051721247.1	rps9	111886	55270.1	71913.3	180221	327270	197106	3	3	A	limma	-1.36803	0.0118404	0.0634092	-3.38105	-2.98123	0.0808556	NA	NA	No NA, limma only	No
XP_051721260.1;XP_051721276.1	palm1b	27606.8	7332.13	29969.1	32162.2	29238.3	40494	3	3	A	limma	-0.612102	0.286795	0.427599	-1.15343	-6.07809	0.19043	NA	NA	No NA, limma only	No
XP_051721277.1;XP_051721278.1	enpp2	1224.65	3906.2	3759.41	3458.38	8183.19	5812.13	3	3	A	limma	-0.641671	0.209159	0.344973	-1.38381	-5.81127	0.382733	NA	NA	No NA, limma only	No
XP_051721300.1	slc9a1a	16377.6	12192.3	16412.3	4398.89	4859.99	7941.98	3	3	A	limma	1.70004	0.000993666	0.0206005	5.43109	-0.387592	0.0808556	NA	NA	No NA, limma only	Yes_limma
XP_051721302.1;XP_051721303.1	LOC127497135	9726.48	18233.5	10972	12525.4	12554	10309.1	3	3	A	limma	0.397366	0.30512	0.444388	1.10689	-6.12814	1	NA	NA	No NA, limma only	No
XP_051721311.1	LOC127497138	NA	7007.58	5783.28	2755.92	NA	3750.56	2	2	B	limma	1.30674	0.00248072	0.0304833	4.6134	-1.34512	0.245278	NA	NA	<=1 NA/group, median impute	Yes_limma
XP_051721349.1	dnajb6a	NA	764.816	3600.52	1904.94	2361.99	1946.38	2	3	B	limma	0.738756	0.0960009	0.207974	1.92397	-5.0945	1	NA	NA	<=1 NA/group, median impute	No
XP_051721413.1	fzd1	NA	NA	NA	11995.9	NA	NA	0	1	G	remove	NA	NA	NA	NA	NA	NA	NA	NA	exclude low data	No
XP_051721422.1;XP_051721423.1	aldh5a1	9524.21	8270.12	11727.9	21602	18510.3	15312.4	3	3	A	limma	-0.621861	0.0521852	0.144306	-2.33815	-4.49775	0.0808556	NA	NA	No NA, limma only	No
XP_051721424.1	selenbp1	15831.6	9305.21	36706	39422	41637.7	34950.9	3	3	A	limma	-0.866633	0.0974323	0.209362	-1.91389	-5.10868	0.19043	NA	NA	No NA, limma only	No
XP_051721444.1;XP_051721445.1;XP_051721446.1	tg	4998.73	2729.23	653.745	2807.98	1739.06	2614.44	3	3	A	limma	0.327378	0.685747	0.781525	0.422007	-6.66512	1	NA	NA	No NA, limma only	No
XP_051721454.1;XP_051721455.1	bckdhb	NA	NA	3364.11	13569.1	6328.5	9703.6	1	3	C	limma	-2.61096	0.00212249	0.0291725	-4.74706	-1.18157	NA	NA	NA	one group has 1 valid, global min impute	Yes_limma
XP_051721458.1	eif3ea	10860.2	16118.2	8571.09	11733.3	11722.6	10669	3	3	A	limma	0.300818	0.43715	0.57243	0.8242	-6.39877	1	NA	NA	No NA, limma only	No
XP_051721487.1	fxyd3	NA	7461.69	4264.26	4346.68	1345.67	3155.82	2	3	B	limma	1.52096	0.0319852	0.109802	2.67387	-4.00473	0.386476	NA	NA	<=1 NA/group, median impute	No
XP_051721496.1	emc2	NA	3884.5	3279.73	4628.26	7159.01	6206.91	2	3	B	limma	-0.46698	0.174509	0.30605	-1.51207	-5.65085	0.148915	NA	NA	<=1 NA/group, median impute	No
XP_051721516.1	smpdl3b	28749.3	18379.7	58688.8	121933	117879	120123	3	3	A	limma	-1.64945	0.00318258	0.033496	-4.40437	-1.60651	0.0808556	NA	NA	No NA, limma only	Yes_limma
XP_051721520.1;XP_051721522.1	bves	NA	NA	NA	7856.28	5547.45	7037.3	0	3	E	fisher	NA	NA	NA	NA	NA	NA	0.1	0.188312	one group full zero, fisher only	Yes_Fisher
XP_051721545.1;XP_051726695.1;XP_051726697.1;XP_051735047.1;XP_051735048.1;XP_051749743.1;XP_051749745.1;XP_051756535.1;XP_051768420.1;XP_051768421.1	dvl3a;LOC127499988;dvl1a;LOC127512658;dvl2;dvl1b	NA	NA	1422.14	NA	NA	2496.48	1	1	G	remove	NA	NA	NA	NA	NA	NA	NA	NA	exclude low data	No
XP_051721556.1	LOC127497246	18257.4	10701.7	17555.4	18120.9	14699.5	17511.9	3	3	A	limma	0.130844	0.666742	0.767695	0.449486	-6.65197	1	NA	NA	No NA, limma only	No
XP_051721565.1	LOC127497254	NA	6950.65	12803.6	8025.91	NA	5702.74	2	2	B	limma	0.786976	0.0361583	0.117105	2.58923	-4.12913	0.698535	NA	NA	<=1 NA/group, median impute	No
XP_051721566.1	si:ch211-269k10.4	50031.3	45450.8	96788.5	23740.6	16296.2	34139.9	3	3	A	limma	1.60597	0.00419936	0.0376421	4.1779	-1.89737	0.0808556	NA	NA	No NA, limma only	Yes_limma
XP_051721570.1;XP_051721580.1	vps4b	26149.9	18636.1	16356.2	13241	14375.9	15451.4	3	3	A	limma	0.770925	0.0411749	0.125555	2.5	-4.26031	0.0808556	NA	NA	No NA, limma only	No
XP_051721593.1	gapdh	416475	235715	897732	1703170	1812600	1816650	3	3	A	limma	-2.07013	0.00377519	0.0361076	-4.26414	-1.78567	0.0808556	NA	NA	No NA, limma only	Yes_limma
XP_051721599.1	apoc1	187741	429446	166969	150476	307671	136347	3	3	A	limma	0.526896	0.307563	0.446893	1.10086	-6.13452	0.382733	NA	NA	No NA, limma only	No
XP_051721600.1	apoa2	2754330	3593050	4420960	5904940	4674180	4349150	3	3	A	limma	-0.768382	0.071038	0.172302	-2.12857	-4.80256	0.19043	NA	NA	No NA, limma only	No
XP_051721601.1	smpd5	32968.1	13240.7	9553.16	4447.64	NA	14850.2	3	2	B	limma	1.17583	0.105498	0.220317	1.85967	-5.18458	0.77283	NA	NA	<=1 NA/group, median impute	No
XP_051721625.1	LOC127497297	3336.16	3715.77	5358.28	4044.44	3736.05	6005.94	3	3	A	limma	0.158156	0.605087	0.71626	0.541447	-6.60233	0.382733	NA	NA	No NA, limma only	No
XP_051721626.1	LOC127497298	NA	7302.9	28130.9	30842	28886.6	38794.5	2	3	B	limma	-0.804167	0.126432	0.24753	-1.73572	-5.35526	0.148915	NA	NA	<=1 NA/group, median impute	No
XP_051721627.1	kdsr	992.33	7884.59	5637.5	11552	13320.5	8942.77	3	3	A	limma	-1.13764	0.0941676	0.206086	-1.93709	-5.07601	0.0808556	NA	NA	No NA, limma only	No
XP_051721639.1	ahsg2	79710.9	111986	38362.7	12688.3	16670.2	80846.5	3	3	A	limma	1.71431	0.066273	0.165839	2.1757	-4.7344	0.382733	NA	NA	No NA, limma only	No
XP_051721643.1	apoeb	70057.5	2440180	79805.2	70804.7	62317	56598.1	3	3	A	limma	2.10173	0.14586	0.271501	1.6371	-5.48781	0.19043	NA	NA	No NA, limma only	No
XP_051721662.1	pfn2a	17581.7	10539	27375.4	32707.3	30110.3	40027.2	3	3	A	limma	-0.714015	0.0853124	0.192928	-2.00424	-4.98083	0.0808556	NA	NA	No NA, limma only	No
XP_051721721.1	skap2	NA	8014.29	9632.31	3031.16	2781.73	7002.95	2	3	B	limma	1.48989	0.00675808	0.047053	3.80306	-2.39597	0.148915	NA	NA	<=1 NA/group, median impute	Yes_limma
XP_051721729.1	rpl18	47943.1	17063.4	25083.1	72513.6	69037.2	45072.4	3	3	A	limma	-0.872582	0.0858449	0.193425	-2.00002	-4.98684	0.19043	NA	NA	No NA, limma only	No
XP_051721734.1	sri	82728.7	68286.8	105591	70840.1	74199	93802.7	3	3	A	limma	0.369417	0.209961	0.346141	1.38108	-5.81461	1	NA	NA	No NA, limma only	No
XP_051721748.1;XP_051721749.1	tomm40	3152.27	3423.34	10332.9	10796.2	11632.8	7906.23	3	3	A	limma	-0.760889	0.131214	0.253216	-1.71018	-5.38989	0.19043	NA	NA	No NA, limma only	No
XP_051721753.1	derl1	18084.8	13296.6	6893.95	17897.3	17665.7	16604.8	3	3	A	limma	-0.263139	0.566016	0.684898	-0.602383	-6.56478	0.662521	NA	NA	No NA, limma only	No
XP_051721764.1	bcam	83619.4	62235.8	116442	370445	343021	430369	3	3	A	limma	-2.01899	0.00021773	0.0123614	-6.99648	1.17928	0.0808556	NA	NA	No NA, limma only	Yes_limma
XP_051721765.1	rps19	8203.3	10062.2	11310.4	23535.5	29871.5	24165.8	3	3	A	limma	-1.11089	0.00390071	0.0364481	-4.23755	-1.81998	0.0808556	NA	NA	No NA, limma only	Yes_limma
XP_051721766.1;XP_051721767.1	tgfbr2b	9500.05	12800	9354.61	8553.71	9825.57	6798.87	3	3	A	limma	0.623841	0.0923914	0.203722	1.95005	-5.05771	0.382733	NA	NA	No NA, limma only	No
XP_051721778.1	arf1	60429.2	75720.7	67665.8	47788.2	45022.7	55853.1	3	3	A	limma	0.688435	0.0352353	0.115514	2.60705	-4.10294	0.0808556	NA	NA	No NA, limma only	No
XP_051721812.1	capn7	6774.32	4458.06	4265.03	2908.96	4701.73	3113.32	3	3	A	limma	0.833761	0.0593387	0.156174	2.25077	-4.62534	0.382733	NA	NA	No NA, limma only	No
XP_051721817.1	decr1	5908.29	5995.87	13304	11798.6	18286.7	14528.5	3	3	A	limma	-0.616404	0.139501	0.26359	-1.66794	-5.44671	0.19043	NA	NA	No NA, limma only	No
XP_051721821.1	col6a4a	148795	31242.2	110158	96575.8	75453.5	100397	3	3	A	limma	0.109873	0.846433	0.898487	0.201017	-6.74161	0.662521	NA	NA	No NA, limma only	No
XP_051721842.1	LOC127497429	25871.3	25172.5	35944.6	8677.5	10385	12653.4	3	3	A	limma	1.7324	0.000383705	0.0143768	6.37812	0.599064	0.0808556	NA	NA	No NA, limma only	Yes_limma
XP_051721846.1	cmtm7	3505.03	5357.23	10917	19706.7	18026.7	13727.2	3	3	A	limma	-1.23341	0.0181264	0.0802707	-3.0726	-3.42261	0.0808556	NA	NA	No NA, limma only	No
XP_051721883.1	rpl7	35082.6	24252.2	32431	57664.4	90143.8	68669.7	3	3	A	limma	-0.971255	0.0153249	0.0726309	-3.19311	-3.249	0.0808556	NA	NA	No NA, limma only	No
XP_051721900.1	mboat7	1513.98	9768.3	6984.79	8785.4	5087.44	6796.41	3	3	A	limma	-0.132905	0.832393	0.889343	-0.219721	-6.7372	1	NA	NA	No NA, limma only	No
XP_051721905.1;XP_051722159.1;XP_051722162.1;XP_051722166.1	LOC127497472;LOC127497605;LOC127497608	8571.16	4097.37	12695.9	2463.86	6207.46	6366.03	3	3	A	limma	1.0764	0.0959667	0.207974	1.92421	-5.09416	0.382733	NA	NA	No NA, limma only	No
XP_051721915.1	pbxip1b	10618.1	18514.8	7280.6	11821	8006.2	11058.3	3	3	A	limma	0.44311	0.353997	0.493865	0.992929	-6.24444	1	NA	NA	No NA, limma only	No
XP_051721924.1	LOC127497491	27023.2	20181.1	25566.1	12352.5	5473.88	9362.59	3	3	A	limma	1.76309	0.00150163	0.0247669	5.05177	-0.819055	0.0808556	NA	NA	No NA, limma only	Yes_limma
XP_051721935.1;XP_051721936.1	csf3r	1914.4	NA	2491.87	NA	NA	NA	2	0	F	fisher	NA	NA	NA	NA	NA	NA	0.4	0.4	one group 2 valid, other zero, fisher only	No
XP_051721969.1	LOC127497514	4249.53	8015.48	5360.2	3354.96	2388.73	4634.58	3	3	A	limma	1.09765	0.0254072	0.0966046	2.83405	-3.76982	0.19043	NA	NA	No NA, limma only	No
XP_051721979.1	LOC127497518	64351.5	378598	63134	21508	27635.3	24057.3	3	3	A	limma	2.41613	0.00800718	0.0513172	3.67333	-2.57333	0.0808556	NA	NA	No NA, limma only	No
XP_051721986.1;XP_051721988.1	ndufb9	5829.11	6023.78	21053.7	20976.9	22174.7	25491	3	3	A	limma	-1.07249	0.0547453	0.1484	-2.30555	-4.54541	0.19043	NA	NA	No NA, limma only	No
XP_051721995.1	galnt1	31059.1	13975	3717.48	5338.52	3827.19	6465.52	3	3	A	limma	1.47398	0.10273	0.215769	1.8778	-5.15927	0.662521	NA	NA	No NA, limma only	No
XP_051721999.1	sec61b	NA	7514.38	5868.49	9131.53	8069.77	10333.4	2	3	B	limma	-0.1742	0.55042	0.672574	-0.62739	-6.54834	0.148915	NA	NA	<=1 NA/group, median impute	No
XP_051722008.1	me1	NA	NA	2961.84	3196.93	4301.5	NA	1	2	D	limma	-0.0240038	0.933715	0.954466	-0.0862258	-6.76015	NA	NA	NA	2+1 valid, group median impute	No
XP_051722024.1	gstk1	6121.51	4943.35	6930.06	11315.7	10548.4	8899.57	3	3	A	limma	-0.499228	0.0978924	0.209362	-1.91068	-5.11319	0.0808556	NA	NA	No NA, limma only	No
XP_051722032.1	cpvl	4791.89	4294.45	2893.86	7352.77	8221.85	6123	3	3	A	limma	-0.636651	0.121118	0.240486	-1.7652	-5.31504	0.0808556	NA	NA	No NA, limma only	No
XP_051722037.1	hibadhb	11857.5	10722	22468.6	28152.4	27995.8	28042.4	3	3	A	limma	-0.713586	0.0504965	0.142495	-2.36056	-4.46494	0.0808556	NA	NA	No NA, limma only	No
XP_051722038.1	p3h3	NA	NA	981.111	4627.26	1822.95	NA	1	2	D	limma	-0.84375	0.148445	0.274653	-1.62492	-5.50395	NA	NA	NA	2+1 valid, group median impute	No
XP_051722040.1	LOC127497555	9831.73	3007	17000.2	11323.8	21171.4	22385.5	3	3	A	limma	-0.851478	0.203979	0.338883	-1.40171	-5.78934	0.19043	NA	NA	No NA, limma only	No
XP_051722054.1	tpbgb	NA	NA	5815.87	6594.08	5609.49	5841.43	1	3	C	limma	-1.6677	0.0503031	0.142453	-2.36318	-4.46111	NA	NA	NA	one group has 1 valid, global min impute	No
XP_051722057.1;XP_051729314.1;XP_051729315.1;XP_051729316.1	prdm1a;prdm1b	166399	186893	101365	75954	NA	133932	3	2	B	limma	0.747161	0.0976868	0.209362	1.91211	-5.11118	0.386476	NA	NA	<=1 NA/group, median impute	No
XP_051722073.1	etfb	6274.3	5030.93	12660.4	13486.9	8594.42	11374.1	3	3	A	limma	-0.287241	0.461036	0.592829	-0.780086	-6.43529	0.382733	NA	NA	No NA, limma only	No
XP_051722078.1	pdia7	7589.88	12596.6	20494.4	48586.3	51364.7	47716	3	3	A	limma	-1.70517	0.00184017	0.0272066	-4.87135	-1.03196	0.0808556	NA	NA	No NA, limma only	Yes_limma
XP_051722086.1	steap4	7110.74	108956	11982.5	9504.72	10788.3	13124.7	3	3	A	limma	1.22292	0.251593	0.393618	1.25026	-5.96963	1	NA	NA	No NA, limma only	No
XP_051722113.1;XP_051722114.1	erp44	12320.4	19831.5	23097.1	40519.9	44638	35964.4	3	3	A	limma	-0.894825	0.0224281	0.0902718	-2.92161	-3.64191	0.0808556	NA	NA	No NA, limma only	No
XP_051722129.1	pafah1b3	2791.17	1326.19	3515.26	3772.51	1059.5	4326.99	3	3	A	limma	0.417644	0.540372	0.663135	0.643727	-6.53727	0.662521	NA	NA	No NA, limma only	No
XP_051722153.1;XP_051722163.1	LOC127497607	7718.97	8861.74	9221.11	4630.95	3441.74	5606.8	3	3	A	limma	1.221	0.00320523	0.0335864	4.39849	-1.61395	0.0808556	NA	NA	No NA, limma only	Yes_limma
XP_051722213.1	cxcr3.2	4912.47	16594.9	4411.8	3238.19	1478.42	2042.68	3	3	A	limma	2.29788	0.0101162	0.0590269	3.49753	-2.81735	0.0808556	NA	NA	No NA, limma only	No
XP_051722214.1	psma2a	11087.3	12019.4	13444.4	17660.8	21439.7	17781.4	3	3	A	limma	-0.33033	0.232178	0.37172	-1.30871	-5.9015	0.0808556	NA	NA	No NA, limma only	No
XP_051722230.1;XP_051722231.1	cdh17	NA	NA	NA	2887.2	51881	5994.89	0	3	E	fisher	NA	NA	NA	NA	NA	NA	0.1	0.188312	one group full zero, fisher only	Yes_Fisher
XP_051722243.1	fpr1	5139.86	21806.5	11633.8	2908.28	6314.36	6737.65	3	3	A	limma	1.45203	0.0493917	0.141091	2.37564	-4.44285	0.382733	NA	NA	No NA, limma only	No
XP_051722277.1	LOC127497660	32352	36939.6	59376.9	24367.6	14002.5	27669	3	3	A	limma	1.23551	0.00974013	0.057833	3.52578	-2.77786	0.0808556	NA	NA	No NA, limma only	No
XP_051722302.1	ggctb	16347.6	31306.4	25737.3	16401	18102.1	11229.2	3	3	A	limma	0.962087	0.0335741	0.112449	2.64036	-4.05398	0.382733	NA	NA	No NA, limma only	No
XP_051722303.1;XP_051722310.1;XP_051722317.1	LOC127497676	56861.6	32738.7	135868	48408.8	32868.2	60477.3	3	3	A	limma	0.745647	0.173311	0.304276	1.51691	-5.64467	1	NA	NA	No NA, limma only	No
XP_051722306.1;XP_051722307.1	nradd	NA	NA	1982.53	7317.17	3014.05	1821.28	1	3	C	limma	-1.32612	0.0686366	0.169142	-2.15191	-4.76884	NA	NA	NA	one group has 1 valid, global min impute	No
XP_051722316.1;XP_051722318.1;XP_051722319.1;XP_051722320.1	adam15	2267.05	NA	2840.35	2859.67	NA	NA	2	1	D	limma	0.18541	0.472178	0.602978	0.760046	-6.45132	NA	NA	NA	2+1 valid, group median impute	No
XP_051722333.1	dctn3	3351.08	NA	NA	3622.14	4121.42	NA	1	2	D	limma	0.0790869	0.767211	0.844592	0.30784	-6.71123	NA	NA	NA	2+1 valid, group median impute	No
XP_051722334.1;XP_051722335.1;XP_051722336.1;XP_051722337.1	arhgef1b	13998.5	9906.07	15810.5	11985.4	7344.3	12249.6	3	3	A	limma	0.609288	0.0918939	0.202987	1.95372	-5.05252	0.382733	NA	NA	No NA, limma only	No
XP_051722345.1;XP_051722346.1;XP_051722347.1	cd79a	22102	35048	17182	20218.1	15937	20729.4	3	3	A	limma	0.608752	0.155399	0.283801	1.59312	-5.54584	0.382733	NA	NA	No NA, limma only	No
XP_051722366.1	apoc2	1060100	1331160	1107550	1266650	1544920	1134400	3	3	A	limma	-0.241442	0.419849	0.556053	-0.857226	-6.37036	0.382733	NA	NA	No NA, limma only	No
XP_051722369.1	crabp2a	14283.8	8326.75	31037.1	25209.7	21823.1	24403.2	3	3	A	limma	-0.343376	0.45249	0.584472	-0.795684	-6.42257	0.662521	NA	NA	No NA, limma only	No
XP_051722377.1	oxsr1a	2755.71	4450.69	4255.58	3731.3	4694.59	2262.02	3	3	A	limma	0.482879	0.26813	0.407632	1.20344	-6.02278	1	NA	NA	No NA, limma only	No
XP_051722382.1	zgc:174935	NA	NA	NA	894.592	NA	NA	0	1	G	remove	NA	NA	NA	NA	NA	NA	NA	NA	exclude low data	No
XP_051722383.1	pip5k1ab	NA	5098.47	6024.81	4089.75	8417.13	8380.4	2	3	B	limma	0.0208387	0.955454	0.968503	0.057902	-6.76245	0.77283	NA	NA	<=1 NA/group, median impute	No
XP_051722384.1;XP_051722385.1	ecm1b	406.773	NA	1065.24	927.848	1523.37	4469.54	2	3	B	limma	-0.0310912	0.965908	0.977232	-0.0443013	-6.76324	0.386476	NA	NA	<=1 NA/group, median impute	No
XP_051722391.1	tapbpl	9489.51	15222	22013.5	32224.7	23355.5	21011.5	3	3	A	limma	-0.469574	0.221409	0.359851	-1.34299	-5.86068	0.19043	NA	NA	No NA, limma only	No
XP_051722392.1	psmd4b	1538.91	3406.4	1772.21	2590.38	NA	3009.63	3	2	B	limma	-0.119662	0.790472	0.861257	-0.276122	-6.72155	0.77283	NA	NA	<=1 NA/group, median impute	No
XP_051722435.1	LOC127497752	NA	21532	7960.05	5960.47	5543.54	8729.33	2	3	B	limma	1.31747	0.0278563	0.101447	2.76981	-3.86391	0.386476	NA	NA	<=1 NA/group, median impute	No
XP_051722444.1	rhbg	NA	NA	NA	36839.4	1376.33	14830.1	0	3	E	fisher	NA	NA	NA	NA	NA	NA	0.1	0.188312	one group full zero, fisher only	Yes_Fisher
XP_051722463.1	gng7	9805.38	10236.5	10742.7	22980.2	16412.8	22570	3	3	A	limma	-0.717031	0.0292214	0.104711	-2.73653	-3.91272	0.0808556	NA	NA	No NA, limma only	No
XP_051722503.1	si:dkey-87o1.2	NA	NA	NA	19240.8	3312.02	11512.4	0	3	E	fisher	NA	NA	NA	NA	NA	NA	0.1	0.188312	one group full zero, fisher only	Yes_Fisher
XP_051722509.1	calhm5.1	NA	NA	1886.24	6193.36	3819.64	9021.51	1	3	C	limma	-2.34236	0.000477888	0.0162701	-6.14996	0.372655	NA	NA	NA	one group has 1 valid, global min impute	Yes_limma
XP_051722511.1	entpd3	NA	NA	NA	1114.52	2325.55	2321.75	0	3	E	fisher	NA	NA	NA	NA	NA	NA	0.1	0.188312	one group full zero, fisher only	Yes_Fisher
XP_051722521.1	LOC127497814	6089.04	NA	1053.55	3525.51	10384.5	5608.16	2	3	B	limma	-0.841078	0.333953	0.472293	-1.03805	-6.19949	0.77283	NA	NA	<=1 NA/group, median impute	No
XP_051722546.1;XP_051722547.1	si:dkey-256h2.1	6105.81	4710.39	7623.18	13112.4	7561.82	8481.44	3	3	A	limma	-0.369804	0.274861	0.414469	-1.18508	-6.04327	0.19043	NA	NA	No NA, limma only	No
XP_051722551.1	cndp1	2902.34	NA	4293.36	8485.74	2770.4	2715.78	2	3	B	limma	0.172391	0.733569	0.819222	0.354348	-6.69412	0.77283	NA	NA	<=1 NA/group, median impute	No
XP_051722568.1	tmod4	4784.31	8985.77	8004.41	4001.79	6853.38	3037.73	3	3	A	limma	0.963481	0.057472	0.153025	2.27249	-4.59367	0.19043	NA	NA	No NA, limma only	No
XP_051722576.1	tfa	2814690	7037390	3104530	2098350	2101330	1969630	3	3	A	limma	0.584564	0.229674	0.368979	1.31656	-5.89221	0.0808556	NA	NA	No NA, limma only	No
XP_051722589.1	kel	26576.2	11725.3	26188.5	30814.9	18347.3	39466.2	3	3	A	limma	-0.217437	0.624093	0.731375	-0.512597	-6.61882	0.382733	NA	NA	No NA, limma only	No
XP_051722594.1	zyx	8901.04	12303.1	15678.8	11105.6	12817.6	9731.95	3	3	A	limma	0.399581	0.207911	0.343831	1.38809	-5.80605	1	NA	NA	No NA, limma only	No
XP_051722604.1	cct3	11667	12111	11846.6	28985.2	17110.8	17640.5	3	3	A	limma	-0.49907	0.142465	0.267014	-1.6534	-5.46612	0.0808556	NA	NA	No NA, limma only	No
XP_051722615.1	pear1	6935.24	5033.84	3005.18	1558.61	7501.55	2784.28	3	3	A	limma	0.992872	0.223513	0.362328	1.33618	-5.86884	0.662521	NA	NA	No NA, limma only	No
XP_051722630.1;XP_051722631.1	pals2a	NA	NA	NA	5230.63	4514.37	4065.6	0	3	E	fisher	NA	NA	NA	NA	NA	NA	0.1	0.188312	one group full zero, fisher only	Yes_Fisher
XP_051722634.1;XP_051722640.1	sec62	NA	NA	2348.38	5574.01	3652.64	6230.26	1	3	C	limma	-1.89458	0.00247066	0.0304833	-4.61686	-1.34086	NA	NA	NA	one group has 1 valid, global min impute	Yes_limma
XP_051722636.1	LOC127497895	10713.2	22673.3	17559	4030.24	3390.68	6688.88	3	3	A	limma	2.15101	0.00103571	0.0208474	5.39221	-0.430822	0.0808556	NA	NA	No NA, limma only	Yes_limma
XP_051722637.1;XP_051722638.1;XP_051722639.1	LOC127497896	8624.88	12027.7	8816.4	9443.88	3916.71	4336.17	3	3	A	limma	1.13406	0.0295852	0.105703	2.72794	-3.92533	0.382733	NA	NA	No NA, limma only	No
XP_051722641.1	pon2	8915.62	17218	21264.3	42562.3	48118.6	40154.6	3	3	A	limma	-1.26538	0.00892505	0.054522	-3.5913	-2.68668	0.0808556	NA	NA	No NA, limma only	No
XP_051722642.1	LOC127497905	6832.5	NA	2369.52	8717.23	8234.98	3976.64	2	3	B	limma	-0.402927	0.499905	0.628533	-0.711518	-6.48867	0.386476	NA	NA	<=1 NA/group, median impute	No
XP_051722643.1	ywhabl	68234.2	75806.9	106686	104874	94194.9	108197	3	3	A	limma	-0.063315	0.811806	0.874255	-0.247307	-6.72998	0.382733	NA	NA	No NA, limma only	No
XP_051722644.1;XP_051722735.1;XP_051741953.1	LOC127497565;LOC127508231	3854.98	NA	2387.44	2973.03	3372.39	2316.5	2	3	B	limma	0.440253	0.278578	0.418544	1.1751	-6.05432	0.77283	NA	NA	<=1 NA/group, median impute	No
XP_051722681.1;XP_051722683.1;XP_051722684.1	LOC127497909	NA	4267.05	6583.54	27035.8	23503.6	36059.5	2	3	B	limma	-2.13452	0.000153347	0.0102778	-7.4017	1.53469	0.148915	NA	NA	<=1 NA/group, median impute	Yes_limma
XP_051722695.1	adar	2529.12	12251.3	NA	2226.63	3272.72	1442.77	2	3	B	limma	2.0715	0.0164842	0.0761001	3.1406	-3.32448	0.386476	NA	NA	<=1 NA/group, median impute	No
XP_051722709.1;XP_051722710.1;XP_051722716.1	flad1	10433.2	NA	2069.25	1461.53	NA	NA	2	1	D	limma	2.44533	0.0086055	0.053403	3.61878	-2.64861	NA	NA	NA	2+1 valid, group median impute	No
XP_051722718.1;XP_051722719.1;XP_051722720.1;XP_051722721.1;XP_051722723.1	shc1	1206.7	NA	565.816	1165.31	1863.61	NA	2	2	B	limma	0.358351	0.501347	0.62961	0.709044	-6.49052	0.698535	NA	NA	<=1 NA/group, median impute	No
XP_051722738.1	rab13	6181.9	2998.15	6728.4	5304.04	5259.38	7424.83	3	3	A	limma	0.0327592	0.929069	0.952424	0.0922875	-6.75954	1	NA	NA	No NA, limma only	No
XP_051722740.1	krtcap2	NA	8462.53	1496.61	3738.59	1632.53	3381.29	2	3	B	limma	0.807006	0.367543	0.507423	0.963546	-6.27292	1	NA	NA	<=1 NA/group, median impute	No
XP_051722742.1	s100w	23302.7	10032.1	20207.9	36372.4	42912.2	40376.4	3	3	A	limma	-0.969591	0.0310108	0.107685	-2.69529	-3.97326	0.0808556	NA	NA	No NA, limma only	No
XP_051722744.1	s100a10b	68735.4	121149	137793	168672	167899	168311	3	3	A	limma	-0.431198	0.212537	0.349302	-1.37235	-5.82523	0.0808556	NA	NA	No NA, limma only	No
XP_051722745.1	LOC127497942	21623.5	18176.3	31440	63046.5	50469.6	68382.6	3	3	A	limma	-1.10995	0.00486689	0.0411808	-4.05988	-2.05208	0.0808556	NA	NA	No NA, limma only	Yes_limma
XP_051722746.1	si:ch211-105c13.3	27525.7	14864.5	43713.1	75034.7	53358.5	106701	3	3	A	limma	-1.26215	0.0180336	0.0801203	-3.07627	-3.41732	0.0808556	NA	NA	No NA, limma only	No
XP_051722747.1	LOC127497944	37851.1	15420	65923.5	85493.9	61142	79015.7	3	3	A	limma	-0.885682	0.101537	0.213729	-1.88577	-5.14812	0.19043	NA	NA	No NA, limma only	No
XP_051722749.1	LOC127497944	3150.74	14024.3	NA	4146.18	13684.3	10525.1	2	3	B	limma	0.0845174	0.902182	0.93389	0.127458	-6.75519	1	NA	NA	<=1 NA/group, median impute	No
XP_051722750.1	rps27.2	NA	3420	3290.86	5022.34	9771.37	5096.41	2	3	B	limma	-0.645244	0.118479	0.236767	-1.78031	-5.29435	0.148915	NA	NA	<=1 NA/group, median impute	No
XP_051722760.1	ebag9	NA	NA	NA	3644.2	3657.2	NA	0	2	F	fisher	NA	NA	NA	NA	NA	NA	0.4	0.4	one group 2 valid, other zero, fisher only	No
XP_051722761.1	gpd1l	NA	NA	3474.66	2662.34	4250.09	3438.99	1	3	C	limma	-1.07362	0.08988	0.200291	-1.96879	-5.03118	NA	NA	NA	one group has 1 valid, global min impute	No
XP_051722774.1;XP_051722777.1	cdkal1	NA	NA	NA	NA	NA	38915.5	0	1	G	remove	NA	NA	NA	NA	NA	NA	NA	NA	exclude low data	No
XP_051722778.1	LOC127497962	4497.57	9822.38	6688.17	4669.08	4288.49	2870.75	3	3	A	limma	1.07805	0.0299863	0.106487	2.71859	-3.93906	0.19043	NA	NA	No NA, limma only	No
XP_051722787.1	colec10	54745	25120.2	45570.4	61907.7	37516.4	79252.8	3	3	A	limma	-0.239631	0.57324	0.692028	-0.590938	-6.57211	0.382733	NA	NA	No NA, limma only	No
XP_051722794.1	vcam1a	24658.3	38718.1	28423.9	45201.5	32053.9	32953	3	3	A	limma	0.015358	0.962988	0.974543	0.0480996	-6.76304	0.382733	NA	NA	No NA, limma only	No
XP_051722797.1	otoa	69689	55793.1	33181.8	100279	47398.6	50988.4	3	3	A	limma	-0.0803841	0.864605	0.909195	-0.176925	-6.74672	1	NA	NA	No NA, limma only	No
XP_051722835.1;XP_051722836.1;XP_051723230.1;XP_051723231.1	adam17a;LOC127498187	10394.3	10609.5	12995.3	8466.15	4640.87	7564.59	3	3	A	limma	1.04726	0.0100878	0.0590269	3.49962	-2.81443	0.0808556	NA	NA	No NA, limma only	No
XP_051722847.1	sec23a	6345.1	5208.9	3921.8	5869.54	5701.07	5419.59	3	3	A	limma	0.103439	0.75879	0.839055	0.319407	-6.70719	0.662521	NA	NA	No NA, limma only	No
XP_051722865.1	LOC127497565	NA	565.758	2544.91	1053.98	NA	1248.67	2	2	B	limma	1.38904	0.0022945	0.0297712	4.68	-1.26328	1	NA	NA	<=1 NA/group, median impute	Yes_limma
XP_051722876.1	fermt2	NA	4652.32	4662.33	10130.4	9375.21	10360.9	2	3	B	limma	-0.823907	0.0117271	0.0633468	-3.38813	-2.97123	0.148915	NA	NA	<=1 NA/group, median impute	No
XP_051722880.1	dlst	32496.7	27669.1	53363.1	76439.8	81510.4	60840	3	3	A	limma	-0.769026	0.0342888	0.114122	-2.62582	-4.07534	0.0808556	NA	NA	No NA, limma only	No
XP_051722892.1	serpina10b	33464	51938.2	38389.7	41128.9	28812.1	36888.4	3	3	A	limma	0.451552	0.181532	0.314503	1.48432	-5.68619	0.662521	NA	NA	No NA, limma only	No
XP_051722993.1;XP_051722994.1	eprs1	8895.17	8019.34	10600.2	13306.1	13745	12549.9	3	3	A	limma	-0.249711	0.336122	0.474457	-1.03307	-6.20453	0.0808556	NA	NA	No NA, limma only	No
XP_051723042.1	hao1	NA	NA	NA	NA	3755.31	NA	0	1	G	remove	NA	NA	NA	NA	NA	NA	NA	NA	exclude low data	No
XP_051723049.1	tmx4	16793.3	11936.7	17535.6	13342.7	17135.3	19546	3	3	A	limma	0.165187	0.578893	0.694686	0.582041	-6.57772	0.662521	NA	NA	No NA, limma only	No
XP_051723065.1	colec11	75209.5	26764.1	54486.9	75515.5	39013.9	89917.5	3	3	A	limma	-0.136322	0.783912	0.856373	-0.285034	-6.71876	0.382733	NA	NA	No NA, limma only	No
XP_051723070.1	lgals3b	2253.87	NA	6334.45	18330.9	8890.06	13425.1	2	3	B	limma	-1.41192	0.0101971	0.0592079	-3.4916	-2.82566	0.148915	NA	NA	<=1 NA/group, median impute	No
XP_051723076.1	LOC127498132	36848.8	78261.5	69381.7	136920	97421.6	91240.7	3	3	A	limma	-0.632959	0.128838	0.250363	-1.72276	-5.37286	0.0808556	NA	NA	No NA, limma only	No
XP_051723097.1	ugp2b	15484.1	937806	64188.8	16569.2	12918.4	16846	3	3	A	limma	2.79948	0.0603283	0.15755	2.23953	-4.6417	0.382733	NA	NA	No NA, limma only	No
XP_051723099.1	mdh1ab	4521.79	4062.05	15732.4	15169.8	21508.3	29728.2	3	3	A	limma	-1.42241	0.0319718	0.109802	-2.67416	-4.0043	0.19043	NA	NA	No NA, limma only	No
XP_051723109.1	tmem30aa	8655.37	10547.8	12189.7	10768.8	10731.4	7819.13	3	3	A	limma	0.387559	0.205416	0.340616	1.39671	-5.79549	1	NA	NA	No NA, limma only	No
XP_051723110.1	LOC127498151	4998.4	NA	8345.74	12100.6	5949.29	1120.96	2	3	B	limma	1.01657	0.310507	0.450466	1.09364	-6.14212	1	NA	NA	<=1 NA/group, median impute	No
XP_051723111.1	pygb	28484.1	23891.6	31913	24801.5	23803.8	25648.3	3	3	A	limma	0.457083	0.0985135	0.209864	1.90637	-5.11924	0.382733	NA	NA	No NA, limma only	No
XP_051723214.1;XP_051738857.1	tgfbr1a;tgfbr1b	NA	NA	1520.69	1382.9	675.334	1554.82	1	3	C	limma	0.441189	0.280519	0.421105	1.16993	-6.06001	NA	NA	NA	one group has 1 valid, global min impute	No
XP_051723237.1;XP_051723239.1	snap23.1	96631.2	77034.4	91197.9	78094.5	64689.1	73020.2	3	3	A	limma	0.522599	0.0856712	0.193385	2.00139	-4.98489	0.19043	NA	NA	No NA, limma only	No
XP_051723259.1	arid4a	26782.2	8609.29	43383.5	41166.7	78220.1	74403.9	3	3	A	limma	-1.29552	0.0614659	0.15922	-2.22684	-4.66017	0.19043	NA	NA	No NA, limma only	No
XP_051723276.1	psma3	22068.9	25302	26616.8	30217.5	38864.4	37148.6	3	3	A	limma	-0.220717	0.428837	0.563532	-0.839951	-6.38534	0.0808556	NA	NA	No NA, limma only	No
XP_051723285.1	ivd	4945.11	2568.36	10334.5	14529.4	15756.7	19594.2	3	3	A	limma	-1.39326	0.0172748	0.0782745	-3.107	-3.37292	0.0808556	NA	NA	No NA, limma only	No
XP_051723293.1;XP_051732079.1	psmc1a;psmc1b	14160.7	16902.2	14755.8	20605.6	19166.3	21744.9	3	3	A	limma	-0.118186	0.664981	0.76638	-0.452052	-6.6507	0.0808556	NA	NA	No NA, limma only	No
XP_051723330.1;XP_051723331.1;XP_051723332.1;XP_051723690.1;XP_051723691.1;XP_051723692.1	LOC127498241;LOC127498419	9663.08	12045.8	6074.62	9121.27	7659	7189.68	3	3	A	limma	0.450229	0.270777	0.410012	1.19617	-6.03092	0.662521	NA	NA	No NA, limma only	No
XP_051723336.1	adss1	12954.6	3507.82	4703.24	9015.82	11753.4	10384.4	3	3	A	limma	-0.514505	0.353059	0.493299	-0.994995	-6.24242	0.662521	NA	NA	No NA, limma only	No
XP_051723363.1	fuca2	19766.8	16122.6	12362.6	23362.2	16131.2	20324.8	3	3	A	limma	-0.00830842	0.980364	0.985143	-0.0255095	-6.76398	0.19043	NA	NA	No NA, limma only	No
XP_051723370.1;XP_051723371.1;XP_051723372.1;XP_051723373.1;XP_051723374.1;XP_051723375.1;XP_051723376.1;XP_051723377.1;XP_051723379.1;XP_051723380.1;XP_051723381.1;XP_051723382.1	syne1b	127153	76293.5	179641	179890	169519	202068	3	3	A	limma	-0.385586	0.282275	0.423173	-1.16529	-6.06512	0.19043	NA	NA	No NA, limma only	No
XP_051723383.1	hadhab	22296.1	13425.6	35986.5	54739.7	56847.5	57539.2	3	3	A	limma	-1.08786	0.0159354	0.0745441	-3.16495	-3.28945	0.0808556	NA	NA	No NA, limma only	No
XP_051723431.1	ythdf2	NA	NA	NA	NA	4796.43	NA	0	1	G	remove	NA	NA	NA	NA	NA	NA	NA	NA	exclude low data	No
XP_051723463.1;XP_051723466.1	daam1a	NA	NA	NA	NA	NA	2669.76	0	1	G	remove	NA	NA	NA	NA	NA	NA	NA	NA	exclude low data	No
XP_051723481.1;XP_051723489.1;XP_051723499.1;XP_051723509.1	slc12a7a	NA	NA	888.725	2687.29	1632.61	NA	1	2	D	limma	-0.287051	0.519423	0.645014	-0.678404	-6.51294	NA	NA	NA	2+1 valid, group median impute	No
XP_051723482.1	zmpste24	12196.2	14087.8	16961.8	28373.7	21677.5	20412.7	3	3	A	limma	-0.41371	0.162114	0.291049	-1.56364	-5.58434	0.0808556	NA	NA	No NA, limma only	No
XP_051723483.1	rpl13a	61291.4	21537	60469.3	86606.1	194797	100332	3	3	A	limma	-1.20332	0.0460401	0.135491	-2.4236	-4.37253	0.0808556	NA	NA	No NA, limma only	No
XP_051723510.1	atp6v1ba	6481.11	17009.9	12422.2	11820.3	9217.68	9917.19	3	3	A	limma	0.427401	0.323424	0.462871	1.06262	-6.1744	0.662521	NA	NA	No NA, limma only	No
XP_051723520.1	pabpc4	NA	NA	NA	1380.02	2668.8	6311.17	0	3	E	fisher	NA	NA	NA	NA	NA	NA	0.1	0.188312	one group full zero, fisher only	Yes_Fisher
XP_051723562.1;XP_051723563.1;XP_051723564.1;XP_051723565.1	ktn1	3786.41	3818.64	2903.2	7254.07	6729.84	2469.05	3	3	A	limma	-0.224663	0.678109	0.77525	-0.433008	-6.65995	0.662521	NA	NA	No NA, limma only	No
XP_051723567.1	exoc5	NA	3050.16	2899.37	3317.29	3474.47	4985.85	2	3	B	limma	-0.0686062	0.820795	0.880338	-0.235237	-6.73324	0.148915	NA	NA	<=1 NA/group, median impute	No
XP_051723568.1	amy2al1	20196.7	63138.4	21421.1	19083.7	20992.9	21977.4	3	3	A	limma	0.803666	0.14995	0.276162	1.61792	-5.5132	0.662521	NA	NA	No NA, limma only	No
XP_051723571.1	tmem260	4361.55	4608.04	3749.44	5181.92	4145.22	3254.69	3	3	A	limma	0.297656	0.377995	0.517458	0.941436	-6.29391	1	NA	NA	No NA, limma only	No
XP_051723604.1	ywhaqb	19981.7	28252.5	18229.9	28660.4	25618.7	31639.4	3	3	A	limma	-0.106083	0.751652	0.8329	-0.329249	-6.70364	0.19043	NA	NA	No NA, limma only	No
XP_051723624.1	cmpk2	2255.72	2247.66	2683.72	2779.11	3121.37	1595.6	3	3	A	limma	0.490504	0.278	0.418022	1.17664	-6.05261	0.662521	NA	NA	No NA, limma only	No
XP_051723625.1	rsad2	11134.8	12263.5	25604	15122.1	9954.5	11627.7	3	3	A	limma	0.617684	0.118007	0.236078	1.78304	-5.29059	0.662521	NA	NA	No NA, limma only	No
XP_051723628.1	snx6	2503.03	1366.08	5232.36	4483.77	3548.54	2894.14	3	3	A	limma	-0.00166761	0.996851	0.997657	-0.0040908	-6.76434	0.662521	NA	NA	No NA, limma only	No
XP_051723636.1	calr3b	46505.2	53445.2	54452.8	89655.3	97550.8	92339.8	3	3	A	limma	-0.643898	0.0335431	0.112447	-2.641	-4.05304	0.0808556	NA	NA	No NA, limma only	No
XP_051723641.1	ezra	7004.14	9292.01	3361.99	4867.05	6895.2	4969.91	3	3	A	limma	0.376943	0.466872	0.598467	0.769548	-6.44376	0.662521	NA	NA	No NA, limma only	No
XP_051723666.1	2026-03-01	NA	4082.13	NA	4138.95	3534.22	3220.05	1	3	C	limma	-1.55782	0.128038	0.249345	-1.72704	-5.36705	NA	NA	NA	one group has 1 valid, global min impute	No
XP_051723669.1;XP_051730302.1	arf6b;arf6a	238104	306056	239434	114255	100560	147702	3	3	A	limma	1.28011	0.00233455	0.0297715	4.66518	-1.28142	0.0808556	NA	NA	No NA, limma only	Yes_limma
XP_051723683.1;XP_051723684.1	emilin1b	95077.3	95944.4	60319.1	66769.4	62769.8	92909.3	3	3	A	limma	0.424449	0.269276	0.408616	1.20029	-6.02632	0.662521	NA	NA	No NA, limma only	No
XP_051723711.1;XP_051723712.1;XP_051723714.1	p4ha1b	NA	NA	NA	NA	NA	1268	0	1	G	remove	NA	NA	NA	NA	NA	NA	NA	NA	exclude low data	No
XP_051723733.1;XP_051723734.1;XP_051723736.1	akap12a	NA	NA	NA	2158.11	2897.04	3505.91	0	3	E	fisher	NA	NA	NA	NA	NA	NA	0.1	0.188312	one group full zero, fisher only	Yes_Fisher
XP_051723743.1	sptb	69464.5	39381.9	120520	54620.6	45737.6	21062.8	3	3	A	limma	1.15362	0.0529815	0.14564	2.32784	-4.51283	0.382733	NA	NA	No NA, limma only	No
XP_051723769.1	crip1	67671.5	65999	98698.4	77517.5	76506.7	87680.7	3	3	A	limma	0.172223	0.516724	0.643261	0.682936	-6.50968	0.662521	NA	NA	No NA, limma only	No
XP_051723770.1;XP_051723771.1	scfd1	1718.96	1750.38	NA	4659.62	6409.64	3107.03	2	3	B	limma	-1.10118	0.0346644	0.114448	-2.61831	-4.08639	0.148915	NA	NA	<=1 NA/group, median impute	No
XP_051723798.1	rab18b	NA	NA	5164.45	14010.6	NA	7234.44	1	2	D	limma	-0.703491	0.0675973	0.167408	-2.16227	-4.75385	NA	NA	NA	2+1 valid, group median impute	No
XP_051723822.1	gnmt	NA	NA	1739.1	2144.59	420.602	3597.31	1	3	C	limma	-0.120811	0.882036	0.920741	-0.153926	-6.751	NA	NA	NA	one group has 1 valid, global min impute	No
XP_051723824.1	minpp1a	58605.6	54272.3	68955.1	29172.4	26820.1	26815.1	3	3	A	limma	1.38532	0.000688171	0.0184012	5.78406	-0.00517592	0.0808556	NA	NA	No NA, limma only	Yes_limma
XP_051723827.1	selenon	NA	NA	3355.68	2030.79	NA	5451.18	1	2	D	limma	0.397659	0.450443	0.583167	0.799449	-6.41947	NA	NA	NA	2+1 valid, group median impute	No
XP_051723829.1	LOC127498500	6026.66	6610.01	11736.3	NA	NA	NA	3	0	E	fisher	NA	NA	NA	NA	NA	NA	0.1	0.188312	one group full zero, fisher only	Yes_Fisher
XP_051723884.1;XP_051723895.1	wls	NA	NA	NA	1902.62	2137.94	5717.81	0	3	E	fisher	NA	NA	NA	NA	NA	NA	0.1	0.188312	one group full zero, fisher only	Yes_Fisher
XP_051723913.1	nrd1a	NA	4990.22	5743.65	NA	NA	4584.03	2	1	D	limma	0.512057	0.0694131	0.17014	2.14427	-4.77988	NA	NA	NA	2+1 valid, group median impute	No
XP_051723997.1	gch1	13077.7	16724.8	23565.5	20699.3	NA	8926.66	3	2	B	limma	0.608045	0.157236	0.285751	1.58494	-5.55656	0.77283	NA	NA	<=1 NA/group, median impute	No
XP_051723999.1	ero1a	2939.68	7320.53	5799.13	9412.06	11318.7	13727	3	3	A	limma	-0.886642	0.0540315	0.147002	-2.31448	-4.53236	0.0808556	NA	NA	No NA, limma only	No
XP_051724008.1;XP_051724010.1	pcmtl	NA	3055.12	3084.28	3091.22	NA	1816.42	2	2	B	limma	0.821964	0.0583734	0.15451	2.26191	-4.6091	1	NA	NA	<=1 NA/group, median impute	No
XP_051724043.1;XP_051724044.1	ctage5	NA	NA	5207.54	2505.7	4421.12	1385.87	1	3	C	limma	-0.245326	0.774945	0.85008	-0.297256	-6.7148	NA	NA	NA	one group has 1 valid, global min impute	No
XP_051724052.1	prmt5	39370.3	32270.4	7445.02	112269	18396.5	12415.5	3	3	A	limma	-0.194255	0.851739	0.900792	-0.193969	-6.74317	1	NA	NA	No NA, limma only	No
XP_051724053.1	psma6a	9358.56	9759.29	8050.61	11143.5	16807.7	13216.4	3	3	A	limma	-0.319258	0.328435	0.467519	-1.05085	-6.18647	0.0808556	NA	NA	No NA, limma only	No
XP_051724054.1	fam177a1	4895.43	NA	4058.82	3310.32	NA	6413.38	2	2	B	limma	0.214482	0.54739	0.669975	0.632297	-6.54504	1	NA	NA	<=1 NA/group, median impute	No
XP_051724080.1	mthfd1b	2609.17	1621.66	3955.81	5760.96	4460.04	6732.99	3	3	A	limma	-0.748325	0.0469556	0.136856	-2.41015	-4.39226	0.0808556	NA	NA	No NA, limma only	No
XP_051724158.1	phb2a	13083.3	11536.8	13988.5	14474.4	15457.3	10748.7	3	3	A	limma	0.233072	0.418324	0.554627	0.860184	-6.36777	0.662521	NA	NA	No NA, limma only	No
XP_051724188.1;XP_051741780.1;XP_051741784.1;XP_051741785.1;XP_051741786.1;XP_051741792.1;XP_051741799.1;XP_051741802.1;XP_051743157.1	LOC127498631;LOC127508141;LOC127508142;LOC127508143;LOC127508146;LOC127508149;LOC127508152;LOC127508821	7983.72	13829.3	3899.47	2218.82	3686.23	NA	3	2	B	limma	1.79145	0.01756	0.0789855	3.09529	-3.38983	0.148915	NA	NA	<=1 NA/group, median impute	No
XP_051724231.1	pld1a	2608.81	NA	1140.16	4783.32	NA	NA	2	1	D	limma	-1.16498	0.0437684	0.131093	-2.45818	-4.32175	NA	NA	NA	2+1 valid, group median impute	No
XP_051724247.1;XP_051724248.1;XP_051724249.1;XP_051724250.1	kdm1a	4538.34	NA	2508.55	6146.19	10696.3	4536.92	2	3	B	limma	-0.719829	0.16322	0.29233	-1.5589	-5.5905	0.386476	NA	NA	<=1 NA/group, median impute	No
XP_051724252.1	ptafr	35877.9	45076.4	49194.9	14142.2	10696.5	18033.1	3	3	A	limma	1.86171	0.000364634	0.0143768	6.43199	0.651527	0.0808556	NA	NA	No NA, limma only	Yes_limma
XP_051724253.1	LOC127498677	NA	21563.7	NA	NA	NA	NA	1	0	G	remove	NA	NA	NA	NA	NA	NA	NA	NA	exclude low data	No
XP_051724278.1	copb2	6351.62	11257.6	10909.1	17899.7	25402	12806	3	3	A	limma	-0.662744	0.11709	0.235513	-1.78839	-5.28324	0.0808556	NA	NA	No NA, limma only	No
XP_051724289.1	snx9a	47698.9	13594.1	29373.9	18539.1	17830.3	23214.1	3	3	A	limma	0.731689	0.1542	0.282428	1.59851	-5.53877	0.662521	NA	NA	No NA, limma only	No
XP_051724300.1;XP_051724307.1	arhgap45a	3367.44	3119.1	5030.07	604.981	142.358	1753.94	3	3	A	limma	3.42054	0.0019249	0.0278997	4.83195	-1.07913	0.0808556	NA	NA	No NA, limma only	Yes_limma
XP_051724312.1;XP_051724313.1;XP_051724314.1;XP_051724315.1;XP_051724316.1;XP_051724317.1;XP_051724318.1;XP_051724319.1;XP_051724320.1;XP_051724321.1;XP_051724322.1;XP_051724323.1	gphna	2670.71	1972.76	3686.83	3691.65	8907.24	5769.26	3	3	A	limma	-0.744655	0.100231	0.212181	-1.8946	-5.13576	0.0808556	NA	NA	No NA, limma only	No
XP_051724324.1	rin3	2573.31	NA	4900.27	2441.72	1010.41	2103.68	2	3	B	limma	1.67347	0.00593778	0.0441585	3.90337	-2.26049	0.148915	NA	NA	<=1 NA/group, median impute	Yes_limma
XP_051724393.1;XP_051758275.1;XP_051770259.1	ube2d1a;ube2d4;ube2d1b	3404.12	3396.96	1542.72	1343.69	3314.5	4508.6	3	3	A	limma	0.278706	0.712285	0.802699	0.384217	-6.68192	1	NA	NA	No NA, limma only	No
XP_051724405.1	LOC127498754	32020	169035	29820.2	15262.1	11451	12527.3	3	3	A	limma	2.29413	0.0117563	0.0634092	3.3863	-2.97381	0.0808556	NA	NA	No NA, limma only	No
XP_051724416.1	fut8a	NA	NA	NA	2328.01	1007.26	NA	0	2	F	fisher	NA	NA	NA	NA	NA	NA	0.4	0.4	one group 2 valid, other zero, fisher only	No
XP_051724423.1;XP_051724424.1;XP_051724425.1;XP_051724427.1;XP_051724428.1;XP_051724429.1;XP_051724433.1;XP_051724436.1;XP_051724437.1	LOC127498765	48874	37754.9	9806.12	34150.1	18695.1	11957.8	3	3	A	limma	0.70941	0.366576	0.506642	0.965616	-6.27093	0.662521	NA	NA	No NA, limma only	No
XP_051724465.1	LOC127498764	2207.84	NA	4136.65	NA	NA	1099.96	2	1	D	limma	2.27954	6.71219e-05	0.0094692	8.43226	2.35915	NA	NA	NA	2+1 valid, group median impute	Yes_limma
XP_051724467.1	apoba	121194	88615.8	169305	149973	142137	133379	3	3	A	limma	0.0306529	0.9177	0.94547	0.107141	-6.75787	0.662521	NA	NA	No NA, limma only	No
XP_051724482.1	trappc12	9516.13	2059.6	2233.54	4446.9	3636.81	5096.08	3	3	A	limma	-0.0190899	0.97673	0.982555	-0.0302331	-6.76383	0.662521	NA	NA	No NA, limma only	No
XP_051724483.1	psen1	4028.54	6269.18	6272.72	5344.75	5828.71	4975.56	3	3	A	limma	0.277432	0.361178	0.501259	0.977247	-6.25972	0.662521	NA	NA	No NA, limma only	No
XP_051724491.1;XP_051770624.1	ccdc6a;ccdc6b	NA	3029.35	2425.38	2473.46	4700.72	2806.77	2	3	B	limma	0.121764	0.764689	0.843066	0.311298	-6.71004	0.77283	NA	NA	<=1 NA/group, median impute	No
XP_051724517.1	adpgk2	NA	NA	1359.03	2171.45	6648.29	NA	1	2	D	limma	-1.00606	0.124966	0.24589	-1.74373	-5.34436	NA	NA	NA	2+1 valid, group median impute	No
XP_051724534.1	tmem26a	NA	NA	5147.46	4812.35	NA	5243.77	1	2	D	limma	0.303659	0.253771	0.39548	1.24395	-5.97687	NA	NA	NA	2+1 valid, group median impute	No
XP_051724542.1;XP_051724543.1;XP_051724544.1	hspa12a	6367.01	5381.87	9909.85	8351.29	8083.16	13220.9	3	3	A	limma	-0.194383	0.562253	0.682538	-0.608379	-6.5609	0.382733	NA	NA	No NA, limma only	No
XP_051724612.1	lrrc57	3477.93	8354.64	7036.33	4163.88	7136.87	6519.67	3	3	A	limma	0.323664	0.451008	0.583167	0.798409	-6.42032	1	NA	NA	No NA, limma only	No
XP_051724621.1	chmp3	6983.54	10446.9	17677.6	11449.4	7298.91	9596.6	3	3	A	limma	0.504919	0.202345	0.337304	1.40744	-5.78229	1	NA	NA	No NA, limma only	No
XP_051724622.1	stx11a	12139.4	15469.5	20217.3	9151.75	11623.8	13553.8	3	3	A	limma	0.747358	0.037207	0.119402	2.56956	-4.15806	0.19043	NA	NA	No NA, limma only	No
XP_051724630.1;XP_051724631.1	spint1a	NA	NA	3942.52	17957.9	5651.08	7059.95	1	3	C	limma	-2.43105	0.00886228	0.0544502	-3.59661	-2.67931	NA	NA	NA	one group has 1 valid, global min impute	No
XP_051724634.1;XP_051724635.1;XP_051724636.1;XP_051724637.1;XP_051724638.1;XP_051724639.1;XP_051724640.1;XP_051724641.1;XP_051724642.1;XP_051724644.1;XP_051724645.1;XP_051724646.1;XP_051724647.1;XP_051724648.1;XP_051724649.1;XP_051724650.1;XP_051724652.1;XP_051724653.1;XP_051724655.1;XP_051724656.1;XP_051724658.1;XP_051724659.1;XP_051724660.1;XP_051724661.1;XP_051724662.1;XP_051724663.1;XP_051724…	si:ch211-266g18.10	NA	NA	363.194	4057.4	4379.84	4813.73	1	3	C	limma	-2.33557	0.000127744	0.00995351	-7.62016	1.71866	NA	NA	NA	one group has 1 valid, global min impute	Yes_limma
XP_051724692.1;XP_051724693.1;XP_051724694.1;XP_051724695.1;XP_051724697.1;XP_051724698.1;XP_051724699.1;XP_051724700.1;XP_051724701.1;XP_051724702.1;XP_051724703.1;XP_051724704.1;XP_051724705.1;XP_051724706.1	eml1	10206.3	6126.38	NA	7170.65	NA	NA	2	1	D	limma	0.425936	0.185843	0.318551	1.46777	-5.70711	NA	NA	NA	2+1 valid, group median impute	No
XP_051724732.1;XP_051730635.1	eif2s1a;eif2s1b	4443.24	6617.72	5535.55	4408.07	7394.5	4594.41	3	3	A	limma	0.319021	0.375881	0.515292	0.945869	-6.28973	1	NA	NA	No NA, limma only	No
XP_051724733.1	slc25a21	NA	NA	2112.69	1357.77	3640.35	5958.66	1	3	C	limma	-1.09939	0.149346	0.275459	-1.62073	-5.5095	NA	NA	NA	one group has 1 valid, global min impute	No
XP_051724794.1;XP_051732098.1	marcksb;marcksa	NA	NA	NA	9406.69	11120	11689.5	0	3	E	fisher	NA	NA	NA	NA	NA	NA	0.1	0.188312	one group full zero, fisher only	Yes_Fisher
XP_051724819.1	clec14a	23273	6259.34	10727.2	8393.56	9476.85	7045.03	3	3	A	limma	0.771638	0.166449	0.295971	1.54521	-5.60824	0.662521	NA	NA	No NA, limma only	No
XP_051724830.1;XP_051728156.1	galnt16;galnt12	NA	NA	NA	2853.38	NA	1196.62	0	2	F	fisher	NA	NA	NA	NA	NA	NA	0.4	0.4	one group 2 valid, other zero, fisher only	No
XP_051724878.1	rtn4ip1	5337.94	1254.22	4229.48	5007.6	4343.34	1652.17	3	3	A	limma	0.436544	0.534392	0.658798	0.653539	-6.5305	1	NA	NA	No NA, limma only	No
XP_051724880.1	clic4	5384.9	4735.16	3379.1	8402.61	7365.54	6792.7	3	3	A	limma	-0.493015	0.185196	0.317883	-1.47023	-5.70401	0.0808556	NA	NA	No NA, limma only	No
XP_051724906.1	iars2	4831.31	6155.43	4583.77	6937.96	6160.88	4720.88	3	3	A	limma	0.0852372	0.791879	0.862194	0.274214	-6.72214	0.382733	NA	NA	No NA, limma only	No
XP_051724916.1;XP_051724918.1;XP_051724921.1	ttc7b	7193.82	8569.67	9130.65	5620.26	5658.19	6144.79	3	3	A	limma	0.774307	0.0152344	0.0724807	3.19738	-3.24287	0.0808556	NA	NA	No NA, limma only	No
XP_051724922.1	acss1	4986.88	NA	7489.02	8857.44	4192.29	2482.2	2	3	B	limma	0.770596	0.166399	0.295971	1.54542	-5.60797	0.77283	NA	NA	<=1 NA/group, median impute	No
XP_051724939.1	ppp1cb	7015.77	4209.75	6679.68	4556.12	3393.29	6407.3	3	3	A	limma	0.612459	0.116039	0.23408	1.79457	-5.27475	0.382733	NA	NA	No NA, limma only	No
XP_051724943.1	pgrmc2	12079.9	13074.4	22790	40549.2	41523.1	41744	3	3	A	limma	-1.1396	0.00490266	0.0411808	-4.05406	-2.05976	0.0808556	NA	NA	No NA, limma only	Yes_limma
XP_051724974.1;XP_051724983.1	tpm4b	NA	NA	NA	2887.84	3108.01	2248.73	0	3	E	fisher	NA	NA	NA	NA	NA	NA	0.1	0.188312	one group full zero, fisher only	Yes_Fisher
XP_051725021.1	ltk	NA	NA	NA	4485.83	2900.78	8371.35	0	3	E	fisher	NA	NA	NA	NA	NA	NA	0.1	0.188312	one group full zero, fisher only	Yes_Fisher
XP_051725038.1	lck	22495.1	21095.3	40688	18057.1	14715.2	30931.4	3	3	A	limma	0.693457	0.106225	0.221212	1.85498	-5.1911	0.382733	NA	NA	No NA, limma only	No
XP_051725044.1	dync1h1	27901.8	28589.3	30828.7	44994.3	70750	48259.6	3	3	A	limma	-0.609924	0.0757563	0.179933	-2.08492	-4.86542	0.0808556	NA	NA	No NA, limma only	No
XP_051725045.1	dync1h1	3109.98	3112.18	4583.15	3889.9	6251.09	4593.88	3	3	A	limma	-0.137003	0.659695	0.761234	-0.459771	-6.64684	0.19043	NA	NA	No NA, limma only	No
XP_051725049.1	scinlb	92666.3	89336.5	127400	51075.8	41944.1	44471.8	3	3	A	limma	1.43133	0.000777548	0.0189491	5.66505	-0.132107	0.0808556	NA	NA	No NA, limma only	Yes_limma
XP_051725058.1	pax9	NA	1665.21	NA	NA	NA	NA	1	0	G	remove	NA	NA	NA	NA	NA	NA	NA	NA	exclude low data	No
XP_051725081.1	ehd4	20744.7	35460.7	38741.9	22777	22756.2	33695.6	3	3	A	limma	0.509224	0.17726	0.308841	1.50108	-5.66489	0.662521	NA	NA	No NA, limma only	No
XP_051725102.1;XP_051725103.1;XP_051725104.1;XP_051725105.1;XP_051725106.1;XP_051725107.1;XP_051725108.1;XP_051725109.1;XP_051725110.1;XP_051725111.1;XP_051725112.1;XP_051725113.1;XP_051725114.1;XP_051725115.1;XP_051725116.1	LOC127499057	NA	NA	NA	NA	9289.66	NA	0	1	G	remove	NA	NA	NA	NA	NA	NA	NA	NA	exclude low data	No
XP_051725137.1	col12a1a	7287.26	8070.65	9995.58	21639.1	27898.7	46567.1	3	3	A	limma	-1.57337	0.00273456	0.0319749	-4.53102	-1.44732	0.0808556	NA	NA	No NA, limma only	Yes_limma
XP_051725177.1	LOC127499099	7613.33	26681.9	NA	12835.4	3628.99	5173.84	2	3	B	limma	1.58826	0.0368198	0.118609	2.57676	-4.14747	0.386476	NA	NA	<=1 NA/group, median impute	No
XP_051725196.1	ephx2	11450.2	8129.25	17463.8	15094.6	14659	11997.9	3	3	A	limma	0.0522011	0.871248	0.913591	0.168148	-6.74842	0.662521	NA	NA	No NA, limma only	No
XP_051725199.1	plaat1l	147983	280415	135186	101903	87074.3	155451	3	3	A	limma	0.823681	0.0718862	0.17334	2.12051	-4.81418	0.382733	NA	NA	No NA, limma only	No
XP_051725236.1	LOC127499107	2837460	946616	613677	774714	391516	899531	3	3	A	limma	0.721424	0.252872	0.394953	1.24655	-5.97389	0.382733	NA	NA	No NA, limma only	No
XP_051725250.1;XP_051725252.1	daam2	1145.56	NA	3141.24	2295.2	1080.87	1534.39	2	3	B	limma	1.18159	0.0179196	0.0798728	3.08079	-3.41077	0.77283	NA	NA	<=1 NA/group, median impute	No
XP_051725263.1;XP_051725264.1;XP_051725265.1;XP_051725266.1;XP_051725267.1;XP_051725268.1	rps6ka1	9185.52	10101.7	8088.13	5579.67	4446.06	5691.88	3	3	A	limma	1.07384	0.0065532	0.0462337	3.82682	-2.36375	0.0808556	NA	NA	No NA, limma only	Yes_limma
XP_051725315.1	fas	31586.7	24215.7	39664	23494.8	18804.2	23820.1	3	3	A	limma	0.785997	0.0200619	0.0852803	3.00042	-3.52723	0.0808556	NA	NA	No NA, limma only	No
XP_051725318.1	LOC127499107	3527.68	2722.67	4216.77	2842.92	598.932	3812.36	3	3	A	limma	1.35386	0.116384	0.234601	1.79253	-5.27754	0.662521	NA	NA	No NA, limma only	No
XP_051725329.1	nceh1a	8612.56	9152.21	9606.66	9850.37	20699	21395.3	3	3	A	limma	-0.563204	0.173333	0.304276	-1.51682	-5.64478	0.0808556	NA	NA	No NA, limma only	No
XP_051725345.1	psmb5	15449.2	31564.8	26863.4	37820.8	49169.8	34865.7	3	3	A	limma	-0.493329	0.215497	0.352822	-1.36244	-5.83725	0.0808556	NA	NA	No NA, limma only	No
XP_051725382.1;XP_051755288.1	nedd8l;nedd8	2423.78	5254.95	2437.86	1728.8	2485.02	5582.91	3	3	A	limma	0.58339	0.372529	0.512021	0.952939	-6.28303	1	NA	NA	No NA, limma only	No
XP_051725390.1	aldh6a1	13787.8	9845.62	26361.1	39080.5	46513.3	40266.5	3	3	A	limma	-1.19279	0.0124362	0.064504	-3.34501	-3.03228	0.0808556	NA	NA	No NA, limma only	No
XP_051725391.1	coq6	NA	NA	1728.12	4344.72	4225.71	4605.05	1	3	C	limma	-1.94871	0.000131443	0.00995351	-7.58569	1.68998	NA	NA	NA	one group has 1 valid, global min impute	Yes_limma
XP_051725396.1;XP_051725397.1	gstz1	NA	NA	NA	NA	6537.43	5006.5	0	2	F	fisher	NA	NA	NA	NA	NA	NA	0.4	0.4	one group 2 valid, other zero, fisher only	No
XP_051725405.1;XP_051725406.1	tars3	7266.07	4012.97	6137.95	6617.38	13211.3	7530.77	3	3	A	limma	-0.348746	0.399551	0.537449	-0.897251	-6.33473	0.19043	NA	NA	No NA, limma only	No
XP_051725412.1	prx	11240.7	NA	18194.5	29834.8	62249.6	40219.2	2	3	B	limma	-1.26134	0.0107273	0.0606701	-3.45395	-2.87847	0.148915	NA	NA	<=1 NA/group, median impute	No
XP_051725420.1	blvrb	23756.9	9657.54	26409.7	28298.5	34157.7	26624.3	3	3	A	limma	-0.426176	0.324805	0.463762	-1.05936	-6.17776	0.0808556	NA	NA	No NA, limma only	No
XP_051725430.1	ryr1b	11262	14227.4	22732.6	59104.9	67182.5	62195.1	3	3	A	limma	-1.77593	0.00054798	0.0173808	-6.01075	0.231081	0.0808556	NA	NA	No NA, limma only	Yes_limma
XP_051725440.1	vwf	17480000	2608390	7429070	5261880	3826030	4786620	3	3	A	limma	0.361059	0.566411	0.684898	0.601755	-6.56519	0.662521	NA	NA	No NA, limma only	No
XP_051725452.1	calub	NA	438.734	247.638	2646.63	4917.88	4549.84	2	3	B	limma	-1.72275	0.0118288	0.0634092	-3.38177	-2.98021	0.148915	NA	NA	<=1 NA/group, median impute	No
XP_051725455.1;XP_051725456.1	cd9a	37951	35361.6	37609.7	26278.7	23267.3	25188.5	3	3	A	limma	0.845313	0.0104177	0.0597526	3.47569	-2.84796	0.0808556	NA	NA	No NA, limma only	No
XP_051725460.1	LOC127499324	106715	162521	186195	174889	148364	119775	3	3	A	limma	0.270515	0.401579	0.539363	0.893186	-6.33841	1	NA	NA	No NA, limma only	No
XP_051725467.1	gnao1a	38709.8	71012.5	49635.9	23592.2	19518.4	24598.1	3	3	A	limma	1.43799	0.00308707	0.0330148	4.42964	-1.57454	0.0808556	NA	NA	No NA, limma only	Yes_limma
XP_051725474.1	si:ch211-71n6.4	13122.3	4998.26	10321.9	14664.8	10930.4	12308.9	3	3	A	limma	-0.247191	0.549116	0.671202	-0.6295	-6.54692	0.382733	NA	NA	No NA, limma only	No
XP_051725495.1	cetp	12703.3	17299.8	13466.1	10236.5	7831.16	9260.85	3	3	A	limma	0.969431	0.0121594	0.0638321	3.36151	-3.00888	0.0808556	NA	NA	No NA, limma only	No
XP_051725496.1;XP_051738625.1;XP_051738626.1	prtfdc1b;prtfdc1a	41101.8	99486.8	78358.5	27281	46263.1	13371.2	3	3	A	limma	1.66926	0.0192562	0.0836067	3.02953	-3.48499	0.19043	NA	NA	No NA, limma only	No
XP_051725500.1	cdh13	17204.3	21151.6	57058.3	147350	136401	151854	3	3	A	limma	-2.12172	0.0013827	0.0236461	-5.12617	-0.732722	0.0808556	NA	NA	No NA, limma only	Yes_limma
XP_051725506.1;XP_051725510.1	si:dkey-246g23.2	NA	NA	NA	2000.7	3889.59	4232.13	0	3	E	fisher	NA	NA	NA	NA	NA	NA	0.1	0.188312	one group full zero, fisher only	Yes_Fisher
XP_051725546.1	ptx3a	23745.8	28754.6	24982.3	34489.4	27126.8	37947.9	3	3	A	limma	-0.0486908	0.867702	0.911245	-0.172831	-6.74752	0.19043	NA	NA	No NA, limma only	No
XP_051725566.1	si:dkey-238o13.4	1717.71	NA	1028.18	537.523	NA	NA	2	1	D	limma	2.23691	0.00107015	0.0208474	5.36165	-0.464965	NA	NA	NA	2+1 valid, group median impute	Yes_limma
XP_051725572.1	rasa2	5874.21	6755.8	9344.7	3398.61	3289.41	3774.53	3	3	A	limma	1.34058	0.00119823	0.0222331	5.25692	-0.58302	0.0808556	NA	NA	No NA, limma only	Yes_limma
XP_051725575.1	lmf2a	NA	2201.81	3446.61	10531.8	7195.79	10501.8	2	3	B	limma	-1.42139	0.00127991	0.022966	-5.19644	-0.651942	0.148915	NA	NA	<=1 NA/group, median impute	Yes_limma
XP_051725587.1;XP_051725591.1;XP_051725592.1;XP_051725599.1;XP_051725600.1	si:zfos-464b6.2	10917.4	1915.99	11298.1	4558.55	3415.37	5126.63	3	3	A	limma	0.858144	0.214006	0.351251	1.36741	-5.83122	0.662521	NA	NA	No NA, limma only	No
XP_051725625.1	cd276	NA	2405.25	4051.47	10190.6	9118.27	10317.4	2	3	B	limma	-1.32103	0.00132383	0.0230707	-5.16567	-0.687216	0.148915	NA	NA	<=1 NA/group, median impute	Yes_limma
XP_051725636.1	itpkcb	16289	32756.9	2804.04	27319.7	11852.4	23054.8	3	3	A	limma	-0.516749	0.605811	0.71677	-0.540339	-6.60298	1	NA	NA	No NA, limma only	No
XP_051725645.1	ripor1	5245.63	2358.19	2698.96	4227.79	2551.15	3589.8	3	3	A	limma	0.222883	0.610678	0.719135	0.532909	-6.6073	1	NA	NA	No NA, limma only	No
XP_051725647.1;XP_051725648.1;XP_051725649.1;XP_051725650.1	ctcf	NA	NA	NA	1115.97	1813.46	NA	0	2	F	fisher	NA	NA	NA	NA	NA	NA	0.4	0.4	one group 2 valid, other zero, fisher only	No
XP_051725680.1;XP_051725681.1	edc4	5391.41	4845.85	5099.16	6796.64	8593.46	7407.68	3	3	A	limma	-0.297632	0.294432	0.434952	-1.13374	-6.09943	0.0808556	NA	NA	No NA, limma only	No
XP_051725682.1	nutf2	NA	1247.36	2327.9	3241.99	NA	2901.92	2	2	B	limma	-0.348074	0.206138	0.341661	-1.3942	-5.79856	0.245278	NA	NA	<=1 NA/group, median impute	No
XP_051725688.1	rpl4	162043	99869.6	98627.2	165449	182380	187229	3	3	A	limma	-0.346756	0.313924	0.453472	-1.08533	-6.15083	0.0808556	NA	NA	No NA, limma only	No
XP_051725694.1	ctsd	8826.78	4275.43	6157.18	9678.17	15175.7	8694.71	3	3	A	limma	-0.538141	0.21239	0.349215	-1.37285	-5.82463	0.19043	NA	NA	No NA, limma only	No
XP_051725737.1;XP_051725738.1;XP_051725739.1	parp12a	NA	2999.63	3503.15	1848.88	3086.9	NA	2	2	B	limma	0.916635	0.04026	0.124297	2.51541	-4.23767	0.698535	NA	NA	<=1 NA/group, median impute	No
XP_051725756.1	LOC127499457	101950	109637	117138	97980.5	93754	96533.7	3	3	A	limma	0.455	0.100287	0.212181	1.89421	-5.1363	0.0808556	NA	NA	No NA, limma only	No
XP_051725758.1	zgc:123258	11504.2	10339	11829	8888.5	2994.53	8445.55	3	3	A	limma	1.16684	0.0346562	0.114448	2.61847	-4.08615	0.0808556	NA	NA	No NA, limma only	No
XP_051725769.1	rab27a	22245	16944.5	23065.9	20763.2	14637.5	23304.8	3	3	A	limma	0.394784	0.206465	0.34205	1.39307	-5.79995	1	NA	NA	No NA, limma only	No
XP_051725777.1	tbcb	NA	NA	2382.61	NA	927.817	NA	1	1	G	remove	NA	NA	NA	NA	NA	NA	NA	NA	exclude low data	No
XP_051725778.1	ddb1	8426.27	3593.6	5155.39	7909.45	9731.19	7517.69	3	3	A	limma	-0.342817	0.399572	0.537449	-0.897209	-6.33477	0.382733	NA	NA	No NA, limma only	No
XP_051725782.1	itpr2	10645.3	11679.9	7971.12	10161.3	5837.17	6242.4	3	3	A	limma	0.752253	0.072111	0.173543	2.11839	-4.81724	0.19043	NA	NA	No NA, limma only	No
XP_051725785.1	cahz	702883	321424	1509740	834670	670216	478300	3	3	A	limma	0.100501	0.865058	0.909383	0.176325	-6.74684	1	NA	NA	No NA, limma only	No
XP_051725787.1	LOC127499478	8201.79	6501.78	21604.9	16062.4	16132.7	18127.1	3	3	A	limma	-0.405524	0.363081	0.502571	-0.973132	-6.2637	0.662521	NA	NA	No NA, limma only	No
XP_051725789.1;XP_051725790.1	wdr59	36330.2	6077.4	NA	NA	8420.48	NA	2	1	D	limma	1.24776	0.0797936	0.184199	2.04967	-4.91597	NA	NA	NA	2+1 valid, group median impute	No
XP_051725791.1	zbbx	31335.3	35087.3	46615.1	36526.4	28578.6	22759.4	3	3	A	limma	0.644449	0.0587409	0.155262	2.25765	-4.61531	0.382733	NA	NA	No NA, limma only	No
XP_051725799.1	golim4a	NA	832.327	NA	1827.9	1976.99	NA	1	2	D	limma	-0.025538	0.948852	0.963961	-0.0664961	-6.76185	NA	NA	NA	2+1 valid, group median impute	No
XP_051725813.1;XP_051771162.1	LOC127499227;LOC127523958	NA	4130.86	NA	NA	735.732	NA	1	1	G	remove	NA	NA	NA	NA	NA	NA	NA	NA	exclude low data	No
XP_051725815.1	pdcd10a	6156.45	12028.4	14131.7	4712.88	4768.88	5177.03	3	3	A	limma	1.35628	0.00549158	0.0425146	3.9645	-2.17865	0.0808556	NA	NA	No NA, limma only	Yes_limma
XP_051725841.1	si:dkey-238c7.16	3386.98	NA	8577.18	19661.6	21219.5	18207.2	2	3	B	limma	-1.52431	0.00278884	0.0320415	-4.5145	-1.46794	0.148915	NA	NA	<=1 NA/group, median impute	Yes_limma
XP_051725857.1	rab11a	11553.3	12132.8	9228.45	5980.82	7189.89	3619.02	3	3	A	limma	1.28969	0.0110781	0.0614512	3.43013	-2.91198	0.0808556	NA	NA	No NA, limma only	No
XP_051725858.1	taldo1	1565.4	NA	4044.64	4640.15	6270.1	9741.23	2	3	B	limma	-0.958278	0.0395933	0.123575	-2.52686	-4.22083	0.148915	NA	NA	<=1 NA/group, median impute	No
XP_051725890.1;XP_051725891.1	si:dkey-29p10.4	NA	NA	2454.81	5888.1	6711.05	4371.65	1	3	C	limma	-2.01124	0.00230736	0.0297712	-4.67521	-1.26914	NA	NA	NA	one group has 1 valid, global min impute	Yes_limma
XP_051725895.1	bckdha	2756.74	296.526	11537.6	19326.4	25371.8	23198	3	3	A	limma	-2.4203	0.0115019	0.0624493	-3.40241	-2.95105	0.0808556	NA	NA	No NA, limma only	No
XP_051725902.1	cd82b	43551.8	23943.4	34635.5	33994.9	22720.3	33140.5	3	3	A	limma	0.445625	0.207881	0.343831	1.38819	-5.80592	0.382733	NA	NA	No NA, limma only	No
XP_051725904.1	cd81b	6880.38	2285.67	3638.24	6079.92	4635.42	6584.45	3	3	A	limma	-0.259296	0.563802	0.683302	-0.605908	-6.5625	0.662521	NA	NA	No NA, limma only	No
XP_051725926.1	idh2	86104.4	47512.2	192552	212987	220899	254557	3	3	A	limma	-1.07691	0.0567002	0.151596	-2.28169	-4.58026	0.0808556	NA	NA	No NA, limma only	No
XP_051725958.1	tep1	11186.6	2998.76	3245.22	10155.3	5625.37	13067.1	3	3	A	limma	-0.676617	0.303752	0.442917	-1.11028	-6.12454	0.382733	NA	NA	No NA, limma only	No
XP_051725966.1;XP_051725968.1	dennd4a	52572.1	504894	207183	91904.4	77125.9	223966	3	3	A	limma	0.797843	0.353355	0.493341	0.994343	-6.24306	1	NA	NA	No NA, limma only	No
XP_051725978.1	nectin1b	3824.81	5192.64	4524.42	8817.34	6785.17	12577.2	3	3	A	limma	-0.749308	0.0502491	0.142453	-2.36391	-4.46004	0.0808556	NA	NA	No NA, limma only	No
XP_051725979.1;XP_051725983.1	ilvbl	NA	NA	NA	7661.88	8375.06	6290.36	0	3	E	fisher	NA	NA	NA	NA	NA	NA	0.1	0.188312	one group full zero, fisher only	Yes_Fisher
XP_051725995.1	rap2b	57609.5	85256.7	80057.1	60314.4	52144.3	59481.4	3	3	A	limma	0.585288	0.0626936	0.160987	2.2134	-4.6797	0.382733	NA	NA	No NA, limma only	No
XP_051725996.1;XP_051725997.1	tmod2	16121.4	17145.9	26488.7	33370.5	35969.3	26844.6	3	3	A	limma	-0.410697	0.180453	0.312926	-1.48852	-5.68087	0.0808556	NA	NA	No NA, limma only	No
XP_051726007.1	ube2na	15310	21401.1	19031.2	12308.4	16312.7	13310.1	3	3	A	limma	0.687214	0.0505444	0.142495	2.35992	-4.46589	0.19043	NA	NA	No NA, limma only	No
XP_051726023.1	cotl1	53266.3	55423.4	57086.8	31968.5	26597.7	43058.9	3	3	A	limma	0.987061	0.0107495	0.0606701	3.45242	-2.88062	0.0808556	NA	NA	No NA, limma only	No
XP_051726025.1;XP_051726026.1;XP_051726027.1;XP_051726030.1	ampd3b;LOC127499647	5866.89	4747.95	4559.14	3595.8	3610.57	3955.67	3	3	A	limma	0.723063	0.0323458	0.110231	2.66611	-4.01612	0.0808556	NA	NA	No NA, limma only	No
XP_051726037.1	akt2	3251.28	1953.81	3116.45	2563.88	2671.83	3754.03	3	3	A	limma	0.249806	0.443067	0.577528	0.813119	-6.4081	1	NA	NA	No NA, limma only	No
XP_051726044.1;XP_051726046.1;XP_051771001.1	ap2m1b;ap2m1a	21349.8	17706.4	21982.4	22211.4	21615.1	16893.3	3	3	A	limma	0.305306	0.277725	0.418022	1.17738	-6.0518	1	NA	NA	No NA, limma only	No
XP_051726055.1;XP_051726057.1;XP_051726058.1;XP_051726059.1;XP_051726060.1;XP_051726062.1;XP_051726063.1;XP_051726064.1;XP_051726065.1;XP_051726066.1;XP_051726067.1;XP_051726068.1;XP_051726069.1	c2cd5	NA	968.582	1573.94	1211.23	1107.07	NA	2	2	B	limma	1.07181	0.0084672	0.0527755	3.63101	-2.63169	1	NA	NA	<=1 NA/group, median impute	No
XP_051726091.1;XP_051726092.1;XP_051726093.1	vaspb	4598.16	5352.13	3723.44	3456.62	2068.62	5577.05	3	3	A	limma	0.731521	0.143083	0.267632	1.65041	-5.47011	0.662521	NA	NA	No NA, limma only	No
XP_051726094.1	fbn1	353408	58740.1	108525	144344	75603.5	132308	3	3	A	limma	0.464682	0.504779	0.632269	0.703173	-6.49488	1	NA	NA	No NA, limma only	No
XP_051726098.1	LOC127499674	18075.4	13761.2	85218.8	80164	85454.2	108475	3	3	A	limma	-1.46544	0.0447816	0.133161	-2.44253	-4.34473	0.19043	NA	NA	No NA, limma only	No
XP_051726099.1	sdr39u1	NA	3425.57	3691.14	2466.15	3171.25	2998.72	2	3	B	limma	0.671267	0.0425628	0.128496	2.47729	-4.29368	0.148915	NA	NA	<=1 NA/group, median impute	No
XP_051726101.1;XP_051726102.1;XP_051726604.1	LOC127499676;LOC127499928	46065.1	27365.8	42042.8	45545.4	31740.1	33780.3	3	3	A	limma	0.313805	0.331638	0.470454	1.0434	-6.19406	1	NA	NA	No NA, limma only	No
XP_051726125.1	LOC127499687	3675.06	7017.33	11722.6	7113.12	10137.4	15134.3	3	3	A	limma	-0.341228	0.48262	0.612309	-0.741553	-6.4658	0.382733	NA	NA	No NA, limma only	No
XP_051726128.1	LOC127499680	221315	124054	743278	43649.6	72818.8	48854.9	3	3	A	limma	2.60947	0.00370122	0.0358622	4.28027	-1.76491	0.0808556	NA	NA	No NA, limma only	Yes_limma
XP_051726136.1	LOC127499680	1410420	483518	418756	244444	1014090	204109	3	3	A	limma	0.838662	0.287924	0.428251	1.15049	-6.08129	0.382733	NA	NA	No NA, limma only	No
XP_051726142.1;XP_051726143.1	ets1	NA	3826.74	NA	NA	NA	NA	1	0	G	remove	NA	NA	NA	NA	NA	NA	NA	NA	exclude low data	No
XP_051726165.1	LOC127499703	263812	136507	226171	139430	83133.6	351722	3	3	A	limma	0.506621	0.40065	0.538506	0.895046	-6.33672	1	NA	NA	No NA, limma only	No
XP_051726173.1	LOC127499710	28018.1	29504.3	NA	16439.7	25030.3	22327	2	3	B	limma	0.764042	0.0327881	0.110816	2.65672	-4.02992	0.148915	NA	NA	<=1 NA/group, median impute	No
XP_051726184.1;XP_051726185.1;XP_051726186.1;XP_051726190.1;XP_051726663.1;XP_051726664.1;XP_051726665.1	LOC127499715;LOC127499963	2560.88	6524.24	10241.8	11796.5	12941.3	10699.3	3	3	A	limma	-0.785505	0.126104	0.247147	-1.73751	-5.35283	0.0808556	NA	NA	No NA, limma only	No
XP_051726188.1	LOC127499714	5397.54	5890.5	5201.27	7365.36	4447.18	3761.98	3	3	A	limma	0.429991	0.246428	0.387558	1.26542	-5.95214	0.662521	NA	NA	No NA, limma only	No
XP_051726202.1	LOC127499718	7101.16	7476.53	7157.25	4698.7	5441.96	3902.1	3	3	A	limma	0.932797	0.0121609	0.0638321	3.36142	-3.00901	0.0808556	NA	NA	No NA, limma only	No
XP_051726212.1;XP_051727042.1	LOC127499723;LOC127500141	3042.87	1019.94	2198.45	2511.86	5450.82	6960.25	3	3	A	limma	-0.784015	0.161549	0.290431	-1.56608	-5.58117	0.19043	NA	NA	No NA, limma only	No
XP_051726233.1;XP_051726255.1	LOC127499742;LOC127499744	49901.1	59424.8	61028	40043	30504.7	36476	3	3	A	limma	0.932469	0.00806196	0.0513172	3.66815	-2.58046	0.0808556	NA	NA	No NA, limma only	No
XP_051726271.1	pstpip1a	7468.96	8232.3	7987.13	2394.64	1313.15	5326.27	3	3	A	limma	2.0965	0.0076333	0.050048	3.70971	-2.52335	0.0808556	NA	NA	No NA, limma only	No
XP_051726272.1;XP_051726279.1;XP_051726291.1	LOC127499753;LOC127499767	6733.3	NA	9020.09	2717.69	1734.11	3023.98	2	3	B	limma	2.13029	0.000459131	0.0162701	6.19113	0.414017	0.148915	NA	NA	<=1 NA/group, median impute	Yes_limma
XP_051726277.1;XP_051754436.1	tspan3a;tspan3b	9354.8	2778.48	7049.85	5973.43	3391.1	NA	3	2	B	limma	0.611262	0.239172	0.379719	1.28719	-5.92681	0.77283	NA	NA	<=1 NA/group, median impute	No
XP_051726280.1	sec11a	11428.9	23107.8	19271.8	25879.5	14320.1	21752.5	3	3	A	limma	0.0625326	0.873704	0.915391	0.164907	-6.74903	0.662521	NA	NA	No NA, limma only	No
XP_051726282.1	endouc	14941.3	NA	31006.1	17126.8	8309.4	14884.4	2	3	B	limma	1.0595	0.0258839	0.097561	2.82105	-3.78884	0.386476	NA	NA	<=1 NA/group, median impute	No
XP_051726339.1	hacd3	7007.63	4730.47	9588.23	6427.94	NA	6175.22	3	2	B	limma	0.381432	0.23923	0.379719	1.28701	-5.92702	0.77283	NA	NA	<=1 NA/group, median impute	No
XP_051726364.1	opa3	NA	1721.96	3412.64	6307.85	2257.05	NA	2	2	B	limma	-0.272573	0.550843	0.67287	-0.626706	-6.54879	0.698535	NA	NA	<=1 NA/group, median impute	No
XP_051726366.1	mrc1b	18849.6	22613.9	12678.5	18408.2	30169.2	25203.7	3	3	A	limma	-0.165523	0.674659	0.77322	-0.437995	-6.65756	0.382733	NA	NA	No NA, limma only	No
XP_051726378.1	glula	12402.4	8212.39	4447.18	6305.33	27505	4918.78	3	3	A	limma	-0.0263765	0.972817	0.980548	-0.0353185	-6.76364	1	NA	NA	No NA, limma only	No
XP_051726387.1	eea1	NA	NA	NA	3799.82	1865.47	NA	0	2	F	fisher	NA	NA	NA	NA	NA	NA	0.4	0.4	one group 2 valid, other zero, fisher only	No
XP_051726389.1	treh	NA	NA	11202.7	NA	NA	2601.01	1	1	G	remove	NA	NA	NA	NA	NA	NA	NA	NA	exclude low data	No
XP_051726392.1	pld3	NA	4085.22	4100.99	6294.16	8151.24	3137.15	2	3	B	limma	-0.147582	0.734404	0.819415	-0.353184	-6.69458	0.77283	NA	NA	<=1 NA/group, median impute	No
XP_051726406.1	proca	22112.8	35233	8602.93	7488.77	8715.21	9518.66	3	3	A	limma	1.4134	0.0447247	0.133098	2.4434	-4.34346	0.382733	NA	NA	No NA, limma only	No
XP_051726422.1	c5ar1	145902	241320	164321	46733.1	36294.4	39911.4	3	3	A	limma	2.33892	9.10247e-05	0.00995351	8.03935	2.05752	0.0808556	NA	NA	No NA, limma only	Yes_limma
XP_051726441.1	cpt1b	NA	NA	NA	1906.57	NA	2721.18	0	2	F	fisher	NA	NA	NA	NA	NA	NA	0.4	0.4	one group 2 valid, other zero, fisher only	No
XP_051726468.1	LOC127499862	4206.12	2397.66	13813.3	14132.3	9614.75	12066.9	3	3	A	limma	-0.866893	0.165017	0.294555	-1.55125	-5.60042	0.382733	NA	NA	No NA, limma only	No
XP_051726521.1;XP_051726525.1	LOC127499877;LOC127499879	NA	NA	2364.52	2745.75	1224.56	5350.93	1	3	C	limma	-0.788963	0.268716	0.408103	-1.20183	-6.02459	NA	NA	NA	one group has 1 valid, global min impute	No
XP_051726585.1;XP_051726594.1;XP_051726599.1;XP_051726605.1	guk1a	NA	NA	1635.79	1725.29	1420.58	4191.22	1	3	C	limma	-0.67639	0.228147	0.367323	-1.32138	-5.88649	NA	NA	NA	one group has 1 valid, global min impute	No
XP_051726590.1	LOC127499916	30090.4	18010.3	24460.2	42447.8	51579.4	43861.6	3	3	A	limma	-0.681503	0.0504096	0.142453	-2.36174	-4.46322	0.0808556	NA	NA	No NA, limma only	No
XP_051726613.1	aars1	25706.1	21320.4	32132.7	85289.8	80606.8	86528.9	3	3	A	limma	-1.42414	0.000662874	0.0182217	-5.82091	0.0337172	0.0808556	NA	NA	No NA, limma only	Yes_limma
XP_051726619.1	got2a	30397.4	15935.3	101746	122227	158882	189089	3	3	A	limma	-1.77948	0.0195648	0.0839626	-3.01823	-3.50138	0.0808556	NA	NA	No NA, limma only	No
XP_051726621.1	arpp19a	NA	NA	887.102	891.575	2568.76	1075.66	1	3	C	limma	-0.0867027	0.881196	0.920382	-0.155031	-6.75081	NA	NA	NA	one group has 1 valid, global min impute	No
XP_051726650.1	gdpd4a	9282.45	5893.54	3300.15	5493.44	5869.98	2580.38	3	3	A	limma	0.649018	0.295032	0.434987	1.13222	-6.10108	0.382733	NA	NA	No NA, limma only	No
XP_051726671.1	nedd4a	2473.62	1760.08	2196.64	1496.26	NA	2752.04	3	2	B	limma	0.601713	0.169284	0.298952	1.53339	-5.62349	1	NA	NA	<=1 NA/group, median impute	No
XP_051726678.1	gpib	25330.6	18745.7	60661.2	119186	156781	129700	3	3	A	limma	-1.83946	0.00243714	0.0304833	-4.62848	-1.32653	0.0808556	NA	NA	No NA, limma only	Yes_limma
XP_051726685.1	tmub1	NA	NA	1300.58	2189.15	4096.96	4283.68	1	3	C	limma	-1.54112	0.00664277	0.0465998	-3.81633	-2.37796	NA	NA	NA	one group has 1 valid, global min impute	Yes_limma
XP_051726748.1;XP_051726749.1;XP_051726750.1	LOC127500007	3542.78	NA	5372.03	4093.54	3693.43	8987.18	2	3	B	limma	0.0605243	0.880419	0.919829	0.156055	-6.75063	0.77283	NA	NA	<=1 NA/group, median impute	No
XP_051726760.1	LOC127500015	NA	NA	NA	14153	NA	6435.2	0	2	F	fisher	NA	NA	NA	NA	NA	NA	0.4	0.4	one group 2 valid, other zero, fisher only	No
XP_051726761.1	acadl	11549.7	8875.6	34761.9	29234.4	37372.7	32835.6	3	3	A	limma	-0.836715	0.119924	0.238883	-1.772	-5.30574	0.382733	NA	NA	No NA, limma only	No
XP_051726765.1;XP_051726766.1	tspan9a	5856.18	2479.32	8069.82	6707.85	5583.19	5598.95	3	3	A	limma	0.0133279	0.974564	0.98144	0.0330482	-6.76373	1	NA	NA	No NA, limma only	No
XP_051726864.1	LOC127500035	75315.9	59253.6	69300.3	120774	38634.5	99492.7	3	3	A	limma	0.0732394	0.877715	0.917955	0.159617	-6.74999	0.662521	NA	NA	No NA, limma only	No
XP_051726865.1	LOC127500036	4847.57	NA	3975.67	853.161	NA	1200.14	2	2	B	limma	2.88805	3.7469e-05	0.00793313	9.22967	2.92768	0.245278	NA	NA	<=1 NA/group, median impute	Yes_limma
XP_051726900.1	tspan18b	NA	NA	2421.79	12714.3	4613.91	5640.43	1	3	C	limma	-2.32834	0.00274858	0.0319749	-4.52672	-1.45269	NA	NA	NA	one group has 1 valid, global min impute	Yes_limma
XP_051726913.1	LOC127500067	3165760	13407200	9161200	3279950	1454790	2698030	3	3	A	limma	1.22137	0.0676218	0.167408	2.16202	-4.75421	0.19043	NA	NA	No NA, limma only	No
XP_051726916.1	LOC127500068	19845	33842.9	33050.4	17600.7	15914.5	15319.9	3	3	A	limma	1.08596	0.00913813	0.0554111	3.57357	-2.7113	0.0808556	NA	NA	No NA, limma only	No
XP_051726952.1	ssr3	6457.16	NA	11933.7	8368.22	6859.61	5031.13	2	3	B	limma	0.725372	0.0617059	0.159575	2.22419	-4.66402	0.77283	NA	NA	<=1 NA/group, median impute	No
XP_051726957.1	rpl35a	21914.1	19393	21315	31063	52415	39696.3	3	3	A	limma	-0.670265	0.0658652	0.165488	-2.17989	-4.72833	0.0808556	NA	NA	No NA, limma only	No
XP_051726989.1	LOC127500105	18558	17486.3	19539.6	41996.5	46295.6	45851.3	3	3	A	limma	-0.999091	0.00459117	0.0394374	-4.10633	-1.99093	0.0808556	NA	NA	No NA, limma only	No
XP_051727014.1	LOC127500118	13505.3	6393.44	24286.9	32282.5	23474	32482.7	3	3	A	limma	-0.906714	0.0888783	0.199051	-1.97641	-5.02038	0.19043	NA	NA	No NA, limma only	No
XP_051727019.1	emc8	NA	NA	578.958	2213.52	1416.43	1655.7	1	3	C	limma	-0.583936	0.1132	0.231197	-1.81152	-5.25137	NA	NA	NA	one group has 1 valid, global min impute	No
XP_051727099.1	LOC127500184	18093.8	29316.8	31053.5	35075.8	29340.7	21630.3	3	3	A	limma	0.148127	0.668961	0.769295	0.446258	-6.65355	0.662521	NA	NA	No NA, limma only	No
XP_051727125.1;XP_051727126.1	LOC127500200	10923.6	4892.15	23063.6	79237.4	77583.3	41542.7	3	3	A	limma	-2.33126	0.00387431	0.0364481	-4.24306	-1.81286	0.0808556	NA	NA	No NA, limma only	Yes_limma
XP_051727152.1;XP_051727153.1	plcg2	47043.2	80627.3	53523.8	45106.4	45968.9	33977.6	3	3	A	limma	0.745074	0.0596739	0.156615	2.24694	-4.63091	0.0808556	NA	NA	No NA, limma only	No
XP_051727167.1	calb2a	NA	NA	NA	2228.49	NA	3803.34	0	2	F	fisher	NA	NA	NA	NA	NA	NA	0.4	0.4	one group 2 valid, other zero, fisher only	No
XP_051727184.1	rgma	NA	NA	NA	NA	2746	3149.3	0	2	F	fisher	NA	NA	NA	NA	NA	NA	0.4	0.4	one group 2 valid, other zero, fisher only	No
XP_051727191.1	LOC127500238	NA	NA	NA	NA	1247.77	NA	0	1	G	remove	NA	NA	NA	NA	NA	NA	NA	NA	exclude low data	No
XP_051727204.1;XP_051727227.1;XP_051727235.1	lgals4	38698	60097.2	74675.6	1464860	151698	508209	3	3	A	limma	-2.97135	0.00792663	0.0508922	-3.68101	-2.56277	0.0808556	NA	NA	No NA, limma only	No
XP_051727205.1;XP_051727232.1;XP_051727244.1	lgals4	NA	2439.19	4024.54	33357.9	3412.06	12811.2	2	3	B	limma	-1.51506	0.0840509	0.190656	-2.01437	-4.96641	0.386476	NA	NA	<=1 NA/group, median impute	No
XP_051727236.1;XP_051771178.1	LOC127500234;LOC127523967	7532.65	19922.3	14061.7	4544.2	6065.76	5397.35	3	3	A	limma	1.59036	0.00597444	0.0443423	3.89857	-2.26694	0.0808556	NA	NA	No NA, limma only	Yes_limma
XP_051727246.1	lgals4	NA	4637.6	5125.56	28791.3	3046.9	16531.8	2	3	B	limma	-0.93482	0.259719	0.399345	-1.22694	-5.99627	0.77283	NA	NA	<=1 NA/group, median impute	No
XP_051727266.1	ehd2b	20184.3	13275.5	30427.9	36801.3	38273.2	44303.9	3	3	A	limma	-0.696126	0.0634611	0.162081	-2.20514	-4.6917	0.0808556	NA	NA	No NA, limma only	No
XP_051727269.1;XP_051727270.1	napab	11903.8	12990.9	10794	11826.8	14062	10282.4	3	3	A	limma	0.277738	0.368405	0.508424	0.961704	-6.27468	1	NA	NA	No NA, limma only	No
XP_051727271.1	psmd8	4730.92	5354.46	3622.63	5747.59	5639.51	7943.66	3	3	A	limma	-0.246464	0.468723	0.600011	-0.766226	-6.44641	0.0808556	NA	NA	No NA, limma only	No
XP_051727279.1	pnp6	NA	NA	NA	NA	5027.31	NA	0	1	G	remove	NA	NA	NA	NA	NA	NA	NA	NA	exclude low data	No
XP_051727298.1	st14a	NA	931.962	NA	20883.5	3032.82	9421.89	1	3	C	limma	-3.26842	0.00641744	0.0459771	-3.84301	-2.34184	NA	NA	NA	one group has 1 valid, global min impute	Yes_limma
XP_051727310.1	capn5a	121511	67104.6	135406	97680.8	71228.9	90552.1	3	3	A	limma	0.503179	0.164135	0.293404	1.55499	-5.59557	0.662521	NA	NA	No NA, limma only	No
XP_051727320.1	eif2a	NA	2746.97	2462.8	1245.18	2397	NA	2	2	B	limma	1.18802	0.0234643	0.0924086	2.88983	-3.68828	0.245278	NA	NA	<=1 NA/group, median impute	No
XP_051727409.1	LOC127500342	10903.7	14227.6	18602.2	4687.9	7810.36	10345.2	3	3	A	limma	1.25218	0.0113727	0.0621442	3.41074	-2.9393	0.0808556	NA	NA	No NA, limma only	No
XP_051727482.1	kiaa0319l	4607.91	NA	NA	5523.88	4910.2	4198.16	1	3	C	limma	-1.94796	0.0786415	0.182627	-2.05954	-4.90183	NA	NA	NA	one group has 1 valid, global min impute	No
XP_051727484.1	cap1	104493	403244	126001	102230	75764.8	93995.2	3	3	A	limma	1.13852	0.0556972	0.150103	2.29383	-4.56254	0.0808556	NA	NA	No NA, limma only	No
XP_051727486.1	ppt1	5449.67	2999.46	3465.24	6840.96	7466.46	4505.26	3	3	A	limma	-0.403089	0.324586	0.46364	-1.05987	-6.17722	0.19043	NA	NA	No NA, limma only	No
XP_051727497.1	LOC127500461	NA	1683.07	7008.84	4740.48	19127.2	8714.86	2	3	B	limma	-0.96321	0.16496	0.294555	-1.55149	-5.60011	0.386476	NA	NA	<=1 NA/group, median impute	No
XP_051727499.1	LOC127500461	8021.02	10284.3	24808.6	25420.2	27810	34025.7	3	3	A	limma	-0.902355	0.0631085	0.16146	-2.20892	-4.68621	0.0808556	NA	NA	No NA, limma only	No
XP_051727503.1	gstr	19702.2	22514.4	53026.1	62372.1	81077.9	83112.6	3	3	A	limma	-1.14736	0.0175386	0.0789855	-3.09616	-3.38857	0.0808556	NA	NA	No NA, limma only	No
XP_051727538.1	acot13	NA	NA	4273.76	9946.91	2775.13	2047.63	1	3	C	limma	-1.04047	0.255812	0.397204	-1.23807	-5.98359	NA	NA	NA	one group has 1 valid, global min impute	No
XP_051727540.1	fbxl2	2414.88	4739.32	NA	3700.51	1666.22	2466.18	2	3	B	limma	0.936783	0.0729684	0.174926	2.11037	-4.8288	0.77283	NA	NA	<=1 NA/group, median impute	No
XP_051727609.1	ube2m	5785.14	12557.3	12693.2	14072.1	4217.27	14876.8	3	3	A	limma	0.320521	0.587988	0.70184	0.567831	-6.58652	0.662521	NA	NA	No NA, limma only	No
XP_051727610.1	LOC127500484	65057.5	59973.7	92293.5	103362	119311	120283	3	3	A	limma	-0.443293	0.124657	0.245469	-1.74544	-5.34204	0.0808556	NA	NA	No NA, limma only	No
XP_051727616.1;XP_051727617.1;XP_051727618.1;XP_051727619.1;XP_051727620.1;XP_051727621.1	tpd52	NA	1944.87	1985.76	6345.07	NA	4790.29	2	2	B	limma	-1.2054	0.00556915	0.0427006	-3.95349	-2.19335	0.245278	NA	NA	<=1 NA/group, median impute	Yes_limma
XP_051727629.1	ptp4a2b	9497.33	12149.5	9108.5	5246.73	3826.04	4590.01	3	3	A	limma	1.44549	0.00191696	0.0278974	4.83555	-1.0748	0.0808556	NA	NA	No NA, limma only	Yes_limma
XP_051727649.1	sacm1la	2902.4	6891.62	6511.86	12587.3	8565.27	7685.45	3	3	A	limma	-0.60094	0.168374	0.297966	-1.53716	-5.61863	0.0808556	NA	NA	No NA, limma only	No
XP_051727660.1	si:ch211-71m22.1	22261.5	17415.9	11977	12209.7	9542.18	12249.4	3	3	A	limma	0.867604	0.0438701	0.131186	2.45659	-4.32409	0.382733	NA	NA	No NA, limma only	No
XP_051727669.1	LOC127500519	14478.8	5599.31	11939.1	19192.9	21882	13169.1	3	3	A	limma	-0.55573	0.228615	0.367906	-1.3199	-5.88825	0.19043	NA	NA	No NA, limma only	No
XP_051727690.1	tnfa	NA	2816.75	NA	NA	NA	NA	1	0	G	remove	NA	NA	NA	NA	NA	NA	NA	NA	exclude low data	No
XP_051727696.1	zgc:110239	1734.53	1365.1	NA	3572.98	5354.31	3424.73	2	3	B	limma	-1.04443	0.02773	0.101186	-2.77297	-3.85927	0.148915	NA	NA	<=1 NA/group, median impute	No
XP_051727704.1	LOC127500538	519134	506189	760001	466001	410650	404951	3	3	A	limma	0.538022	0.0913258	0.202214	1.95794	-5.04655	0.0808556	NA	NA	No NA, limma only	No
XP_051727705.1	LOC127500539	43129.9	57953.8	63239	41915.5	32054.3	40072.1	3	3	A	limma	0.746595	0.0274104	0.100684	2.78105	-3.84743	0.0808556	NA	NA	No NA, limma only	No
XP_051727706.1	LOC127500540	34480.4	31891.2	42471.9	24446.5	35176.7	40536	3	3	A	limma	0.416491	0.200355	0.335315	1.41448	-5.77361	1	NA	NA	No NA, limma only	No
XP_051727707.1	pdcd10b	7268.81	11706	9524.5	5561.71	NA	NA	3	1	C	limma	4.45271	0.0125844	0.0645958	3.33633	-3.04459	NA	NA	NA	one group has 1 valid, global min impute	No
XP_051727710.1	LOC127500542	2269.49	NA	4442.64	4082.09	1793.64	NA	2	2	B	limma	0.676468	0.157833	0.286695	1.5823	-5.56001	0.698535	NA	NA	<=1 NA/group, median impute	No
XP_051727713.1	ago2	5241.14	3733.23	7078.57	4185.76	5919.45	5038.2	3	3	A	limma	0.33067	0.316357	0.455569	1.07946	-6.15696	1	NA	NA	No NA, limma only	No
XP_051727723.1	spag1a	5779.31	4784.96	4983.44	3395.27	5520.68	5009.21	3	3	A	limma	0.467118	0.17766	0.309093	1.4995	-5.66691	1	NA	NA	No NA, limma only	No
XP_051727724.1	myo1g	59071.2	72837.7	72199.9	26163.6	17859.3	26335.8	3	3	A	limma	1.82524	0.000325991	0.0134417	6.55157	0.766642	0.0808556	NA	NA	No NA, limma only	Yes_limma
XP_051727752.1	txnipa	5905.25	18523.2	10191.5	8780.79	5552.89	7617.32	3	3	A	limma	0.821376	0.125171	0.246163	1.74261	-5.34589	0.382733	NA	NA	No NA, limma only	No
XP_051727760.1	pex11b	NA	NA	NA	1393.9	NA	NA	0	1	G	remove	NA	NA	NA	NA	NA	NA	NA	NA	exclude low data	No
XP_051727772.1	s100v2	32049.5	26524.4	65524.9	121843	77156.3	117075	3	3	A	limma	-1.17641	0.0136597	0.0682144	-3.27648	-3.12974	0.0808556	NA	NA	No NA, limma only	No
XP_051727774.1;XP_051727775.1	abcf1	NA	2321.32	1132.13	4817.77	4494.98	4639.15	2	3	B	limma	-1.19967	0.0328177	0.110816	-2.6561	-4.03084	0.148915	NA	NA	<=1 NA/group, median impute	No
XP_051727779.1	agr2	23854	160036	30576.4	176770	71622.2	104665	3	3	A	limma	-0.934289	0.257878	0.39891	-1.23217	-5.99032	0.382733	NA	NA	No NA, limma only	No
XP_051727787.1;XP_051727788.1	gmpr	NA	NA	NA	2413.71	4980.61	6591.27	0	3	E	fisher	NA	NA	NA	NA	NA	NA	0.1	0.188312	one group full zero, fisher only	Yes_Fisher
XP_051727804.1	pdcd6ip	85323.6	68919.3	82099.8	66983	47562.6	70671.8	3	3	A	limma	0.606423	0.0674718	0.167362	2.16353	-4.75203	0.19043	NA	NA	No NA, limma only	No
XP_051727814.1	fabp3	54377.1	55079.8	67590.7	60590.7	69702	105869	3	3	A	limma	-0.151404	0.623427	0.731206	-0.5136	-6.61826	0.19043	NA	NA	No NA, limma only	No
XP_051727815.1	pabpc1b	NA	NA	NA	NA	803.915	NA	0	1	G	remove	NA	NA	NA	NA	NA	NA	NA	NA	exclude low data	No
XP_051727818.1	ywhaz	51271.9	58979	71710.6	83118	58568.5	103890	3	3	A	limma	-0.159533	0.604223	0.715466	-0.54277	-6.60155	0.382733	NA	NA	No NA, limma only	No
XP_051727823.1	pitrm1	4194.76	3770.67	6922.2	8465.19	8761.76	4463.78	3	3	A	limma	-0.245315	0.537629	0.661081	-0.648219	-6.53418	0.19043	NA	NA	No NA, limma only	No
XP_051727837.1;XP_051727848.1;XP_051727857.1;XP_051727867.1;XP_051727875.1	pfkpb	NA	6966.17	3270.33	3804.97	NA	5339.89	2	2	B	limma	0.356951	0.41125	0.547945	0.874006	-6.35558	1	NA	NA	<=1 NA/group, median impute	No
XP_051727844.1;XP_051727845.1;XP_051727846.1;XP_051727847.1;XP_051727849.1;XP_051727850.1;XP_051727851.1;XP_051727852.1	akap9	NA	NA	NA	2563.96	1146.14	NA	0	2	F	fisher	NA	NA	NA	NA	NA	NA	0.4	0.4	one group 2 valid, other zero, fisher only	No
XP_051727869.1	tmem65	NA	4319.8	5641.88	5213.54	6847.35	3904.79	2	3	B	limma	0.207899	0.530705	0.655855	0.659622	-6.52626	1	NA	NA	<=1 NA/group, median impute	No
XP_051727904.1	serinc2	19246	15639.5	14216.3	20654	13516.7	17174.2	3	3	A	limma	0.252217	0.426567	0.562648	0.84429	-6.3816	1	NA	NA	No NA, limma only	No
XP_051727928.1	sdha	34845.8	21636.6	43284.9	35637	37982.2	44188.6	3	3	A	limma	-0.00845387	0.978024	0.98359	-0.028551	-6.76389	0.382733	NA	NA	No NA, limma only	No
XP_051727929.1;XP_051727930.1	mindy1	NA	NA	3972.79	2010.17	NA	6276.74	1	2	D	limma	0.521349	0.36279	0.502544	0.973758	-6.26309	NA	NA	NA	2+1 valid, group median impute	No
XP_051727938.1	LOC127500653	5833.17	NA	3851.39	4984.84	2007.29	NA	2	2	B	limma	0.871457	0.093935	0.205878	1.93878	-5.07363	0.698535	NA	NA	<=1 NA/group, median impute	No
XP_051727949.1	naxe	NA	8989.96	21773.2	20137.9	22809.9	33284.3	2	3	B	limma	-0.523565	0.201296	0.336188	-1.41115	-5.77773	0.386476	NA	NA	<=1 NA/group, median impute	No
XP_051727997.1;XP_051727998.1	glmp	5498.33	7207.13	4383.79	5151.64	6445.85	4491.28	3	3	A	limma	0.338081	0.362272	0.502013	0.974879	-6.26201	1	NA	NA	No NA, limma only	No
XP_051728013.1;XP_051728014.1	LOC127500693	23063.8	9732.31	19613.7	NA	NA	8351.04	3	1	C	limma	5.06621	0.0113872	0.0621442	3.4098	-2.94063	NA	NA	NA	one group has 1 valid, global min impute	No
XP_051728032.1	LOC127500695	2439.55	2102.9	3881.59	NA	3126.27	1848.47	3	2	B	limma	0.696502	0.104327	0.218486	1.86729	-5.17395	0.77283	NA	NA	<=1 NA/group, median impute	No
XP_051728034.1	LOC127500697	NA	3911.48	NA	1783.41	NA	NA	1	1	G	remove	NA	NA	NA	NA	NA	NA	NA	NA	exclude low data	No
XP_051728036.1;XP_051728103.1;XP_051728110.1;XP_051728120.1;XP_051728128.1;XP_051728138.1;XP_051728148.1;XP_051728157.1;XP_051728168.1;XP_051728177.1;XP_051728184.1;XP_051728192.1;XP_051728201.1;XP_051728210.1;XP_051728219.1;XP_051728228.1;XP_051728234.1;XP_051728237.1;XP_051728257.1;XP_051744749.1;XP_051744757.1;XP_051744767.1;XP_051744773.1;XP_051744783.1;XP_051744789.1;XP_051744798.1;XP_051744…	mbnl1;mbnl2	985.901	788.67	7360.12	2602.23	6405.38	5141.76	3	3	A	limma	-0.481451	0.492911	0.622174	-0.723588	-6.47958	0.662521	NA	NA	No NA, limma only	No
XP_051728054.1;XP_051728058.1;XP_051728059.1;XP_051728060.1	ubap2l	NA	1226.25	NA	1289.02	3130.35	NA	1	2	D	limma	-0.0475089	0.930725	0.953283	-0.0901264	-6.75976	NA	NA	NA	2+1 valid, group median impute	No
XP_051728072.1;XP_051728073.1;XP_051728074.1	pbxip1a	NA	5442.11	1447.09	7088.02	7329.88	3817.43	2	3	B	limma	-0.795282	0.27802	0.418022	-1.17659	-6.05267	0.386476	NA	NA	<=1 NA/group, median impute	No
XP_051728099.1	s100u	79839.7	47093.5	108104	295740	215391	270440	3	3	A	limma	-1.63405	0.00256075	0.0310554	-4.58646	-1.37843	0.0808556	NA	NA	No NA, limma only	Yes_limma
XP_051728117.1	tpm3	28584.2	21384.6	33756	56689	81211.1	48670.4	3	3	A	limma	-0.879295	0.0260909	0.0979995	-2.81548	-3.79699	0.0808556	NA	NA	No NA, limma only	No
XP_051728127.1	si:ch73-347e22.8	NA	NA	NA	3821.25	NA	NA	0	1	G	remove	NA	NA	NA	NA	NA	NA	NA	NA	exclude low data	No
XP_051728137.1;XP_051767801.1;XP_051767802.1	rbbp4;rbb4l	2503.66	NA	3769.96	3169.77	4496.97	NA	2	2	B	limma	0.035703	0.901789	0.93389	0.127973	-6.75511	0.698535	NA	NA	<=1 NA/group, median impute	No
XP_051728180.1;XP_051728181.1	LOC127500753;LOC127500754	3448.78	14277.2	11061.3	3400.67	8277.6	5282.89	3	3	A	limma	0.943691	0.160082	0.2888	1.57245	-5.57288	0.382733	NA	NA	No NA, limma only	No
XP_051728202.1	ccdc106b	NA	NA	NA	6169.76	NA	7020.96	0	2	F	fisher	NA	NA	NA	NA	NA	NA	0.4	0.4	one group 2 valid, other zero, fisher only	No
XP_051728230.1	rpl15	88568	62314.8	49630.4	84142.7	127409	113907	3	3	A	limma	-0.465432	0.244582	0.385904	-1.2709	-5.94579	0.19043	NA	NA	No NA, limma only	No
XP_051728238.1;XP_051728239.1;XP_051728240.1;XP_051728241.1;XP_051728242.1;XP_051728243.1;XP_051728244.1;XP_051728245.1;XP_051728246.1;XP_051728248.1;XP_051728249.1;XP_051728250.1;XP_051728251.1;XP_051728252.1;XP_051728253.1;XP_051728254.1;XP_051728255.1;XP_051728256.1;XP_051728259.1;XP_051728260.1;XP_051728261.1;XP_051728262.1;XP_051728263.1	macf1a	7950.47	8969.39	9739.96	7066.21	9449.7	6838.59	3	3	A	limma	0.479406	0.123564	0.244687	1.75149	-5.33379	0.382733	NA	NA	No NA, limma only	No
XP_051728268.1;XP_051728269.1	ak2	117267	476964	43373.9	21204.7	18286.7	20326.9	3	3	A	limma	2.9334	0.00828726	0.0523028	3.64726	-2.60926	0.0808556	NA	NA	No NA, limma only	No
XP_051728275.1	ndufs5	2729.92	5466.01	13009.4	14478	16183.1	13693.4	3	3	A	limma	-1.03016	0.0766028	0.180148	-2.07738	-4.87625	0.0808556	NA	NA	No NA, limma only	No
XP_051728288.1	atp6v1c1b	87462.1	28528.9	28054	NA	20321.8	38229.7	3	2	B	limma	0.841776	0.160828	0.289583	1.5692	-5.5771	0.77283	NA	NA	<=1 NA/group, median impute	No
XP_051728299.1;XP_051728300.1	hdac1	990.916	1304.9	897.567	3689.78	4945.91	4372.83	3	3	A	limma	-1.44082	0.0100848	0.0590269	-3.49984	-2.81412	0.0808556	NA	NA	No NA, limma only	No
XP_051728306.1	eif3i	3383.74	3431.43	NA	4595.91	4360.73	2007.87	2	3	B	limma	0.407569	0.423786	0.560267	0.849628	-6.37698	0.77283	NA	NA	<=1 NA/group, median impute	No
XP_051728314.1	marcksl1b	2648.85	9201.8	5751.1	11015.6	10942.2	19843.7	3	3	A	limma	-1.06404	0.0654552	0.165342	-2.18413	-4.72218	0.0808556	NA	NA	No NA, limma only	No
XP_051728320.1;XP_051728323.1;XP_051728324.1;XP_051728325.1	elmo1	28160.8	37779.3	43303.5	17529.6	18659.9	24471	3	3	A	limma	1.12078	0.00591218	0.0440565	3.90674	-2.25597	0.0808556	NA	NA	No NA, limma only	Yes_limma
XP_051728341.1	LOC127500837	NA	3724.93	NA	NA	3370.31	1989.97	1	2	D	limma	0.95831	0.0350341	0.115361	2.61099	-4.09714	NA	NA	NA	2+1 valid, group median impute	No
XP_051728346.1	LOC127500840	452787	468147	618546	125773	196746	260196	3	3	A	limma	1.60406	0.00293681	0.0323644	4.47121	-1.52218	0.0808556	NA	NA	No NA, limma only	Yes_limma
XP_051728349.1;XP_051729011.1	LOC127500841;LOC127501176	NA	NA	NA	1893.64	NA	NA	0	1	G	remove	NA	NA	NA	NA	NA	NA	NA	NA	exclude low data	No
XP_051728351.1	LOC127500841	242558	249417	180684	153650	32756.1	103322	3	3	A	limma	1.65921	0.0232209	0.0921634	2.89716	-3.67758	0.0808556	NA	NA	No NA, limma only	No
XP_051728352.1	LOC127500842	61742.2	46660.6	56344.4	46382.5	23479.7	15834.9	3	3	A	limma	1.33652	0.0168308	0.0772055	3.12566	-3.346	0.0808556	NA	NA	No NA, limma only	No
XP_051728353.1	LOC127500843	7976.53	6403.46	NA	NA	5266.74	7146.51	2	2	B	limma	0.49569	0.102739	0.215769	1.87775	-5.15935	0.698535	NA	NA	<=1 NA/group, median impute	No
XP_051728355.1;XP_051729469.1	LOC127500845;psmb9a	3260.16	NA	5426.64	2675.98	4221.06	3404.92	2	3	B	limma	0.663673	0.0709437	0.172298	2.12947	-4.80126	0.77283	NA	NA	<=1 NA/group, median impute	No
XP_051728357.1	LOC127500849	NA	4122.73	3282.32	10253.7	2483.46	NA	2	2	B	limma	-0.286931	0.608197	0.718189	-0.536692	-6.6051	1	NA	NA	<=1 NA/group, median impute	No
XP_051728358.1;XP_051728981.1;XP_051728983.1;XP_051728984.1;XP_051728985.1;XP_051728988.1;XP_051728991.1	LOC127500850;LOC127501173	22797.3	36439.3	84817.3	79229.2	58934.3	52129	3	3	A	limma	-0.353276	0.457898	0.589407	-0.78579	-6.43066	0.662521	NA	NA	No NA, limma only	No
XP_051728359.1	LOC127500847	15834.2	5530.98	12504	3972.11	4975.25	3619.8	3	3	A	limma	1.60349	0.00702596	0.0482839	3.77316	-2.43665	0.0808556	NA	NA	No NA, limma only	Yes_limma
XP_051728360.1	scamp3	4147.47	3781.23	6034.47	8014.28	5349.91	4278.24	3	3	A	limma	-0.0254757	0.940259	0.9586	-0.0776915	-6.76094	0.382733	NA	NA	No NA, limma only	No
XP_051728362.1	crabp2b	11575.7	8935.01	23265.3	26839.9	28714.6	33382	3	3	A	limma	-0.866616	0.0453113	0.133984	-2.4345	-4.35653	0.0808556	NA	NA	No NA, limma only	No
XP_051728365.1	ndrg1a	14510.1	21430.8	16489.6	6260.69	9813.72	6862.35	3	3	A	limma	1.49451	0.00287932	0.0323644	4.48774	-1.50144	0.0808556	NA	NA	No NA, limma only	Yes_limma
XP_051728382.1	slc9a1b	NA	NA	2264.31	773	NA	NA	1	1	G	remove	NA	NA	NA	NA	NA	NA	NA	NA	exclude low data	No
XP_051728413.1	LOC127500873	174063	183337	277789	307927	273550	296980	3	3	A	limma	-0.32762	0.271286	0.410579	-1.19478	-6.03247	0.19043	NA	NA	No NA, limma only	No
XP_051728414.1	LOC127500874	6245.7	6504.91	10975.4	22609.5	36546.6	36863.2	3	3	A	limma	-1.74924	0.00116146	0.0219986	-5.28566	-0.550457	0.0808556	NA	NA	No NA, limma only	Yes_limma
XP_051728422.1	lypla2	12112.5	11741.3	12304.6	5592.05	6238.94	8139.03	3	3	A	limma	1.15608	0.00316337	0.033496	4.40938	-1.60016	0.0808556	NA	NA	No NA, limma only	Yes_limma
XP_051728425.1	rpl11	9474.81	11187.3	10812.5	19965.5	25396.2	21838.8	3	3	A	limma	-0.805459	0.0169971	0.0776685	-3.11861	-3.35617	0.0808556	NA	NA	No NA, limma only	No
XP_051728426.1;XP_051728427.1	LOC127500883	NA	7532.72	20809.7	19032.6	18660.3	18299.8	2	3	B	limma	-0.244732	0.519275	0.645014	-0.678652	-6.51276	1	NA	NA	<=1 NA/group, median impute	No
XP_051728434.1	atp9b	NA	2039.05	2891.1	1250.13	1215.34	678.214	2	3	B	limma	2.12231	0.000828008	0.0190039	5.60443	-0.197541	0.148915	NA	NA	<=1 NA/group, median impute	Yes_limma
XP_051728440.1	lpar5a	18636.9	20830.1	22114.4	7464.83	5921.18	12158	3	3	A	limma	1.60585	0.00174346	0.0265164	4.91887	-0.975404	0.0808556	NA	NA	No NA, limma only	Yes_limma
XP_051728452.1;XP_051728454.1;XP_051728455.1	septin7a	25157.1	23350.6	30133.5	62047.2	56961.1	69211.9	3	3	A	limma	-1.00217	0.00445421	0.0388667	-4.13056	-1.95917	0.0808556	NA	NA	No NA, limma only	Yes_limma
XP_051728463.1	yars1	NA	1920.55	2556.34	1386.32	2276.78	3289.09	2	3	B	limma	0.555705	0.251331	0.393374	1.25102	-5.96875	1	NA	NA	<=1 NA/group, median impute	No
XP_051728465.1;XP_051728466.1;XP_051728467.1;XP_051728468.1;XP_051728469.1;XP_051728470.1;XP_051728472.1;XP_051728473.1;XP_051728474.1	slc39a7	NA	2350.94	3432.53	5358.45	5391.71	6066.98	2	3	B	limma	-0.670249	0.0284335	0.102943	-2.75553	-3.88484	0.148915	NA	NA	<=1 NA/group, median impute	No
XP_051728471.1	LOC127500907	20024.2	14200.7	7143.43	16778.9	12321	11920.8	3	3	A	limma	0.205505	0.67311	0.77239	0.440238	-6.65648	1	NA	NA	No NA, limma only	No
XP_051728481.1	psmb2	6937.31	14334.4	13381.7	15444.3	18486.3	14993.6	3	3	A	limma	-0.245228	0.50813	0.635762	-0.697464	-6.4991	0.0808556	NA	NA	No NA, limma only	No
XP_051728486.1	LOC127500916	15824.9	24481.2	18968.1	19897.5	22835.6	17961.4	3	3	A	limma	0.23279	0.473219	0.603683	0.758191	-6.45279	1	NA	NA	No NA, limma only	No
XP_051728493.1;XP_051728495.1;XP_051728496.1;XP_051728497.1;XP_051728499.1;XP_051728500.1	pals2b	NA	NA	NA	2840.11	2535.93	1632.02	0	3	E	fisher	NA	NA	NA	NA	NA	NA	0.1	0.188312	one group full zero, fisher only	Yes_Fisher
XP_051728506.1;XP_051728507.1	tinagl1	5539.18	8883.83	9471.83	5140.25	7743.2	9608.75	3	3	A	limma	0.34862	0.341484	0.480382	1.02085	-6.2168	1	NA	NA	No NA, limma only	No
XP_051728513.1	kpnb1	11954.4	10250.4	15658.2	22744.7	21394.9	23178.2	3	3	A	limma	-0.571884	0.0560677	0.150664	-2.28932	-4.56913	0.0808556	NA	NA	No NA, limma only	No
XP_051728528.1	si:ch73-359m17.2	NA	NA	NA	18857	22692.2	15329.4	0	3	E	fisher	NA	NA	NA	NA	NA	NA	0.1	0.188312	one group full zero, fisher only	Yes_Fisher
XP_051728541.1	sh3bgrl3	21976.5	22382.3	30071.7	14432.5	20822.3	13096.2	3	3	A	limma	0.927285	0.0158717	0.0744624	3.16783	-3.2853	0.0808556	NA	NA	No NA, limma only	No
XP_051728549.1;XP_051732246.1	hpca;hpcal1	1319.08	NA	4636.3	8567.68	3609.71	9436.37	2	3	B	limma	-0.904712	0.0994927	0.211393	-1.89963	-5.1287	0.386476	NA	NA	<=1 NA/group, median impute	No
XP_051728558.1;XP_051728559.1;XP_051728560.1;XP_051728561.1	LOC127500951	NA	12431	4451.42	12660.7	10383.7	6922.97	2	3	B	limma	-0.0243341	0.962844	0.974543	-0.0482867	-6.76303	0.77283	NA	NA	<=1 NA/group, median impute	No
XP_051728570.1	atp5if1a	3985.67	12851.2	16530.1	25087	40163.8	29277.4	3	3	A	limma	-1.41765	0.0323404	0.110231	-2.66623	-4.01595	0.0808556	NA	NA	No NA, limma only	No
XP_051728571.1;XP_051728572.1;XP_051728573.1	tra2a	21787.7	17034.8	12734.1	8951.15	5077.31	14344.5	3	3	A	limma	1.25456	0.0262246	0.0983026	2.81191	-3.80222	0.19043	NA	NA	No NA, limma only	No
XP_051728587.1	clptm1l	3469.62	956.934	2232.75	1579.19	1395.49	5212.92	3	3	A	limma	0.526338	0.457428	0.589121	0.786647	-6.42996	1	NA	NA	No NA, limma only	No
XP_051728594.1	LOC127500972	38911.7	16481.3	32487.4	21249.6	17438	17972.3	3	3	A	limma	0.849639	0.0451464	0.133603	2.43699	-4.35287	0.662521	NA	NA	No NA, limma only	No
XP_051728596.1	rpl14	24962.8	24297.7	32341.1	66146.8	101284	73556.7	3	3	A	limma	-1.28139	0.00283177	0.0321367	-4.50168	-1.48397	0.0808556	NA	NA	No NA, limma only	Yes_limma
XP_051728599.1;XP_051728600.1;XP_051728601.1;XP_051728602.1;XP_051728603.1;XP_051728604.1;XP_051728605.1;XP_051728606.1;XP_051728607.1;XP_051728608.1;XP_051728609.1;XP_051728610.1;XP_051728612.1	LOC127500979	NA	NA	4975.32	3526.78	1696.61	2874.32	1	3	C	limma	-0.383164	0.609064	0.718676	-0.53537	-6.60587	NA	NA	NA	one group has 1 valid, global min impute	No
XP_051728615.1	ilf2	12357	37086.5	NA	NA	5331.5	11863.5	2	2	B	limma	1.7534	0.00920467	0.0554522	3.56812	-2.71888	0.245278	NA	NA	<=1 NA/group, median impute	No
XP_051728619.1	LOC127500987	12256.1	7612.39	14478.3	12575.1	11002	12669.6	3	3	A	limma	0.155554	0.616126	0.724245	0.524632	-6.61204	1	NA	NA	No NA, limma only	No
XP_051728620.1	LOC127500988	10655.6	9262.69	7057.05	35730.3	6626.45	14187.6	3	3	A	limma	-0.485251	0.441164	0.575684	-0.816671	-6.40512	0.662521	NA	NA	No NA, limma only	No
XP_051728625.1	LOC127500990	2893	1562.54	2565.19	11629	NA	2243.46	3	2	B	limma	-0.90805	0.204907	0.340076	-1.39848	-5.79332	0.77283	NA	NA	<=1 NA/group, median impute	No
XP_051728628.1	psmd4a	NA	NA	NA	9876.85	NA	5501.44	0	2	F	fisher	NA	NA	NA	NA	NA	NA	0.4	0.4	one group 2 valid, other zero, fisher only	No
XP_051728631.1	apoea	164426	444269	112830	281252	448676	256321	3	3	A	limma	-0.560314	0.328444	0.467519	-1.05082	-6.1865	0.382733	NA	NA	No NA, limma only	No
XP_051728658.1;XP_051728659.1;XP_051728661.1	ripor2	18546.7	16474.1	23596.9	9231.19	6379.33	6787.05	3	3	A	limma	1.68216	0.000428079	0.0155745	6.26361	0.486289	0.0808556	NA	NA	No NA, limma only	Yes_limma
XP_051728664.1	psmd3	8903.12	6021.59	8739.08	14345.9	16060.1	16464.5	3	3	A	limma	-0.724605	0.0323342	0.110231	-2.66636	-4.01576	0.0808556	NA	NA	No NA, limma only	No
XP_051728683.1	LOC127500999	3787.93	3484.51	NA	NA	NA	NA	2	0	F	fisher	NA	NA	NA	NA	NA	NA	0.4	0.4	one group 2 valid, other zero, fisher only	No
XP_051728693.1;XP_051728694.1	arhgef1a	246940	260825	132492	115856	99910.6	143142	3	3	A	limma	0.954147	0.0380629	0.120831	2.55393	-4.18104	0.19043	NA	NA	No NA, limma only	No
XP_051728720.1	LOC127501034	NA	NA	NA	2825.25	NA	2421	0	2	F	fisher	NA	NA	NA	NA	NA	NA	0.4	0.4	one group 2 valid, other zero, fisher only	No
XP_051728735.1	cers2a	1179.69	NA	NA	2556.51	2056.89	2767.32	1	3	C	limma	-1.31369	0.0802253	0.184802	-2.046	-4.92122	NA	NA	NA	one group has 1 valid, global min impute	No
XP_051728753.1	wasf2	66391.8	99254.9	64069.9	51193.8	44157	59478.7	3	3	A	limma	0.798379	0.0433644	0.129988	2.46453	-4.31244	0.0808556	NA	NA	No NA, limma only	No
XP_051728783.1;XP_051728784.1;XP_051728785.1	top2b	NA	3988.61	2279.9	1130.45	4636.4	5435.94	2	3	B	limma	0.420554	0.602615	0.714018	0.545235	-6.6001	0.77283	NA	NA	<=1 NA/group, median impute	No
XP_051728802.1;XP_051728803.1	cratb	NA	NA	4679.53	5407.59	5407.88	NA	1	2	D	limma	0.0520227	0.837094	0.892054	0.213449	-6.73872	NA	NA	NA	2+1 valid, group median impute	No
XP_051728805.1;XP_051738815.1;XP_051738816.1	elocb;eloca	NA	NA	NA	1312.13	1072.39	1336.89	0	3	E	fisher	NA	NA	NA	NA	NA	NA	0.1	0.188312	one group full zero, fisher only	Yes_Fisher
XP_051728806.1;XP_051728807.1	fkbp10a	NA	NA	3237.68	NA	6623.66	NA	1	1	G	remove	NA	NA	NA	NA	NA	NA	NA	NA	exclude low data	No
XP_051728826.1;XP_051728827.1;XP_051728828.1	LOC127501084	NA	NA	NA	3662.37	NA	4490.84	0	2	F	fisher	NA	NA	NA	NA	NA	NA	0.4	0.4	one group 2 valid, other zero, fisher only	No
XP_051728848.1	fam49ba	7388.87	24115.3	7066.44	3690.58	1625.03	5912.21	3	3	A	limma	2.15666	0.0208899	0.0865721	2.97177	-3.56887	0.0808556	NA	NA	No NA, limma only	No
XP_051728853.1	ddah2	4354.58	2322.28	12713.7	19865.5	18119.6	28370.4	3	3	A	limma	-1.78502	0.0143669	0.07002	-3.2398	-3.18211	0.0808556	NA	NA	No NA, limma only	No
XP_051728856.1	psmb10	5154.63	9332	11303.3	8641.2	8162.82	7905.71	3	3	A	limma	0.266627	0.439067	0.574331	0.820599	-6.40182	0.662521	NA	NA	No NA, limma only	No
XP_051728858.1	clic1	11483.6	23541.9	27711.6	7885.97	7629.39	8554.37	3	3	A	limma	1.57919	0.00336077	0.0339831	4.35937	-1.66367	0.0808556	NA	NA	No NA, limma only	Yes_limma
XP_051728860.1	rps18	32324	20319.2	31787.6	54799.5	53733.6	59139.4	3	3	A	limma	-0.763473	0.0258827	0.097561	-2.82108	-3.78879	0.0808556	NA	NA	No NA, limma only	No
XP_051728862.1	LOC127501101	11855.2	NA	2709	4992.12	10609.3	5064.03	2	3	B	limma	0.167061	0.809271	0.873738	0.250718	-6.72903	1	NA	NA	<=1 NA/group, median impute	No
XP_051728876.1	csnk2b	4327.41	9960.24	11790.6	28509.8	55350.2	27646.2	3	3	A	limma	-1.87354	0.00544069	0.0422394	-3.97181	-2.1689	0.0808556	NA	NA	No NA, limma only	Yes_limma
XP_051728879.1	anp32e	3093.89	NA	6140.74	9054.52	9744.53	9091.97	2	3	B	limma	-0.775927	0.0308628	0.107685	-2.69861	-3.96839	0.148915	NA	NA	<=1 NA/group, median impute	No
XP_051728880.1;XP_051728881.1;XP_051728882.1;XP_051728883.1;XP_051728884.1;XP_051728885.1;XP_051728886.1;XP_051728887.1;XP_051728888.1;XP_051728889.1;XP_051728890.1;XP_051728891.1;XP_051728892.1;XP_051728893.1;XP_051728894.1;XP_051728895.1;XP_051728896.1;XP_051728897.1;XP_051728898.1;XP_051728899.1	pleca	4870.39	7758.95	6763.88	8987.8	6094.79	8733.44	3	3	A	limma	-0.0303396	0.923466	0.948674	-0.0996049	-6.75875	0.382733	NA	NA	No NA, limma only	No
XP_051728911.1	cdcp1b	NA	NA	NA	9884.21	NA	5946.91	0	2	F	fisher	NA	NA	NA	NA	NA	NA	0.4	0.4	one group 2 valid, other zero, fisher only	No
XP_051728939.1	LOC127501156	7524.92	8474.49	10037.5	25415.6	19056.7	32948.5	3	3	A	limma	-1.26908	0.00324008	0.0335864	-4.38955	-1.62529	0.0808556	NA	NA	No NA, limma only	Yes_limma
XP_051728973.1;XP_051728974.1;XP_051728975.1	si:ch211-264f5.6	2678.53	3993.95	6878.4	119808	7473.14	61568.4	3	3	A	limma	-2.91176	0.0194206	0.0839626	-3.02349	-3.49375	0.0808556	NA	NA	No NA, limma only	No
XP_051728979.1	pvrl2l	5026.04	7287.92	19814.8	33115.9	16455.3	21417.8	3	3	A	limma	-1.05849	0.0703017	0.171739	-2.13564	-4.79235	0.19043	NA	NA	No NA, limma only	No
XP_051728996.1;XP_051728997.1;XP_051729000.1;XP_051729002.1;XP_051729003.1	LOC127501176	NA	13031.7	22553.9	65658.5	3208.45	NA	2	2	B	limma	0.112934	0.915818	0.944056	0.109602	-6.75757	1	NA	NA	<=1 NA/group, median impute	No
XP_051729006.1	LOC127501176	207545	105899	259192	130943	53434.9	78891.7	3	3	A	limma	1.39314	0.0156256	0.0735871	3.17909	-3.26913	0.19043	NA	NA	No NA, limma only	No
XP_051729016.1	LOC127501176	NA	13882.4	7813.4	63209.6	6556.97	25369.5	2	3	B	limma	-0.785944	0.349968	0.489718	-1.00183	-6.23569	0.77283	NA	NA	<=1 NA/group, median impute	No
XP_051729019.1;XP_051729020.1	LOC127501178	NA	NA	NA	5073.55	1550.15	2126.91	0	3	E	fisher	NA	NA	NA	NA	NA	NA	0.1	0.188312	one group full zero, fisher only	Yes_Fisher
XP_051729023.1	pak2a	6546.53	10310	11213.3	7129.84	7425.58	8402.89	3	3	A	limma	0.532293	0.103195	0.216481	1.87473	-5.16356	0.662521	NA	NA	No NA, limma only	No
XP_051729029.1	LOC127501183	NA	21272.3	11496.1	50826.2	31706.4	46177.6	2	3	B	limma	-1.11715	0.022819	0.0910552	-2.90944	-3.65966	0.148915	NA	NA	<=1 NA/group, median impute	No
XP_051729089.1	npr1a	6769.38	1719.29	9437.93	7811.17	6616.5	8624.68	3	3	A	limma	-0.329166	0.556473	0.677739	-0.617635	-6.55482	1	NA	NA	No NA, limma only	No
XP_051729095.1	angpt1	6294.12	6223.04	4011.47	3565.68	10748.2	4000.62	3	3	A	limma	0.292504	0.592976	0.706658	0.56009	-6.59123	0.662521	NA	NA	No NA, limma only	No
XP_051729110.1	csmd2	29769.6	7665.17	3712.47	4160.82	NA	3772.32	3	2	B	limma	1.51798	0.0825186	0.1881	2.02686	-4.94858	0.77283	NA	NA	<=1 NA/group, median impute	No
XP_051729117.1	ndufs6	NA	6454.29	20123.8	7072.09	14529.8	9691.42	2	3	B	limma	0.526439	0.290331	0.430712	1.14426	-6.08806	1	NA	NA	<=1 NA/group, median impute	No
XP_051729126.1	col1a2	9659.52	1967.66	10421.4	17654	34549.4	21294.2	3	3	A	limma	-1.66998	0.0302263	0.107002	-2.71306	-3.94718	0.0808556	NA	NA	No NA, limma only	No
XP_051729139.1	casd1	NA	NA	NA	NA	1353.02	NA	0	1	G	remove	NA	NA	NA	NA	NA	NA	NA	NA	exclude low data	No
XP_051729150.1;XP_051729151.1;XP_051729152.1;XP_051729153.1	sgce	NA	NA	NA	NA	2577.37	2165.23	0	2	F	fisher	NA	NA	NA	NA	NA	NA	0.4	0.4	one group 2 valid, other zero, fisher only	No
XP_051729157.1	LOC127501268	17452.9	7946.62	7998.63	9279.85	13877.1	9720.84	3	3	A	limma	0.202135	0.645889	0.749062	0.480079	-6.63641	0.662521	NA	NA	No NA, limma only	No
XP_051729158.1;XP_051729159.1	LOC127501268	11756.5	11544.6	1780.1	7350.43	10087.2	5643.79	3	3	A	limma	-0.135228	0.886111	0.923437	-0.148562	-6.75191	0.662521	NA	NA	No NA, limma only	No
XP_051729189.1	cndp2	12877.2	10434.3	17730.9	18301.1	16018.2	19746.9	3	3	A	limma	-0.143104	0.608796	0.718588	-0.535778	-6.60563	0.19043	NA	NA	No NA, limma only	No
XP_051729190.1	rab5aa	71261.8	96431.6	101813	90784.8	59182.8	79928.2	3	3	A	limma	0.479347	0.139266	0.263278	1.66911	-5.44514	0.382733	NA	NA	No NA, limma only	No
XP_051729209.1;XP_051729210.1	illr4	NA	3373.72	1967.95	NA	740.624	NA	2	1	D	limma	2.63513	0.000249826	0.0123614	6.84237	1.03909	NA	NA	NA	2+1 valid, group median impute	Yes_limma
XP_051729220.1	eppk1	32773.2	36167.3	24532.7	53761.8	50621.9	39066.9	3	3	A	limma	-0.361216	0.297689	0.437086	-1.12548	-6.10832	0.0808556	NA	NA	No NA, limma only	No
XP_051729223.1	LOC127501314	14747300	18333600	8203510	10711700	4992100	10990500	3	3	A	limma	0.0185674	0.968903	0.978295	0.0404069	-6.76342	0.382733	NA	NA	No NA, limma only	No
XP_051729233.1	LOC127501328	4191.74	17010	3993.24	9938.93	7363.09	5786.42	3	3	A	limma	0.106221	0.874753	0.915768	0.163523	-6.74928	0.662521	NA	NA	No NA, limma only	No
XP_051729244.1	zgc:85777	NA	NA	3352.58	2623.16	2799.65	4551.54	1	3	C	limma	-1.01479	0.10086	0.213082	-1.89033	-5.14174	NA	NA	NA	one group has 1 valid, global min impute	No
XP_051729256.1	si:ch211-171h4.5	9098.74	26719	15908.1	2835.96	5374.6	4131.86	3	3	A	limma	2.30663	0.00205739	0.0290303	4.77402	-1.14891	0.0808556	NA	NA	No NA, limma only	Yes_limma
XP_051729261.1	vps28	52937.8	24530.5	32235.3	18359.3	17491.5	27169.6	3	3	A	limma	1.04788	0.0275081	0.100742	2.77857	-3.85106	0.19043	NA	NA	No NA, limma only	No
XP_051729265.1	stx12	27037.4	25198.1	46739.5	46749.4	66029.1	36652.4	3	3	A	limma	-0.351389	0.337749	0.47603	-1.02934	-6.20828	0.19043	NA	NA	No NA, limma only	No
XP_051729266.1;XP_051729267.1;XP_051729268.1;XP_051729269.1	mtdha	NA	23116.8	14029.4	23114.3	40729.6	28605.2	2	3	B	limma	-0.422781	0.287911	0.428251	-1.15053	-6.08126	0.386476	NA	NA	<=1 NA/group, median impute	No
XP_051729270.1	stk3	12399.1	18637.7	15654.4	8610.88	7649.71	9104.83	3	3	A	limma	1.15756	0.00499819	0.0412423	4.03876	-2.07999	0.0808556	NA	NA	No NA, limma only	Yes_limma
XP_051729281.1	rpl30	24899.3	24819.6	15796.3	28675.9	36239.3	23960.1	3	3	A	limma	-0.158076	0.669554	0.769522	-0.445397	-6.65397	0.382733	NA	NA	No NA, limma only	No
XP_051729307.1	pef1	18374.1	7313.97	22454.6	10756.8	11146.7	8859.92	3	3	A	limma	0.759952	0.113404	0.231486	1.81029	-5.25307	0.662521	NA	NA	No NA, limma only	No
XP_051729311.1;XP_051729312.1	fkbp9	18228.7	23871.7	37348.4	50775.2	47542.7	50783.2	3	3	A	limma	-0.707916	0.0490584	0.141091	-2.38026	-4.43608	0.0808556	NA	NA	No NA, limma only	No
XP_051729313.1	crtap	NA	32591.8	12233.6	10752.1	4500.45	7522.46	2	3	B	limma	1.83484	0.00894887	0.054522	3.5893	-2.68946	0.148915	NA	NA	<=1 NA/group, median impute	No
XP_051729330.1	jupb	NA	NA	NA	NA	8321.87	2081.48	0	2	F	fisher	NA	NA	NA	NA	NA	NA	0.4	0.4	one group 2 valid, other zero, fisher only	No
XP_051729334.1	vps45	4781.46	3804.71	6235.17	7794.79	10513	8641.27	3	3	A	limma	-0.60728	0.0681069	0.168384	-2.15717	-4.76123	0.0808556	NA	NA	No NA, limma only	No
XP_051729338.1	rps27.1	18326.4	17667	14421.6	31719.4	42632	30752.8	3	3	A	limma	-0.730686	0.0438642	0.131186	-2.45669	-4.32395	0.0808556	NA	NA	No NA, limma only	No
XP_051729343.1	cap2	NA	1657.89	4298.86	7625.71	7654.76	6854.72	2	3	B	limma	-1.03067	0.0136816	0.0682144	-3.27531	-3.1314	0.148915	NA	NA	<=1 NA/group, median impute	No
XP_051729361.1	ndufv1	7735.58	4806.5	17651.4	17459	20067.6	22742.4	3	3	A	limma	-0.914237	0.0760105	0.179933	-2.08264	-4.86868	0.19043	NA	NA	No NA, limma only	No
XP_051729381.1;XP_051729382.1;XP_051729383.1	slc44a4	10166.5	7572.96	3707.82	5724.16	6712.16	3945.61	3	3	A	limma	0.569032	0.291276	0.431798	1.14183	-6.0907	0.662521	NA	NA	No NA, limma only	No
XP_051729401.1	eno2	4540.95	8874.82	2360.5	4013.33	20860.6	16835.2	3	3	A	limma	-1.06145	0.223757	0.362328	-1.3354	-5.86978	0.382733	NA	NA	No NA, limma only	No
XP_051729405.1	stx1b	NA	NA	NA	5586.96	3552.76	14684.5	0	3	E	fisher	NA	NA	NA	NA	NA	NA	0.1	0.188312	one group full zero, fisher only	Yes_Fisher
XP_051729412.1	nudc	1851.54	2819.94	8776.76	998.705	1311.62	NA	3	2	B	limma	2.46016	0.00152546	0.0247682	5.03766	-0.835531	0.148915	NA	NA	<=1 NA/group, median impute	Yes_limma
XP_051729413.1	fabp4a	46881.5	47963.3	52653	39563.9	41316.2	43612.1	3	3	A	limma	0.486463	0.0836073	0.189998	2.01796	-4.96128	0.0808556	NA	NA	No NA, limma only	No
XP_051729416.1	psmb8a	15202.1	NA	17263.1	10063.7	12106.5	13777.5	2	3	B	limma	0.736623	0.026764	0.099222	2.79769	-3.82304	0.148915	NA	NA	<=1 NA/group, median impute	No
XP_051729418.1	psmb13a	NA	NA	2365.79	2909.96	2229.48	4671.85	1	3	C	limma	-1.12536	0.0433525	0.129988	-2.46471	-4.31216	NA	NA	NA	one group has 1 valid, global min impute	No
XP_051729420.1;XP_051729422.1	mbpa	43592.7	33405.2	19430.7	23796.6	21093.6	31871.6	3	3	A	limma	0.538843	0.241904	0.382562	1.27893	-5.93646	0.662521	NA	NA	No NA, limma only	No
XP_051729431.1	sla1a	5489.09	3209.58	5840.57	7521.24	NA	2862.26	3	2	B	limma	0.273425	0.554648	0.676428	0.620569	-6.55288	1	NA	NA	<=1 NA/group, median impute	No
XP_051729436.1	trappc3	2985.27	1612.56	1989.49	3571.58	2102.05	1707.62	3	3	A	limma	0.35414	0.483797	0.612963	0.739487	-6.4674	0.662521	NA	NA	No NA, limma only	No
XP_051729444.1	gpd1c	3762.29	11438.7	10538.1	11880.8	9347.99	12096.3	3	3	A	limma	-0.24573	0.596722	0.709248	-0.554301	-6.59471	0.382733	NA	NA	No NA, limma only	No
XP_051729452.1	tnfaip8l2a	8723.89	6706.82	5045.75	4677.4	3051.92	3082.5	3	3	A	limma	1.21876	0.0128298	0.0654903	3.3222	-3.06466	0.0808556	NA	NA	No NA, limma only	No
XP_051729467.1;XP_051729468.1	tap2a	13739.2	7617.26	25107.4	16557.6	11722.6	14774.2	3	3	A	limma	0.241434	0.576704	0.69334	0.58548	-6.57556	1	NA	NA	No NA, limma only	No
XP_051729482.1	psmb4	NA	3529.33	4646.11	8942.9	11350.3	8386.15	2	3	B	limma	-0.943246	0.0096497	0.05748	-3.53276	-2.76813	0.148915	NA	NA	<=1 NA/group, median impute	No
XP_051729524.1	scin	5925.48	2621.45	7516.69	6776.48	6451.48	7768.54	3	3	A	limma	-0.224886	0.574593	0.692535	-0.588804	-6.57347	0.382733	NA	NA	No NA, limma only	No
XP_051729581.1	cacng6a	NA	NA	2191.15	7553.63	7527.01	8803.55	1	3	C	limma	-2.61185	0.000147288	0.0102778	-7.44947	1.57536	NA	NA	NA	one group has 1 valid, global min impute	Yes_limma
XP_051729600.1	btd	4007.55	7640.06	8801.03	8893.21	7337.29	9784.99	3	3	A	limma	-0.147821	0.674874	0.77322	-0.437683	-6.65771	0.382733	NA	NA	No NA, limma only	No
XP_051729622.1	col22a1	NA	NA	NA	NA	882.797	2795.96	0	2	F	fisher	NA	NA	NA	NA	NA	NA	0.4	0.4	one group 2 valid, other zero, fisher only	No
XP_051729643.1;XP_051729644.1	nedd9	NA	NA	2958.03	2347.7	4452.39	1246.25	1	3	C	limma	-0.447987	0.538242	0.661317	-0.647215	-6.53487	NA	NA	NA	one group has 1 valid, global min impute	No
XP_051729666.1;XP_051729673.1;XP_051729675.1;XP_051729720.1	LOC127501614;LOC127501637	3863.91	4431.47	3444.19	4535.04	4251.3	5202.55	3	3	A	limma	0.00267185	0.992727	0.994603	0.00944827	-6.7643	0.19043	NA	NA	No NA, limma only	No
XP_051729686.1	zgc:86598	NA	3660.83	4353.77	10453	23986.5	7790.52	2	3	B	limma	-1.36083	0.0187789	0.08218	-3.04739	-3.45911	0.148915	NA	NA	<=1 NA/group, median impute	No
XP_051729687.1	LOC127501620	NA	5677.08	3288.26	7018.02	4539.31	12034.3	2	3	B	limma	-0.48936	0.31298	0.452815	-1.08762	-6.14844	0.386476	NA	NA	<=1 NA/group, median impute	No
XP_051729704.1;XP_051729706.1	LOC127501628	15018.9	12610	10826	8298.74	3838.22	6593.39	3	3	A	limma	1.40149	0.00658549	0.0463481	3.82302	-2.3689	0.0808556	NA	NA	No NA, limma only	Yes_limma
XP_051729740.1;XP_051772448.1	LOC127501659;LOC127524706	6450.13	9036.19	7182.03	8985.97	6871.52	7142.33	3	3	A	limma	0.261091	0.388079	0.526375	0.920538	-6.31341	1	NA	NA	No NA, limma only	No
XP_051729786.1	hycc1	10427.2	15853.3	10513.9	6004.69	4227.38	7001.77	3	3	A	limma	1.39827	0.00494924	0.0411808	4.04656	-2.06967	0.0808556	NA	NA	No NA, limma only	Yes_limma
XP_051729806.1	yrk	322136	310139	355852	236396	221027	254357	3	3	A	limma	0.578278	0.0512535	0.143332	2.35042	-4.47979	0.0808556	NA	NA	No NA, limma only	No
XP_051729816.1	LOC127501703	42142.7	43006.6	44160.8	40930.4	49127.9	29517.4	3	3	A	limma	0.392299	0.225123	0.363389	1.33101	-5.87502	0.662521	NA	NA	No NA, limma only	No
XP_051729817.1	LOC127501703	48428.9	63612.8	60257.4	47133.3	55649.8	39286.1	3	3	A	limma	0.518541	0.108131	0.223301	1.84284	-5.20799	0.19043	NA	NA	No NA, limma only	No
XP_051729828.1;XP_051729829.1	LOC127501703	NA	NA	7195.88	3598.62	1214.4	2938.22	1	3	C	limma	-0.0517629	0.955357	0.968503	-0.0580276	-6.76245	NA	NA	NA	one group has 1 valid, global min impute	No
XP_051729839.1;XP_051729840.1	txlnba	4000.53	NA	1070.11	4397.16	5369.48	4281.8	2	3	B	limma	-0.841914	0.201252	0.336188	-1.4113	-5.77753	0.148915	NA	NA	<=1 NA/group, median impute	No
XP_051729875.1	fam20b	NA	NA	NA	2694.16	2109.77	NA	0	2	F	fisher	NA	NA	NA	NA	NA	NA	0.4	0.4	one group 2 valid, other zero, fisher only	No
XP_051729877.1	pfas	10231.5	NA	22951.3	3362.33	3520.7	NA	2	2	B	limma	2.50587	0.000109563	0.00995351	7.80778	1.87258	0.245278	NA	NA	<=1 NA/group, median impute	Yes_limma
XP_051729881.1	LOC127501773	NA	NA	NA	1754.44	5043.21	NA	0	2	F	fisher	NA	NA	NA	NA	NA	NA	0.4	0.4	one group 2 valid, other zero, fisher only	No
XP_051729882.1	LOC127501774	4972.63	5118.45	9054.32	6654.67	12577.7	4276.14	3	3	A	limma	0.0636904	0.893127	0.928662	0.13934	-6.7534	1	NA	NA	No NA, limma only	No
XP_051729898.1	ephx1	NA	1884.13	4049.2	4719.74	11428	6058.75	2	3	B	limma	-0.934962	0.0588108	0.155336	-2.25684	-4.61649	0.148915	NA	NA	<=1 NA/group, median impute	No
XP_051729913.1;XP_051729914.1;XP_051729915.1;XP_051729916.1;XP_051729917.1;XP_051729918.1;XP_051729919.1;XP_051729920.1;XP_051729921.1;XP_051729922.1;XP_051729923.1;XP_051729924.1;XP_051729925.1;XP_051729926.1;XP_051729927.1	mark3b	NA	3525.44	NA	NA	NA	NA	1	0	G	remove	NA	NA	NA	NA	NA	NA	NA	NA	exclude low data	No
XP_051729959.1	psmc6	6558.65	6269.68	7357.75	12079.1	12226.2	10269.4	3	3	A	limma	-0.487654	0.0898972	0.200291	-1.96866	-5.03137	0.0808556	NA	NA	No NA, limma only	No
XP_051729968.1;XP_051729970.1	bpnt1	NA	7107.62	1649.61	4494.67	2494.48	3344.94	2	3	B	limma	0.302339	0.679672	0.776081	0.430751	-6.66102	1	NA	NA	<=1 NA/group, median impute	No
XP_051729971.1	rdh14b	NA	5109.79	3532.49	4658.49	5518.82	3273.61	2	3	B	limma	0.219422	0.554892	0.676428	0.620177	-6.55314	1	NA	NA	<=1 NA/group, median impute	No
XP_051729990.1	LOC127501829	5148.02	4311.42	4150.55	1176.82	1778.28	NA	3	2	B	limma	2.35472	0.000164224	0.0103294	7.32105	1.46545	0.148915	NA	NA	<=1 NA/group, median impute	Yes_limma
XP_051729991.1	thbd	1092.23	3250	1313.14	2340.07	1765.01	3337.32	3	3	A	limma	0.0420616	0.941012	0.958913	0.0767107	-6.76103	0.382733	NA	NA	No NA, limma only	No
XP_051729992.1;XP_051729993.1;XP_051729994.1;XP_051729995.1;XP_051729996.1;XP_051729997.1;XP_051729998.1;XP_051730000.1;XP_051730001.1;XP_051730002.1;XP_051730003.1;XP_051730004.1;XP_051730005.1;XP_051730006.1;XP_051730007.1;XP_051730008.1;XP_051730009.1;XP_051730010.1;XP_051730011.1;XP_051730012.1;XP_051730013.1;XP_051730014.1;XP_051730015.1;XP_051730016.1;XP_051730017.1;XP_051730018.1;XP_051730…	mia3	NA	NA	NA	2109.79	3275.72	3482.7	0	3	E	fisher	NA	NA	NA	NA	NA	NA	0.1	0.188312	one group full zero, fisher only	Yes_Fisher
XP_051730033.1	dsg2.1	933.81	9973.6	1753.61	15398	2977.49	7525.59	3	3	A	limma	-1.082	0.286919	0.427613	-1.15311	-6.07845	0.382733	NA	NA	No NA, limma only	No
XP_051730040.1	ttr	22725.7	23160.1	21011.5	23908.6	14985.4	22914.2	3	3	A	limma	0.421295	0.201706	0.336569	1.4097	-5.77951	1	NA	NA	No NA, limma only	No
XP_051730042.1	LOC127501851	1867800	1823270	2077880	2044350	1955610	1724890	3	3	A	limma	-0.193531	0.455588	0.587452	-0.790006	-6.42722	1	NA	NA	No NA, limma only	No
XP_051730044.1	glrx5	NA	NA	3192.65	NA	NA	NA	1	0	G	remove	NA	NA	NA	NA	NA	NA	NA	NA	exclude low data	No
XP_051730057.1;XP_051730058.1	man1a1	NA	3372.03	NA	3911.97	2558.1	2475.96	1	3	C	limma	-1.2852	0.180795	0.313372	-1.48719	-5.68256	NA	NA	NA	one group has 1 valid, global min impute	No
XP_051730068.1;XP_051730071.1	pcmt	1880.77	NA	1313.75	3179.42	4026.52	4353.32	2	3	B	limma	-0.931253	0.053491	0.146606	-2.32133	-4.52236	0.148915	NA	NA	<=1 NA/group, median impute	No
XP_051730089.1	coq8aa	NA	2784.92	4126.09	4847.19	7941.5	7749.45	2	3	B	limma	-0.683176	0.0595088	0.1564	-2.24882	-4.62817	0.148915	NA	NA	<=1 NA/group, median impute	No
XP_051730090.1;XP_051730092.1;XP_051730093.1;XP_051730094.1	si:ch211-245h14.1	17291.2	98395.9	19029.3	8707.43	NA	17858.3	3	2	B	limma	1.59097	0.0665877	0.166178	2.17248	-4.73906	0.386476	NA	NA	<=1 NA/group, median impute	No
XP_051730100.1;XP_051730103.1	ryr3	12973.6	13611.2	17269.9	46335.5	50444.6	60696	3	3	A	limma	-1.57661	0.000487213	0.0164245	-6.13017	0.352682	0.0808556	NA	NA	No NA, limma only	Yes_limma
XP_051730117.1	emc7b	1799.86	3499.89	NA	2960.68	2612.77	2316.94	2	3	B	limma	0.372004	0.289489	0.429717	1.14644	-6.0857	1	NA	NA	<=1 NA/group, median impute	No
XP_051730124.1;XP_051730125.1;XP_051730126.1	cad	6428.5	6814.69	6926.4	20184.1	6798.81	7388.57	3	3	A	limma	-0.29275	0.531528	0.656625	-0.658262	-6.52721	0.382733	NA	NA	No NA, limma only	No
XP_051730127.1;XP_051730128.1	dnajc5ga	NA	NA	NA	2904.43	2824.38	NA	0	2	F	fisher	NA	NA	NA	NA	NA	NA	0.4	0.4	one group 2 valid, other zero, fisher only	No
XP_051730134.1;XP_051730135.1	sod2	22892.6	25606.2	95590.2	108069	103780	98437.5	3	3	A	limma	-1.1687	0.0499354	0.142109	-2.36818	-4.45379	0.0808556	NA	NA	No NA, limma only	No
XP_051730145.1	slc25a24	23244.7	34084.7	26505.9	37721.3	23170.2	21584.6	3	3	A	limma	0.34513	0.347073	0.4864	1.00829	-6.22931	0.662521	NA	NA	No NA, limma only	No
XP_051730146.1;XP_051730147.1;XP_051730148.1;XP_051730149.1;XP_051730150.1;XP_051730151.1;XP_051730152.1;XP_051730153.1	cdc42bpb	2046.07	NA	2359.16	3450.64	4457.38	3719.51	2	3	B	limma	-0.476521	0.12463	0.245469	-1.74558	-5.34184	0.148915	NA	NA	<=1 NA/group, median impute	No
XP_051730156.1	LOC127501895	NA	NA	1454.99	3786.57	3357.88	2841.44	1	3	C	limma	-1.57098	0.000638294	0.0181005	-5.85825	0.0729376	NA	NA	NA	one group has 1 valid, global min impute	Yes_limma
XP_051730157.1	snx3	14506.2	4138.57	7209.21	4224.49	4108.08	4383.84	3	3	A	limma	1.11331	0.049976	0.142116	2.36763	-4.4546	0.382733	NA	NA	No NA, limma only	No
XP_051730158.1;XP_051730159.1;XP_051730160.1;XP_051730161.1;XP_051730162.1;XP_051730163.1;XP_051730164.1	syne1a	NA	5050.78	NA	9977.94	NA	5768.54	1	2	D	limma	-0.325724	0.319409	0.458895	-1.07215	-6.16455	NA	NA	NA	2+1 valid, group median impute	No
XP_051730170.1;XP_051730171.1	enpp5	22748.2	8663.36	17835.9	14179	15719.2	9538.96	3	3	A	limma	0.510932	0.264506	0.403445	1.21349	-6.01149	0.662521	NA	NA	No NA, limma only	No
XP_051730176.1	LOC127501908	7826.33	5568.19	17368.3	4635.23	8396.38	15204.4	3	3	A	limma	0.388103	0.494241	0.623013	0.721283	-6.48133	1	NA	NA	No NA, limma only	No
XP_051730177.1	apobb.2	29851.9	10369.1	35249.7	21743	19811.4	25091.8	3	3	A	limma	0.262796	0.57943	0.694754	0.581198	-6.57825	0.662521	NA	NA	No NA, limma only	No
XP_051730200.1;XP_051731288.1	LOC127501916;LOC127502406	NA	NA	NA	14062.8	6464.71	NA	0	2	F	fisher	NA	NA	NA	NA	NA	NA	0.4	0.4	one group 2 valid, other zero, fisher only	No
XP_051730218.1;XP_051730219.1	hsp90aa1.2	9170.42	12157.5	10719.3	17864.9	15270.9	12483.8	3	3	A	limma	-0.209924	0.484068	0.613098	-0.73901	-6.46777	0.0808556	NA	NA	No NA, limma only	No
XP_051730220.1	LOC127501923	6816.88	4649.9	6030.59	8426.19	13520.8	10294.8	3	3	A	limma	-0.580296	0.106629	0.221564	-1.85239	-5.19471	0.0808556	NA	NA	No NA, limma only	No
XP_051730293.1	LOC127501966	NA	NA	NA	2263.31	2087.53	15425.5	0	3	E	fisher	NA	NA	NA	NA	NA	NA	0.1	0.188312	one group full zero, fisher only	Yes_Fisher
XP_051730306.1	rps29	7041.8	2306.86	5996.52	4319.96	5145.42	6353.52	3	3	A	limma	0.143314	0.747127	0.828875	0.335507	-6.70133	1	NA	NA	No NA, limma only	No
XP_051730308.1;XP_051730309.1;XP_051730310.1;XP_051730311.1;XP_051730312.1;XP_051730313.1	reps1	2109.55	3694.04	930.822	NA	NA	NA	3	0	E	fisher	NA	NA	NA	NA	NA	NA	0.1	0.188312	one group full zero, fisher only	Yes_Fisher
XP_051730315.1	clu	75712.5	28689.6	43131.9	46081.4	30510.5	30221.2	3	3	A	limma	0.664082	0.156902	0.285564	1.58642	-5.55462	1	NA	NA	No NA, limma only	No
XP_051730320.1	prg4b	36249	47663.2	76606	40579.5	32172.3	44221.9	3	3	A	limma	0.636956	0.0829858	0.188958	2.02303	-4.95405	0.382733	NA	NA	No NA, limma only	No
XP_051730368.1	echdc2	3985.72	1945.93	4816.82	3569.38	4992.17	3955.23	3	3	A	limma	0.0344915	0.923877	0.948674	0.0990671	-6.75881	1	NA	NA	No NA, limma only	No
XP_051730372.1	rab10	44872.6	67744.7	91743.2	113265	81239.6	100491	3	3	A	limma	-0.351494	0.289403	0.429717	-1.14666	-6.08546	0.19043	NA	NA	No NA, limma only	No
XP_051730386.1	ddx1	NA	NA	NA	858.586	2746.99	NA	0	2	F	fisher	NA	NA	NA	NA	NA	NA	0.4	0.4	one group 2 valid, other zero, fisher only	No
XP_051730392.1	ckbb	NA	NA	710.49	2131.56	4594.83	3286.74	1	3	C	limma	-1.61395	0.00872253	0.0539489	-3.60859	-2.66272	NA	NA	NA	one group has 1 valid, global min impute	No
XP_051730393.1	atp5mj	8785.56	6571.69	16173	19086.6	22915.3	21527.5	3	3	A	limma	-0.827995	0.0458703	0.135374	-2.42612	-4.36883	0.0808556	NA	NA	No NA, limma only	No
XP_051730422.1	prdx1	41499.1	33473.9	40684	26916.1	144019	28344.6	3	3	A	limma	-0.0487222	0.942974	0.960237	-0.0741533	-6.76124	0.662521	NA	NA	No NA, limma only	No
XP_051730508.1	adgrf3b	35846.8	23764.4	13089.9	24488	19767.6	15225	3	3	A	limma	0.504213	0.307183	0.446692	1.10179	-6.13353	1	NA	NA	No NA, limma only	No
XP_051730519.1	sel1l	NA	3148.46	2988.61	10975.8	6858.12	10015.7	2	3	B	limma	-1.29406	0.00323587	0.0335864	-4.39062	-1.62393	0.148915	NA	NA	<=1 NA/group, median impute	Yes_limma
XP_051730548.1;XP_051730549.1	galca	834.074	NA	1069.71	1728.93	NA	1418.18	2	2	B	limma	0.411967	0.272788	0.412181	1.19069	-6.03703	0.245278	NA	NA	<=1 NA/group, median impute	No
XP_051730565.1	fynb	2100.56	1704.96	6981.06	8102.72	6173.99	7394.42	3	3	A	limma	-0.891496	0.0859862	0.193626	-1.9989	-4.98843	0.19043	NA	NA	No NA, limma only	No
XP_051730580.1	LOC127502083	NA	NA	5984.01	14449.8	22802.9	21398	1	3	C	limma	-3.32275	0.00269403	0.0319749	-4.54359	-1.43165	NA	NA	NA	one group has 1 valid, global min impute	Yes_limma
XP_051730609.1	si:dkey-90m5.4	82967.4	100872	99259.3	67748.3	63459.3	62483.3	3	3	A	limma	0.803246	0.0143726	0.07002	3.23952	-3.18252	0.0808556	NA	NA	No NA, limma only	No
XP_051730630.1	hsp90ab1	43276.2	42547.4	52776.7	66612.8	52758.7	56801.3	3	3	A	limma	-0.125098	0.622086	0.730326	-0.515621	-6.61713	0.19043	NA	NA	No NA, limma only	No
XP_051730633.1	slc35b2	61003.8	65386.1	38041.6	84287	59244	59333.1	3	3	A	limma	-0.103047	0.783682	0.856373	-0.285346	-6.71866	1	NA	NA	No NA, limma only	No
XP_051730637.1	atp6v1d	835.586	182.545	579.511	978.328	NA	956.142	3	2	B	limma	0.851137	0.0799636	0.184314	2.04822	-4.91804	0.148915	NA	NA	<=1 NA/group, median impute	No
XP_051730638.1	thbs1b	533543	732217	601896	751584	953146	939622	3	3	A	limma	-0.55158	0.0792316	0.183538	-2.05447	-4.9091	0.0808556	NA	NA	No NA, limma only	No
XP_051730644.1;XP_051730652.1	plvapa	6745.8	3570.85	8135.44	9750.32	10932.6	10726.8	3	3	A	limma	-0.574792	0.1284	0.249733	-1.7251	-5.36968	0.0808556	NA	NA	No NA, limma only	No
XP_051730646.1	mgst3a	NA	NA	NA	NA	3250.89	NA	0	1	G	remove	NA	NA	NA	NA	NA	NA	NA	NA	exclude low data	No
XP_051730649.1	LOC127502121	NA	NA	NA	3268.09	4314.21	1179.43	0	3	E	fisher	NA	NA	NA	NA	NA	NA	0.1	0.188312	one group full zero, fisher only	Yes_Fisher
XP_051730664.1	hadhaa	4872.44	2220.73	7607.86	8703.46	8409.96	11694.3	3	3	A	limma	-0.812539	0.0892514	0.199645	-1.97357	-5.02442	0.0808556	NA	NA	No NA, limma only	No
XP_051730665.1	hadhb	14531.8	14061.6	38730.4	41503.1	42294.4	42860.9	3	3	A	limma	-0.791764	0.0745113	0.178165	-2.09617	-4.84924	0.0808556	NA	NA	No NA, limma only	No
XP_051730668.1	ufl1	NA	NA	734.598	5036.73	3200.68	3510.98	1	3	C	limma	-2.03481	0.000270073	0.012528	-6.75621	0.959453	NA	NA	NA	one group has 1 valid, global min impute	Yes_limma
XP_051730714.1	dsc2l	NA	NA	1933.68	4874.97	4276.29	2801.23	1	3	C	limma	-1.65094	0.00292572	0.0323644	-4.47437	-1.51821	NA	NA	NA	one group has 1 valid, global min impute	Yes_limma
XP_051730715.1	si:dkey-5n18.1	33506.6	79910.2	70756.9	83370.8	58631.3	142151	3	3	A	limma	-0.404678	0.411365	0.547945	-0.873781	-6.35578	0.382733	NA	NA	No NA, limma only	No
XP_051730723.1;XP_051730725.1;XP_051730726.1;XP_051730727.1;XP_051730728.1;XP_051730729.1	exoc1	2001.66	NA	844.338	3051.61	2984.5	4171.82	2	3	B	limma	-0.895525	0.106633	0.221564	-1.85236	-5.19474	0.148915	NA	NA	<=1 NA/group, median impute	No
XP_051730791.1;XP_051730795.1	LOC127502186	NA	5142.31	1744.36	NA	NA	NA	2	0	F	fisher	NA	NA	NA	NA	NA	NA	0.4	0.4	one group 2 valid, other zero, fisher only	No
XP_051730800.1	exoc8	492.161	2118.12	3280.95	1847	1707.25	978.08	3	3	A	limma	1.26822	0.0174102	0.0786957	3.10141	-3.38098	0.662521	NA	NA	No NA, limma only	No
XP_051730810.1	sec63	NA	2446.03	3455.08	9261.25	8114.13	7628.64	2	3	B	limma	-1.20538	0.00193215	0.0278997	-4.82866	-1.08308	0.148915	NA	NA	<=1 NA/group, median impute	Yes_limma
XP_051730828.1	jph1b	NA	NA	NA	5420.69	6906.54	6635.87	0	3	E	fisher	NA	NA	NA	NA	NA	NA	0.1	0.188312	one group full zero, fisher only	Yes_Fisher
XP_051730893.1	LOC127502215	8158.69	5894.12	15842.3	11587.5	11044.7	7843.67	3	3	A	limma	0.146974	0.711878	0.802699	0.384791	-6.68167	1	NA	NA	No NA, limma only	No
XP_051730896.1;XP_051730897.1;XP_051730898.1;XP_051730899.1;XP_051730900.1;XP_051730901.1;XP_051730902.1	syncrip	8540.24	8247.11	9388.89	13932.8	14917.4	10498.7	3	3	A	limma	-0.284247	0.326577	0.465588	-1.05519	-6.18203	0.0808556	NA	NA	No NA, limma only	No
XP_051730914.1;XP_051730915.1;XP_051730916.1	eif2b4	NA	NA	943.77	3159.58	NA	1659.84	1	2	D	limma	-0.45186	0.371275	0.510486	-0.955597	-6.28051	NA	NA	NA	2+1 valid, group median impute	No
XP_051730963.1	slc16a10	39463.3	17951.2	26861.2	16903.7	14399.6	17811.4	3	3	A	limma	1.01789	0.0192627	0.0836067	3.02929	-3.48534	0.0808556	NA	NA	No NA, limma only	No
XP_051730998.1;XP_051730999.1;XP_051731000.1;XP_051731002.1	LOC127502257	NA	NA	5186.09	10307.1	16113.2	12875.6	1	3	C	limma	-2.82002	0.00438434	0.0387388	-4.14324	-1.94259	NA	NA	NA	one group has 1 valid, global min impute	Yes_limma
XP_051731015.1	gja13.2	2809.87	5222.54	3095.22	NA	NA	476.258	3	1	C	limma	4.43958	1.69421e-05	0.00511768	10.4202	3.68039	NA	NA	NA	one group has 1 valid, global min impute	Yes_limma
XP_051731020.1	rps7	11802.6	11759.3	13176.8	18638.7	22735.3	17343.7	3	3	A	limma	-0.362838	0.200412	0.335315	-1.41428	-5.77386	0.0808556	NA	NA	No NA, limma only	No
XP_051731027.1;XP_051731028.1	gtf2a1	NA	25887.5	NA	4822.21	5474.49	4999.05	1	3	C	limma	-1.15309	0.479472	0.609565	-0.7471	-6.46149	NA	NA	NA	one group has 1 valid, global min impute	No
XP_051731040.1	enpp1	56485.8	36999.2	63251.4	41377.4	35827.2	44839.6	3	3	A	limma	0.610558	0.0655478	0.165342	2.18317	-4.72358	0.382733	NA	NA	No NA, limma only	No
XP_051731047.1	ezrb	13950.9	15066.1	15805.3	22735	18073.4	22829.9	3	3	A	limma	-0.196745	0.461463	0.593173	-0.779311	-6.43591	0.0808556	NA	NA	No NA, limma only	No
XP_051731049.1;XP_051731050.1	slc30a1a	7025.36	13737.7	9634.79	3235.14	NA	10453.7	3	2	B	limma	0.972448	0.0978673	0.209362	1.91086	-5.11295	0.77283	NA	NA	<=1 NA/group, median impute	No
XP_051731052.1	lpgat1	1792.48	1163.23	3040.13	2888.9	3472.12	4583.73	3	3	A	limma	-0.441996	0.192601	0.325771	-1.44251	-5.7388	0.19043	NA	NA	No NA, limma only	No
XP_051731054.1	LOC127502281	NA	NA	11032.2	8706.63	8750.11	12243.8	1	3	C	limma	-2.06509	0.0627724	0.160987	-2.21255	-4.68094	NA	NA	NA	one group has 1 valid, global min impute	No
XP_051731056.1	mmut	8052.87	6318.52	7562.6	7918.35	11758.8	8841.94	3	3	A	limma	-0.0861227	0.77575	0.850712	-0.296157	-6.71516	0.19043	NA	NA	No NA, limma only	No
XP_051731077.1	epb41l2	24697	20823.1	39088.8	41812.6	43752.4	40418.2	3	3	A	limma	-0.3475	0.242486	0.383248	-1.27718	-5.93849	0.0808556	NA	NA	No NA, limma only	No
XP_051731104.1;XP_051731105.1;XP_051731106.1	col12a1b	17236.1	9457.87	21544	29394.8	43683.4	46279.2	3	3	A	limma	-1.0936	0.0205745	0.0863683	-2.98254	-3.55321	0.0808556	NA	NA	No NA, limma only	No
XP_051731108.1	tmem30ab	35051.4	50870.5	51366.1	39898.2	28912.3	36155.4	3	3	A	limma	0.615741	0.0630637	0.16146	2.2094	-4.68551	0.382733	NA	NA	No NA, limma only	No
XP_051731117.1;XP_051731118.1;XP_051731120.1;XP_051731121.1;XP_051731122.1;XP_051731123.1;XP_051731124.1;XP_051731126.1;XP_051731127.1;XP_051731128.1;XP_051731129.1;XP_051731130.1;XP_051731131.1;XP_051731132.1;XP_051731133.1;XP_051731134.1;XP_051731135.1;XP_051731136.1;XP_051731137.1;XP_051731138.1;XP_051731139.1;XP_051731140.1;XP_051731142.1;XP_051731143.1	afdna	2750.44	645.5	1319.87	1389.76	1675.18	2367.23	3	3	A	limma	0.445463	0.404826	0.541958	0.88671	-6.34424	0.662521	NA	NA	No NA, limma only	No
XP_051731157.1	parp1	1871.21	3747	2658.09	9287.51	3603.44	10962	3	3	A	limma	-1.12535	0.0535758	0.146731	-2.32025	-4.52394	0.19043	NA	NA	No NA, limma only	No
XP_051731158.1;XP_051731159.1;XP_051731160.1	efr3bb	NA	2305.53	3209.75	1649.01	1321.15	1493.68	2	3	B	limma	1.6322	0.000304514	0.0133001	6.62513	0.836556	0.148915	NA	NA	<=1 NA/group, median impute	Yes_limma
XP_051731161.1;XP_051731162.1;XP_051731164.1;XP_051731165.1	snx9b	16955.7	13599.3	16963.4	15177.8	13707.9	16093.8	3	3	A	limma	0.362742	0.184326	0.317357	1.47355	-5.69981	0.662521	NA	NA	No NA, limma only	No
XP_051731174.1;XP_051731177.1	fam49a	9540.81	10179.2	8439.44	4698.47	5643.06	7580.82	3	3	A	limma	0.940149	0.0176039	0.0789855	3.0935	-3.39241	0.0808556	NA	NA	No NA, limma only	No
XP_051731181.1;XP_051731182.1	ccm2	3346.19	5314.11	3924.38	2412.49	1282.01	4625.14	3	3	A	limma	1.23796	0.0604298	0.157593	2.23839	-4.64337	0.382733	NA	NA	No NA, limma only	No
XP_051731213.1;XP_051731215.1;XP_051731216.1	dtnba	NA	3641.82	3591.04	6523.96	6757.33	4678.73	2	3	B	limma	-0.440692	0.171988	0.302918	-1.52228	-5.63777	0.148915	NA	NA	<=1 NA/group, median impute	No
XP_051731217.1;XP_051731219.1	ppp2r5ea	NA	1922.37	1504.09	1369.32	4123.57	1083.12	2	3	B	limma	0.485152	0.502936	0.630326	0.706322	-6.49255	0.77283	NA	NA	<=1 NA/group, median impute	No
XP_051731220.1	brox	46313.3	35624.5	34888.4	31309.2	19776.8	36712.6	3	3	A	limma	0.738769	0.0626889	0.160987	2.21345	-4.67962	0.382733	NA	NA	No NA, limma only	No
XP_051731227.1	si:dkey-1j5.4	165989	376561	423464	821573	862821	220812	3	3	A	limma	-0.747219	0.264055	0.402922	-1.21475	-6.01007	0.382733	NA	NA	No NA, limma only	No
XP_051731231.1	sccpdhb	NA	1436.41	3592.48	3765.5	5431	5195.78	2	3	B	limma	-0.604052	0.0985088	0.209864	-1.90641	-5.1192	0.148915	NA	NA	<=1 NA/group, median impute	No
XP_051731238.1;XP_051731239.1	gmds	3363.74	4203.67	6025.82	4385.31	2182.42	2285.98	3	3	A	limma	1.0529	0.0307825	0.107666	2.70041	-3.96574	0.382733	NA	NA	No NA, limma only	No
XP_051731242.1	sgpp1a	NA	4027.4	1917.57	645.486	1237.57	NA	2	2	B	limma	2.32392	0.00298992	0.0325706	4.45625	-1.54099	0.245278	NA	NA	<=1 NA/group, median impute	Yes_limma
XP_051731243.1	tmed10	19606.5	24907.9	34151.1	61055.8	50483.8	52010.7	3	3	A	limma	-0.819899	0.0208531	0.0865721	-2.97302	-3.56705	0.0808556	NA	NA	No NA, limma only	No
XP_051731248.1	emilin1a	9478.89	10469.8	15698.5	27435.8	31855.8	23946.6	3	3	A	limma	-0.969635	0.0102633	0.05924	-3.48678	-2.8324	0.0808556	NA	NA	No NA, limma only	No
XP_051731267.1	ginm1	8958.53	NA	NA	NA	NA	NA	1	0	G	remove	NA	NA	NA	NA	NA	NA	NA	NA	exclude low data	No
XP_051731271.1	psma8	19109.1	13630.9	26686.8	28197.3	35865.1	29513.2	3	3	A	limma	-0.4215	0.191548	0.324731	-1.44639	-5.73395	0.0808556	NA	NA	No NA, limma only	No
XP_051731290.1	kdr	NA	NA	NA	551.595	391.621	NA	0	2	F	fisher	NA	NA	NA	NA	NA	NA	0.4	0.4	one group 2 valid, other zero, fisher only	No
XP_051731291.1	flrt2	NA	NA	1169.94	1828.87	NA	NA	1	1	G	remove	NA	NA	NA	NA	NA	NA	NA	NA	exclude low data	No
XP_051731299.1	rtn1b	NA	NA	1407.24	6593.87	6898.6	8161.15	1	3	C	limma	-2.74596	1.09897e-05	0.00453142	-11.1253	4.07901	NA	NA	NA	one group has 1 valid, global min impute	Yes_limma
XP_051731303.1	cnpy1	703.205	5152.65	3354.92	6586.82	4299.04	3940.7	3	3	A	limma	-0.466924	0.384282	0.523137	-0.928359	-6.30615	0.382733	NA	NA	No NA, limma only	No
XP_051731313.1	gja12.2	NA	8724.83	NA	NA	NA	NA	1	0	G	remove	NA	NA	NA	NA	NA	NA	NA	NA	exclude low data	No
XP_051731322.1	hsdl1	NA	NA	NA	1500.76	NA	NA	0	1	G	remove	NA	NA	NA	NA	NA	NA	NA	NA	exclude low data	No
XP_051731332.1;XP_051731333.1;XP_051731334.1	tpd52l1	NA	NA	NA	1894.84	1982.55	7747.8	0	3	E	fisher	NA	NA	NA	NA	NA	NA	0.1	0.188312	one group full zero, fisher only	Yes_Fisher
XP_051731344.1	ehd3	5926.51	NA	2276.58	5913.66	3826.13	7615.77	2	3	B	limma	-0.326493	0.536786	0.660883	-0.649603	-6.53322	0.77283	NA	NA	<=1 NA/group, median impute	No
XP_051731349.1	fkbp1b	3244.54	3203.72	2823.77	4775.97	5750.1	7657.36	3	3	A	limma	-0.686342	0.0626081	0.160987	-2.21433	-4.67835	0.0808556	NA	NA	No NA, limma only	No
XP_051731397.1;XP_051731398.1	myct1a	13215.8	5606.24	12908.7	8903.03	3751.23	10990.5	3	3	A	limma	0.750567	0.183259	0.316608	1.47765	-5.69464	0.382733	NA	NA	No NA, limma only	No
XP_051731414.1	serpina10a	19163.7	18849.9	30136.6	46874.6	39882.1	33312.1	3	3	A	limma	-0.549928	0.0887105	0.198795	-1.9777	-5.01856	0.0808556	NA	NA	No NA, limma only	No
XP_051731440.1	rhag	298212	185327	266164	228914	114821	173850	3	3	A	limma	0.768075	0.0754796	0.179884	2.0874	-4.86185	0.19043	NA	NA	No NA, limma only	No
XP_051731472.1	lbr	30112.1	33413.6	47943	62120.3	44226.1	27973.4	3	3	A	limma	0.0308994	0.933222	0.954443	0.0868682	-6.76009	1	NA	NA	No NA, limma only	No
XP_051731478.1	eef1db	NA	1455.75	NA	1867.84	NA	NA	1	1	G	remove	NA	NA	NA	NA	NA	NA	NA	NA	exclude low data	No
XP_051731485.1;XP_051731486.1;XP_051731487.1;XP_051731488.1	LOC127502544;LOC127502545;LOC127502546	NA	NA	3601.81	5748.31	NA	2385.64	1	2	D	limma	0.240145	0.576496	0.69334	0.585807	-6.57536	NA	NA	NA	2+1 valid, group median impute	No
XP_051731493.1	ccn2a	21394.1	25352.4	40769	53805.3	106751	64760.3	3	3	A	limma	-1.10933	0.0192485	0.0836067	-3.02981	-3.48458	0.0808556	NA	NA	No NA, limma only	No
XP_051731497.1	stx7l	2407.57	NA	3596.78	4484.71	3862.04	3190.84	2	3	B	limma	-0.0361756	0.897772	0.931664	-0.133242	-6.75434	0.386476	NA	NA	<=1 NA/group, median impute	No
XP_051731542.1	nt5e	15929.3	7134.79	29285.3	50609.7	50579.3	63762	3	3	A	limma	-1.63933	0.0104541	0.0598689	-3.47309	-2.85159	0.0808556	NA	NA	No NA, limma only	No
XP_051731554.1;XP_051731557.1;XP_051731558.1	aida	NA	NA	11101.9	10463.4	15116.4	16370.5	1	3	C	limma	-2.54886	0.0303543	0.107232	-2.71012	-3.95148	NA	NA	NA	one group has 1 valid, global min impute	No
XP_051731579.1	snap25a	NA	NA	1508.1	8393.62	5607.22	4750.47	1	3	C	limma	-2.45821	9.38997e-05	0.00995351	-8.00011	2.02657	NA	NA	NA	one group has 1 valid, global min impute	Yes_limma
XP_051731603.1	LOC127502616	NA	NA	NA	728.718	650.096	NA	0	2	F	fisher	NA	NA	NA	NA	NA	NA	0.4	0.4	one group 2 valid, other zero, fisher only	No
XP_051731645.1	rab32a	NA	8803.68	6464.06	14399.1	8344.58	17868	2	3	B	limma	-0.494929	0.214783	0.352059	-1.36482	-5.83437	0.386476	NA	NA	<=1 NA/group, median impute	No
XP_051731655.1;XP_051731656.1;XP_051731657.1;XP_051731658.1;XP_051731659.1;XP_051731660.1;XP_051731662.1;XP_051731663.1;XP_051731664.1;XP_051731665.1;XP_051731666.1;XP_051731670.1	fryl	8672.85	3893.93	10962.3	9375.41	8223.26	5351.69	3	3	A	limma	0.224575	0.62335	0.731206	0.513716	-6.6182	1	NA	NA	No NA, limma only	No
XP_051731672.1	ociad1	NA	NA	NA	1779.8	NA	NA	0	1	G	remove	NA	NA	NA	NA	NA	NA	NA	NA	exclude low data	No
XP_051731676.1	prep	NA	NA	2369.61	4271.08	NA	873.989	1	2	D	limma	0.706075	0.369242	0.50888	0.95992	-6.27638	NA	NA	NA	2+1 valid, group median impute	No
XP_051731693.1	paics	19756.2	6630.43	13363.9	14349.3	15579.7	17747.1	3	3	A	limma	-0.102055	0.814212	0.876007	-0.244072	-6.73087	0.662521	NA	NA	No NA, limma only	No
XP_051731707.1	LOC127502658	8625	3609.3	12102.5	15925.5	18859.3	8795.99	3	3	A	limma	-0.632674	0.245816	0.387521	-1.26724	-5.95004	0.19043	NA	NA	No NA, limma only	No
XP_051731726.1;XP_051731727.1	LOC127502658	9687.29	7977.09	10740.2	4590.14	3197.63	4838.8	3	3	A	limma	1.47223	0.00107029	0.0208474	5.36153	-0.465099	0.0808556	NA	NA	No NA, limma only	Yes_limma
XP_051731731.1	LOC127502659	123448	7976.35	12087.6	18740.7	21456.2	22824.5	3	3	A	limma	0.392954	0.697001	0.790276	0.405902	-6.67246	0.662521	NA	NA	No NA, limma only	No
XP_051731764.1;XP_051731767.1;XP_051731769.1;XP_051731773.1;XP_051731775.1;XP_051731776.1;XP_051731777.1;XP_051731780.1;XP_051731784.1;XP_051731785.1;XP_051731787.1;XP_051731788.1;XP_051731798.1	si:dkey-239i20.2	NA	NA	3108.02	2479.73	3815.86	1225.01	1	3	C	limma	-0.38276	0.586446	0.701354	-0.57023	-6.58505	NA	NA	NA	one group has 1 valid, global min impute	No
XP_051731797.1	ifi30a	NA	NA	673.361	1885.09	NA	NA	1	1	G	remove	NA	NA	NA	NA	NA	NA	NA	NA	exclude low data	No
XP_051731803.1	si:dkey-239i20.4	NA	NA	NA	NA	3582.81	NA	0	1	G	remove	NA	NA	NA	NA	NA	NA	NA	NA	exclude low data	No
XP_051731859.1	tubb2	NA	NA	NA	3918.8	2280.44	2580.47	0	3	E	fisher	NA	NA	NA	NA	NA	NA	0.1	0.188312	one group full zero, fisher only	Yes_Fisher
XP_051731869.1	plpp3	NA	NA	3849.03	3714.93	2310.85	4785.05	1	3	C	limma	-1.03463	0.130647	0.252648	-1.71316	-5.38586	NA	NA	NA	one group has 1 valid, global min impute	No
XP_051731870.1	plpp3	12096	9543.18	16008.6	24083.7	24895.8	28816.5	3	3	A	limma	-0.804087	0.0211236	0.0872937	-2.9639	-3.58031	0.0808556	NA	NA	No NA, limma only	No
XP_051731877.1	tmed5	1965.35	NA	6706.81	5421.76	6089.94	3384.45	2	3	B	limma	-0.0138562	0.97601	0.982097	-0.0311678	-6.7638	1	NA	NA	<=1 NA/group, median impute	No
XP_051731878.1	prdx6	28149.9	40814.9	44091.2	36628.1	32696.1	33072.1	3	3	A	limma	0.394858	0.191419	0.324659	1.44687	-5.73335	0.662521	NA	NA	No NA, limma only	No
XP_051731879.1	itpa	NA	NA	NA	2111.17	NA	2456.32	0	2	F	fisher	NA	NA	NA	NA	NA	NA	0.4	0.4	one group 2 valid, other zero, fisher only	No
XP_051731888.1	LOC127502707	13215.3	10743.1	8847.36	23075.2	11557.7	11913.4	3	3	A	limma	-0.172623	0.665689	0.766755	-0.451019	-6.65121	0.382733	NA	NA	No NA, limma only	No
XP_051731892.1	viml	NA	NA	NA	1792	NA	1761.69	0	2	F	fisher	NA	NA	NA	NA	NA	NA	0.4	0.4	one group 2 valid, other zero, fisher only	No
XP_051731894.1	LOC127502713	85010.3	117435	46231.4	66639.5	72674.9	44313.2	3	3	A	limma	0.625741	0.224624	0.363037	1.33261	-5.87311	0.382733	NA	NA	No NA, limma only	No
XP_051731943.1	sdr16c5a	1227.46	2798.82	2646.87	5210.65	6498.36	5549.81	3	3	A	limma	-1.05835	0.0102804	0.05924	-3.48555	-2.83414	0.0808556	NA	NA	No NA, limma only	No
XP_051731979.1	spint1b	868.97	2869.6	NA	17535	5867.51	9360.56	2	3	B	limma	-2.14978	0.0038667	0.0364481	-4.24466	-1.8108	0.148915	NA	NA	<=1 NA/group, median impute	Yes_limma
XP_051731994.1;XP_051731995.1;XP_051731996.1	lgals8a	NA	4119.8	NA	NA	NA	NA	1	0	G	remove	NA	NA	NA	NA	NA	NA	NA	NA	exclude low data	No
XP_051732001.1	LOC127502742	NA	1208.12	2502.61	5004.26	7304.39	6727.56	2	3	B	limma	-1.36169	0.00186315	0.0273287	-4.86047	-1.04497	0.148915	NA	NA	<=1 NA/group, median impute	Yes_limma
XP_051732005.1	moxd1	NA	NA	NA	1850.56	3356.18	3996.52	0	3	E	fisher	NA	NA	NA	NA	NA	NA	0.1	0.188312	one group full zero, fisher only	Yes_Fisher
XP_051732006.1	LOC127502754	121743	846513	174916	6738.85	8825.81	18662.4	3	3	A	limma	4.7664	0.00027809	0.0126925	6.72408	0.929527	0.0808556	NA	NA	No NA, limma only	Yes_limma
XP_051732007.1;XP_051732008.1;XP_051732009.1;XP_051732010.1;XP_051732012.1;XP_051732013.1;XP_051732014.1;XP_051732015.1;XP_051732016.1;XP_051732017.1	LOC127502755	7833.2	NA	5051.38	4036.61	2537.88	4052.31	2	3	B	limma	1.174	0.0119944	0.0635089	3.37155	-2.99467	0.148915	NA	NA	<=1 NA/group, median impute	No
XP_051732026.1	igf2r	15400.6	7884.57	9512.28	10647.9	14538	8800.49	3	3	A	limma	0.190389	0.627124	0.733919	0.50804	-6.62135	1	NA	NA	No NA, limma only	No
XP_051732042.1	LOC127502762	10934.9	17189.4	12438.5	7168.18	11074.4	6570.28	3	3	A	limma	1.03841	0.0243985	0.0941192	2.86243	-3.72832	0.19043	NA	NA	No NA, limma only	No
XP_051732043.1	plg	686342	859241	699259	671008	616836	574732	3	3	A	limma	0.189139	0.462756	0.594105	0.776972	-6.4378	0.0808556	NA	NA	No NA, limma only	No
XP_051732052.1;XP_051732053.1	stum	NA	NA	NA	1573.36	873.417	NA	0	2	F	fisher	NA	NA	NA	NA	NA	NA	0.4	0.4	one group 2 valid, other zero, fisher only	No
XP_051732085.1	lama4	18271.4	8845.18	12642	17166	20546.5	28176.2	3	3	A	limma	-0.488381	0.227429	0.366633	-1.32366	-5.88378	0.19043	NA	NA	No NA, limma only	No
XP_051732099.1;XP_051732102.1;XP_051732104.1	selp	13331.8	5858.92	15059.4	5374.13	7515.64	6413.63	3	3	A	limma	1.00183	0.0382841	0.121315	2.54995	-4.1869	0.382733	NA	NA	No NA, limma only	No
XP_051732107.1;XP_051732108.1;XP_051732109.1;XP_051732113.1;XP_051732114.1;XP_051732117.1;XP_051732121.1;XP_051732122.1;XP_051732125.1;XP_051732128.1;XP_051732129.1;XP_051732130.1;XP_051732131.1	LOC127502795	8396.73	6569.61	17142.1	5083.56	4867.35	4676.69	3	3	A	limma	1.2677	0.00860346	0.053403	3.61895	-2.64837	0.0808556	NA	NA	No NA, limma only	No
XP_051732132.1	ak9	9501.26	22449.4	NA	35335.7	34314.2	22240.1	2	3	B	limma	-0.692185	0.130947	0.252832	-1.71158	-5.38799	0.386476	NA	NA	<=1 NA/group, median impute	No
XP_051732150.1	LOC127502805	5430.93	19176.5	6613.24	3538.77	4419.2	4124.31	3	3	A	limma	1.44848	0.0296293	0.105725	2.7269	-3.92685	0.0808556	NA	NA	No NA, limma only	No
XP_051732158.1	slc22a16	NA	NA	5138	5222.99	6262.51	6756.09	1	3	C	limma	-1.749	0.0336184	0.112496	-2.63945	-4.05531	NA	NA	NA	one group has 1 valid, global min impute	No
XP_051732159.1	fermt1	NA	31756.2	NA	NA	15281.9	NA	1	1	G	remove	NA	NA	NA	NA	NA	NA	NA	NA	exclude low data	No
XP_051732187.1;XP_051732188.1	trdn	NA	NA	2724.09	8056.17	8243.44	7114.83	1	3	C	limma	-2.43304	0.000852082	0.0190039	-5.57694	-0.227383	NA	NA	NA	one group has 1 valid, global min impute	Yes_limma
XP_051732202.1	rab15	151234	174601	191682	177021	171958	147714	3	3	A	limma	0.261846	0.320732	0.460439	1.069	-6.16782	0.662521	NA	NA	No NA, limma only	No
XP_051732204.1;XP_051732206.1;XP_051732207.1	map3k5	NA	NA	NA	6408.24	8879.71	3741.34	0	3	E	fisher	NA	NA	NA	NA	NA	NA	0.1	0.188312	one group full zero, fisher only	Yes_Fisher
XP_051732234.1	apobb.1	1700880	2626740	1634960	2556110	1972500	1985260	3	3	A	limma	-0.334985	0.355511	0.495419	-0.989601	-6.2477	0.662521	NA	NA	No NA, limma only	No
XP_051732245.1	pdia6	12963.4	29141.7	17090.2	34292.1	29275	23593.2	3	3	A	limma	-0.324816	0.440663	0.575582	-0.81761	-6.40433	0.19043	NA	NA	No NA, limma only	No
XP_051732259.1	mep1bb	4651.29	39817.6	54550.7	18873.1	76475.8	24053.2	3	3	A	limma	-0.328969	0.746507	0.828436	-0.336365	-6.70101	1	NA	NA	No NA, limma only	No
XP_051732328.1	hebp2	2093.77	NA	7662.67	9226.36	9222.97	12101.9	2	3	B	limma	-0.920961	0.066006	0.165506	-2.17844	-4.73043	0.148915	NA	NA	<=1 NA/group, median impute	No
XP_051732331.1	ivns1abpa	NA	NA	1786.98	4177.08	3322.21	3129.38	1	3	C	limma	-1.59296	0.000839408	0.0190039	-5.5913	-0.211778	NA	NA	NA	one group has 1 valid, global min impute	Yes_limma
XP_051732332.1	arpc5b	7218.21	7725.86	8658.52	4547.2	6439.79	6436.69	3	3	A	limma	0.729999	0.0311059	0.107782	2.69317	-3.97638	0.0808556	NA	NA	No NA, limma only	No
XP_051732375.1;XP_051732376.1	hnrnpub	5428.82	3017.22	NA	4593.63	14745.3	8262.73	2	3	B	limma	-0.71022	0.184462	0.317357	-1.47303	-5.70047	0.386476	NA	NA	<=1 NA/group, median impute	No
XP_051732402.1	psma6b	18983.6	20193.5	22408.6	29207.6	38657.6	35385	3	3	A	limma	-0.454473	0.12464	0.245469	-1.74553	-5.34191	0.0808556	NA	NA	No NA, limma only	No
XP_051732423.1	ywhaqa	21433.8	19883.8	21290.3	17802.8	13412.7	21393.9	3	3	A	limma	0.567673	0.0816263	0.186754	2.03425	-4.93803	0.382733	NA	NA	No NA, limma only	No
XP_051732426.1	akap12b	8461.5	8811.94	17173.7	39012.7	38932.1	47980.7	3	3	A	limma	-1.66752	0.00107299	0.0208474	-5.35918	-0.467728	0.0808556	NA	NA	No NA, limma only	Yes_limma
XP_051732429.1	exoc2	NA	12890.1	17241.4	9887.11	7057.28	NA	2	2	B	limma	1.11395	0.00331736	0.033805	4.37008	-1.65003	0.245278	NA	NA	<=1 NA/group, median impute	Yes_limma
XP_051732439.1;XP_051732440.1;XP_051732441.1;XP_051732442.1;XP_051732443.1	lama2	10876.2	3407.12	7490.62	10871.4	16713.8	15477.8	3	3	A	limma	-0.836695	0.110128	0.226418	-1.83033	-5.22534	0.19043	NA	NA	No NA, limma only	No
XP_051732471.1;XP_051732477.1;XP_051732479.1	acot20	4127.85	7188.06	12007	12615.5	15056	11067.2	3	3	A	limma	-0.573167	0.186203	0.319022	-1.4664	-5.70884	0.19043	NA	NA	No NA, limma only	No
XP_051732485.1;XP_051732486.1	susd6	5683.52	NA	1457.35	NA	NA	NA	2	0	F	fisher	NA	NA	NA	NA	NA	NA	0.4	0.4	one group 2 valid, other zero, fisher only	No
XP_051732502.1;XP_051732503.1;XP_051732516.1;XP_051732520.1;XP_051732521.1	adgrg6	41548.6	25087.3	20941.5	30451.4	30874.2	26612.7	3	3	A	limma	0.210041	0.57502	0.692824	0.588131	-6.57389	0.662521	NA	NA	No NA, limma only	No
XP_051732512.1	LOC127502457	NA	1517.56	5547.76	NA	2377.27	NA	2	1	D	limma	0.915129	0.0506749	0.142562	2.35816	-4.46846	NA	NA	NA	2+1 valid, group median impute	No
XP_051732522.1	vta1	21174.3	10564.9	10487.2	14387.1	10825.7	10749.4	3	3	A	limma	0.42522	0.30041	0.438733	1.11863	-6.11565	0.662521	NA	NA	No NA, limma only	No
XP_051732541.1	cfb	33055	44396.2	52177.8	43317.7	35750.9	40264.1	3	3	A	limma	0.333123	0.249539	0.391127	1.25626	-5.96273	0.662521	NA	NA	No NA, limma only	No
XP_051732542.1	cfbl	NA	6657.51	5359.65	2336.65	4746.42	1240.96	2	3	B	limma	1.83442	0.0195038	0.0839626	3.02045	-3.49816	0.148915	NA	NA	<=1 NA/group, median impute	No
XP_051732571.1	aldh3a2b	20498.3	14764.4	17648.9	29397.4	47087.1	30882.3	3	3	A	limma	-0.714182	0.0563725	0.151061	-2.28563	-4.57451	0.0808556	NA	NA	No NA, limma only	No
XP_051732573.1	serpinf2a	28063.6	37205.5	27908.6	27398.6	15167	17405.7	3	3	A	limma	0.958118	0.0258511	0.097561	2.82193	-3.78754	0.0808556	NA	NA	No NA, limma only	No
XP_051732576.1	vtnb	1132520	182515	549996	556946	805227	402558	3	3	A	limma	-0.123249	0.848945	0.89961	-0.197678	-6.74235	1	NA	NA	No NA, limma only	No
XP_051732577.1;XP_051744298.1;XP_051744300.1;XP_051744301.1;XP_051744303.1	rskrb;LOC127509541	8684.68	NA	6202.83	NA	8523.86	NA	2	1	D	limma	0.0734089	0.805946	0.871972	0.255198	-6.72776	NA	NA	NA	2+1 valid, group median impute	No
XP_051732578.1	serpinf1	NA	1926.2	2230.47	1299.28	1701.25	NA	2	2	B	limma	1.24442	0.00338734	0.0341587	4.35288	-1.67193	0.245278	NA	NA	<=1 NA/group, median impute	Yes_limma
XP_051732579.1	aldocb	33919.8	53080.2	40745.7	37677.3	38058.5	38865.1	3	3	A	limma	0.373353	0.225017	0.363377	1.33135	-5.87461	0.662521	NA	NA	No NA, limma only	No
XP_051732598.1;XP_051732600.1;XP_051732601.1;XP_051732603.1;XP_051732604.1;XP_051732605.1;XP_051732606.1;XP_051732607.1;XP_051732608.1;XP_051732609.1;XP_051732610.1	rap1gap2b	8352.66	4154.79	8497.36	3281.86	3818.5	6221.09	3	3	A	limma	0.934135	0.049264	0.141091	2.37741	-4.44026	0.19043	NA	NA	No NA, limma only	No
XP_051732613.1	gfpt2	NA	NA	3184.46	2522.76	1096.89	2858.19	1	3	C	limma	-0.194951	0.762266	0.841145	-0.314625	-6.70888	NA	NA	NA	one group has 1 valid, global min impute	No
XP_051732652.1	zgc:165573	16560.6	87786.4	37555.7	27228.7	25094	32029.7	3	3	A	limma	0.695451	0.269903	0.409155	1.19857	-6.02824	0.662521	NA	NA	No NA, limma only	No
XP_051732707.1	skp1	10700.5	11695.6	15689.7	15968.1	14278.8	14752.3	3	3	A	limma	0.0309131	0.904262	0.93531	0.12473	-6.75558	0.382733	NA	NA	No NA, limma only	No
XP_051732709.1	cdkn2aipnl	13780.7	7787.56	24892.4	NA	15544.2	NA	3	1	C	limma	4.52827	0.0343805	0.114253	2.62398	-4.07805	NA	NA	NA	one group has 1 valid, global min impute	No
XP_051732710.1;XP_051732711.1;XP_051732713.1;XP_051732714.1	LOC127503221	49099.7	30136.4	88112.1	54253.7	52471.2	37087.2	3	3	A	limma	0.366894	0.363833	0.503425	0.971509	-6.26526	1	NA	NA	No NA, limma only	No
XP_051732720.1	si:ch73-362m14.2	6322.11	8254.14	NA	NA	NA	3974.46	2	1	D	limma	1.17123	0.00267553	0.0319749	4.5494	-1.42442	NA	NA	NA	2+1 valid, group median impute	Yes_limma
XP_051732760.1;XP_051732761.1	snx12	2009.26	2448.96	5026.8	4066.31	3311.43	5658.34	3	3	A	limma	-0.173068	0.640401	0.744993	-0.488213	-6.63211	0.382733	NA	NA	No NA, limma only	No
XP_051732763.1	nhp2	NA	2585.37	NA	4775.7	2450.06	NA	1	2	D	limma	-0.111719	0.752317	0.833139	-0.328331	-6.70398	NA	NA	NA	2+1 valid, group median impute	No
XP_051732780.1;XP_051745105.1;XP_051745106.1	LOC127503251;LOC127509887	NA	2936.44	2160.42	2398.18	2422.78	6972.29	2	3	B	limma	-0.0988505	0.852002	0.900792	-0.19362	-6.74325	0.77283	NA	NA	<=1 NA/group, median impute	No
XP_051732798.1;XP_051732802.1	ncam1a	32029.9	37100.7	32812.9	61551.8	68941.4	85099	3	3	A	limma	-0.797483	0.0234707	0.0924086	-2.88964	-3.68856	0.0808556	NA	NA	No NA, limma only	No
XP_051732809.1	dlat	18197	13960.9	55485.3	79551.7	85239.7	73496.9	3	3	A	limma	-1.4887	0.014265	0.0698623	-3.24497	-3.17472	0.0808556	NA	NA	No NA, limma only	No
XP_051732823.1	cysltr2a	NA	NA	NA	940.193	NA	NA	0	1	G	remove	NA	NA	NA	NA	NA	NA	NA	NA	exclude low data	No
XP_051732860.1	ptpra	14939.8	9429.48	15615.4	18155	14719.2	16730	3	3	A	limma	-0.0605723	0.837084	0.892054	-0.213461	-6.73872	0.382733	NA	NA	No NA, limma only	No
XP_051732863.1	LOC127503295	NA	1759.98	1794.13	1731.37	2509.86	2771.09	2	3	B	limma	0.0999359	0.814396	0.876007	0.243825	-6.73094	0.77283	NA	NA	<=1 NA/group, median impute	No
XP_051732866.1	aqp1a.1	333561	170676	285178	241790	181443	145642	3	3	A	limma	0.622555	0.143663	0.268176	1.64761	-5.47384	0.382733	NA	NA	No NA, limma only	No
XP_051732890.1;XP_051732892.1	LOC127503305	14131.7	NA	NA	NA	22176.8	10537.5	1	2	D	limma	0.165675	0.648182	0.750751	0.476691	-6.63818	NA	NA	NA	2+1 valid, group median impute	No
XP_051732894.1;XP_051732895.1;XP_051732896.1;XP_051732897.1;XP_051732898.1;XP_051732899.1;XP_051732900.1;XP_051732901.1;XP_051732902.1;XP_051732903.1;XP_051732904.1;XP_051732906.1;XP_051732907.1;XP_051732908.1	mark2a	4149.79	7112.94	4564.42	3564.09	535.39	1758.15	3	3	A	limma	2.3401	0.0170399	0.0776837	3.11681	-3.35877	0.0808556	NA	NA	No NA, limma only	No
XP_051732909.1	LOC127503309	NA	2740.54	2781.9	4206.6	9650.01	3771.19	2	3	B	limma	-0.666622	0.164064	0.293404	-1.55529	-5.59518	0.148915	NA	NA	<=1 NA/group, median impute	No
XP_051732923.1	p4ha2	NA	NA	5153.79	4604.4	3012.75	2707.27	1	3	C	limma	-0.843342	0.260504	0.399475	-1.22472	-5.99879	NA	NA	NA	one group has 1 valid, global min impute	No
XP_051732924.1;XP_051732925.1	dpysl3	25433.8	14290	59117.4	75359.2	87804.8	77666.6	3	3	A	limma	-1.27855	0.0250299	0.09566	-2.84452	-3.75449	0.0808556	NA	NA	No NA, limma only	No
XP_051732975.1;XP_051732976.1	septin4a	2047.62	1814.14	9611.1	17110.6	14958.5	18656.6	3	3	A	limma	-1.96069	0.00839525	0.0526746	-3.63746	-2.62278	0.0808556	NA	NA	No NA, limma only	No
XP_051732979.1;XP_051732980.1	gsna	40348.2	19673.7	67009.8	98390.9	100718	99085.5	3	3	A	limma	-1.14528	0.0238462	0.093151	-2.87849	-3.70484	0.0808556	NA	NA	No NA, limma only	No
XP_051732981.1	stom	87119.8	64288.3	109024	166344	157650	158480	3	3	A	limma	-0.666747	0.0433273	0.129988	-2.46511	-4.31158	0.0808556	NA	NA	No NA, limma only	No
XP_051732984.1;XP_051732985.1;XP_051732986.1;XP_051732987.1	nup98	NA	NA	NA	NA	1324.46	NA	0	1	G	remove	NA	NA	NA	NA	NA	NA	NA	NA	exclude low data	No
XP_051732991.1;XP_051742675.1;XP_051742677.1	taok1b;taok2a	1965.89	8015.79	4560.18	4921.31	2460.17	4357	3	3	A	limma	0.507204	0.373862	0.513282	0.950122	-6.28571	1	NA	NA	No NA, limma only	No
XP_051732994.1	slco2b1	631.87	2613.72	3592.41	7515.73	5093.35	7581.02	3	3	A	limma	-1.21102	0.013971	0.0689739	-3.26009	-3.15313	0.0808556	NA	NA	No NA, limma only	No
XP_051733040.1;XP_051733041.1;XP_051733042.1	idh3b	6276.55	2155.97	11579.3	14045.9	9126.15	12347.3	3	3	A	limma	-0.785614	0.184161	0.317331	-1.47418	-5.69902	0.19043	NA	NA	No NA, limma only	No
XP_051733043.1	gstt1b	6390.72	4537.71	11256	21921.9	17471	21990.4	3	3	A	limma	-1.28411	0.0071286	0.048451	-3.76202	-2.45182	0.0808556	NA	NA	No NA, limma only	Yes_limma
XP_051733068.1;XP_051733069.1;XP_051733070.1;XP_051733071.1;XP_051772762.1;XP_051772763.1;XP_051772764.1;XP_051772765.1	LOC127503397;LOC127524832	12592.4	13954.5	12163.3	12610.9	9446.81	6330.61	3	3	A	limma	0.801345	0.0531072	0.145811	2.32623	-4.51519	0.382733	NA	NA	No NA, limma only	No
XP_051733077.1;XP_051733079.1;XP_051733080.1	sec16a	NA	886.092	NA	NA	5970.65	3272.07	1	2	D	limma	-1.61363	0.0069855	0.048095	-3.77759	-2.4306	NA	NA	NA	2+1 valid, group median impute	Yes_limma
XP_051733078.1	LOC127503399	10077.7	5599.71	7625.5	6013.8	3339.86	7366.59	3	3	A	limma	0.797151	0.0817492	0.186773	2.03323	-4.93949	0.382733	NA	NA	No NA, limma only	No
XP_051733081.1	atp5fa1	67625.7	67836.9	149729	184138	174349	162569	3	3	A	limma	-0.757682	0.0575874	0.153025	-2.27113	-4.59566	0.0808556	NA	NA	No NA, limma only	No
XP_051733133.1	si:ch211-241b2.5	3106.78	16802.4	6658.31	4116.49	4544.53	4687.11	3	3	A	limma	0.977816	0.147572	0.273731	1.62902	-5.49853	0.662521	NA	NA	No NA, limma only	No
XP_051733270.1;XP_051733271.1	stk10	7861.02	15561.4	12810.6	4621.83	3476.73	3913.74	3	3	A	limma	1.87867	0.000884633	0.0192165	5.54113	-0.266431	0.0808556	NA	NA	No NA, limma only	Yes_limma
XP_051733273.1;XP_051733275.1;XP_051733276.1	hnrnpabb	NA	1812.59	2708.7	3705.06	7360.97	1752.89	2	3	B	limma	-0.206997	0.747786	0.829359	-0.334594	-6.70167	0.77283	NA	NA	<=1 NA/group, median impute	No
XP_051733277.1	LOC127503462	6555.41	5207.04	9875.26	15040	19429.1	22641.8	3	3	A	limma	-1.15579	0.00738645	0.049568	-3.73481	-2.48898	0.0808556	NA	NA	No NA, limma only	Yes_limma
XP_051733279.1;XP_051733280.1;XP_051733284.1;XP_051772465.1;XP_051772466.1	LOC127503463;LOC127524721	10142.7	12123.8	25506.4	49558.1	47871.9	50386.9	3	3	A	limma	-1.48004	0.00348446	0.034524	-4.32965	-1.70159	0.0808556	NA	NA	No NA, limma only	Yes_limma
XP_051733295.1;XP_051733296.1;XP_051733297.1;XP_051772475.1	LOC127503463;LOC127524721	NA	NA	NA	1787.95	624.953	2076.35	0	3	E	fisher	NA	NA	NA	NA	NA	NA	0.1	0.188312	one group full zero, fisher only	Yes_Fisher
XP_051733343.1	rad23b	5794.6	7962.87	8761.23	9359.24	9765.98	9083.2	3	3	A	limma	-0.0806594	0.767172	0.844592	-0.307892	-6.71121	0.0808556	NA	NA	No NA, limma only	No
XP_051733344.1;XP_051733345.1;XP_051733346.1;XP_051733347.1;XP_051733348.1;XP_051733349.1;XP_051733350.1;XP_051733351.1;XP_051733352.1	dbn1	NA	NA	NA	6210.8	3751.28	4187.32	0	3	E	fisher	NA	NA	NA	NA	NA	NA	0.1	0.188312	one group full zero, fisher only	Yes_Fisher
XP_051733378.1	LOC127503495	7891.49	11138.7	22554.4	38706.7	45783.1	27763.3	3	3	A	limma	-1.2764	0.0151355	0.072307	-3.20208	-3.23613	0.0808556	NA	NA	No NA, limma only	No
XP_051733380.1	LOC127503496	2682.18	4747.99	4841.24	4504.37	6274.47	8869.12	3	3	A	limma	-0.381422	0.322226	0.462227	-1.06545	-6.17148	0.382733	NA	NA	No NA, limma only	No
XP_051733385.1	LOC127503497	NA	NA	NA	590.008	1261.54	5865.17	0	3	E	fisher	NA	NA	NA	NA	NA	NA	0.1	0.188312	one group full zero, fisher only	Yes_Fisher
XP_051733401.1	cldnb	NA	NA	NA	3502.61	NA	377.036	0	2	F	fisher	NA	NA	NA	NA	NA	NA	0.4	0.4	one group 2 valid, other zero, fisher only	No
XP_051733402.1	cldn3c	6507.19	6121.73	3999.59	10587.9	5781.19	4522.88	3	3	A	limma	0.00961404	0.983066	0.98759	0.0219991	-6.76407	1	NA	NA	No NA, limma only	No
XP_051733407.1	septin8a	28713.6	31870.4	40666.5	53719.3	59032.3	55279.4	3	3	A	limma	-0.482285	0.0928611	0.204515	-1.9466	-5.06258	0.0808556	NA	NA	No NA, limma only	No
XP_051733415.1	agpat2	7739.15	NA	6491.44	13163.2	9601.1	19738.4	2	3	B	limma	-0.656676	0.0939792	0.205878	-1.93846	-5.07408	0.148915	NA	NA	<=1 NA/group, median impute	No
XP_051733416.1	scarb2c	18646.9	19407.5	32188.2	33819.1	28863.9	29439	3	3	A	limma	-0.145635	0.612198	0.720195	-0.530596	-6.60863	0.382733	NA	NA	No NA, limma only	No
XP_051733427.1;XP_051733428.1	psmb7	14379.4	13437.7	4737.35	10306.8	12961.8	9482.99	3	3	A	limma	0.139044	0.799981	0.868049	0.263248	-6.72543	0.662521	NA	NA	No NA, limma only	No
XP_051733444.1	atp2a2b	22375.4	23960.7	30232	38390.8	32165.6	31439.3	3	3	A	limma	-0.13572	0.601003	0.712716	-0.54771	-6.59864	0.0808556	NA	NA	No NA, limma only	No
XP_051733454.1	vps29	10369.6	6069.73	4419.21	8096.61	9378.93	10502.9	3	3	A	limma	-0.23304	0.587329	0.701679	-0.568856	-6.58589	0.382733	NA	NA	No NA, limma only	No
XP_051733455.1	arpc3	28396.8	29117.6	31020.1	26775.8	21502.7	22337.2	3	3	A	limma	0.626466	0.0397204	0.123639	2.52466	-4.22407	0.0808556	NA	NA	No NA, limma only	No
XP_051733488.1	lipia	NA	6588.46	NA	3924.57	NA	1508.68	1	2	D	limma	1.82368	0.00721136	0.0487457	3.75317	-2.46389	NA	NA	NA	2+1 valid, group median impute	Yes_limma
XP_051733491.1	ubtd2	1692.02	NA	3938.15	3258.99	3006.45	3609.81	2	3	B	limma	0.0757121	0.803094	0.869928	0.259044	-6.72666	1	NA	NA	<=1 NA/group, median impute	No
XP_051733495.1	poglut3	NA	5936.85	1745.61	2878.62	4249	3799.62	2	3	B	limma	0.0829349	0.897624	0.931664	0.133436	-6.75431	1	NA	NA	<=1 NA/group, median impute	No
XP_051733497.1	stk26	17512.2	24776.6	27672.3	9992.12	7031.47	9813.88	3	3	A	limma	1.65089	0.000772823	0.0189491	5.67095	-0.125766	0.0808556	NA	NA	No NA, limma only	Yes_limma
XP_051733499.1	pafah1b1b	NA	7012.62	2043.96	2294.62	1498.62	3098.88	2	3	B	limma	1.28875	0.0805691	0.18502	2.0431	-4.92537	0.77283	NA	NA	<=1 NA/group, median impute	No
XP_051733500.1	scarb2b	74953.8	82678.2	91704.9	73858.4	72536.6	95962.4	3	3	A	limma	0.293299	0.285241	0.426482	1.15749	-6.07366	0.662521	NA	NA	No NA, limma only	No
XP_051733509.1;XP_051772910.1	LOC127503573;LOC127524908	9647.6	NA	4300.2	3259.1	3561.64	5055.04	2	3	B	limma	1.05783	0.0391429	0.122878	2.53471	-4.20929	0.386476	NA	NA	<=1 NA/group, median impute	No
XP_051733510.1	LOC127503574	NA	NA	NA	NA	2899.64	1608.08	0	2	F	fisher	NA	NA	NA	NA	NA	NA	0.4	0.4	one group 2 valid, other zero, fisher only	No
XP_051733513.1	glrx	9868.71	5703.3	5811.87	4861.71	5654.62	6283.77	3	3	A	limma	0.580893	0.127643	0.249345	1.72917	-5.36416	0.382733	NA	NA	No NA, limma only	No
XP_051733522.1	ndufa2	3126.17	3365.57	7477.56	2735.66	7799.4	9237.06	3	3	A	limma	-0.124163	0.829744	0.888139	-0.223259	-6.73632	0.662521	NA	NA	No NA, limma only	No
XP_051733538.1	tgfb1b	37303.9	19569.7	49061.8	31548.6	30744.5	35563.2	3	3	A	limma	0.289268	0.416932	0.553375	0.862891	-6.3654	0.662521	NA	NA	No NA, limma only	No
XP_051733541.1	cbr1l	4343.12	4407.29	4644.26	6505.73	5213.71	3402.71	3	3	A	limma	0.140651	0.677987	0.77525	0.433183	-6.65987	0.662521	NA	NA	No NA, limma only	No
XP_051733564.1	pgk1	35276	47244.2	57249.3	65425.3	79362.2	91119.8	3	3	A	limma	-0.531678	0.101371	0.213501	-1.88689	-5.14656	0.0808556	NA	NA	No NA, limma only	No
XP_051733570.1	pgrmc1	4179.12	11490.6	13135	36243.1	49523.8	31238.3	3	3	A	limma	-1.87126	0.00533864	0.0420629	-3.98671	-2.14906	0.0808556	NA	NA	No NA, limma only	Yes_limma
XP_051733573.1;XP_051733574.1;XP_051733575.1;XP_051733576.1;XP_051733577.1	cadm1a	NA	NA	2951.81	2677.54	3487.38	5662.28	1	3	C	limma	-1.30548	0.0409721	0.125117	-2.50338	-4.25534	NA	NA	NA	one group has 1 valid, global min impute	No
XP_051733580.1	lrrc8aa	10939.4	6713.65	7382.19	7244.76	6650.51	7701.24	3	3	A	limma	0.451109	0.177476	0.308918	1.50023	-5.66598	0.662521	NA	NA	No NA, limma only	No
XP_051733609.1	fech	51500.4	29130.8	53979.9	31770.6	26080.8	8611.48	3	3	A	limma	1.46149	0.0284802	0.103012	2.75439	-3.88651	0.19043	NA	NA	No NA, limma only	No
XP_051733617.1;XP_051733618.1	rab27b	37412.3	29696.8	42019.7	39691.9	30747.6	36248	3	3	A	limma	0.303929	0.267292	0.406525	1.20575	-6.02019	1	NA	NA	No NA, limma only	No
XP_051733625.1	txnl1	2463.3	2573.75	5561.11	5353.82	4618.38	6423.72	3	3	A	limma	-0.394652	0.267067	0.40635	-1.20637	-6.01949	0.382733	NA	NA	No NA, limma only	No
XP_051733628.1	dnajc18	NA	NA	NA	NA	2598.21	1467.82	0	2	F	fisher	NA	NA	NA	NA	NA	NA	0.4	0.4	one group 2 valid, other zero, fisher only	No
XP_051733646.1	sh3pxd2b	NA	4712.51	3661.15	3434.65	6622.44	3355.17	2	3	B	limma	0.240011	0.551435	0.673372	0.625749	-6.54943	0.77283	NA	NA	<=1 NA/group, median impute	No
XP_051733660.1	nnt	13202	14136.2	21577.9	19281.1	17351.1	14611.2	3	3	A	limma	0.196383	0.494269	0.623013	0.721235	-6.48136	0.662521	NA	NA	No NA, limma only	No
XP_051733676.1	c6	19973.5	28105.8	34690.2	24595.8	25798.3	17478.5	3	3	A	limma	0.574288	0.105895	0.220649	1.8571	-5.18815	0.382733	NA	NA	No NA, limma only	No
XP_051733694.1;XP_051733695.1	c7b	38931.2	61935.5	80581.1	55197.6	62601.1	40997.2	3	3	A	limma	0.379895	0.293082	0.433612	1.13719	-6.09571	1	NA	NA	No NA, limma only	No
XP_051733699.1	nefma	NA	NA	7516.79	21143.8	12776.8	21549.7	1	3	C	limma	-3.1199	0.00642609	0.0459771	-3.84197	-2.34325	NA	NA	NA	one group has 1 valid, global min impute	Yes_limma
XP_051733702.1;XP_051733703.1;XP_051733704.1	fybb	7562.14	8774.33	4878.79	2581.14	2535.11	3493.52	3	3	A	limma	1.6037	0.00332485	0.033805	4.36822	-1.65239	0.0808556	NA	NA	No NA, limma only	Yes_limma
XP_051733707.1	slc26a1	NA	3083.58	1990.9	NA	3521.51	512.722	2	2	B	limma	1.27565	0.16574	0.295277	1.54819	-5.60438	1	NA	NA	<=1 NA/group, median impute	No
XP_051733738.1	amacr	NA	NA	NA	855.862	2558.32	NA	0	2	F	fisher	NA	NA	NA	NA	NA	NA	0.4	0.4	one group 2 valid, other zero, fisher only	No
XP_051733747.1	crkl	27241.3	44535.8	40429.1	18772.3	16399.1	21939.6	3	3	A	limma	1.20763	0.00494666	0.0411808	4.04698	-2.06912	0.0808556	NA	NA	No NA, limma only	Yes_limma
XP_051733753.1	LOC127503706	NA	2552.99	NA	NA	6831.48	4652.85	1	2	D	limma	-0.862742	0.0225293	0.0904182	-2.91844	-3.64654	NA	NA	NA	2+1 valid, group median impute	No
XP_051733754.1	pgam2	19618.5	17864.7	49407.4	68857.5	89443.6	87311.8	3	3	A	limma	-1.3857	0.00786286	0.0506581	-3.68715	-2.55432	0.0808556	NA	NA	No NA, limma only	No
XP_051733758.1	hspb9l	5759.07	NA	2954.68	36757.5	15285.2	3391.02	2	3	B	limma	-1.30848	0.16777	0.297182	-1.53968	-5.61539	0.386476	NA	NA	<=1 NA/group, median impute	No
XP_051733760.1	rbp4l	2156.31	NA	3204.05	2514.2	2047.88	NA	2	2	B	limma	0.686718	0.0291303	0.104711	2.7387	-3.90954	0.698535	NA	NA	<=1 NA/group, median impute	No
XP_051733761.1	rpl17	63607.7	29038.6	41646.2	55722.4	65164.8	64226	3	3	A	limma	-0.284712	0.439756	0.574828	-0.819307	-6.40291	0.19043	NA	NA	No NA, limma only	No
XP_051733786.1;XP_051733787.1	col5a1	2279.21	NA	3208.53	4823.59	8548.19	8676.85	2	3	B	limma	-1.09734	0.0113099	0.0619043	-3.41483	-2.93354	0.148915	NA	NA	<=1 NA/group, median impute	No
XP_051733801.1	LOC127503738	6597.29	7249.8	8384.63	6925.88	2545.48	5202.76	3	3	A	limma	0.998704	0.0423167	0.127941	2.48126	-4.28785	0.19043	NA	NA	No NA, limma only	No
XP_051733804.1	olfm1b	29820.5	NA	NA	1638.32	4073.75	3336.16	1	3	C	limma	-0.11034	0.947815	0.963391	-0.0678469	-6.76175	NA	NA	NA	one group has 1 valid, global min impute	No
XP_051733807.1;XP_051749405.1	LOC127503744;LOC127512490	NA	NA	1314.49	1425.74	835.888	2893.31	1	3	C	limma	-0.154227	0.785496	0.857818	-0.282879	-6.71945	NA	NA	NA	one group has 1 valid, global min impute	No
XP_051733828.1	LOC127503755	NA	NA	3579.64	NA	NA	NA	1	0	G	remove	NA	NA	NA	NA	NA	NA	NA	NA	exclude low data	No
XP_051733829.1;XP_051750957.1	mob1bb;mob1ba	6406.85	12328.5	9338.66	4926.36	7735.3	8222.97	3	3	A	limma	0.688623	0.101049	0.213186	1.88905	-5.14353	0.382733	NA	NA	No NA, limma only	No
XP_051733832.1	LOC127503759	4737.85	12881.4	18117	4199.84	954.009	6889.9	3	3	A	limma	2.19756	0.0390457	0.122691	2.53642	-4.20678	0.19043	NA	NA	No NA, limma only	No
XP_051733836.1	LOC127503759	13918	13219.9	103543	9854.89	16060.3	5069.12	3	3	A	limma	1.83495	0.0590929	0.155859	2.25359	-4.62123	0.382733	NA	NA	No NA, limma only	No
XP_051733840.1	LOC127503761	36866.5	240077	173953	148020	49224.7	114685	3	3	A	limma	0.487056	0.523158	0.64866	0.672159	-6.51741	0.662521	NA	NA	No NA, limma only	No
XP_051733841.1	LOC127503762	NA	19613.9	11479.1	2872.43	NA	NA	2	1	D	limma	2.73653	7.90405e-05	0.0094692	8.21949	2.19767	NA	NA	NA	2+1 valid, group median impute	Yes_limma
XP_051733846.1	LOC127503766	27268.8	55336.3	19049.4	1295.02	2245.81	NA	3	2	B	limma	4.72182	4.24497e-05	0.00824666	9.05374	2.80701	0.148915	NA	NA	<=1 NA/group, median impute	Yes_limma
XP_051733856.1	rpl35	3433.43	3950.07	6474.24	9775.8	8399.81	7345.99	3	3	A	limma	-0.642601	0.0642684	0.163244	-2.19655	-4.70416	0.0808556	NA	NA	No NA, limma only	No
XP_051733858.1;XP_051733859.1	LOC127503775	23278.5	44018.3	30927.4	35818.3	44305.1	30855	3	3	A	limma	0.0587618	0.868516	0.911757	0.171756	-6.74773	0.662521	NA	NA	No NA, limma only	No
XP_051733860.1;XP_051733861.1	LOC127503775	NA	11819.4	NA	NA	NA	NA	1	0	G	remove	NA	NA	NA	NA	NA	NA	NA	NA	exclude low data	No
XP_051733864.1	LOC127503778	64095.4	332774	85046.9	13175.7	20236.8	19617.2	3	3	A	limma	2.99435	0.00157561	0.0250949	5.00873	-0.869396	0.0808556	NA	NA	No NA, limma only	Yes_limma
XP_051733867.1	LOC127503779	1483.95	NA	5686.24	5112.17	3882.77	5604.76	2	3	B	limma	-0.237461	0.576943	0.69334	-0.585105	-6.5758	1	NA	NA	<=1 NA/group, median impute	No
XP_051733871.1	c1qa	6132340	2877170	3679050	5178310	4554640	4315250	3	3	A	limma	-0.250841	0.438385	0.573843	-0.82188	-6.40073	0.662521	NA	NA	No NA, limma only	No
XP_051733872.1	c1qc	5803910	3409300	4015600	5897020	4413300	4258280	3	3	A	limma	-0.308161	0.328871	0.467602	-1.04983	-6.18751	0.382733	NA	NA	No NA, limma only	No
XP_051733873.1	c1qb	1675940	1201910	1310210	2187190	1695880	1430590	3	3	A	limma	-0.526137	0.115659	0.233629	-1.79681	-5.27165	0.19043	NA	NA	No NA, limma only	No
XP_051733925.1	pter	16239.3	11187.4	30398.2	28233.8	34974.3	29261.6	3	3	A	limma	-0.525498	0.1908	0.324202	-1.44916	-5.73048	0.382733	NA	NA	No NA, limma only	No
XP_051733930.1	hmgb3b	NA	NA	NA	631.72	1013.66	NA	0	2	F	fisher	NA	NA	NA	NA	NA	NA	0.4	0.4	one group 2 valid, other zero, fisher only	No
XP_051733951.1	rpl23a	11256.3	12046.2	9926.18	17023.8	18140	19822.2	3	3	A	limma	-0.444213	0.148465	0.274653	-1.62483	-5.50407	0.0808556	NA	NA	No NA, limma only	No
XP_051733980.1;XP_051733985.1;XP_051733986.1	sema4d	NA	NA	NA	1276.51	1800.42	NA	0	2	F	fisher	NA	NA	NA	NA	NA	NA	0.4	0.4	one group 2 valid, other zero, fisher only	No
XP_051734008.1	nfrkb	4928.91	13028.7	11863.4	13797	8679.34	8388.21	3	3	A	limma	0.161431	0.722378	0.810382	0.370007	-6.68784	1	NA	NA	No NA, limma only	No
XP_051734011.1	arrdc1b	154035	59370.6	123133	56778.2	48571.3	65601.4	3	3	A	limma	1.11713	0.0274308	0.100684	2.78053	-3.84819	0.19043	NA	NA	No NA, limma only	No
XP_051734012.1	tbca	NA	2696.91	2672.89	2128.85	2613.38	NA	2	2	B	limma	0.69676	0.0618329	0.159792	2.22279	-4.66605	0.245278	NA	NA	<=1 NA/group, median impute	No
XP_051734013.1	LOC127503879	NA	NA	NA	2035.23	NA	2163.61	0	2	F	fisher	NA	NA	NA	NA	NA	NA	0.4	0.4	one group 2 valid, other zero, fisher only	No
XP_051734028.1	rtn2b	NA	NA	NA	2999.28	3676.46	3298.13	0	3	E	fisher	NA	NA	NA	NA	NA	NA	0.1	0.188312	one group full zero, fisher only	Yes_Fisher
XP_051734051.1	grk6	20862	18286.9	22033.9	11753.2	6280.46	11840	3	3	A	limma	1.37313	0.00348868	0.034524	4.32865	-1.70286	0.0808556	NA	NA	No NA, limma only	Yes_limma
XP_051734060.1	rgs14b	NA	6894.23	4693.31	NA	792.957	NA	2	1	D	limma	3.76057	4.68302e-06	0.00434468	12.6434	4.83638	NA	NA	NA	2+1 valid, group median impute	Yes_limma
XP_051734062.1;XP_051734063.1;XP_051767459.1	rnf121;rnf175	NA	822.058	NA	NA	4905.83	NA	1	1	G	remove	NA	NA	NA	NA	NA	NA	NA	NA	exclude low data	No
XP_051734065.1;XP_051734066.1	nadk2	NA	NA	1116.08	1708.84	NA	NA	1	1	G	remove	NA	NA	NA	NA	NA	NA	NA	NA	exclude low data	No
XP_051734070.1	rasgrp2	8313.54	10110.7	13233.2	6936.62	5729.45	3881.22	3	3	A	limma	1.24973	0.00675735	0.047053	3.80314	-2.39586	0.0808556	NA	NA	No NA, limma only	Yes_limma
XP_051734091.1;XP_051734092.1	dkc1	NA	4678.92	2792.94	3530.43	4068.79	NA	2	2	B	limma	0.205441	0.566284	0.684898	0.601957	-6.56506	1	NA	NA	<=1 NA/group, median impute	No
XP_051734110.1;XP_051734112.1	LOC127503925	18317.6	NA	12851.5	NA	3227.36	2968.28	2	2	B	limma	2.66126	3.79488e-05	0.00793313	9.2116	2.9154	0.245278	NA	NA	<=1 NA/group, median impute	Yes_limma
XP_051734132.1;XP_051771325.1;XP_051771326.1	sar1b;sar1aa	4946.96	3433.3	12545.6	9925.81	10697.5	13382.8	3	3	A	limma	-0.622836	0.208081	0.343936	-1.3875	-5.80676	0.382733	NA	NA	No NA, limma only	No
XP_051734146.1	slc25a14	NA	NA	NA	3909.42	3282.21	975.126	0	3	E	fisher	NA	NA	NA	NA	NA	NA	0.1	0.188312	one group full zero, fisher only	Yes_Fisher
XP_051734149.1	rab24	NA	6022.15	4311.74	3766.21	4351.89	3965.37	2	3	B	limma	0.636006	0.068104	0.168384	2.1572	-4.76119	0.386476	NA	NA	<=1 NA/group, median impute	No
XP_051734168.1	tmem38b	NA	5918.16	NA	4951.31	7507.21	NA	1	2	D	limma	0.220323	0.457518	0.589121	0.786483	-6.4301	NA	NA	NA	2+1 valid, group median impute	No
XP_051734189.1	jam3b	NA	15360.7	9874.38	23301.2	23590.5	27850.4	2	3	B	limma	-0.714119	0.0641643	0.163092	-2.19766	-4.70256	0.148915	NA	NA	<=1 NA/group, median impute	No
XP_051734198.1	hspa4a	6299.71	4838.83	3797.93	4112.62	3545.5	6337.65	3	3	A	limma	0.391546	0.322366	0.462248	1.06512	-6.17182	1	NA	NA	No NA, limma only	No
XP_051734227.1	LOC127503978	84363.6	95504.1	144105	19642.2	25867.9	25971.9	3	3	A	limma	2.4226	6.25027e-05	0.0094692	8.52651	2.42932	0.0808556	NA	NA	No NA, limma only	Yes_limma
XP_051734229.1;XP_051734230.1	atp8b1	NA	NA	NA	5097.62	4822.54	3776.59	0	3	E	fisher	NA	NA	NA	NA	NA	NA	0.1	0.188312	one group full zero, fisher only	Yes_Fisher
XP_051734235.1	scamp1	10948	5266.57	8734.81	14385.8	13121.2	10370.8	3	3	A	limma	-0.378787	0.310662	0.450515	-1.09326	-6.14252	0.19043	NA	NA	No NA, limma only	No
XP_051734247.1	cd74b	19458	13737.3	28483.3	15165.8	14374.4	13452.5	3	3	A	limma	0.750593	0.0364537	0.117723	2.58363	-4.13736	0.382733	NA	NA	No NA, limma only	No
XP_051734257.1	rpl28	5614.86	5339.65	5006.03	6482.61	8271.7	8997.58	3	3	A	limma	-0.300453	0.313222	0.452988	-1.08703	-6.14905	0.0808556	NA	NA	No NA, limma only	No
XP_051734260.1;XP_051773726.1	lman1;LOC127525304	13216.7	11930.2	19653.2	24640.2	29524.1	31322.9	3	3	A	limma	-0.687363	0.0387962	0.122322	-2.54082	-4.20031	0.0808556	NA	NA	No NA, limma only	No
XP_051734276.1	rps14	5758.09	5725.11	6625.66	11180.6	9423.7	14206.2	3	3	A	limma	-0.652364	0.0423366	0.127941	-2.48094	-4.28832	0.0808556	NA	NA	No NA, limma only	No
XP_051734277.1;XP_051734278.1	plgrkt	4518.28	4979.44	2729.67	4024.23	2561.22	3994.53	3	3	A	limma	0.457295	0.291472	0.431798	1.14132	-6.09125	0.382733	NA	NA	No NA, limma only	No
XP_051734296.1	fkbp2	7876.94	19362.9	18560	37905.4	42759.1	30125.9	3	3	A	limma	-1.07629	0.0305696	0.1074	-2.70523	-3.95867	0.0808556	NA	NA	No NA, limma only	No
XP_051734299.1;XP_051734300.1	pfdn1	NA	NA	1415.24	2761.75	3418.42	NA	1	2	D	limma	-0.696728	0.0900258	0.200291	-1.96769	-5.03274	NA	NA	NA	2+1 valid, group median impute	No
XP_051734314.1	phkg1b	NA	NA	NA	1973.21	1873.13	4871.72	0	3	E	fisher	NA	NA	NA	NA	NA	NA	0.1	0.188312	one group full zero, fisher only	Yes_Fisher
XP_051734326.1	dmgdh	7476.61	29959.5	19490.6	42857.6	49853.2	41399.5	3	3	A	limma	-1.16985	0.0566556	0.151596	-2.28222	-4.57948	0.0808556	NA	NA	No NA, limma only	No
XP_051734330.1	bhmt	16326.1	9164.5	38388.5	76508	84550.5	80130.4	3	3	A	limma	-1.93061	0.00437381	0.038738	-4.14517	-1.94006	0.0808556	NA	NA	No NA, limma only	Yes_limma
XP_051734373.1	pcxa	5981.23	8048.04	10194.1	12915.9	10605.7	10942.4	3	3	A	limma	-0.260139	0.370274	0.509676	-0.957723	-6.27848	0.0808556	NA	NA	No NA, limma only	No
XP_051734376.1	slc3a2b	18738.5	22715.4	25120.8	22816.9	14397.7	23077.5	3	3	A	limma	0.455269	0.166703	0.296282	1.54414	-5.60962	1	NA	NA	No NA, limma only	No
XP_051734377.1	LOC127504066	5227.77	5094.95	4217.17	7499.18	11589.9	11073.2	3	3	A	limma	-0.767545	0.0461815	0.135692	-2.4215	-4.3756	0.0808556	NA	NA	No NA, limma only	No
XP_051734379.1	banf1	185387	138167	453361	632559	849568	699231	3	3	A	limma	-1.53276	0.0102681	0.05924	-3.48644	-2.83289	0.0808556	NA	NA	No NA, limma only	No
XP_051734434.1;XP_051734435.1;XP_051734441.1;XP_051734445.1;XP_051734447.1	add1	87951.9	66606.4	146771	73744.3	86065.8	57587.5	3	3	A	limma	0.644162	0.0995624	0.211393	1.89916	-5.12937	0.382733	NA	NA	No NA, limma only	No
XP_051734448.1	wdr91	NA	6387.62	5573.44	8201.28	58092.8	5938.45	2	3	B	limma	-0.953935	0.293164	0.433612	-1.13698	-6.09594	0.386476	NA	NA	<=1 NA/group, median impute	No
XP_051734456.1;XP_051735246.1;XP_051736083.1;XP_051736856.1;XP_051737643.1	LOC127503889	199235	455945	506290	975957	1039800	262662	3	3	A	limma	-0.842856	0.229154	0.368453	-1.3182	-5.89027	0.382733	NA	NA	No NA, limma only	No
XP_051734457.1	LOC127504087	NA	3361.65	2492.67	1455.44	NA	NA	2	1	D	limma	1.6988	0.000783915	0.0189491	5.65716	-0.140592	NA	NA	NA	2+1 valid, group median impute	Yes_limma
XP_051734462.1	pygma	46185.4	33746	105942	204847	271813	218250	3	3	A	limma	-1.78675	0.00291928	0.0323644	-4.47621	-1.5159	0.0808556	NA	NA	No NA, limma only	Yes_limma
XP_051734463.1	slc22a6l	NA	NA	NA	NA	2788.6	NA	0	1	G	remove	NA	NA	NA	NA	NA	NA	NA	NA	exclude low data	No
XP_051734466.1;XP_051734601.1	lars1b;LOC127504147	NA	NA	NA	752.667	2143.59	1497.15	0	3	E	fisher	NA	NA	NA	NA	NA	NA	0.1	0.188312	one group full zero, fisher only	Yes_Fisher
XP_051734492.1	mpp1	10636.3	27364.4	14382.7	6735.51	5475.59	4814.55	3	3	A	limma	1.81784	0.0037354	0.0358869	4.27277	-1.77455	0.0808556	NA	NA	No NA, limma only	Yes_limma
XP_051734510.1	yipf5	1429.38	4200.2	5316.26	10033.1	7466.03	6097.92	3	3	A	limma	-0.881799	0.0771407	0.181068	-2.07262	-4.88307	0.0808556	NA	NA	No NA, limma only	No
XP_051734512.1	LOC127504114	16828.8	9432.86	10994.7	10032.8	12057.8	18465	3	3	A	limma	0.149747	0.699078	0.791412	0.402943	-6.67378	0.662521	NA	NA	No NA, limma only	No
XP_051734519.1	fundc2	3937.09	4805.29	9269.25	12795.6	15550.1	14863	3	3	A	limma	-1.08582	0.0135704	0.0679618	-3.28125	-3.12293	0.0808556	NA	NA	No NA, limma only	No
XP_051734526.1;XP_051734527.1	zgc:193801	71836.6	NA	NA	NA	NA	47115.1	1	1	G	remove	NA	NA	NA	NA	NA	NA	NA	NA	exclude low data	No
XP_051734543.1	tmlhe	NA	NA	NA	NA	1413.39	NA	0	1	G	remove	NA	NA	NA	NA	NA	NA	NA	NA	exclude low data	No
XP_051734600.1	psmd5	3259.95	3424.47	1281.96	1364.94	3338.06	2245.81	3	3	A	limma	0.573054	0.427669	0.562648	0.842181	-6.38342	1	NA	NA	No NA, limma only	No
XP_051734614.1	cct6a	16714.6	19933.3	20801.5	44826.2	24134.9	19847.9	3	3	A	limma	-0.25149	0.511451	0.639271	-0.691831	-6.50322	0.382733	NA	NA	No NA, limma only	No
XP_051734619.1	iba57	NA	NA	2092.4	1119.65	1452.86	2816.62	1	3	C	limma	-0.0354957	0.947274	0.963105	-0.0685521	-6.76169	NA	NA	NA	one group has 1 valid, global min impute	No
XP_051734620.1	vdac1	5426.67	14929.1	14081.4	18333.2	15615.4	17866.9	3	3	A	limma	-0.393738	0.38232	0.521231	-0.932422	-6.30236	0.0808556	NA	NA	No NA, limma only	No
XP_051734691.1	jak2a	16322.2	6600.9	9075.33	4064.73	4312.06	5305.12	3	3	A	limma	1.39645	0.00942652	0.0566049	3.55027	-2.74372	0.0808556	NA	NA	No NA, limma only	No
XP_051734715.1;XP_051773529.1;XP_051773531.1	stxbp1a;LOC127525196	NA	NA	1125.51	NA	4194.41	4953.16	1	2	D	limma	-1.47159	0.00432545	0.0384934	-4.15409	-1.9284	NA	NA	NA	2+1 valid, group median impute	Yes_limma
XP_051734718.1	phka1b	3720.45	5521.32	3943.93	9764.93	29021.4	43209.7	3	3	A	limma	-2.14273	0.00734714	0.0494832	-3.73889	-2.4834	0.0808556	NA	NA	No NA, limma only	Yes_limma
XP_051734737.1	rars1	3569.21	5522.3	4213.27	4449.91	4248.08	2989.3	3	3	A	limma	0.483493	0.184974	0.317883	1.47108	-5.70294	1	NA	NA	No NA, limma only	No
XP_051734740.1;XP_051734742.1	sgcd	4646.77	NA	9951.51	30358.4	37242.9	28131.6	2	3	B	limma	-1.91969	0.000580006	0.0181005	-5.95365	0.172243	0.148915	NA	NA	<=1 NA/group, median impute	Yes_limma
XP_051734746.1;XP_051734748.1	LOC127504238	NA	NA	7622.65	8376.61	6630.35	6684.65	1	3	C	limma	-1.78439	0.0611896	0.15889	-2.2299	-4.65572	NA	NA	NA	one group has 1 valid, global min impute	No
XP_051734760.1	prdx5	9129.58	37287.4	14468	12785.9	9284.12	9905.88	3	3	A	limma	0.98964	0.110323	0.226567	1.82913	-5.22701	0.662521	NA	NA	No NA, limma only	No
XP_051734761.1;XP_051772481.1	LOC127504245;LOC127524723	6189.76	6113.77	6845.93	4345.51	4769.13	3252.11	3	3	A	limma	0.931574	0.012628	0.0647271	3.3338	-3.04818	0.0808556	NA	NA	No NA, limma only	No
XP_051734763.1;XP_051774102.1	niban2a;LOC127525533	NA	1244.05	1814.06	3348.09	1211.9	431.188	2	3	B	limma	1.05288	0.24628	0.387558	1.26586	-5.95163	0.77283	NA	NA	<=1 NA/group, median impute	No
XP_051734796.1	LOC127504275	NA	NA	2798.93	844.132	1804.59	3277.07	1	3	C	limma	0.115144	0.877693	0.917955	0.159646	-6.74999	NA	NA	NA	one group has 1 valid, global min impute	No
XP_051734797.1	LOC127504277	1959.56	5631.58	7662.66	4101.59	4867.68	4799.48	3	3	A	limma	0.272717	0.563227	0.68305	0.606825	-6.56191	0.662521	NA	NA	No NA, limma only	No
XP_051734802.1	LOC127504280	42626.4	42713.1	28829.5	25967	37103.4	23129.7	3	3	A	limma	0.689951	0.0909044	0.201521	1.96109	-5.0421	0.19043	NA	NA	No NA, limma only	No
XP_051734809.1	nars1	8733.16	7123.85	9985.36	15389.1	10381.5	16424.8	3	3	A	limma	-0.416593	0.183892	0.317331	-1.47522	-5.69772	0.0808556	NA	NA	No NA, limma only	No
XP_051734852.1	si:dkey-29d8.3	1301.89	5425.88	8308.94	12346.4	15903.6	14865.6	3	3	A	limma	-1.46388	0.0282177	0.102462	-2.76084	-3.87707	0.0808556	NA	NA	No NA, limma only	No
XP_051734873.1;XP_051734875.1	stim1b	7526.7	5160.89	5896.27	6413.12	5489.9	4481.04	3	3	A	limma	0.46036	0.177277	0.308841	1.50102	-5.66498	0.662521	NA	NA	No NA, limma only	No
XP_051734878.1	rhogb	151581	211085	173189	85934.9	78499.4	122411	3	3	A	limma	1.09357	0.0065192	0.0461694	3.83084	-2.35831	0.0808556	NA	NA	No NA, limma only	Yes_limma
XP_051734909.1	actn3a	NA	NA	NA	NA	NA	2985.39	0	1	G	remove	NA	NA	NA	NA	NA	NA	NA	NA	exclude low data	No
XP_051734912.1;XP_051734914.1	dpp3	6382.56	6784.46	8679.53	9301.76	9814.15	10026	3	3	A	limma	-0.160639	0.525685	0.651358	-0.667949	-6.52039	0.0808556	NA	NA	No NA, limma only	No
XP_051734932.1	hm13	7168.28	12926.4	12563.1	21188.2	19092.4	16148.9	3	3	A	limma	-0.519333	0.148716	0.274706	-1.62366	-5.50562	0.0808556	NA	NA	No NA, limma only	No
XP_051734975.1	lzic	NA	NA	874.343	4391.23	2748.28	1771.56	1	3	C	limma	-1.37222	0.0199636	0.0850571	-3.00391	-3.52217	NA	NA	NA	one group has 1 valid, global min impute	No
XP_051734984.1	cs	62597.5	33944	151818	175534	173592	151390	3	3	A	limma	-1.02829	0.0671615	0.167049	-2.16666	-4.7475	0.19043	NA	NA	No NA, limma only	No
XP_051735019.1	LOC127504464	NA	NA	966.506	5601.87	NA	NA	1	1	G	remove	NA	NA	NA	NA	NA	NA	NA	NA	exclude low data	No
XP_051735020.1;XP_051735024.1;XP_051735025.1;XP_051735026.1;XP_051735028.1;XP_051735029.1;XP_051735030.1;XP_051735031.1;XP_051735032.1	huwe1	7384.11	3459.98	3627.56	5149.47	5056.55	5919.93	3	3	A	limma	0.0239083	0.952652	0.967248	0.0615494	-6.76221	0.662521	NA	NA	No NA, limma only	No
XP_051735034.1	abce1	3970.71	3343.75	3338.45	4125.54	3398.78	6693.09	3	3	A	limma	-0.0941014	0.785698	0.857818	-0.282605	-6.71953	0.19043	NA	NA	No NA, limma only	No
XP_051735044.1	LOC127504470	31622.5	34857.2	40956.9	23424.7	16444	40004.3	3	3	A	limma	0.779509	0.0718818	0.17334	2.12055	-4.81412	0.382733	NA	NA	No NA, limma only	No
XP_051735071.1	mapre1b	NA	NA	3309.56	3504.82	4316.86	3096.42	1	3	C	limma	-1.20739	0.050776	0.142562	-2.3568	-4.47045	NA	NA	NA	one group has 1 valid, global min impute	No
XP_051735073.1;XP_051735075.1;XP_051735076.1;XP_051735077.1;XP_051735078.1;XP_051735079.1;XP_051735080.1;XP_051735081.1;XP_051735082.1;XP_051735083.1;XP_051735084.1;XP_051735086.1;XP_051735087.1;XP_051735088.1;XP_051735089.1	ubr4	19434.7	3681.11	3470.97	6226.99	12662.2	9104.69	3	3	A	limma	-0.26992	0.722078	0.810291	-0.370427	-6.68767	0.662521	NA	NA	No NA, limma only	No
XP_051735107.1	nsfl1c	NA	NA	NA	1343.48	1187.63	NA	0	2	F	fisher	NA	NA	NA	NA	NA	NA	0.4	0.4	one group 2 valid, other zero, fisher only	No
XP_051735113.1	myh7bb	NA	15324.8	16441.6	71922.3	54225.9	33678	2	3	B	limma	-1.41511	0.00433835	0.0385158	-4.1517	-1.93153	0.148915	NA	NA	<=1 NA/group, median impute	Yes_limma
XP_051735140.1	dpm1	11525.3	14055	10750.5	26777.1	21381.8	15628.9	3	3	A	limma	-0.488021	0.178248	0.309971	-1.49718	-5.66987	0.0808556	NA	NA	No NA, limma only	No
XP_051735141.1	tnnc2.2	NA	NA	NA	2668.63	2948.97	2502.23	0	3	E	fisher	NA	NA	NA	NA	NA	NA	0.1	0.188312	one group full zero, fisher only	Yes_Fisher
XP_051735156.1	dnajc5ab	NA	NA	2738.11	5280.32	2990.61	3598.75	1	3	C	limma	-1.41922	0.0198265	0.084863	-3.00879	-3.51507	NA	NA	NA	one group has 1 valid, global min impute	No
XP_051735173.1	ephb4b	3338	6667.38	5017.03	8947.97	7969.73	9600	3	3	A	limma	-0.588447	0.109561	0.225627	-1.83386	-5.22045	0.0808556	NA	NA	No NA, limma only	No
XP_051735195.1	LOC127504494	5458.33	2682.81	5421.82	2544.27	5090.5	6069.82	3	3	A	limma	0.345357	0.47152	0.602344	0.761221	-6.45039	1	NA	NA	No NA, limma only	No
XP_051735209.1	LOC127504523	2703.4	2763.01	4511.02	5210.22	4691.47	10254.5	3	3	A	limma	-0.665813	0.105251	0.220048	-1.86127	-5.18235	0.0808556	NA	NA	No NA, limma only	No
XP_051735214.1;XP_051735215.1	coro2ab	425113	19127.8	10701.1	450461	393063	20992.1	3	3	A	limma	-1.60018	0.379323	0.518627	-0.938661	-6.29652	0.382733	NA	NA	No NA, limma only	No
XP_051735236.1	fam3a	NA	NA	685.612	3720.81	1866.77	2125.21	1	3	C	limma	-1.17302	0.0235744	0.0924086	-2.88654	-3.69309	NA	NA	NA	one group has 1 valid, global min impute	No
XP_051735237.1	idh3g	3745.99	7727.44	6183.13	7726.13	9103.73	7080.29	3	3	A	limma	-0.197889	0.583154	0.698033	-0.575367	-6.58188	0.382733	NA	NA	No NA, limma only	No
XP_051735241.1	tpd52l2b	NA	1747.58	NA	4212.68	2971.34	3861.5	1	3	C	limma	-1.89859	0.0299146	0.106338	-2.72025	-3.93662	NA	NA	NA	one group has 1 valid, global min impute	No
XP_051735261.1	fam120c	NA	NA	3535.08	398.351	2584.68	1242.23	1	3	C	limma	0.934145	0.338565	0.476999	1.02748	-6.21015	NA	NA	NA	one group has 1 valid, global min impute	No
XP_051735275.1;XP_051735276.1;XP_051735277.1;XP_051735278.1;XP_051735279.1;XP_051735282.1;XP_051735283.1;XP_051735285.1	rgs19	17039.8	27301	24261.3	9099.17	NA	6397.92	3	2	B	limma	1.84008	0.000634415	0.0181005	5.86429	0.0792622	0.148915	NA	NA	<=1 NA/group, median impute	Yes_limma
XP_051735340.1	rps12	7039.62	4217.83	10240.4	10112.6	7477.95	15016.1	3	3	A	limma	-0.368552	0.379503	0.518627	-0.938285	-6.29687	0.382733	NA	NA	No NA, limma only	No
XP_051735354.1	jph2	NA	NA	NA	2583.89	3423.27	2751.6	0	3	E	fisher	NA	NA	NA	NA	NA	NA	0.1	0.188312	one group full zero, fisher only	Yes_Fisher
XP_051735357.1	LOC127504594	15390.8	8711.68	20116	47103.3	34784.4	24149.3	3	3	A	limma	-1.03091	0.0320435	0.109802	-2.67261	-4.00658	0.0808556	NA	NA	No NA, limma only	No
XP_051735386.1	rbm38	NA	NA	NA	NA	2467.26	1783.22	0	2	F	fisher	NA	NA	NA	NA	NA	NA	0.4	0.4	one group 2 valid, other zero, fisher only	No
XP_051735387.1	ptges3b	NA	3669.38	2040.26	2074.66	2758.34	3973.66	2	3	B	limma	0.363488	0.486704	0.615609	0.734393	-6.47133	0.77283	NA	NA	<=1 NA/group, median impute	No
XP_051735392.1	pigt	1538.02	2813.44	3062.19	6282.7	4570.92	4151.16	3	3	A	limma	-0.693813	0.0592485	0.156048	-2.2518	-4.62383	0.0808556	NA	NA	No NA, limma only	No
XP_051735402.1	LOC127504619	44103.5	10462.1	15506.5	17325.3	5466.05	19837	3	3	A	limma	0.919216	0.221476	0.359851	1.34277	-5.86094	1	NA	NA	No NA, limma only	No
XP_051735464.1	uba1	13210.4	13631.4	21582.7	28200.6	25884.8	28823.2	3	3	A	limma	-0.523872	0.0843997	0.191229	-2.01155	-4.97042	0.0808556	NA	NA	No NA, limma only	No
XP_051735470.1	micos10	NA	NA	4200.87	2693.59	1181.46	NA	1	2	D	limma	1.75714	0.00333681	0.0338331	4.36526	-1.65616	NA	NA	NA	2+1 valid, group median impute	Yes_limma
XP_051735476.1;XP_051735477.1	emc1	2024.99	5484.05	6197.18	8383.6	7081.54	9862.33	3	3	A	limma	-0.707507	0.127843	0.249345	-1.72809	-5.36563	0.0808556	NA	NA	No NA, limma only	No
XP_051735487.1;XP_051735488.1	plxna1a	6015.59	NA	4680.53	6342.77	8530.75	9321.62	2	3	B	limma	-0.320054	0.322622	0.462274	-1.06451	-6.17245	0.148915	NA	NA	<=1 NA/group, median impute	No
XP_051735498.1	mical1	5997.87	3595.11	5212.61	NA	NA	2294.27	3	1	C	limma	4.00881	0.00440051	0.0387764	4.14028	-1.94645	NA	NA	NA	one group has 1 valid, global min impute	Yes_limma
XP_051735504.1;XP_051735505.1;XP_051735506.1;XP_051735507.1;XP_051735508.1;XP_051735509.1	agap2	4675.08	9214.39	8577.42	2397.2	2919.79	4049.63	3	3	A	limma	1.56811	0.00413341	0.0372308	4.19066	-1.88077	0.0808556	NA	NA	No NA, limma only	Yes_limma
XP_051735510.1	tspan31	90354.2	29374.2	56021.8	39862.9	30005.6	32608	3	3	A	limma	0.940612	0.0658152	0.165474	2.18041	-4.72758	0.662521	NA	NA	No NA, limma only	No
XP_051735519.1	cd63	6357.8	4504.45	7475.53	2446.99	1522.75	3222.75	3	3	A	limma	1.85876	0.00253961	0.0309	4.59348	-1.36973	0.0808556	NA	NA	No NA, limma only	Yes_limma
XP_051735520.1	gp9	9441.45	1520	11871.4	4063.16	1850.27	4143.92	3	3	A	limma	1.32562	0.118956	0.237455	1.77756	-5.29812	0.662521	NA	NA	No NA, limma only	No
XP_051735536.1	stat6	7364.36	5891.29	4656.36	6758.77	7142.4	3220.06	3	3	A	limma	0.409542	0.378019	0.517458	0.941386	-6.29396	1	NA	NA	No NA, limma only	No
XP_051735552.1	dip2ba	31939.1	30579.9	32237.9	21120.5	13456.3	18198.9	3	3	A	limma	1.16321	0.00391633	0.0364481	4.23431	-1.82418	0.0808556	NA	NA	No NA, limma only	Yes_limma
XP_051735572.1	krt8	6002.66	4778.74	8184.86	11742.6	10364.3	15921.6	3	3	A	limma	-0.74669	0.0375709	0.119984	-2.56287	-4.1679	0.0808556	NA	NA	No NA, limma only	No
XP_051735573.1	pa2g4b	6421.67	5069.82	8964.14	11331.6	14033.8	12678.4	3	3	A	limma	-0.65275	0.0516549	0.143786	-2.34511	-4.48757	0.0808556	NA	NA	No NA, limma only	No
XP_051735579.1;XP_051735580.1	fyco1a	NA	553.431	4239.67	1769.93	5000.69	NA	2	2	B	limma	0.0467401	0.941084	0.958913	0.076617	-6.76103	0.698535	NA	NA	<=1 NA/group, median impute	No
XP_051735583.1	ddost	12536.8	25165.1	21907.6	50185.1	42669.8	45902.8	3	3	A	limma	-0.993966	0.0217167	0.088561	-2.94434	-3.60879	0.0808556	NA	NA	No NA, limma only	No
XP_051735593.1;XP_051735594.1;XP_051735595.1;XP_051735596.1;XP_051735597.1	src	3072.59	4563.85	5979.79	7586.01	6913.03	6157.54	3	3	A	limma	-0.347495	0.272068	0.411428	-1.19265	-6.03485	0.0808556	NA	NA	No NA, limma only	No
XP_051735614.1;XP_051735615.1	LOC127504721	77830.1	44384	28259.7	46441.8	39112.6	49141.2	3	3	A	limma	0.326253	0.490705	0.619812	0.727417	-6.47667	1	NA	NA	No NA, limma only	No
XP_051735621.1	psmb6	7525.07	12292.4	10566.3	18287.5	22264.7	15654.8	3	3	A	limma	-0.600737	0.096131	0.208061	-1.92305	-5.0958	0.0808556	NA	NA	No NA, limma only	No
XP_051735622.1	trappc1	2572.56	NA	NA	1665.95	1658.48	3116.23	1	3	C	limma	-0.658722	0.456833	0.588853	-0.787732	-6.42908	NA	NA	NA	one group has 1 valid, global min impute	No
XP_051735623.1	cfi	136652	354236	221931	119735	122494	109867	3	3	A	limma	1.1002	0.0164789	0.0761001	3.14083	-3.32415	0.0808556	NA	NA	No NA, limma only	No
XP_051735625.1	cfi	10082.4	14321.7	9546.31	3772.92	6975.37	1983.64	3	3	A	limma	2.00208	0.012296	0.064088	3.35332	-3.0205	0.0808556	NA	NA	No NA, limma only	No
XP_051735632.1	scp2b	NA	2410.94	2787.25	4767.42	4171.53	6909.97	2	3	B	limma	-0.682034	0.0479844	0.139117	-2.39536	-4.41395	0.148915	NA	NA	<=1 NA/group, median impute	No
XP_051735633.1	LOC127504732	NA	10376	6097.63	7749.83	6491.94	7824.7	2	3	B	limma	0.412906	0.249041	0.390613	1.25772	-5.96104	1	NA	NA	<=1 NA/group, median impute	No
XP_051735638.1;XP_051735641.1	acvrl1	NA	NA	2898.53	4942.25	NA	3987.41	1	2	D	limma	-0.340435	0.245409	0.387043	-1.26845	-5.94864	NA	NA	NA	2+1 valid, group median impute	No
XP_051735644.1	LOC127504736	12634	8825.77	10950.4	11071.7	9433.87	9143.84	3	3	A	limma	0.383667	0.199237	0.3338	1.41846	-5.76869	1	NA	NA	No NA, limma only	No
XP_051735655.1	itga5	14362	13196.4	24460.8	23752.8	22738.3	26203.5	3	3	A	limma	-0.243036	0.414891	0.551455	-0.866871	-6.36189	0.382733	NA	NA	No NA, limma only	No
XP_051735678.1	si:ch211-210c8.6	NA	NA	NA	1728.79	2376.01	2746.75	0	3	E	fisher	NA	NA	NA	NA	NA	NA	0.1	0.188312	one group full zero, fisher only	Yes_Fisher
XP_051735690.1;XP_051735691.1;XP_051735692.1	g6pd	24490.9	29113.6	32310.4	22185.5	31992.8	24613.9	3	3	A	limma	0.427283	0.168789	0.298416	1.53544	-5.62085	0.662521	NA	NA	No NA, limma only	No
XP_051735695.1	LOC127504761	54756.5	52697.5	102007	46419.1	34507.7	115219	3	3	A	limma	0.489758	0.354727	0.494512	0.991324	-6.24602	0.662521	NA	NA	No NA, limma only	No
XP_051735725.1	flna	2091600	413461	378972	524819	429720	438271	3	3	A	limma	0.603109	0.378716	0.518221	0.939928	-6.29533	0.662521	NA	NA	No NA, limma only	No
XP_051735739.1;XP_051735740.1	slmapb	NA	NA	3224.72	5087.44	5489.48	5217.13	1	3	C	limma	-1.806	0.00746612	0.0499103	-3.72661	-2.5002	NA	NA	NA	one group has 1 valid, global min impute	Yes_limma
XP_051735743.1	dnase1l1	34227.7	17504.8	26824.7	34335	21813.7	26992.5	3	3	A	limma	0.183595	0.595411	0.708196	0.556324	-6.5935	0.662521	NA	NA	No NA, limma only	No
XP_051735751.1	rpl10	64233.7	35304.5	33184.2	69326	70356.7	61629.4	3	3	A	limma	-0.399674	0.300337	0.438733	-1.11881	-6.11546	0.19043	NA	NA	No NA, limma only	No
XP_051735752.1	emd	NA	1429.1	1133.2	5465.39	5476.27	5809.65	2	3	B	limma	-1.6931	0.00274008	0.0319749	-4.52932	-1.44944	0.148915	NA	NA	<=1 NA/group, median impute	Yes_limma
XP_051735760.1;XP_051735763.1	arhgap4b	4208.48	4257.79	5999	7071.18	3907.55	6648.62	3	3	A	limma	0.0297907	0.926526	0.95035	0.0956082	-6.75919	0.662521	NA	NA	No NA, limma only	No
XP_051735766.1	cav4b	NA	NA	3833.94	3795.7	2257.09	3482.18	1	3	C	limma	-0.884211	0.174965	0.306705	-1.51024	-5.6532	NA	NA	NA	one group has 1 valid, global min impute	No
XP_051735788.1	plxna2	5826.81	3939.12	4005.16	5652.36	5372.17	5857.17	3	3	A	limma	-0.0592395	0.847117	0.898931	-0.200108	-6.74181	0.382733	NA	NA	No NA, limma only	No
XP_051735829.1	masp2	163710	124761	145066	81928	65058.2	130517	3	3	A	limma	0.953054	0.0234595	0.0924086	2.88997	-3.68807	0.19043	NA	NA	No NA, limma only	No
XP_051735830.1	pgd	31567.9	42672.6	33743.2	21547.7	19726.6	22226.4	3	3	A	limma	1.03102	0.00725103	0.0489247	3.74897	-2.46963	0.0808556	NA	NA	No NA, limma only	Yes_limma
XP_051735842.1	srm	NA	NA	4072.93	8146.76	6512.97	9394.76	1	3	C	limma	-2.24959	0.00636645	0.0459648	-3.84919	-2.33349	NA	NA	NA	one group has 1 valid, global min impute	Yes_limma
XP_051735844.1	LOC127504830	11096.1	13985.6	9596.36	11628.7	11238.9	10923.1	3	3	A	limma	0.302663	0.347768	0.487191	1.00673	-6.23085	1	NA	NA	No NA, limma only	No
XP_051735845.1	lrp1ab	22052.7	9717.48	23699.5	23722.1	25982.6	31888.3	3	3	A	limma	-0.38549	0.345246	0.484939	-1.01237	-6.22525	0.0808556	NA	NA	No NA, limma only	No
XP_051735846.1;XP_051735847.1;XP_051735848.1;XP_051735849.1;XP_051735850.1;XP_051735851.1;XP_051735852.1;XP_051735853.1;XP_051735854.1;XP_051735855.1;XP_051735856.1;XP_051735857.1;XP_051735858.1;XP_051735859.1	hspg2	6022.73	2854.9	3397.11	8369.22	8336.11	8074.54	3	3	A	limma	-0.807842	0.0621801	0.160466	-2.21899	-4.67158	0.0808556	NA	NA	No NA, limma only	No
XP_051735868.1	esyt1a	3328.86	4973.83	7695	11667.2	13466.9	14839.2	3	3	A	limma	-1.10007	0.0112102	0.061676	-3.42136	-2.92432	0.0808556	NA	NA	No NA, limma only	No
XP_051735874.1;XP_051735875.1	fmnl3	NA	834.206	1507.1	NA	NA	NA	2	0	F	fisher	NA	NA	NA	NA	NA	NA	0.4	0.4	one group 2 valid, other zero, fisher only	No
XP_051735876.1;XP_051735877.1;XP_051735878.1;XP_051735879.1;XP_051735880.1	ptpn22	3251.88	10865.6	5592.2	NA	1579.01	NA	3	1	C	limma	4.51956	0.00133001	0.0230707	5.16143	-0.692088	NA	NA	NA	one group has 1 valid, global min impute	Yes_limma
XP_051735892.1	galnt6	NA	NA	NA	2132.88	NA	1654.6	0	2	F	fisher	NA	NA	NA	NA	NA	NA	0.4	0.4	one group 2 valid, other zero, fisher only	No
XP_051735907.1	atp6ap1b	11578.5	16382.5	27304.1	26194.9	30403.6	15903.3	3	3	A	limma	-0.121131	0.766881	0.844592	-0.308292	-6.71107	0.662521	NA	NA	No NA, limma only	No
XP_051735908.1	gdi1	62571.7	56465.5	96669.5	132514	113303	140758	3	3	A	limma	-0.654811	0.0504402	0.142453	-2.36132	-4.46383	0.0808556	NA	NA	No NA, limma only	No
XP_051735910.1;XP_051735913.1;XP_051735914.1	LOC127504849	66468.5	66392.8	74486.4	66159.3	41062.1	68562.6	3	3	A	limma	0.524349	0.123318	0.244331	1.75285	-5.33192	0.382733	NA	NA	No NA, limma only	No
XP_051735927.1	ada	NA	4051.58	794.462	597.174	NA	5007.48	2	2	B	limma	0.448861	0.682737	0.779101	0.426335	-6.6631	1	NA	NA	<=1 NA/group, median impute	No
XP_051735952.1;XP_051735953.1	adcy6a	9842.93	5634.59	7124.72	8953.87	6738.31	8273.66	3	3	A	limma	0.163675	0.616324	0.724249	0.524331	-6.61221	1	NA	NA	No NA, limma only	No
XP_051735985.1	mogat3a	4528.32	7886.85	3918.53	7225.32	8228.93	14706.2	3	3	A	limma	-0.62635	0.192849	0.326042	-1.44159	-5.73994	0.19043	NA	NA	No NA, limma only	No
XP_051735989.1	atp1b2a	NA	NA	16482.5	13675	9442.13	15126.1	1	3	C	limma	-2.22779	0.0772071	0.18111	-2.07204	-4.88391	NA	NA	NA	one group has 1 valid, global min impute	No
XP_051735999.1	sdf4	2942.67	3380.6	5562.59	7809.75	9293.59	6418.1	3	3	A	limma	-0.706507	0.0568514	0.15189	-2.27988	-4.5829	0.0808556	NA	NA	No NA, limma only	No
XP_051736016.1	gpr182	4910.95	13569.5	6924.62	12576.8	15555.5	18032.7	3	3	A	limma	-0.681097	0.1661	0.295635	-1.54667	-5.60634	0.19043	NA	NA	No NA, limma only	No
XP_051736041.1	tmed4	NA	NA	2054.47	3708.88	6405.9	3603.2	1	3	C	limma	-1.79721	0.00272406	0.0319749	-4.53425	-1.44328	NA	NA	NA	one group has 1 valid, global min impute	Yes_limma
XP_051736044.1	krt18a.1	NA	NA	3701.77	3389.46	3178.11	5421.31	1	3	C	limma	-1.24578	0.0651812	0.165111	-2.18698	-4.71805	NA	NA	NA	one group has 1 valid, global min impute	No
XP_051736046.1;XP_051736054.1	dnm3b	6318.23	4856.94	7388.34	9052.31	10394.8	7756.08	3	3	A	limma	-0.280199	0.346967	0.4864	-1.00852	-6.22908	0.0808556	NA	NA	No NA, limma only	No
XP_051736060.1	tm9sf4	4243.45	2842.25	7081.43	14113.2	9986.92	5823.05	3	3	A	limma	-0.788436	0.114114	0.231915	-1.80602	-5.25896	0.19043	NA	NA	No NA, limma only	No
XP_051736064.1	hck	84352.1	103599	112185	52232.1	47046.4	60770.7	3	3	A	limma	1.17418	0.00273929	0.0319749	4.52956	-1.44913	0.0808556	NA	NA	No NA, limma only	Yes_limma
XP_051736069.1	pofut1	NA	3574.11	3351.9	4465.82	4702.09	2919.97	2	3	B	limma	0.0967969	0.77362	0.849379	0.299067	-6.71419	0.77283	NA	NA	<=1 NA/group, median impute	No
XP_051736076.1	rps26	63668.5	38702	32060.2	80854	115013	96748.9	3	3	A	limma	-0.87978	0.0496474	0.141507	-2.37212	-4.44801	0.0808556	NA	NA	No NA, limma only	No
XP_051736080.1;XP_051736081.1	selenoi	NA	NA	2520.24	759.382	NA	NA	1	1	G	remove	NA	NA	NA	NA	NA	NA	NA	NA	exclude low data	No
XP_051736086.1;XP_051736087.1;XP_051736088.1;XP_051736089.1;XP_051736090.1	utrn	NA	5704.24	3826.05	3308.8	4857.31	4893.16	2	3	B	limma	0.417216	0.260103	0.399355	1.22585	-5.9975	0.77283	NA	NA	<=1 NA/group, median impute	No
XP_051736099.1	stxbp3	43211.6	50453.9	56911.3	48084.2	40615.8	60309.4	3	3	A	limma	0.26341	0.369391	0.50888	0.959603	-6.27669	1	NA	NA	No NA, limma only	No
XP_051736125.1	zgc:153913	20278.9	34830.9	22612.4	27070.4	26600.4	18916.4	3	3	A	limma	0.371499	0.323249	0.4628	1.06303	-6.17398	1	NA	NA	No NA, limma only	No
XP_051736146.1	epha2b	NA	NA	1883.29	4499.75	2192.19	2462.95	1	3	C	limma	-1.2072	0.0170155	0.0776685	-3.11784	-3.35728	NA	NA	NA	one group has 1 valid, global min impute	No
XP_051736157.1;XP_051736158.1;XP_051736159.1;XP_051736160.1;XP_051736161.1	l1cama	NA	NA	NA	1164.94	2050.61	1671	0	3	E	fisher	NA	NA	NA	NA	NA	NA	0.1	0.188312	one group full zero, fisher only	Yes_Fisher
XP_051736166.1;XP_051736167.1	acss2	NA	12004.1	NA	10474.6	NA	NA	1	1	G	remove	NA	NA	NA	NA	NA	NA	NA	NA	exclude low data	No
XP_051736173.1;XP_051736174.1	rps21	5100.16	3576.13	7625.53	10930.6	4814.54	5878.73	3	3	A	limma	-0.0979452	0.813003	0.875016	-0.245697	-6.73043	0.662521	NA	NA	No NA, limma only	No
XP_051736212.1	hrct1	8144.17	8939.34	10232.9	9532.62	8216.85	8216.58	3	3	A	limma	0.341173	0.203095	0.338073	1.40481	-5.78554	1	NA	NA	No NA, limma only	No
XP_051736218.1;XP_051736219.1	top1b	17106.6	10185.5	12872.1	10991.8	23100.3	17830.5	3	3	A	limma	-0.0466519	0.905244	0.936015	-0.123445	-6.75576	0.382733	NA	NA	No NA, limma only	No
XP_051736234.1;XP_051736235.1;XP_051736236.1	naca	NA	3476.9	3681.47	6129.09	11971.1	6531.73	2	3	B	limma	-0.845068	0.0461551	0.135692	-2.42189	-4.37503	0.148915	NA	NA	<=1 NA/group, median impute	No
XP_051736243.1;XP_051736253.1	pm20d1.1;LOC127505040	NA	NA	NA	2646.86	1708.18	NA	0	2	F	fisher	NA	NA	NA	NA	NA	NA	0.4	0.4	one group 2 valid, other zero, fisher only	No
XP_051736244.1;XP_051736245.1;XP_051736246.1;XP_051736705.1	LOC127505034;LOC127505289	17131.7	16793.2	12100.6	13410.9	24335.8	12890.6	3	3	A	limma	0.219821	0.580829	0.695983	0.579005	-6.57962	1	NA	NA	No NA, limma only	No
XP_051736258.1	bcas1	NA	NA	5536.92	10486.2	10716.5	15116.6	1	3	C	limma	-2.68534	0.00637946	0.0459693	-3.84761	-2.33563	NA	NA	NA	one group has 1 valid, global min impute	Yes_limma
XP_051736263.1	cd40	31745.5	22244	27007.3	26151.3	10575.8	8513.42	3	3	A	limma	1.28565	0.024539	0.0943744	2.8584	-3.7342	0.19043	NA	NA	No NA, limma only	No
XP_051736267.1;XP_051736269.1	dgkaa	NA	NA	1551.16	6515.28	NA	2864.34	1	2	D	limma	-1.16792	0.0323661	0.110231	-2.66568	-4.01676	NA	NA	NA	2+1 valid, group median impute	No
XP_051736286.1	sars1	15846.5	13410.9	7943.83	9983.74	9221.91	9417.2	3	3	A	limma	0.597534	0.155587	0.284006	1.59228	-5.54695	0.662521	NA	NA	No NA, limma only	No
XP_051736313.1	eno1a	22110.4	43546.5	29963.7	24560.2	24698.3	30678	3	3	A	limma	0.488616	0.195157	0.328598	1.43315	-5.75046	1	NA	NA	No NA, limma only	No
XP_051736400.1;XP_051736402.1	b4galnt1a	6797.07	9551.08	4239.13	6797.83	6716.82	2275.5	3	3	A	limma	0.785305	0.234617	0.37428	1.30114	-5.91043	0.662521	NA	NA	No NA, limma only	No
XP_051736420.1;XP_051736421.1;XP_051736422.1	zgc:153867	83872.7	52754.3	65894	91295.1	88250.6	59215.6	3	3	A	limma	-0.0365773	0.915573	0.944056	-0.109922	-6.75753	0.382733	NA	NA	No NA, limma only	No
XP_051736424.1	cldn1	NA	NA	NA	10848	NA	10513.4	0	2	F	fisher	NA	NA	NA	NA	NA	NA	0.4	0.4	one group 2 valid, other zero, fisher only	No
XP_051736432.1	LOC127505125	NA	NA	4446.05	20102.2	25889.5	36740.4	1	3	C	limma	-3.9494	0.000451922	0.0162701	-6.20745	0.430357	NA	NA	NA	one group has 1 valid, global min impute	Yes_limma
XP_051736450.1;XP_051737197.1	LOC127505136;LOC127505588	35724.7	15719.7	27356.7	15207.4	12680.3	18158	3	3	A	limma	1.00705	0.0234882	0.0924086	2.88911	-3.68933	0.19043	NA	NA	No NA, limma only	No
XP_051736455.1	LOC127505148	3447.67	NA	3113.92	2712.82	2254.29	3764.63	2	3	B	limma	0.547246	0.126775	0.248004	1.73386	-5.3578	0.77283	NA	NA	<=1 NA/group, median impute	No
XP_051736457.1	nup210	NA	NA	1446.09	2474.48	1200.18	2231.01	1	3	C	limma	-0.54342	0.194538	0.327704	-1.43541	-5.74765	NA	NA	NA	one group has 1 valid, global min impute	No
XP_051736512.1;XP_051736513.1	fbxw12	NA	NA	NA	520.921	1363.03	NA	0	2	F	fisher	NA	NA	NA	NA	NA	NA	0.4	0.4	one group 2 valid, other zero, fisher only	No
XP_051736539.1	rnf114	2232.93	NA	4309.22	3980.47	2003.37	3442.93	2	3	B	limma	0.463141	0.261769	0.400977	1.22115	-6.00283	0.77283	NA	NA	<=1 NA/group, median impute	No
XP_051736541.1	arl6ip5b	3170.28	12444.4	11323.8	21868.8	17760.3	17298.7	3	3	A	limma	-0.988705	0.098052	0.209362	-1.90957	-5.11475	0.0808556	NA	NA	No NA, limma only	No
XP_051736583.1;XP_051736586.1	LOC127505220	NA	2989.07	NA	2968.43	3983.8	NA	1	2	D	limma	0.0999586	0.730697	0.81626	0.358357	-6.69254	NA	NA	NA	2+1 valid, group median impute	No
XP_051736592.1	tcp1	13602.5	16335.5	18365.8	41933.4	20339.8	20146.7	3	3	A	limma	-0.398742	0.305836	0.445256	-1.10512	-6.13002	0.0808556	NA	NA	No NA, limma only	No
XP_051736629.1;XP_051736631.1	LOC127505241	6173.05	15613.1	12939.5	5797.69	3529.92	6712.67	3	3	A	limma	1.38558	0.0153772	0.0726309	3.19065	-3.25253	0.19043	NA	NA	No NA, limma only	No
XP_051736633.1	sdcbp2	398335	323422	359146	293842	220831	295550	3	3	A	limma	0.522148	0.106612	0.221564	1.85249	-5.19456	0.0808556	NA	NA	No NA, limma only	No
XP_051736634.1	cd34	15909.6	15951.3	18568.1	34040.7	34554.8	25235.5	3	3	A	limma	-0.596822	0.0561435	0.150759	-2.2884	-4.57047	0.0808556	NA	NA	No NA, limma only	No
XP_051736657.1	hsd17b10	4817.49	5277.72	14485.6	12887.8	16268	16826.2	3	3	A	limma	-0.798517	0.0997423	0.211393	-1.89793	-5.13109	0.19043	NA	NA	No NA, limma only	No
XP_051736671.1	mdp1	10675.3	22374.8	15126.6	12520.9	NA	11526.7	3	2	B	limma	0.645118	0.106875	0.221619	1.85081	-5.1969	0.77283	NA	NA	<=1 NA/group, median impute	No
XP_051736686.1	krt5	96849.8	71917.3	93140.5	485913	138162	124843	3	3	A	limma	-0.964412	0.12403	0.245219	-1.7489	-5.33732	0.0808556	NA	NA	No NA, limma only	No
XP_051736688.1	ssr4	11140.1	10248.2	17234.2	29833.6	28626.9	34328.9	3	3	A	limma	-1.02532	0.00680777	0.0471527	-3.79742	-2.40364	0.0808556	NA	NA	No NA, limma only	Yes_limma
XP_051736697.1;XP_051736967.1;XP_051746993.1;XP_051753534.1;XP_051753540.1	kcna2b;LOC127505444;kcna1b;kcna3a;LOC127514598	NA	NA	NA	2527.86	4489.34	2881.02	0	3	E	fisher	NA	NA	NA	NA	NA	NA	0.1	0.188312	one group full zero, fisher only	Yes_Fisher
XP_051736736.1	LOC127505313	3997.94	NA	2853	7799.69	7412.33	7101.24	2	3	B	limma	-0.873023	0.0233122	0.0924086	-2.8944	-3.68161	0.148915	NA	NA	<=1 NA/group, median impute	No
XP_051736745.1;XP_051736746.1	acp1	NA	5179.21	14090.5	NA	7112.91	8694.43	2	2	B	limma	0.459486	0.252409	0.394728	1.24789	-5.97235	1	NA	NA	<=1 NA/group, median impute	No
XP_051736770.1	tktb	9763.16	4518.99	10056.8	19235.3	14616.9	17061.5	3	3	A	limma	-0.869637	0.0458906	0.135374	-2.42582	-4.36927	0.0808556	NA	NA	No NA, limma only	No
XP_051736780.1	bgnb	37123.5	2251.61	7148	17102.9	23688.2	21840.1	3	3	A	limma	-0.980519	0.314594	0.454088	-1.08371	-6.15252	0.662521	NA	NA	No NA, limma only	No
XP_051736789.1;XP_051766536.1	LOC127505350;sdhb	13474.2	17446.4	24592.6	18884.3	19158.1	24363.3	3	3	A	limma	0.102416	0.735304	0.819925	0.35193	-6.69507	0.662521	NA	NA	No NA, limma only	No
XP_051736799.1	LOC127505359	47042.5	36881.2	152766	320264	297949	404286	3	3	A	limma	-2.20035	0.00284354	0.0321719	-4.49821	-1.48832	0.0808556	NA	NA	No NA, limma only	Yes_limma
XP_051736816.1	LOC127505372	37125	25172.7	96517.5	120011	125361	135867	3	3	A	limma	-1.24337	0.0243453	0.0940627	-2.86396	-3.72608	0.0808556	NA	NA	No NA, limma only	No
XP_051736885.1	csrp1a	9654.04	9770.02	10706.7	8179.43	4274.47	7366.02	3	3	A	limma	0.939639	0.0195709	0.0839626	3.01801	-3.5017	0.0808556	NA	NA	No NA, limma only	No
XP_051736897.1	cdh26.1	NA	NA	NA	13995.8	NA	6249.9	0	2	F	fisher	NA	NA	NA	NA	NA	NA	0.4	0.4	one group 2 valid, other zero, fisher only	No
XP_051736945.1;XP_051760568.1	rhoac;rhoaa	28506	40954.9	40566.5	57137.3	43860.7	52450.2	3	3	A	limma	-0.229354	0.440502	0.575582	-0.817911	-6.40408	0.0808556	NA	NA	No NA, limma only	No
XP_051736957.1	csad	NA	NA	NA	8094	NA	13761.9	0	2	F	fisher	NA	NA	NA	NA	NA	NA	0.4	0.4	one group 2 valid, other zero, fisher only	No
XP_051736960.1;XP_051736986.1	cc2d1b	2074.89	1185.8	1675.86	1803.08	NA	777.895	3	2	B	limma	1.21751	0.0350011	0.115355	2.61164	-4.09619	0.77283	NA	NA	<=1 NA/group, median impute	No
XP_051736984.1	pfkma	4280.09	6813.92	9529.48	28557.6	27449.9	29538.4	3	3	A	limma	-1.85074	0.000619007	0.0181005	-5.8887	0.104771	0.0808556	NA	NA	No NA, limma only	Yes_limma
XP_051736996.1	rigi	2546.11	NA	1910.96	1111.05	2222.29	3260.66	2	3	B	limma	0.601479	0.336866	0.475327	1.03136	-6.20624	1	NA	NA	<=1 NA/group, median impute	No
XP_051737047.1	LOC127505501	NA	NA	2836.45	3106.36	2700.19	3271.03	1	3	C	limma	-1.01941	0.0555737	0.149931	-2.29534	-4.56034	NA	NA	NA	one group has 1 valid, global min impute	No
XP_051737061.1	LOC127505505	NA	NA	NA	2444.24	NA	NA	0	1	G	remove	NA	NA	NA	NA	NA	NA	NA	NA	exclude low data	No
XP_051737089.1	gpx7	NA	NA	6219.31	5621.45	5344.98	3876.16	1	3	C	limma	-1.33854	0.113667	0.23164	-1.8087	-5.25526	NA	NA	NA	one group has 1 valid, global min impute	No
XP_051737120.1	agmat	7692.78	3081.09	11012.3	10364.4	51458.1	19856.1	3	3	A	limma	-1.49053	0.0657903	0.165474	-2.18066	-4.72721	0.19043	NA	NA	No NA, limma only	No
XP_051737148.1	plod3	NA	1151.85	6951.55	7656.92	12943.9	10540	2	3	B	limma	-1.22208	0.0485307	0.140127	-2.38764	-4.42527	0.148915	NA	NA	<=1 NA/group, median impute	No
XP_051737150.1	abcg2a	8401.98	6721.62	6028.86	5663.76	4866.18	5858.42	3	3	A	limma	0.638611	0.0613578	0.159119	2.22803	-4.65843	0.0808556	NA	NA	No NA, limma only	No
XP_051737167.1	ccn1	NA	4596.45	10290.8	5161.74	21731.7	13787.3	2	3	B	limma	-0.451019	0.447989	0.581289	-0.803981	-6.41572	0.386476	NA	NA	<=1 NA/group, median impute	No
XP_051737173.1	ddah1	7304.05	5958.03	12117.2	9406.69	9189.78	9933.98	3	3	A	limma	0.0500623	0.870401	0.91322	0.169265	-6.74821	0.662521	NA	NA	No NA, limma only	No
XP_051737200.1	vapa	2088.29	1612.69	3294.64	9693.37	10065.3	14580.6	3	3	A	limma	-1.95692	0.000267965	0.012528	-6.76483	0.967468	0.0808556	NA	NA	No NA, limma only	Yes_limma
XP_051737307.1	cnn2	10281.1	12622.2	12220.6	11748.3	8663.57	8587.19	3	3	A	limma	0.578303	0.0709303	0.172298	2.1296	-4.80107	0.19043	NA	NA	No NA, limma only	No
XP_051737310.1	eno3	80332	87198.5	181314	250524	270733	320166	3	3	A	limma	-1.1487	0.0120043	0.0635089	-3.37094	-2.99553	0.0808556	NA	NA	No NA, limma only	No
XP_051737315.1	pfn1	172142	269931	240774	91622.6	89206.9	129996	3	3	A	limma	1.32928	0.00213172	0.0291912	4.74331	-1.18612	0.0808556	NA	NA	No NA, limma only	Yes_limma
XP_051737345.1;XP_051737348.1;XP_051737350.1;XP_051737351.1	apbb1ip;LOC127505690	14918.5	8334.38	9586.19	5271.02	7440.9	8932.76	3	3	A	limma	0.840042	0.050786	0.142562	2.35667	-4.47065	0.19043	NA	NA	No NA, limma only	No
XP_051737409.1	anxa13	33976.6	27728.8	52233.9	74511.5	96993.5	103136	3	3	A	limma	-1.04638	0.00837339	0.0526746	-3.63944	-2.62006	0.0808556	NA	NA	No NA, limma only	No
XP_051737410.1	anxa13	1753.54	2521.87	8315.27	11902	10512.9	16155.4	3	3	A	limma	-1.56441	0.0151395	0.072307	-3.2019	-3.23639	0.0808556	NA	NA	No NA, limma only	No
XP_051737412.1	ralaa	4188.02	NA	5717.57	6057.29	6380.21	5266.68	2	3	B	limma	0.0111623	0.966619	0.97752	0.0433772	-6.76328	0.386476	NA	NA	<=1 NA/group, median impute	No
XP_051737420.1	si:ch73-206p6.1	NA	NA	NA	3582.29	5036.95	6819.02	0	3	E	fisher	NA	NA	NA	NA	NA	NA	0.1	0.188312	one group full zero, fisher only	Yes_Fisher
XP_051737454.1;XP_051737455.1;XP_051737456.1;XP_051737458.1	nrp1a	NA	NA	3195.87	6938.05	8121.48	3620.03	1	3	C	limma	-1.96428	0.0100828	0.0590269	-3.49999	-2.81391	NA	NA	NA	one group has 1 valid, global min impute	No
XP_051737459.1	itgb1a	NA	NA	NA	6348.78	9826.84	10081.4	0	3	E	fisher	NA	NA	NA	NA	NA	NA	0.1	0.188312	one group full zero, fisher only	Yes_Fisher
XP_051737460.1	itgb1a	23523.2	16778.8	20982.3	41843.9	31474.5	41895.7	3	3	A	limma	-0.628164	0.0577256	0.153233	-2.2695	-4.59804	0.0808556	NA	NA	No NA, limma only	No
XP_051737467.1;XP_051737468.1;XP_051737469.1;XP_051737470.1	sh3glb1a	NA	2692.58	1778.81	2988.44	NA	7025.12	2	2	B	limma	-0.887958	0.107291	0.222186	-1.84816	-5.20059	0.245278	NA	NA	<=1 NA/group, median impute	No
XP_051737471.1	LOC127505741	33880.6	20462.1	92323.8	47217.3	55179.1	56845.2	3	3	A	limma	-0.163947	0.741249	0.824636	-0.343658	-6.69826	0.662521	NA	NA	No NA, limma only	No
XP_051737478.1	ube2v2	13079	15218.3	12900	10306	11597.5	10974.6	3	3	A	limma	0.627195	0.0504391	0.142453	2.36134	-4.46381	0.0808556	NA	NA	No NA, limma only	No
XP_051737483.1	LOC127505748	15680	14711.9	19662.3	27165.3	45051.8	27646.2	3	3	A	limma	-0.687094	0.0598995	0.156872	-2.24437	-4.63465	0.0808556	NA	NA	No NA, limma only	No
XP_051737500.1	npc1	17626.7	16543.7	23275.5	24886.4	14818.7	15419.7	3	3	A	limma	0.383939	0.236318	0.376223	1.29591	-5.91659	0.662521	NA	NA	No NA, limma only	No
XP_051737513.1;XP_051737522.1	egfra	NA	2787.84	2504.66	6346.55	3873.91	5233.82	2	3	B	limma	-0.648397	0.0747461	0.178496	-2.09403	-4.85232	0.148915	NA	NA	<=1 NA/group, median impute	No
XP_051737519.1	pdcd6	59206.9	21385.4	83805	43059.4	25415.1	37080.5	3	3	A	limma	0.749142	0.165986	0.295572	1.54716	-5.60572	0.662521	NA	NA	No NA, limma only	No
XP_051737523.1;XP_051737524.1;XP_051737525.1;XP_051737526.1	dpyda.1	NA	9878.87	NA	1377.73	4312.5	4502.25	1	3	C	limma	-0.706256	0.607325	0.717766	-0.538023	-6.60433	NA	NA	NA	one group has 1 valid, global min impute	No
XP_051737530.1;XP_051737532.1;XP_051737533.1;XP_051737534.1	LOC127505766	458517	347723	412213	295375	274784	285986	3	3	A	limma	0.56712	0.0728719	0.174854	2.11127	-4.8275	0.0808556	NA	NA	No NA, limma only	No
XP_051737535.1	LOC127505768	5567.32	984.014	3558.34	1980.15	2657.31	NA	3	2	B	limma	0.928553	0.115481	0.233624	1.79787	-5.2702	0.77283	NA	NA	<=1 NA/group, median impute	No
XP_051737536.1	LOC127505769	21483.8	15767.2	22101.2	24230.9	20720.2	27086.6	3	3	A	limma	-0.00280466	0.991676	0.994087	-0.010813	-6.76428	0.382733	NA	NA	No NA, limma only	No
XP_051737553.1	f3a	NA	NA	NA	14231.6	3568.66	8661.16	0	3	E	fisher	NA	NA	NA	NA	NA	NA	0.1	0.188312	one group full zero, fisher only	Yes_Fisher
XP_051737581.1	pdia4	33187.5	57920.9	51709.8	86282.1	89968.9	81652.8	3	3	A	limma	-0.700593	0.0497528	0.141698	-2.37068	-4.45013	0.0808556	NA	NA	No NA, limma only	No
XP_051737594.1;XP_051737595.1	cpne3	22345.5	21278	26713.3	25188	19039.8	25800.3	3	3	A	limma	0.295833	0.283268	0.424387	1.16267	-6.06799	1	NA	NA	No NA, limma only	No
XP_051737606.1	si:ch211-183d21.1	69972.5	60497.7	71696.4	82000.5	66222.2	72767.7	3	3	A	limma	0.0989584	0.703454	0.795405	0.396721	-6.67652	0.382733	NA	NA	No NA, limma only	No
XP_051737613.1	eif2s3	9891.77	7374.2	9233.78	16020.8	12576.2	9999.12	3	3	A	limma	-0.248427	0.42687	0.562648	-0.843709	-6.3821	0.0808556	NA	NA	No NA, limma only	No
XP_051737614.1	c8g	22592.6	16265.6	35487.3	13138.1	17088.7	19149.7	3	3	A	limma	0.833029	0.0354824	0.115707	2.60223	-4.11002	0.382733	NA	NA	No NA, limma only	No
XP_051737615.1	LOC127505814	17433.6	18769.3	18018	12541	12237	13355.1	3	3	A	limma	0.790144	0.0162704	0.0754868	3.14998	-3.31098	0.0808556	NA	NA	No NA, limma only	No
XP_051737617.1	LOC127505816	1819.01	3633.34	1956.27	NA	NA	NA	3	0	E	fisher	NA	NA	NA	NA	NA	NA	0.1	0.188312	one group full zero, fisher only	Yes_Fisher
XP_051737642.1	LOC127505826	NA	NA	5023.62	25924.9	22069.7	24582	1	3	C	limma	-3.74978	0.000704364	0.0184012	-5.76126	-0.0293365	NA	NA	NA	one group has 1 valid, global min impute	Yes_limma
XP_051737645.1;XP_051737646.1	mapre2	NA	NA	5515.87	4885.63	NA	3299.13	1	2	D	limma	0.731912	0.0345583	0.114448	2.62042	-4.08328	NA	NA	NA	2+1 valid, group median impute	No
XP_051737663.1;XP_051737664.1	frrs1b	49136.8	17037.1	38360.9	28850.1	34368.8	17958	3	3	A	limma	0.594574	0.229928	0.369193	1.31576	-5.89316	0.662521	NA	NA	No NA, limma only	No
XP_051737668.1;XP_051737669.1	zdhhc20b	8291.08	3540.45	7145.15	4866.06	3271.18	6391.07	3	3	A	limma	0.64279	0.159382	0.288098	1.5755	-5.56889	0.382733	NA	NA	No NA, limma only	No
XP_051737677.1	rhot2	1442.77	1958.62	2267.28	2277.3	12176.5	4807.2	3	3	A	limma	-0.966109	0.177349	0.308841	-1.50073	-5.66534	0.0808556	NA	NA	No NA, limma only	No
XP_051737685.1	LOC127505841	41164.5	15049.9	19813.6	18160.2	26980.1	43859	3	3	A	limma	0.0171581	0.973478	0.980877	0.0344594	-6.76368	0.662521	NA	NA	No NA, limma only	No
XP_051737690.1	acaa1	NA	6150.29	7566.71	8514.11	15764.2	6814.35	2	3	B	limma	-0.202894	0.607999	0.718189	-0.536995	-6.60493	0.386476	NA	NA	<=1 NA/group, median impute	No
XP_051737696.1	tfr1b	15937.6	11810.7	15402.7	16822.9	18190.2	11521.9	3	3	A	limma	0.195273	0.53509	0.659269	0.652392	-6.53129	0.662521	NA	NA	No NA, limma only	No
XP_051737704.1;XP_051737707.1	wdr37	5969.77	2842.67	6256.31	3996.71	2951.95	4943.24	3	3	A	limma	0.602304	0.145884	0.271501	1.63699	-5.48796	0.662521	NA	NA	No NA, limma only	No
XP_051737711.1;XP_051737713.1;XP_051737714.1;XP_051737716.1;XP_051737717.1	LOC127505856	6474.18	10125.5	7263.22	6327.51	4988.21	NA	3	2	B	limma	0.752952	0.040526	0.124497	2.51089	-4.24431	0.148915	NA	NA	<=1 NA/group, median impute	No
XP_051737720.1	abhd10b	NA	NA	3909.87	5244.55	6800.03	4258.04	1	3	C	limma	-1.70743	0.022617	0.0905412	-2.9157	-3.65053	NA	NA	NA	one group has 1 valid, global min impute	No
XP_051737739.1	c1qtnf9	5044410	1687710	2198450	2354000	1645390	1532060	3	3	A	limma	0.251607	0.576772	0.69334	0.585373	-6.57563	0.382733	NA	NA	No NA, limma only	No
XP_051737755.1;XP_051737756.1;XP_051737757.1	plcd1a	4088.97	2928.31	6459.6	8122.89	5880.65	8664.47	3	3	A	limma	-0.521049	0.148213	0.274597	-1.62601	-5.50251	0.19043	NA	NA	No NA, limma only	No
XP_051737775.1;XP_051737776.1	tm9sf1	NA	NA	956.077	5001.39	4828.02	1505.77	1	3	C	limma	-1.60472	0.035066	0.115363	-2.61037	-4.09806	NA	NA	NA	one group has 1 valid, global min impute	No
XP_051737783.1;XP_051737784.1;XP_051737786.1;XP_051737788.1;XP_051737789.1	LOC127505892	10198.7	15447.1	10567.9	4272.57	3260.06	3939.86	3	3	A	limma	1.95033	0.000491275	0.0164245	6.12168	0.3441	0.0808556	NA	NA	No NA, limma only	Yes_limma
XP_051737795.1	LOC127505896	NA	3545.01	NA	2057.75	2490.26	1664.17	1	3	C	limma	-0.481704	0.606112	0.716788	-0.539878	-6.60325	NA	NA	NA	one group has 1 valid, global min impute	No
XP_051737819.1;XP_051737820.1	tmem14ca	10513.6	12277.7	24591.3	13891.5	13698.2	16736.2	3	3	A	limma	0.290174	0.41419	0.55072	0.868241	-6.36068	0.662521	NA	NA	No NA, limma only	No
XP_051737859.1	pip4k2aa	11837.8	7986.64	14933	9588.92	8900.64	8529.22	3	3	A	limma	0.593549	0.0759855	0.179933	2.08287	-4.86836	0.662521	NA	NA	No NA, limma only	No
XP_051737870.1;XP_051737878.1	miga1	NA	NA	3472.93	1424.09	1463.51	1261.19	1	3	C	limma	0.602568	0.285003	0.426394	1.15811	-6.07298	NA	NA	NA	one group has 1 valid, global min impute	No
XP_051737877.1;XP_051737879.1	oxsr1b	NA	NA	9242.75	6224.72	6015.69	9655.08	1	3	C	limma	-1.71447	0.0897776	0.200291	-1.96957	-5.03008	NA	NA	NA	one group has 1 valid, global min impute	No
XP_051737893.1;XP_051737894.1;XP_051737895.1;XP_051737896.1;XP_051737897.1	sh3kbp1	15509.9	19504.6	18810.1	13316.1	10926.4	16367.5	3	3	A	limma	0.694422	0.04159	0.126301	2.49313	-4.27041	0.19043	NA	NA	No NA, limma only	No
XP_051737920.1	cavin1b	14133.2	9300.33	24799.8	35714.2	21522.9	36761.3	3	3	A	limma	-0.758543	0.0952697	0.20743	-1.92917	-5.08717	0.19043	NA	NA	No NA, limma only	No
XP_051737924.1	cldn11b	2064.57	NA	NA	NA	1734.28	3631.76	1	2	D	limma	0.138046	0.746079	0.828208	0.336959	-6.70079	NA	NA	NA	2+1 valid, group median impute	No
XP_051737931.1	ccny	NA	4828.98	10679	9428.81	4763.28	7848.19	2	3	B	limma	0.334798	0.402174	0.539576	0.891997	-6.33948	0.77283	NA	NA	<=1 NA/group, median impute	No
XP_051737943.1	chrnd	NA	NA	NA	3424.47	2429.83	2742.86	0	3	E	fisher	NA	NA	NA	NA	NA	NA	0.1	0.188312	one group full zero, fisher only	Yes_Fisher
XP_051737953.1;XP_051737954.1	hgd	6635.94	NA	4083.12	6458.74	11744.9	10653.1	2	3	B	limma	-0.558641	0.186301	0.319042	-1.46603	-5.7093	0.386476	NA	NA	<=1 NA/group, median impute	No
XP_051737955.1;XP_051737956.1	ndufb4	8498.34	NA	9145.26	10524.2	10210.7	14275.9	2	3	B	limma	-0.121338	0.658074	0.760032	-0.462145	-6.64565	0.148915	NA	NA	<=1 NA/group, median impute	No
XP_051737981.1;XP_051737982.1;XP_051737983.1;XP_051737984.1;XP_051737985.1;XP_051737986.1;XP_051737988.1	atp8a2	NA	NA	3458.58	2037.83	4627	NA	1	2	D	limma	0.569077	0.256249	0.397716	1.23682	-5.98502	NA	NA	NA	2+1 valid, group median impute	No
XP_051737990.1	LOC127505982	NA	NA	1245.81	915.644	NA	NA	1	1	G	remove	NA	NA	NA	NA	NA	NA	NA	NA	exclude low data	No
XP_051737997.1;XP_051737998.1;XP_051738001.1	slc12a7b	13988	12937.3	12056.6	7327.35	6318.42	10342.1	3	3	A	limma	1.01649	0.0105306	0.0600295	3.46768	-2.8592	0.0808556	NA	NA	No NA, limma only	No
XP_051738002.1	LOC127505984	NA	NA	4866.63	NA	3711.22	NA	1	1	G	remove	NA	NA	NA	NA	NA	NA	NA	NA	exclude low data	No
XP_051738040.1	rsu1	40567.1	28967.2	35421.4	39113.7	42398.8	46583.2	3	3	A	limma	-0.00818655	0.975989	0.982097	-0.0311963	-6.7638	0.19043	NA	NA	No NA, limma only	No
XP_051738114.1;XP_051738115.1	mybpc2b	NA	6917.94	5079.47	9781.28	16863	18687.3	2	3	B	limma	-1.0131	0.0267497	0.099222	-2.79807	-3.82249	0.148915	NA	NA	<=1 NA/group, median impute	No
XP_051738134.1	LOC127506047	48504	31857.5	36225.2	63524.5	54281.5	62316.5	3	3	A	limma	-0.392669	0.209146	0.344973	-1.38386	-5.81122	0.0808556	NA	NA	No NA, limma only	No
XP_051738137.1	tbc1d24	NA	6845.14	4251.93	5981.53	4593.19	7951.48	2	3	B	limma	0.119221	0.745314	0.827831	0.338019	-6.70039	0.77283	NA	NA	<=1 NA/group, median impute	No
XP_051738140.1	fam234a	NA	NA	NA	3553.06	1317.36	4316.69	0	3	E	fisher	NA	NA	NA	NA	NA	NA	0.1	0.188312	one group full zero, fisher only	Yes_Fisher
XP_051738144.1	LOC127506052	16880.7	9133.3	19806.6	22306.1	16645.5	22530.3	3	3	A	limma	-0.22776	0.519522	0.645014	-0.678238	-6.51306	0.382733	NA	NA	No NA, limma only	No
XP_051738154.1	zgc:91999	15655.9	8376.3	29317.9	91378	98934.5	105279	3	3	A	limma	-2.40376	0.000705553	0.0184012	-5.75961	-0.0310891	0.0808556	NA	NA	No NA, limma only	Yes_limma
XP_051738156.1;XP_051738157.1;XP_051738158.1;XP_051750861.1	luc7l;zgc:158803	NA	NA	NA	NA	2115.23	967.11	0	2	F	fisher	NA	NA	NA	NA	NA	NA	0.4	0.4	one group 2 valid, other zero, fisher only	No
XP_051738163.1	stub1	4585.47	2362.99	5507.88	6284.56	5727.97	3657.66	3	3	A	limma	-0.0769618	0.844949	0.897683	-0.202989	-6.74116	0.382733	NA	NA	No NA, limma only	No
XP_051738170.1;XP_051744538.1	atp6v0cb;atp6v0ca	48241.7	130754	67098	47289	67266.8	43854.5	3	3	A	limma	0.776686	0.125346	0.246246	1.74165	-5.3472	0.382733	NA	NA	No NA, limma only	No
XP_051738172.1	zgc:153659	791941	1726550	728563	914391	807086	1231010	3	3	A	limma	0.00656071	0.987633	0.991417	0.0160648	-6.7642	0.662521	NA	NA	No NA, limma only	No
XP_051738173.1	LOC127506073	NA	3027.46	5115.29	1628.51	NA	NA	2	1	D	limma	2.00057	0.000129492	0.00995351	7.60373	1.705	NA	NA	NA	2+1 valid, group median impute	Yes_limma
XP_051738179.1	flt1	NA	NA	1581.74	2491.61	4079.67	4369.16	1	3	C	limma	-1.61571	0.00199476	0.0282541	-4.80087	-1.1165	NA	NA	NA	one group has 1 valid, global min impute	Yes_limma
XP_051738200.1	rpl21	10631.9	9720.68	11426	12214.9	8440.28	10682.3	3	3	A	limma	0.300039	0.282344	0.423173	1.1651	-6.06532	1	NA	NA	No NA, limma only	No
XP_051738224.1	LOC127506127	7496.77	12260	3824.59	6223.85	13553.8	14147.6	3	3	A	limma	-0.306809	0.611003	0.719135	-0.532415	-6.60758	0.382733	NA	NA	No NA, limma only	No
XP_051738226.1	LOC127506128	741729	1554130	85689.4	677506	662600	495985	3	3	A	limma	-0.396023	0.696991	0.790276	-0.405917	-6.67245	0.662521	NA	NA	No NA, limma only	No
XP_051738233.1	myadmb	7187.67	8138.29	14501.4	15991.7	24781.4	19244.3	3	3	A	limma	-0.742468	0.0610125	0.158667	-2.23187	-4.65285	0.0808556	NA	NA	No NA, limma only	No
XP_051738237.1	ca2	6137.66	5975.25	14405.9	19686.3	18494.2	23243.7	3	3	A	limma	-1.04097	0.0229663	0.0914461	-2.90492	-3.66626	0.0808556	NA	NA	No NA, limma only	No
XP_051738238.1	gars1	5833.84	6139.42	11138.8	19213.7	19243.1	15827.2	3	3	A	limma	-1.00553	0.0125345	0.0645958	-3.33924	-3.04046	0.0808556	NA	NA	No NA, limma only	No
XP_051738239.1	hhatlb	NA	NA	9395.76	2483.22	10409.1	19476.3	1	3	C	limma	-1.80557	0.149301	0.275459	-1.62094	-5.50922	NA	NA	NA	one group has 1 valid, global min impute	No
XP_051738247.1	lyz	15451.6	9920.81	12264	25650.4	81409.3	35370.6	3	3	A	limma	-1.50634	0.01795	0.0798728	-3.07959	-3.41252	0.0808556	NA	NA	No NA, limma only	No
XP_051738248.1	LOC127506143	NA	11119.1	5881.56	4763.44	8552.18	9949.94	2	3	B	limma	0.417436	0.359421	0.499742	0.981061	-6.25602	0.77283	NA	NA	<=1 NA/group, median impute	No
XP_051738308.1;XP_051738309.1	LOC127506155	NA	NA	2648.63	3406.52	9997.9	5652.27	1	3	C	limma	-2.0175	0.00817825	0.0517909	-3.65729	-2.59542	NA	NA	NA	one group has 1 valid, global min impute	No
XP_051738320.1	tmem108	5170.91	4645.09	2881.88	3320.3	3840.82	NA	3	2	B	limma	0.468364	0.246571	0.387558	1.265	-5.95263	0.77283	NA	NA	<=1 NA/group, median impute	No
XP_051738341.1	tubb6	NA	NA	NA	3752.91	5174.14	5019.97	0	3	E	fisher	NA	NA	NA	NA	NA	NA	0.1	0.188312	one group full zero, fisher only	Yes_Fisher
XP_051738348.1	eci2	NA	NA	2413.45	2798.92	4080.07	2389.12	1	3	C	limma	-1.05301	0.0517256	0.143786	-2.34418	-4.48893	NA	NA	NA	one group has 1 valid, global min impute	No
XP_051738353.1;XP_051738354.1	LOC127506186	NA	NA	11436.8	8898.51	13882.9	7567.53	1	3	C	limma	-2.04208	0.0718101	0.17334	-2.12123	-4.81314	NA	NA	NA	one group has 1 valid, global min impute	No
XP_051738362.1;XP_051738363.1	cdv3	NA	NA	1106.01	NA	2005.88	NA	1	1	G	remove	NA	NA	NA	NA	NA	NA	NA	NA	exclude low data	No
XP_051738460.1	atp6v1ab	14697.6	31201.7	20471.9	21452.3	20581.4	18696.8	3	3	A	limma	0.349505	0.36448	0.504132	0.970116	-6.26661	1	NA	NA	No NA, limma only	No
XP_051738488.1	pfkpa	10970.1	8125.03	6625.42	6540.12	5643.33	10708.9	3	3	A	limma	0.458571	0.257745	0.398871	1.23255	-5.98989	0.382733	NA	NA	No NA, limma only	No
XP_051738552.1;XP_051738561.1;XP_051738567.1	LOC127506268	47575.1	82267	90990.2	201712	162971	195955	3	3	A	limma	-1.16329	0.00673094	0.0470406	-3.80616	-2.39176	0.0808556	NA	NA	No NA, limma only	Yes_limma
XP_051738557.1	cct5	8140.05	12178.8	10429.2	23067.4	10945.5	12604.5	3	3	A	limma	-0.258324	0.500593	0.628941	-0.710337	-6.48956	0.19043	NA	NA	No NA, limma only	No
XP_051738562.1	cmbl	NA	992.766	2760.78	2877.07	5599.47	3134.24	2	3	B	limma	-0.554117	0.181683	0.314617	-1.48374	-5.68693	0.148915	NA	NA	<=1 NA/group, median impute	No
XP_051738572.1;XP_051738573.1	phex	2456.94	3109.03	4467.61	16175.1	15622	20454.7	3	3	A	limma	-2.09396	0.00013349	0.00995351	-7.56707	1.67443	0.0808556	NA	NA	No NA, limma only	Yes_limma
XP_051738602.1	eif5a	30461	40531.5	51899.3	47565.4	51283.5	62149.4	3	3	A	limma	-0.192524	0.518373	0.644666	-0.680165	-6.51168	0.382733	NA	NA	No NA, limma only	No
XP_051738603.1	rpl22l1	5224.79	4225.46	3278.69	5661.15	4325.83	1425.47	3	3	A	limma	0.748265	0.308359	0.447699	1.0989	-6.13658	1	NA	NA	No NA, limma only	No
XP_051738649.1;XP_051738652.1	slc4a2b	4083.99	6130.69	9541.96	2899.66	2689.32	3614.91	3	3	A	limma	1.33616	0.00505095	0.0412865	4.03044	-2.09099	0.0808556	NA	NA	No NA, limma only	Yes_limma
XP_051738662.1;XP_051738665.1;XP_051738666.1	nck1b	NA	NA	767.837	NA	NA	NA	1	0	G	remove	NA	NA	NA	NA	NA	NA	NA	NA	exclude low data	No
XP_051738667.1	bdh1	4335.23	7607.32	9197.71	16507.8	40667.2	19961.3	3	3	A	limma	-1.53157	0.0102244	0.0592079	-3.48961	-2.82845	0.0808556	NA	NA	No NA, limma only	No
XP_051738668.1;XP_051738669.1	gyg1b	NA	NA	NA	5024.62	1965.73	15323.8	0	3	E	fisher	NA	NA	NA	NA	NA	NA	0.1	0.188312	one group full zero, fisher only	Yes_Fisher
XP_051738706.1;XP_051738707.1	gnal	13936.8	8617.75	4665.52	8031.06	4302.28	5872.84	3	3	A	limma	0.77345	0.165657	0.295271	1.54854	-5.60393	0.382733	NA	NA	No NA, limma only	No
XP_051738712.1	fam49bb	32342.8	61705.9	43081.2	15800.6	15340.6	21145.7	3	3	A	limma	1.60782	0.00212094	0.0291725	4.74769	-1.1808	0.0808556	NA	NA	No NA, limma only	Yes_limma
XP_051738750.1	jph1a	NA	NA	NA	3846.3	6631.14	NA	0	2	F	fisher	NA	NA	NA	NA	NA	NA	0.4	0.4	one group 2 valid, other zero, fisher only	No
XP_051738751.1	pck2	NA	NA	NA	2443.14	8576.08	NA	0	2	F	fisher	NA	NA	NA	NA	NA	NA	0.4	0.4	one group 2 valid, other zero, fisher only	No
XP_051738772.1;XP_051738774.1;XP_051738785.1;XP_051738788.1	LOC127506375	NA	12879.3	10721.3	6910.47	6682.08	NA	2	2	B	limma	1.07259	0.00508783	0.0414056	4.02469	-2.09862	0.245278	NA	NA	<=1 NA/group, median impute	Yes_limma
XP_051738801.1;XP_051738802.1;XP_051738803.1	pabpn1	NA	NA	42533.2	10210.4	13801.6	12649.5	1	3	C	limma	-1.73748	0.25486	0.396223	-1.24081	-5.98046	NA	NA	NA	one group has 1 valid, global min impute	No
XP_051738806.1	psme1	17697.6	19063.7	23908.8	20732.6	20012.6	20364.8	3	3	A	limma	0.271814	0.297959	0.437086	1.12479	-6.10905	0.662521	NA	NA	No NA, limma only	No
XP_051738843.1	reck	17407.4	10545.8	16932.3	26408.7	25904.1	38400.2	3	3	A	limma	-0.754312	0.0476051	0.138342	-2.40077	-4.40601	0.0808556	NA	NA	No NA, limma only	No
XP_051738845.1;XP_051738846.1;XP_051738847.1;XP_051738848.1;XP_051738850.1;XP_051738851.1;XP_051738852.1;XP_051738853.1;XP_051738854.1;XP_051738856.1	abi1a	26035.1	40808.1	24106.5	23990.3	17397	29699.7	3	3	A	limma	0.613862	0.139879	0.263952	1.66607	-5.44921	0.382733	NA	NA	No NA, limma only	No
XP_051738858.1	tmx3b	2211.25	6576.54	6422.22	8517.18	9055.21	10222.3	3	3	A	limma	-0.713745	0.128859	0.250363	-1.72265	-5.37301	0.0808556	NA	NA	No NA, limma only	No
XP_051738864.1	gpaa1	NA	3304.64	NA	6839.28	5380.01	6202.81	1	3	C	limma	-2.41712	0.0241696	0.0936258	-2.86904	-3.71866	NA	NA	NA	one group has 1 valid, global min impute	No
XP_051738866.1	ccr12b.2	NA	2978.92	3963.16	NA	NA	NA	2	0	F	fisher	NA	NA	NA	NA	NA	NA	0.4	0.4	one group 2 valid, other zero, fisher only	No
XP_051738867.1	napga	6696.18	8753.01	7762.82	8328.41	7492.28	8497.12	3	3	A	limma	0.205567	0.448961	0.582143	0.802184	-6.4172	1	NA	NA	No NA, limma only	No
XP_051738874.1	LOC127506426	37557.5	38308.3	39943.2	55172.7	58832.2	34662.5	3	3	A	limma	-0.0651692	0.836411	0.891931	-0.214359	-6.7385	0.662521	NA	NA	No NA, limma only	No
XP_051738877.1	c8a	27522.9	26985	47033.7	36081.2	39815.6	27037.1	3	3	A	limma	0.224504	0.472401	0.603055	0.759649	-6.45164	1	NA	NA	No NA, limma only	No
XP_051738888.1	c8b	115214	101149	167077	115010	115470	110198	3	3	A	limma	0.418792	0.148703	0.274706	1.62372	-5.50554	1	NA	NA	No NA, limma only	No
XP_051738894.1;XP_051738895.1	LOC127506444	NA	NA	NA	NA	4427.95	5635.56	0	2	F	fisher	NA	NA	NA	NA	NA	NA	0.4	0.4	one group 2 valid, other zero, fisher only	No
XP_051738971.1	txndc5	34425.5	26342.1	53315.3	95450.1	87735	92578.6	3	3	A	limma	-1.08758	0.00589134	0.0440565	-3.90949	-2.25227	0.0808556	NA	NA	No NA, limma only	Yes_limma
XP_051738976.1	eef1e1	NA	NA	NA	1886.68	NA	NA	0	1	G	remove	NA	NA	NA	NA	NA	NA	NA	NA	exclude low data	No
XP_051739004.1	uba5	NA	NA	1495.41	1527.01	1700.09	2423.16	1	3	C	limma	-0.442433	0.218296	0.356243	-1.35317	-5.84844	NA	NA	NA	one group has 1 valid, global min impute	No
XP_051739014.1	LOC127506494	786512	279143	396885	374655	370313	515253	3	3	A	limma	0.104595	0.817277	0.877833	0.239956	-6.73199	1	NA	NA	No NA, limma only	No
XP_051739015.1	LOC127506495	5472.02	8705.51	5359.32	13736.3	13242.3	9297.65	3	3	A	limma	-0.621993	0.113959	0.231829	-1.80695	-5.25769	0.0808556	NA	NA	No NA, limma only	No
XP_051739025.1	fam162a	NA	6709.22	11350.8	10036.9	12576.3	12504.5	2	3	B	limma	-0.110681	0.704367	0.796195	-0.395425	-6.67709	0.386476	NA	NA	<=1 NA/group, median impute	No
XP_051739027.1	LOC127506506	9456.42	11886.4	13988.1	12896.3	9405.34	15509.6	3	3	A	limma	0.19952	0.515546	0.642441	0.684918	-6.50825	1	NA	NA	No NA, limma only	No
XP_051739039.1	unc45a	NA	NA	3427.7	NA	NA	NA	1	0	G	remove	NA	NA	NA	NA	NA	NA	NA	NA	exclude low data	No
XP_051739071.1	scamp2	17373.5	14329.3	21198.5	25212.4	22185.5	20261.5	3	3	A	limma	-0.0829614	0.751284	0.83274	-0.329757	-6.70346	0.19043	NA	NA	No NA, limma only	No
XP_051739076.1	fth1b	NA	NA	7098.2	8873.97	13893.7	30847.9	1	3	C	limma	-2.96096	0.0114409	0.0623455	-3.40633	-2.94552	NA	NA	NA	one group has 1 valid, global min impute	No
XP_051739099.1	eef2b	48309.2	48079.2	65776.7	73082.1	60136.9	76216.7	3	3	A	limma	-0.140156	0.593608	0.706801	-0.559112	-6.59182	0.19043	NA	NA	No NA, limma only	No
XP_051739128.1;XP_051739129.1	acanb	NA	NA	NA	5285.47	4802.86	6070.63	0	3	E	fisher	NA	NA	NA	NA	NA	NA	0.1	0.188312	one group full zero, fisher only	Yes_Fisher
XP_051739154.1	slc25a3b	20255.3	27017.9	28905.6	38016.2	27667.4	20949	3	3	A	limma	0.133299	0.687949	0.782883	0.418846	-6.66658	0.662521	NA	NA	No NA, limma only	No
XP_051739155.1	slc25a3b	38592.7	46214.7	93387.8	100288	103068	104423	3	3	A	limma	-0.678757	0.0814882	0.186668	-2.0354	-4.93639	0.0808556	NA	NA	No NA, limma only	No
XP_051739162.1;XP_051739163.1;XP_051739164.1;XP_051739165.1;XP_051739166.1;XP_051739167.1;XP_051739168.1;XP_051739169.1;XP_051739170.1;XP_051739176.1;XP_051739178.1;XP_051739179.1;XP_051739184.1;XP_051739185.1;XP_051739190.1;XP_051739191.1;XP_051739192.1;XP_051739198.1;XP_051739199.1;XP_051739200.1;XP_051739202.1;XP_051739208.1;XP_051739209.1;XP_051739212.1	LOC127506632	152697	113459	72716.9	125090	88152.9	86179.9	3	3	A	limma	0.396352	0.35295	0.493299	0.995234	-6.24218	1	NA	NA	No NA, limma only	No
XP_051739217.1	LOC127506637	41039.1	23307.3	14400.9	31580.2	26292.4	14367.2	3	3	A	limma	0.376871	0.481892	0.611594	0.742834	-6.46481	1	NA	NA	No NA, limma only	No
XP_051739220.1;XP_051739221.1;XP_051739222.1;XP_051739223.1;XP_051739224.1;XP_051739225.1	cnot1	NA	3869.61	2460.22	4007.39	2569.31	4143.71	2	3	B	limma	0.1142	0.760839	0.84032	0.316587	-6.70819	0.386476	NA	NA	<=1 NA/group, median impute	No
XP_051739266.1;XP_051739268.1	LOC127506657;LOC127506658	NA	NA	NA	2931.12	NA	NA	0	1	G	remove	NA	NA	NA	NA	NA	NA	NA	NA	exclude low data	No
XP_051739274.1;XP_051739275.1	lactb	NA	1101.63	NA	3055.39	2295.02	3314.61	1	3	C	limma	-1.61581	0.0388476	0.122371	-2.53991	-4.20165	NA	NA	NA	one group has 1 valid, global min impute	No
XP_051739280.1	tpm1	26319	14718.6	27470.7	65833.6	115239	57500.7	3	3	A	limma	-1.50171	0.00501221	0.0412423	-4.03654	-2.08292	0.0808556	NA	NA	No NA, limma only	Yes_limma
XP_051739293.1;XP_051739297.1	tpm1	2425.05	NA	2384.75	794.836	1364.52	NA	2	2	B	limma	2.01864	0.000898517	0.0192165	5.5263	-0.282657	0.245278	NA	NA	<=1 NA/group, median impute	Yes_limma
XP_051739307.1	mxh	9060.31	4501.06	7778.96	11587.3	10022.5	8112.6	3	3	A	limma	-0.244158	0.504827	0.632269	-0.703091	-6.49495	0.19043	NA	NA	No NA, limma only	No
XP_051739309.1;XP_051739310.1	LOC127506667	2942.03	10192.4	13030.4	16093.7	19870.6	13593.7	3	3	A	limma	-0.839582	0.158961	0.287477	-1.57734	-5.56649	0.0808556	NA	NA	No NA, limma only	No
XP_051739311.1	LOC127506668	NA	NA	NA	2208.4	NA	NA	0	1	G	remove	NA	NA	NA	NA	NA	NA	NA	NA	exclude low data	No
XP_051739316.1	csk	16488.5	13061	22883.6	11685.9	9739.06	13292.2	3	3	A	limma	0.844421	0.0176842	0.0790676	3.09024	-3.39711	0.19043	NA	NA	No NA, limma only	No
XP_051739324.1	bet1l	3966.64	4637.6	7253.16	10485.9	6354.42	6675.01	3	3	A	limma	-0.2971	0.391728	0.529582	-0.913077	-6.32028	0.382733	NA	NA	No NA, limma only	No
XP_051739341.1;XP_051768729.1;XP_051769193.1;XP_051769194.1	map1lc3b;map1lc3a;map1lc3c	NA	3851.48	12421.6	NA	7692.81	NA	2	1	D	limma	0.205514	0.633276	0.739022	0.498825	-6.6264	NA	NA	NA	2+1 valid, group median impute	No
XP_051739370.1	tsg101a	170953	64717.4	119448	70842.2	45352.6	101621	3	3	A	limma	0.927089	0.0829971	0.188958	2.02294	-4.95418	0.382733	NA	NA	No NA, limma only	No
XP_051739371.1	ldha	73777.4	83066.7	157905	179971	167926	200041	3	3	A	limma	-0.632684	0.0846078	0.191568	-2.00988	-4.9728	0.0808556	NA	NA	No NA, limma only	No
XP_051739373.1	cav1	11354.5	12550.8	29174.8	40007.5	35228.7	40845	3	3	A	limma	-0.987706	0.0285346	0.103108	-2.75306	-3.88846	0.0808556	NA	NA	No NA, limma only	No
XP_051739407.1	lcat	12870.9	5012.62	7367.5	4445.76	5551.87	5214.69	3	3	A	limma	0.904194	0.0563019	0.151061	2.28648	-4.57327	0.382733	NA	NA	No NA, limma only	No
XP_051739411.1	ano10b	NA	8001.27	6672	12277.1	6129.1	7478.95	2	3	B	limma	0.104376	0.768265	0.845502	0.306394	-6.71172	1	NA	NA	<=1 NA/group, median impute	No
XP_051739423.1	LOC127506722	11192.3	22485.2	11649.5	37557.1	21276.7	20370.3	3	3	A	limma	-0.527142	0.258417	0.399002	-1.23063	-5.99207	0.382733	NA	NA	No NA, limma only	No
XP_051739426.1	LOC127506723	7598.09	8534.42	4826.29	7701.23	5901.87	5626.09	3	3	A	limma	0.382186	0.325585	0.464531	1.05752	-6.17964	1	NA	NA	No NA, limma only	No
XP_051739438.1	LOC127506725	87270	105765	76060.2	22107.9	27325.3	40122.4	3	3	A	limma	1.89669	0.00104887	0.0208474	5.3804	-0.444004	0.0808556	NA	NA	No NA, limma only	Yes_limma
XP_051739439.1	LOC127506726	54298.1	67179.5	32439.3	17212.4	13734.1	19450.5	3	3	A	limma	1.84296	0.00198325	0.0282315	4.80591	-1.11044	0.0808556	NA	NA	No NA, limma only	Yes_limma
XP_051739440.1	ces2b	12782.1	3601.38	8866.59	11686.9	25525.8	17379.3	3	3	A	limma	-0.939531	0.11565	0.233629	-1.79687	-5.27158	0.19043	NA	NA	No NA, limma only	No
XP_051739453.1	coq9	NA	NA	5003.89	4914.76	2986.58	4204.59	1	3	C	limma	-1.13363	0.132996	0.255857	-1.70089	-5.40244	NA	NA	NA	one group has 1 valid, global min impute	No
XP_051739458.1	polr2c	NA	NA	4602.11	4533.69	4440.6	2672.4	1	3	C	limma	-1.07682	0.147342	0.273666	-1.6301	-5.4971	NA	NA	NA	one group has 1 valid, global min impute	No
XP_051739464.1;XP_051739465.1;XP_051739466.1;XP_051739467.1;XP_051739470.1	abcc8	NA	NA	6167.35	16027.5	20147.3	19089.8	1	3	C	limma	-3.24025	0.00300467	0.0325706	-4.45215	-1.54615	NA	NA	NA	one group has 1 valid, global min impute	Yes_limma
XP_051739471.1	kcnj11	NA	NA	8175.01	17002.6	16347.6	18015.7	1	3	C	limma	-3.01479	0.00767921	0.05007	-3.70514	-2.52962	NA	NA	NA	one group has 1 valid, global min impute	No
XP_051739492.1;XP_051739493.1	glg1a	13558.6	6694.1	12497.7	19270.1	21703.9	16453.7	3	3	A	limma	-0.575436	0.135039	0.258223	-1.69038	-5.41659	0.0808556	NA	NA	No NA, limma only	No
XP_051739494.1;XP_051739495.1;XP_051739496.1;XP_051739497.1;XP_051739498.1;XP_051739499.1;XP_051739501.1;XP_051739502.1;XP_051739505.1;XP_051739506.1;XP_051739507.1;XP_051739514.1;XP_051739515.1;XP_051739519.1	LOC127506748	139848	6683.31	68499.8	13181.4	14455.8	49742.1	3	3	A	limma	1.17325	0.326145	0.465152	1.05621	-6.18099	0.662521	NA	NA	No NA, limma only	No
XP_051739535.1	acadm	15482.3	11442.4	31632.7	34162	42737.9	40558	3	3	A	limma	-0.855139	0.0527209	0.145355	-2.3312	-4.50792	0.0808556	NA	NA	No NA, limma only	No
XP_051739574.1	LOC127506782	236090	20487.8	54949.9	8010.61	5077.85	8936.29	3	3	A	limma	3.42738	0.00391883	0.0364481	4.23379	-1.82485	0.0808556	NA	NA	No NA, limma only	Yes_limma
XP_051739580.1;XP_051739581.1	LOC127506791	98886700	79240500	44453100	48949100	35111200	58764600	3	3	A	limma	0	1	1	0	-6.76435	0.382733	NA	NA	No NA, limma only	No
XP_051739587.1	LOC127506797	NA	4542.59	7193.24	7599.39	6166.11	6968.47	2	3	B	limma	0.0300185	0.912153	0.941749	0.114396	-6.75697	0.77283	NA	NA	<=1 NA/group, median impute	No
XP_051739590.1;XP_051755777.1	LOC127506800;LOC127515764	10240.2	27883.6	21312.8	19413.3	20126.4	15208.4	3	3	A	limma	0.306837	0.486714	0.615609	0.734376	-6.47134	0.662521	NA	NA	No NA, limma only	No
XP_051739612.1	LOC127506820	NA	1227.66	NA	1925.8	2551.26	NA	1	2	D	limma	-0.144055	0.727367	0.813616	-0.363013	-6.69068	NA	NA	NA	2+1 valid, group median impute	No
XP_051739616.1;XP_051739617.1;XP_051739620.1;XP_051739621.1;XP_051739622.1;XP_051739670.1;XP_051754788.1;XP_051756782.1;XP_051766914.1	LOC127506824;LOC127506825;LOC127506827;LOC127506828;LOC127506829;LOC127506873;LOC127515309;LOC127516310;LOC127521604	3595290	243196	2520160	2535220	4860400	4125270	3	3	A	limma	-1.72145	0.109883	0.22604	-1.83185	-5.22323	0.19043	NA	NA	No NA, limma only	No
XP_051739629.1	rps8a	89571.8	58701	58051.1	106579	122004	108967	3	3	A	limma	-0.472837	0.179861	0.312045	-1.49083	-5.67793	0.0808556	NA	NA	No NA, limma only	No
XP_051739637.1;XP_051740998.1	LOC127506842;LOC127507745	4509960	432309	2938510	3478300	5665640	4667330	3	3	A	limma	-1.83997	0.0589219	0.155518	-2.25556	-4.61836	0.19043	NA	NA	No NA, limma only	No
XP_051739641.1	tfr1a	615426	156784	450677	182917	196341	104635	3	3	A	limma	1.31072	0.0402023	0.124297	2.51639	-4.23623	0.382733	NA	NA	No NA, limma only	No
XP_051739651.1;XP_051739659.1;XP_051739666.1;XP_051739674.1;XP_051739683.1;XP_051739691.1;XP_051739706.1;XP_051739714.1;XP_051739721.1;XP_051739728.1;XP_051739729.1;XP_051739730.1;XP_051739731.1;XP_051739733.1;XP_051739734.1;XP_051739752.1	dlg1b	NA	NA	NA	6692.29	8471.17	7589.56	0	3	E	fisher	NA	NA	NA	NA	NA	NA	0.1	0.188312	one group full zero, fisher only	Yes_Fisher
XP_051739679.1;XP_051739684.1;XP_051739693.1;XP_051739708.1;XP_051754803.1;XP_051754810.1;XP_051754814.1;XP_051755861.1;XP_051756788.1	LOC127506880;LOC127506883;LOC127506891;LOC127506904;LOC127515323;LOC127515330;LOC127515335;LOC127515822;LOC127516317	7449610	500287	4794060	5614100	12353700	8993900	3	3	A	limma	-1.83834	0.0900215	0.200291	-1.96772	-5.0327	0.19043	NA	NA	No NA, limma only	No
XP_051739751.1	psma1	41816.4	41255.4	54008.7	60581.8	80540.6	72558.6	3	3	A	limma	-0.410916	0.158086	0.286874	-1.58119	-5.56147	0.0808556	NA	NA	No NA, limma only	No
XP_051739753.1	rpl27a	40205.4	26424.1	32761.7	48574.9	48307.5	57554.2	3	3	A	limma	-0.389296	0.200766	0.335756	-1.41302	-5.77541	0.0808556	NA	NA	No NA, limma only	No
XP_051739761.1	kras	9221.84	11817.8	19160.6	15864.5	10396.6	15830.2	3	3	A	limma	0.171254	0.609725	0.718958	0.534362	-6.60646	1	NA	NA	No NA, limma only	No
XP_051739762.1;XP_051739763.1	pdhx	3407.23	3535.84	7890.43	13354.7	13084	10033.7	3	3	A	limma	-1.10161	0.0152577	0.0724985	-3.19628	-3.24445	0.0808556	NA	NA	No NA, limma only	No
XP_051739765.1	chmp1a	8451.5	6818.87	6582.66	3183.69	3407.83	4844.89	3	3	A	limma	1.25335	0.00458355	0.0394374	4.10766	-1.98919	0.0808556	NA	NA	No NA, limma only	Yes_limma
XP_051739778.1;XP_051739779.1	idh3a	7192.57	2731.1	4515.21	7741.42	8287.24	10631.6	3	3	A	limma	-0.689756	0.125474	0.246366	-1.74095	-5.34815	0.0808556	NA	NA	No NA, limma only	No
XP_051739809.1	gpia	44216.9	48432.6	59192.6	38186.5	40775.9	44551.6	3	3	A	limma	0.53882	0.0645352	0.16381	2.19374	-4.70825	0.19043	NA	NA	No NA, limma only	No
XP_051739839.1	svip	NA	2667.95	3914.7	15126.7	8065.55	8383.21	2	3	B	limma	-1.32919	0.00453148	0.0391988	-4.11679	-1.9772	0.148915	NA	NA	<=1 NA/group, median impute	Yes_limma
XP_051739847.1	slc25a22a	NA	NA	NA	NA	1901.38	5896.75	0	2	F	fisher	NA	NA	NA	NA	NA	NA	0.4	0.4	one group 2 valid, other zero, fisher only	No
XP_051739856.1;XP_051739858.1	plxnb2b	15681.8	10984.2	18376.4	32167.6	18083.5	28614	3	3	A	limma	-0.536614	0.138988	0.263032	-1.67049	-5.4433	0.19043	NA	NA	No NA, limma only	No
XP_051739863.1;XP_051739880.1	elavl1a	12459.8	3624.14	4551.28	14585.4	5162.97	6183.59	3	3	A	limma	-0.110479	0.85925	0.905617	-0.184011	-6.74528	0.382733	NA	NA	No NA, limma only	No
XP_051739865.1;XP_051739866.1	snx1a	7193.19	10593	12461.4	13313.3	13598.2	15153.7	3	3	A	limma	-0.212985	0.469478	0.600563	-0.764872	-6.44749	0.0808556	NA	NA	No NA, limma only	No
XP_051739874.1	ppib	47929.6	44745.1	91466.8	143858	194123	208295	3	3	A	limma	-1.39828	0.00347851	0.034524	-4.33105	-1.6998	0.0808556	NA	NA	No NA, limma only	Yes_limma
XP_051739883.1	pdia3	66055.7	72256.7	90750.4	183894	174753	176088	3	3	A	limma	-1.02733	0.00368505	0.035799	-4.28384	-1.76032	0.0808556	NA	NA	No NA, limma only	Yes_limma
XP_051739900.1	ndufa9a	3076.67	6732.86	12179	11885.5	11161.1	12404.4	3	3	A	limma	-0.601427	0.220101	0.358557	-1.34726	-5.85556	0.382733	NA	NA	No NA, limma only	No
XP_051739903.1	prnprs3	3598.13	5899.42	6283.52	11955.3	14999.8	18412.3	3	3	A	limma	-1.26128	0.00531011	0.0419347	-3.99093	-2.14344	0.0808556	NA	NA	No NA, limma only	Yes_limma
XP_051739913.1;XP_051739914.1;XP_051739915.1	parvb	6949.04	3952.07	5702.48	10998.3	4450.63	5382.5	3	3	A	limma	0.0310389	0.943159	0.960237	0.0739124	-6.76126	1	NA	NA	No NA, limma only	No
XP_051739922.1	zgc:101744	NA	4698.48	3557.08	14132.3	14837.1	18313.9	2	3	B	limma	-1.67262	0.000758117	0.0189491	-5.68957	-0.105784	0.148915	NA	NA	<=1 NA/group, median impute	Yes_limma
XP_051739935.1	chid1	1348.38	3080.21	NA	1594.14	4072.54	2702.57	2	3	B	limma	0.251124	0.646435	0.749194	0.479272	-6.63683	0.77283	NA	NA	<=1 NA/group, median impute	No
XP_051739936.1;XP_051739941.1	cd151	12663.7	31320.1	131786	111849	63453.8	188592	3	3	A	limma	-1.27411	0.155284	0.283732	-1.59364	-5.54517	0.382733	NA	NA	No NA, limma only	No
XP_051739946.1	etfa	7654.84	12021.9	23816.3	26001.1	11321.4	22031.9	3	3	A	limma	-0.232205	0.631093	0.736937	-0.50209	-6.62462	0.662521	NA	NA	No NA, limma only	No
XP_051739947.1;XP_051739948.1;XP_051739949.1;XP_051739950.1	wwp2	7339.58	NA	2394.46	695.011	2492.5	NA	2	2	B	limma	2.27935	0.017515	0.0789773	3.09712	-3.38719	0.698535	NA	NA	<=1 NA/group, median impute	No
XP_051739952.1;XP_051739953.1	sntb2	4875.77	5884.01	9443.17	7930.52	12929.2	8829.01	3	3	A	limma	-0.299864	0.394692	0.532619	-0.907053	-6.32581	0.382733	NA	NA	No NA, limma only	No
XP_051739957.1	vps4a	9116.65	NA	2596.1	3317.59	NA	7336.38	2	2	B	limma	0.294273	0.637441	0.742481	0.492614	-6.62976	1	NA	NA	<=1 NA/group, median impute	No
XP_051739963.1	LOC127507099	NA	7710.7	25200.5	5898.75	3951.4	6556.09	2	3	B	limma	1.7434	0.00519299	0.0416835	4.00852	-2.12006	0.148915	NA	NA	<=1 NA/group, median impute	Yes_limma
XP_051739967.1	ndufv2	16064.5	13969.2	25124.5	23621.7	30360.5	29410	3	3	A	limma	-0.344817	0.267029	0.40635	-1.20648	-6.01937	0.19043	NA	NA	No NA, limma only	No
XP_051739999.1	ano5a	16885.4	11782.4	23575.5	13997.2	16965.2	16248.5	3	3	A	limma	0.369645	0.253539	0.39548	1.24462	-5.9761	1	NA	NA	No NA, limma only	No
XP_051740003.1	cib1	26601	28059.1	22166.4	22190.2	13413	15399.9	3	3	A	limma	0.898641	0.0256304	0.0972541	2.82793	-3.77877	0.19043	NA	NA	No NA, limma only	No
XP_051740067.1	mfge8b	229251	182994	392543	237323	124186	199491	3	3	A	limma	0.66961	0.136033	0.259352	1.68532	-5.4234	0.662521	NA	NA	No NA, limma only	No
XP_051740082.1;XP_051740086.1;XP_051740087.1;XP_051740088.1;XP_051740089.1;XP_051740090.1	ppp6r3	1396.92	3910.52	2924.99	3610.19	2839.79	NA	3	2	B	limma	0.0366763	0.918753	0.945768	0.105764	-6.75804	1	NA	NA	<=1 NA/group, median impute	No
XP_051740093.1	crabp1a	9013.01	8540.33	31003.6	48190.8	52114.1	68087.1	3	3	A	limma	-1.80075	0.00696917	0.0480717	-3.77939	-2.42815	0.0808556	NA	NA	No NA, limma only	Yes_limma
XP_051740103.1	tln2b	NA	6678.34	NA	1499.76	1887.62	NA	1	2	D	limma	2.68495	1.98736e-05	0.00526792	10.1704	3.53121	NA	NA	NA	2+1 valid, group median impute	Yes_limma
XP_051740110.1	LOC127507187	NA	2513.51	NA	NA	NA	NA	1	0	G	remove	NA	NA	NA	NA	NA	NA	NA	NA	exclude low data	No
XP_051740113.1	aass	8859.22	3493.92	8791.57	21318.8	22036.2	25925.5	3	3	A	limma	-1.55039	0.00583585	0.0440224	-3.91688	-2.24236	0.0808556	NA	NA	No NA, limma only	Yes_limma
XP_051740115.1	scamp5a	14186.4	NA	18080.1	NA	22459.8	NA	2	1	D	limma	-0.187787	0.465894	0.597419	-0.771309	-6.44235	NA	NA	NA	2+1 valid, group median impute	No
XP_051740135.1	cat	28598.5	77023.7	42964.7	29067.4	545979	33007.4	3	3	A	limma	-0.60508	0.617625	0.725548	-0.522361	-6.61333	1	NA	NA	No NA, limma only	No
XP_051740146.1;XP_051740147.1	LOC127507219	NA	NA	NA	7547.5	620.668	2800.74	0	3	E	fisher	NA	NA	NA	NA	NA	NA	0.1	0.188312	one group full zero, fisher only	Yes_Fisher
XP_051740156.1	LOC127507228	81149.4	105991	79498.1	57619.7	49699.7	50978.3	3	3	A	limma	1.00476	0.0103757	0.0596964	3.47869	-2.84375	0.0808556	NA	NA	No NA, limma only	No
XP_051740173.1	LOC127507238	29014900	33026700	28433400	13512000	9033520	12728800	3	3	A	limma	0.548846	0.205024	0.340119	1.39807	-5.79382	0.0808556	NA	NA	No NA, limma only	No
XP_051740177.1	anxa2a	86155.1	89183	146773	233340	213523	260042	3	3	A	limma	-0.968182	0.0102194	0.0592079	-3.48997	-2.82794	0.0808556	NA	NA	No NA, limma only	No
XP_051740183.1	gnaia	70511.8	58099.6	90349.1	77041.7	53370.9	75442.5	3	3	A	limma	0.286267	0.335296	0.473472	1.03496	-6.20261	1	NA	NA	No NA, limma only	No
XP_051740188.1;XP_051740189.1;XP_051740190.1;XP_051740191.1;XP_051740192.1;XP_051740193.1;XP_051740194.1	nav2b	NA	NA	NA	6524.47	6211.24	8712.64	0	3	E	fisher	NA	NA	NA	NA	NA	NA	0.1	0.188312	one group full zero, fisher only	Yes_Fisher
XP_051740199.1	slc7a5	6481.24	15444.7	7207.31	4670.96	3557.14	4356.35	3	3	A	limma	1.42512	0.0119253	0.0634092	3.3758	-2.98867	0.0808556	NA	NA	No NA, limma only	No
XP_051740226.1;XP_051740227.1;XP_051740228.1	adpgk	3067.04	NA	1755.98	7706.23	7837.82	7246.44	2	3	B	limma	-1.50822	0.00997415	0.0587525	-3.50807	-2.80261	0.148915	NA	NA	<=1 NA/group, median impute	No
XP_051740230.1	nt5dc3	NA	2226.72	NA	3226	3363.26	NA	1	2	D	limma	-0.2399	0.405085	0.542109	-0.886195	-6.3447	NA	NA	NA	2+1 valid, group median impute	No
XP_051740264.1;XP_051740265.1	flnca	NA	NA	6946	9467.89	11328.7	6597.91	1	3	C	limma	-2.14312	0.0299042	0.106338	-2.72049	-3.93626	NA	NA	NA	one group has 1 valid, global min impute	No
XP_051740278.1;XP_051740279.1	fbln1	12231.5	7590.08	9078.6	16150.8	13427.7	14782.9	3	3	A	limma	-0.362495	0.259344	0.399337	-1.228	-5.99506	0.0808556	NA	NA	No NA, limma only	No
XP_051740280.1	fbln1	7425.76	7275.23	6364.67	8610.22	7560.2	7738.72	3	3	A	limma	0.0929642	0.735766	0.820195	0.351285	-6.69532	0.0808556	NA	NA	No NA, limma only	No
XP_051740286.1;XP_051740287.1	tmpob	NA	NA	3034.52	5208.86	840.25	5101.4	1	3	C	limma	-0.759405	0.427785	0.562648	-0.841959	-6.38361	NA	NA	NA	one group has 1 valid, global min impute	No
XP_051740288.1	LOC127507330	7154.39	30353.5	10451.5	14364.4	37783.5	10977.2	3	3	A	limma	-0.156372	0.829629	0.888139	-0.223412	-6.73628	0.382733	NA	NA	No NA, limma only	No
XP_051740309.1;XP_051740310.1;XP_051740312.1	mical2b	3924.38	NA	5538.18	2824.97	4999.55	4159.41	2	3	B	limma	0.57691	0.117632	0.235837	1.78522	-5.28759	0.77283	NA	NA	<=1 NA/group, median impute	No
XP_051740339.1	parvaa	NA	NA	NA	2505.16	4185.39	3734.4	0	3	E	fisher	NA	NA	NA	NA	NA	NA	0.1	0.188312	one group full zero, fisher only	Yes_Fisher
XP_051740340.1	LOC127507342	42304.7	68379.3	54014.2	87715.8	142752	100546	3	3	A	limma	-0.768013	0.0539792	0.147002	-2.31514	-4.5314	0.0808556	NA	NA	No NA, limma only	No
XP_051740350.1	tes	11275.3	7659.9	14525.3	7364.56	4651.91	6132.6	3	3	A	limma	1.14622	0.0083972	0.0526746	3.63729	-2.62302	0.0808556	NA	NA	No NA, limma only	No
XP_051740352.1	LOC127507352	19726	22944.9	98047.1	74267.5	78852.7	88879.4	3	3	A	limma	-0.922346	0.137467	0.260942	-1.67808	-5.43312	0.662521	NA	NA	No NA, limma only	No
XP_051740366.1	hrasa	93515.9	100601	152859	189805	136843	177790	3	3	A	limma	-0.269286	0.373142	0.512673	-0.951644	-6.28426	0.19043	NA	NA	No NA, limma only	No
XP_051740373.1	LOC127507371	48857.4	23377.2	48318	51745.1	37504.2	50470	3	3	A	limma	-0.0136277	0.969432	0.978295	-0.0397188	-6.76346	0.382733	NA	NA	No NA, limma only	No
XP_051740391.1	LOC127507377	NA	NA	NA	NA	10766.3	NA	0	1	G	remove	NA	NA	NA	NA	NA	NA	NA	NA	exclude low data	No
XP_051740392.1;XP_051740393.1	nap1l4a	4806.56	NA	6184.17	5889.24	6426.71	8286.06	2	3	B	limma	-0.0448314	0.867783	0.911245	-0.172725	-6.74755	0.386476	NA	NA	<=1 NA/group, median impute	No
XP_051740413.1;XP_051740415.1;XP_051740416.1	LOC127507385	NA	NA	4819.41	NA	NA	NA	1	0	G	remove	NA	NA	NA	NA	NA	NA	NA	NA	exclude low data	No
XP_051740430.1;XP_051740441.1;XP_051740442.1;XP_051740443.1	LOC127507398	5719.47	NA	12417.2	5604.66	NA	13952.7	2	2	B	limma	0.184941	0.676453	0.774318	0.4354	-6.65881	1	NA	NA	<=1 NA/group, median impute	No
XP_051740440.1;XP_051740446.1;XP_051740456.1	arhgap17b	2555.85	4258.92	5433.1	1721.58	878.96	5602.47	3	3	A	limma	1.53956	0.0764369	0.180148	2.07885	-4.87414	0.662521	NA	NA	No NA, limma only	No
XP_051740448.1;XP_051740449.1	LOC127507405	12783.3	17570.4	7365.77	10152.3	11924.4	11699.2	3	3	A	limma	0.378696	0.402064	0.539576	0.892217	-6.33928	0.662521	NA	NA	No NA, limma only	No
XP_051740464.1	pkmb	52095	24492.8	114009	221066	273503	251512	3	3	A	limma	-1.98348	0.00466788	0.0399136	-4.09311	-2.0083	0.0808556	NA	NA	No NA, limma only	Yes_limma
XP_051740471.1	anpepb.1	NA	NA	NA	NA	2085.35	NA	0	1	G	remove	NA	NA	NA	NA	NA	NA	NA	NA	exclude low data	No
XP_051740483.1	ntrk3a	798.783	NA	9970.11	NA	NA	NA	2	0	F	fisher	NA	NA	NA	NA	NA	NA	0.4	0.4	one group 2 valid, other zero, fisher only	No
XP_051740485.1	dldh	29258.4	14792.5	43212.6	39214.2	60519.6	52467.8	3	3	A	limma	-0.651497	0.140987	0.265046	-1.66062	-5.45649	0.19043	NA	NA	No NA, limma only	No
XP_051740493.1	lamb1a	22088.7	7636.56	11291.3	16255.9	17545.2	19037.9	3	3	A	limma	-0.225763	0.609884	0.718958	-0.53412	-6.6066	0.662521	NA	NA	No NA, limma only	No
XP_051740540.1	psmd13	8768.4	10301.7	10215.4	23086.6	18122.1	15401.6	3	3	A	limma	-0.652456	0.0492494	0.141091	-2.37761	-4.43997	0.0808556	NA	NA	No NA, limma only	No
XP_051740554.1	atp6v1e1a	5504.21	9148.63	6865.32	6198.97	5150.98	5120.74	3	3	A	limma	0.635549	0.0727584	0.174761	2.11233	-4.82598	0.19043	NA	NA	No NA, limma only	No
XP_051740555.1	dhtkd1	NA	NA	NA	NA	2505.73	1196.46	0	2	F	fisher	NA	NA	NA	NA	NA	NA	0.4	0.4	one group 2 valid, other zero, fisher only	No
XP_051740557.1;XP_051757746.1;XP_051757748.1;XP_051757749.1	ambra1b;ambra1a	96092.8	25627.8	55279.4	35008.1	14045.9	50874.4	3	3	A	limma	1.10317	0.122279	0.242403	1.75866	-5.324	0.382733	NA	NA	No NA, limma only	No
XP_051740576.1	hsd3b7	3739.92	1173.76	6960.76	8965.23	11858.5	7562.65	3	3	A	limma	-1.13315	0.0576061	0.153025	-2.27091	-4.59598	0.0808556	NA	NA	No NA, limma only	No
XP_051740609.1;XP_051740611.1	cpt1ab	1419.98	3523.71	7294.89	7661.04	10291.3	12854.1	3	3	A	limma	-1.19426	0.0429995	0.129522	-2.47031	-4.30394	0.0808556	NA	NA	No NA, limma only	No
XP_051740631.1	LOC127507505	6753.42	40724.2	10039.1	4645.97	4770.58	3404.85	3	3	A	limma	2.01224	0.0216773	0.088561	2.94563	-3.60692	0.0808556	NA	NA	No NA, limma only	No
XP_051740646.1	vac14	212605	181450	126183	688932	591638	190931	3	3	A	limma	-1.15129	0.079546	0.183922	-2.05178	-4.91295	0.19043	NA	NA	No NA, limma only	No
XP_051740676.1;XP_051740677.1	pkp3a	NA	NA	NA	9787.27	NA	7644.99	0	2	F	fisher	NA	NA	NA	NA	NA	NA	0.4	0.4	one group 2 valid, other zero, fisher only	No
XP_051740683.1	hsd17b12a	9804.23	25190.9	11881.1	33523.2	19768	15287.3	3	3	A	limma	-0.288622	0.575422	0.693084	-0.587498	-6.57429	0.382733	NA	NA	No NA, limma only	No
XP_051740698.1	muc2.1	16502.7	4553.36	8417.97	7167.17	9290.82	10714	3	3	A	limma	0.197647	0.699283	0.791412	0.402652	-6.67391	1	NA	NA	No NA, limma only	No
XP_051740704.1	LOC127507543	4999.46	NA	5652.95	590.516	1698.11	5685.56	2	3	B	limma	2.1785	0.040885	0.125082	2.50484	-4.2532	0.77283	NA	NA	<=1 NA/group, median impute	No
XP_051740707.1	LOC127507544	7681.77	NA	13651	14133.5	3219.96	48909.5	2	3	B	limma	-0.0364939	0.968713	0.978295	-0.0406537	-6.76341	0.77283	NA	NA	<=1 NA/group, median impute	No
XP_051740716.1	il12rb2l	4144.82	NA	NA	NA	NA	NA	1	0	G	remove	NA	NA	NA	NA	NA	NA	NA	NA	exclude low data	No
XP_051740718.1	LOC127507557	13339200	15942200	13650000	5586050	4123690	5582380	3	3	A	limma	1.25303	0.00391325	0.0364481	4.23495	-1.82335	0.0808556	NA	NA	No NA, limma only	Yes_limma
XP_051740723.1;XP_051740724.1	LOC127507566	NA	2828.08	6500.2	13706.3	12658.4	14081	2	3	B	limma	-1.32108	0.00404822	0.0370451	-4.20748	-1.85892	0.148915	NA	NA	<=1 NA/group, median impute	Yes_limma
XP_051740744.1	acte1	7148.26	14876.6	12388.8	46515.7	50348	23984.1	3	3	A	limma	-1.50293	0.0102129	0.0592079	-3.49045	-2.82727	0.0808556	NA	NA	No NA, limma only	No
XP_051740749.1	psma4	26107.7	31471	48055.3	59278	67113.5	55461.4	3	3	A	limma	-0.584024	0.077369	0.181181	-2.07062	-4.88595	0.0808556	NA	NA	No NA, limma only	No
XP_051740768.1	ckmt1	NA	NA	NA	NA	568.481	2162.63	0	2	F	fisher	NA	NA	NA	NA	NA	NA	0.4	0.4	one group 2 valid, other zero, fisher only	No
XP_051740787.1;XP_051740788.1	cops2	NA	665.909	4577.48	3521.23	1621.67	NA	2	2	B	limma	0.519603	0.353886	0.493865	0.993172	-6.24421	1	NA	NA	<=1 NA/group, median impute	No
XP_051740790.1	sqor	9458.62	9616.33	14289.4	16960.2	8483.86	7161.48	3	3	A	limma	0.403568	0.324429	0.46364	1.06024	-6.17684	0.662521	NA	NA	No NA, limma only	No
XP_051740814.1	samm50	NA	NA	2403.15	3212.56	3099.37	NA	1	2	D	limma	-0.0500918	0.853327	0.901679	-0.191862	-6.74363	NA	NA	NA	2+1 valid, group median impute	No
XP_051740852.1	LOC127507627	NA	NA	NA	NA	5090.65	NA	0	1	G	remove	NA	NA	NA	NA	NA	NA	NA	NA	exclude low data	No
XP_051740857.1	LOC127507632	15804.4	9125.97	20440.5	16219.4	15651.6	13473.4	3	3	A	limma	0.190289	0.576866	0.69334	0.585225	-6.57572	1	NA	NA	No NA, limma only	No
XP_051740878.1	rps2	70771.8	38952.9	44964.9	98740.8	162660	109967	3	3	A	limma	-1.0026	0.0283967	0.10291	-2.75643	-3.88352	0.0808556	NA	NA	No NA, limma only	No
XP_051740896.1;XP_051740897.1	spam1	NA	1454.22	1250.75	1225.93	NA	933.091	2	2	B	limma	1.24154	0.0139476	0.0689739	3.26131	-3.15138	0.245278	NA	NA	<=1 NA/group, median impute	No
XP_051740899.1	LOC127505576	13943.6	12931.4	11576.3	7190.61	8440.22	8345.45	3	3	A	limma	0.961747	0.0094597	0.0567124	3.54763	-2.74739	0.0808556	NA	NA	No NA, limma only	No
XP_051740900.1;XP_051770571.1	kdelr2a;kdelr2b	NA	NA	10424.4	13325.3	13363.4	12803.8	1	3	C	limma	-2.51691	0.0271591	0.0998883	-2.78747	-3.83802	NA	NA	NA	one group has 1 valid, global min impute	No
XP_051740909.1	si:dkeyp-19e1.3	1746.07	1606.55	4543.83	2750.58	NA	4492.38	3	2	B	limma	-0.138138	0.725148	0.812586	-0.366122	-6.68942	0.77283	NA	NA	<=1 NA/group, median impute	No
XP_051740914.1	ndufb10	2358.11	3557.18	17291.5	17146.9	20444.9	24532	3	3	A	limma	-1.6437	0.037347	0.119685	-2.56698	-4.16185	0.19043	NA	NA	No NA, limma only	No
XP_051740915.1	uevld	12101.2	10694.1	5861.24	5325.77	7436.02	3238.59	3	3	A	limma	1.1266	0.0511349	0.143108	2.352	-4.47748	0.19043	NA	NA	No NA, limma only	No
XP_051740942.1	si:ch211-139g16.8	4570.82	8051.24	4522.92	1044.47	2136.97	NA	3	2	B	limma	2.52077	0.00111567	0.0214521	5.3229	-0.508454	0.148915	NA	NA	<=1 NA/group, median impute	Yes_limma
XP_051740944.1	LOC127507687	844921	719615	512468	570016	391289	654669	3	3	A	limma	0.345839	0.366841	0.506642	0.965048	-6.27148	0.382733	NA	NA	No NA, limma only	No
XP_051740972.1	LOC127507716	NA	NA	4227.48	NA	2071.55	5684	1	2	D	limma	0.567936	0.21866	0.356587	1.35198	-5.84988	NA	NA	NA	2+1 valid, group median impute	No
XP_051740978.1	LOC127507722	6802.08	28087.4	20581.3	19133.4	6488.07	71980	3	3	A	limma	-0.11996	0.899522	0.932698	-0.130946	-6.75468	1	NA	NA	No NA, limma only	No
XP_051740980.1	LOC127507725	3861.94	NA	4898.27	5739.19	3225.6	19075.4	2	3	B	limma	-0.434241	0.499981	0.628533	-0.711388	-6.48877	0.77283	NA	NA	<=1 NA/group, median impute	No
XP_051740993.1	LOC127507738	NA	NA	NA	2902.4	NA	NA	0	1	G	remove	NA	NA	NA	NA	NA	NA	NA	NA	exclude low data	No
XP_051741000.1	smurf2	1261.1	NA	NA	NA	NA	1584.87	1	1	G	remove	NA	NA	NA	NA	NA	NA	NA	NA	exclude low data	No
XP_051741015.1;XP_051741016.1	septin15	NA	5718.37	6434.09	9528.51	9990.16	9598.44	2	3	B	limma	-0.398616	0.142359	0.267005	-1.65392	-5.46543	0.148915	NA	NA	<=1 NA/group, median impute	No
XP_051741020.1;XP_051741021.1	ccl33.3	NA	NA	NA	1271.12	3128.07	3921.91	0	3	E	fisher	NA	NA	NA	NA	NA	NA	0.1	0.188312	one group full zero, fisher only	Yes_Fisher
XP_051741026.1;XP_051741027.1	nell2a	306486	137622	10955	11664.3	10009.1	9545.37	3	3	A	limma	3.15329	0.0313694	0.108355	2.68733	-3.98496	0.19043	NA	NA	No NA, limma only	No
XP_051741038.1	twf1a	4660.04	7749.61	6714.87	7066.17	7299.74	5342.14	3	3	A	limma	0.213706	0.518188	0.644666	0.680476	-6.51145	1	NA	NA	No NA, limma only	No
XP_051741039.1	LOC127507774	NA	NA	15973.7	7161.29	4921.06	NA	1	2	D	limma	1.71773	0.000371611	0.0143768	6.41192	0.632028	NA	NA	NA	2+1 valid, group median impute	Yes_limma
XP_051741049.1	zgc:101540	2612.05	2855.61	4815.78	7428.03	9970.55	8600.49	3	3	A	limma	-1.06602	0.00789228	0.0507596	-3.68431	-2.55823	0.0808556	NA	NA	No NA, limma only	No
XP_051741050.1	slc27a2b	NA	NA	NA	3426.37	4136.59	4226.63	0	3	E	fisher	NA	NA	NA	NA	NA	NA	0.1	0.188312	one group full zero, fisher only	Yes_Fisher
XP_051741069.1	LOC127507786	30645.5	19024.3	17614.3	35970.3	17165.6	50624.8	3	3	A	limma	-0.252246	0.608264	0.718189	-0.53659	-6.60516	0.662521	NA	NA	No NA, limma only	No
XP_051741087.1	LOC127507786	NA	NA	NA	740.859	2943.6	1139.93	0	3	E	fisher	NA	NA	NA	NA	NA	NA	0.1	0.188312	one group full zero, fisher only	Yes_Fisher
XP_051741115.1;XP_051741116.1;XP_051741117.1	LOC127507796	NA	3777.72	4382.15	4612.99	6230.96	8635.85	2	3	B	limma	-0.356731	0.285627	0.42673	-1.15648	-6.07477	0.148915	NA	NA	<=1 NA/group, median impute	No
XP_051741121.1;XP_051741132.1	dhrs7b	NA	2408.29	NA	1148.02	NA	4013.22	1	2	D	limma	0.580167	0.354171	0.493922	0.992546	-6.24482	NA	NA	NA	2+1 valid, group median impute	No
XP_051741122.1;XP_051741124.1;XP_051741125.1;XP_051741128.1;XP_051741129.1;XP_051741131.1;XP_051741133.1;XP_051741135.1;XP_051741142.1;XP_051741168.1	LOC127507802	111304000	42348500	67930200	66443500	44206200	51166500	3	3	A	limma	-0.369703	0.446865	0.58044	-0.80606	-6.41399	0.662521	NA	NA	No NA, limma only	No
XP_051741148.1	jpt2	NA	6560.5	9146.17	3325.29	5127.46	5749.32	2	3	B	limma	1.03469	0.0127905	0.0653796	3.32444	-3.06147	0.148915	NA	NA	<=1 NA/group, median impute	No
XP_051741204.1	cd44b	74308	25785.7	57013	50572.7	31810.7	94009.5	3	3	A	limma	0.128215	0.811825	0.874255	0.247281	-6.72999	1	NA	NA	No NA, limma only	No
XP_051741208.1	cd44b	15723	20815.8	24429.8	11567.8	8099.68	14306.7	3	3	A	limma	1.14607	0.007697	0.05007	3.70338	-2.53204	0.0808556	NA	NA	No NA, limma only	No
XP_051741215.1;XP_051741216.1	gxylt1a	NA	NA	NA	2619.82	NA	NA	0	1	G	remove	NA	NA	NA	NA	NA	NA	NA	NA	exclude low data	No
XP_051741217.1;XP_051741219.1;XP_051741220.1	LOC127507818	NA	10319.7	10811.8	1133.09	1829.06	NA	2	2	B	limma	3.59629	8.64661e-06	0.00453142	11.5343	4.29585	0.245278	NA	NA	<=1 NA/group, median impute	Yes_limma
XP_051741221.1	LOC127507818	NA	NA	327.323	560.362	NA	NA	1	1	G	remove	NA	NA	NA	NA	NA	NA	NA	NA	exclude low data	No
XP_051741237.1	srl	9974.4	9973.82	29345	49858.9	61444.5	61870	3	3	A	limma	-1.75474	0.00409726	0.0370852	-4.19775	-1.87156	0.0808556	NA	NA	No NA, limma only	Yes_limma
XP_051741238.1	cspg4	NA	4153.82	4227.97	10195	12632	11359.4	2	3	B	limma	-1.17558	0.00247805	0.0304833	-4.61432	-1.34399	0.148915	NA	NA	<=1 NA/group, median impute	Yes_limma
XP_051741351.1;XP_051741366.1;XP_051741375.1;XP_051741382.1;XP_051741393.1;XP_051741404.1;XP_051741414.1;XP_051741422.1;XP_051741432.1;XP_051741440.1;XP_051741449.1;XP_051741457.1;XP_051741466.1;XP_051741475.1;XP_051741484.1;XP_051741494.1;XP_051741501.1;XP_051741512.1	LOC127507938	NA	1357.83	1001.02	2266.81	993.454	1599.46	2	3	B	limma	0.460021	0.371205	0.510486	0.955746	-6.28036	0.77283	NA	NA	<=1 NA/group, median impute	No
XP_051741415.1;XP_051741416.1	fmnl1a	49943.4	60017.4	56134.2	21124.9	11384.3	23317.2	3	3	A	limma	1.88476	0.000849532	0.0190039	5.57981	-0.224261	0.0808556	NA	NA	No NA, limma only	Yes_limma
XP_051741423.1;XP_051741424.1;XP_051741427.1	cacnb1	NA	NA	5412.84	7609.98	10555.6	8344.23	1	3	C	limma	-2.24378	0.014084	0.069318	-3.25424	-3.16148	NA	NA	NA	one group has 1 valid, global min impute	No
XP_051741433.1;XP_051741434.1	rpl19	44863.6	23892.7	35987.3	54524.2	44390.8	66644.8	3	3	A	limma	-0.423775	0.233756	0.373802	-1.30381	-5.90729	0.19043	NA	NA	No NA, limma only	No
XP_051741446.1;XP_051741447.1;XP_051741448.1	ap2a1	21619.8	21811.4	26422.9	23914.5	25137.5	20637.1	3	3	A	limma	0.294039	0.26988	0.409155	1.19863	-6.02817	1	NA	NA	No NA, limma only	No
XP_051741451.1	si:ch73-248e21.5	1265.6	NA	1872.49	1145.22	NA	NA	2	1	D	limma	1.28292	0.00292433	0.0323644	4.47477	-1.51771	NA	NA	NA	2+1 valid, group median impute	Yes_limma
XP_051741461.1	si:ch73-248e21.7	10298.1	5564.94	12463	5353.14	1523.35	3539.81	3	3	A	limma	1.95075	0.0132101	0.0668797	3.30086	-3.095	0.0808556	NA	NA	No NA, limma only	No
XP_051741467.1;XP_051741468.1	rcn3	884.168	12732.1	10587.3	15260.6	18325.2	18018.6	3	3	A	limma	-1.2501	0.147494	0.273731	-1.62938	-5.49805	0.0808556	NA	NA	No NA, limma only	No
XP_051741473.1;XP_051741474.1	LOC127508028	NA	NA	NA	3496.84	9390.87	10137.3	0	3	E	fisher	NA	NA	NA	NA	NA	NA	0.1	0.188312	one group full zero, fisher only	Yes_Fisher
XP_051741481.1	tspan4b	29140.3	14285.2	23407.5	30136.1	24708.6	28170.9	3	3	A	limma	-0.0758462	0.818611	0.878504	-0.238166	-6.73246	0.382733	NA	NA	No NA, limma only	No
XP_051741491.1	si:dkey-16l2.16	13425.2	17149.6	22073.8	15478	16421.2	18802.4	3	3	A	limma	0.331217	0.259813	0.399345	1.22667	-5.99657	1	NA	NA	No NA, limma only	No
XP_051741495.1	rras	45186.4	47656.6	83095.6	93702.1	78773.4	120926	3	3	A	limma	-0.561673	0.109425	0.225472	-1.83471	-5.21927	0.19043	NA	NA	No NA, limma only	No
XP_051741502.1	cnp	156308	312445	151509	163710	143312	167416	3	3	A	limma	0.48864	0.191102	0.324567	1.44804	-5.73189	1	NA	NA	No NA, limma only	No
XP_051741546.1;XP_051741556.1	dnm2b	24765.2	8039.53	11679.1	12532.7	14879.6	12752	3	3	A	limma	0.270791	0.560245	0.680993	0.611587	-6.5588	0.662521	NA	NA	No NA, limma only	No
XP_051741548.1	LOC127508049	314097	118096	377686	206998	205129	189582	3	3	A	limma	0.5313	0.247793	0.389149	1.26139	-5.95681	0.662521	NA	NA	No NA, limma only	No
XP_051741553.1	LOC127508049	142121	NA	49684.7	7475.77	15643.4	8110.11	2	3	B	limma	3.41154	0.000375263	0.0143768	6.40159	0.621964	0.148915	NA	NA	<=1 NA/group, median impute	Yes_limma
XP_051741557.1	LOC127508050	355307	335888	426179	283734	276147	309639	3	3	A	limma	0.470686	0.106928	0.221619	1.85047	-5.19738	0.0808556	NA	NA	No NA, limma only	No
XP_051741563.1	LOC127508050	11921.1	NA	11997.6	5318.93	8168.89	NA	2	2	B	limma	1.12202	0.00529096	0.0419347	3.99378	-2.13965	0.245278	NA	NA	<=1 NA/group, median impute	Yes_limma
XP_051741565.1;XP_051741566.1	LOC127508050	6906.63	NA	4377.87	4919.92	885.95	2311.83	2	3	B	limma	1.82916	0.0354363	0.115669	2.60312	-4.10871	0.386476	NA	NA	<=1 NA/group, median impute	No
XP_051741569.1;XP_051741570.1	LOC127508050	37493.3	7167.15	54864.5	22881.4	31949.3	24564.6	3	3	A	limma	0.159172	0.824312	0.883344	0.230525	-6.73447	0.662521	NA	NA	No NA, limma only	No
XP_051741572.1;XP_051741591.1	LOC127508051	NA	NA	NA	NA	NA	4993.83	0	1	G	remove	NA	NA	NA	NA	NA	NA	NA	NA	exclude low data	No
XP_051741596.1	LOC127508059	NA	NA	9156.25	2054.66	2901	4632.51	1	3	C	limma	-0.294518	0.759813	0.839686	-0.317999	-6.70769	NA	NA	NA	one group has 1 valid, global min impute	No
XP_051741605.1;XP_051741615.1;XP_051741624.1;XP_051741630.1;XP_051741632.1	LOC127508060	5230.64	12114.9	7297.75	5742.74	9348.91	7416.34	3	3	A	limma	0.356959	0.406042	0.542804	0.884293	-6.34641	1	NA	NA	No NA, limma only	No
XP_051741606.1;XP_051741607.1;XP_051741609.1	LOC127508061	5495.11	11568.7	10222.2	12940.3	16159.8	19828.1	3	3	A	limma	-0.607459	0.135219	0.258259	-1.68946	-5.41783	0.0808556	NA	NA	No NA, limma only	No
XP_051741636.1	LOC127508084	4659.9	34544.3	13977	5945.94	4955.28	9219.13	3	3	A	limma	1.30248	0.110455	0.226715	1.8283	-5.22815	0.662521	NA	NA	No NA, limma only	No
XP_051741640.1;XP_051741644.1	usp7	NA	NA	4319.36	1779.14	2194.28	NA	1	2	D	limma	1.73771	0.000515958	0.0167958	6.07172	0.293403	NA	NA	NA	2+1 valid, group median impute	Yes_limma
XP_051741646.1	si:ch211-157c3.4	NA	NA	NA	9796.51	NA	4001.69	0	2	F	fisher	NA	NA	NA	NA	NA	NA	0.4	0.4	one group 2 valid, other zero, fisher only	No
XP_051741654.1;XP_051741655.1;XP_051741656.1;XP_051741657.1	aatka	NA	NA	1418.45	2930.1	NA	NA	1	1	G	remove	NA	NA	NA	NA	NA	NA	NA	NA	exclude low data	No
XP_051741683.1;XP_051745037.1	LOC127508102;LOC127509873	14775.3	NA	NA	24477.3	17202.9	16414.2	1	3	C	limma	-3.35247	0.0409975	0.125117	-2.50296	-4.25597	NA	NA	NA	one group has 1 valid, global min impute	No
XP_051741711.1;XP_051741745.1	LOC127508104;LOC127508113	49145.3	65856	45420.1	17449.9	15341.6	28635.9	3	3	A	limma	1.68157	0.00230652	0.0297712	4.67552	-1.26876	0.0808556	NA	NA	No NA, limma only	Yes_limma
XP_051741720.1	LOC127508110	NA	NA	12576.4	NA	NA	NA	1	0	G	remove	NA	NA	NA	NA	NA	NA	NA	NA	exclude low data	No
XP_051741721.1	LOC127508111	41921.6	236187	19054.9	9908.74	NA	6675.35	3	2	B	limma	3.01227	0.0104791	0.0598735	3.47132	-2.85409	0.148915	NA	NA	<=1 NA/group, median impute	No
XP_051741728.1	LOC127508114	3750.01	15507.3	4919.52	1852.24	2688.3	3165.04	3	3	A	limma	1.87208	0.0214369	0.0880977	2.9535	-3.59546	0.0808556	NA	NA	No NA, limma only	No
XP_051741746.1	LOC127508123	88697.2	87791	23698.9	148142	179764	120535	3	3	A	limma	-1.12653	0.104916	0.219471	-1.86344	-5.17931	0.0808556	NA	NA	No NA, limma only	No
XP_051741810.1	LOC127508156	NA	3197.47	NA	NA	NA	NA	1	0	G	remove	NA	NA	NA	NA	NA	NA	NA	NA	exclude low data	No
XP_051741812.1;XP_051741813.1	LOC127508157	5225.21	8006.01	10609.7	11725.7	11014.6	12319.3	3	3	A	limma	-0.341603	0.287514	0.428041	-1.15156	-6.08013	0.0808556	NA	NA	No NA, limma only	No
XP_051741828.1	LOC127508160	NA	15365.9	13054.1	7610.55	7042.98	5485.93	2	3	B	limma	1.40674	0.00177567	0.0267062	4.90273	-0.99458	0.148915	NA	NA	<=1 NA/group, median impute	Yes_limma
XP_051741869.1	LOC127508177	NA	NA	NA	NA	1429.59	NA	0	1	G	remove	NA	NA	NA	NA	NA	NA	NA	NA	exclude low data	No
XP_051741886.1	zgc:65811	52911.7	81526.1	126710	56085.4	36023.4	79299.8	3	3	A	limma	0.853985	0.0755211	0.179884	2.08703	-4.86238	0.382733	NA	NA	No NA, limma only	No
XP_051741887.1;XP_051741888.1	LOC127508188	NA	NA	NA	NA	NA	6482.89	0	1	G	remove	NA	NA	NA	NA	NA	NA	NA	NA	exclude low data	No
XP_051741908.1;XP_051741909.1	LOC127508194	2975.23	5496.66	7218.34	NA	870.339	NA	3	1	C	limma	4.57252	0.000160634	0.0102778	7.34699	1.48779	NA	NA	NA	one group has 1 valid, global min impute	Yes_limma
XP_051741914.1	wbp2nl	35308.1	36629.2	26927.9	16600.9	8857.74	14429.8	3	3	A	limma	1.62846	0.00219427	0.0294808	4.71837	-1.21644	0.0808556	NA	NA	No NA, limma only	Yes_limma
XP_051741945.1	LOC127508212	3171.7	1152.66	7834.5	6764.6	10000.9	10935.7	3	3	A	limma	-1.11782	0.0720379	0.173543	-2.11908	-4.81624	0.19043	NA	NA	No NA, limma only	No
XP_051741954.1	LOC127508246	8584.72	12025.1	10018.6	2245.19	2748.34	2824.4	3	3	A	limma	2.36473	0.000110053	0.00995351	7.80228	1.86812	0.0808556	NA	NA	No NA, limma only	Yes_limma
XP_051741963.1	spns1	3255.21	6895.68	4626.46	7203.04	6679.35	6047.29	3	3	A	limma	-0.20248	0.573126	0.692028	-0.591118	-6.572	0.382733	NA	NA	No NA, limma only	No
XP_051741969.1	lat	2497.99	NA	4302.7	2026.82	NA	3115.26	2	2	B	limma	0.891545	0.0398259	0.123732	2.52284	-4.22674	0.698535	NA	NA	<=1 NA/group, median impute	No
XP_051741994.1	LOC127508280	22171.9	122984	539660	43672.3	78118.7	209532	3	3	A	limma	0.61525	0.600008	0.711838	0.549239	-6.59773	1	NA	NA	No NA, limma only	No
XP_051741995.1	LOC127508280	7636.45	17595.7	80292.6	13643.6	5601.49	52538.2	3	3	A	limma	0.759559	0.477301	0.607547	0.75094	-6.45849	0.662521	NA	NA	No NA, limma only	No
XP_051741997.1	LOC127508280	5639.7	9325.28	52897.4	12081.6	7900.67	5047.7	3	3	A	limma	1.09597	0.193739	0.326803	1.43833	-5.74402	0.662521	NA	NA	No NA, limma only	No
XP_051742001.1	LOC127508280	241370	770341	4378590	380587	509931	1579890	3	3	A	limma	0.379627	0.725875	0.812586	0.365103	-6.68984	1	NA	NA	No NA, limma only	No
XP_051742005.1	LOC127508281	143122	185665	818642	229721	264210	353411	3	3	A	limma	0.186958	0.774579	0.849955	0.297756	-6.71463	0.662521	NA	NA	No NA, limma only	No
XP_051742012.1	cant1a	NA	NA	1524.75	4144.14	NA	NA	1	1	G	remove	NA	NA	NA	NA	NA	NA	NA	NA	exclude low data	No
XP_051742015.1	syngr2a	30345.1	41524.5	61147.2	71117.7	55926.3	27904.6	3	3	A	limma	0.0620974	0.888578	0.925487	0.145318	-6.75245	1	NA	NA	No NA, limma only	No
XP_051742026.1;XP_051742029.1;XP_051742030.1;XP_051742031.1;XP_051742032.1	LOC127508298	6242.6	11211.8	9664.81	11873.3	7097.96	3768.34	3	3	A	limma	0.646795	0.218207	0.356243	1.35347	-5.84808	1	NA	NA	No NA, limma only	No
XP_051742060.1	atp13a1	2351.32	3388.68	3550.52	6215.42	3509.39	2265.86	3	3	A	limma	0.0919017	0.842067	0.895134	0.206824	-6.74028	1	NA	NA	No NA, limma only	No
XP_051742065.1;XP_051742067.1	LOC127508313	3906.2	6718.93	7696.3	3543.62	4399.85	5334.69	3	3	A	limma	0.716713	0.067466	0.167362	2.16359	-4.75194	0.382733	NA	NA	No NA, limma only	No
XP_051742075.1	slc27a1a	2595.86	3495.14	8039.27	6637.9	9516.32	6849.87	3	3	A	limma	-0.553807	0.210917	0.347255	-1.37783	-5.81857	0.382733	NA	NA	No NA, limma only	No
XP_051742076.1	colgalt1a	NA	1389.58	1642.53	3983.48	3724.09	1625.77	2	3	B	limma	-0.434619	0.445319	0.57946	-0.808929	-6.4116	0.386476	NA	NA	<=1 NA/group, median impute	No
XP_051742120.1	traf7	NA	8613.79	3373.92	NA	NA	8825.69	2	1	D	limma	-0.405535	0.387157	0.525968	-0.922433	-6.31165	NA	NA	NA	2+1 valid, group median impute	No
XP_051742147.1;XP_051742148.1	nherf1b	7135.92	2703.88	5131.31	5216.82	NA	6521.1	3	2	B	limma	-0.0441534	0.911126	0.941573	-0.115741	-6.75679	0.77283	NA	NA	<=1 NA/group, median impute	No
XP_051742162.1	arhgdia	16959.5	30860.1	21282.8	22351.2	28489	28466.9	3	3	A	limma	0.0521736	0.88334	0.921066	0.152208	-6.75129	0.662521	NA	NA	No NA, limma only	No
XP_051742166.1	smim5	4825.13	3312.74	10444.4	11141	13203.3	9262.37	3	3	A	limma	-0.727026	0.117409	0.235683	-1.78653	-5.2858	0.19043	NA	NA	No NA, limma only	No
XP_051742168.1;XP_051742170.1;XP_051742171.1;XP_051742174.1;XP_051742178.1	LOC127508363	NA	NA	NA	2072.56	NA	NA	0	1	G	remove	NA	NA	NA	NA	NA	NA	NA	NA	exclude low data	No
XP_051742179.1;XP_051745000.1	actb2;actb1	1507640	1403610	1776020	1585950	1305030	1372750	3	3	A	limma	-0.0400989	0.880348	0.919829	-0.156149	-6.75061	0.382733	NA	NA	No NA, limma only	No
XP_051742181.1	eif3ba	6903.7	13266.1	7318.38	12114.4	10482.2	10630.5	3	3	A	limma	-0.0371075	0.92117	0.947467	-0.102605	-6.75841	0.662521	NA	NA	No NA, limma only	No
XP_051742202.1	igfals	18394.1	20971.7	17359.2	15250.5	12435.5	10918.4	3	3	A	limma	0.854046	0.0210124	0.0869308	2.96764	-3.57488	0.0808556	NA	NA	No NA, limma only	No
XP_051742207.1	aoc2	68414.6	49728.8	100541	210760	170425	298367	3	3	A	limma	-1.45841	0.00396725	0.0368061	-4.22384	-1.83773	0.0808556	NA	NA	No NA, limma only	Yes_limma
XP_051742210.1	coro1a	65302.4	67881	77746.7	37367.9	28016.1	40587.9	3	3	A	limma	1.25492	0.00218588	0.0294808	4.72167	-1.21242	0.0808556	NA	NA	No NA, limma only	Yes_limma
XP_051742211.1	ppp1caa	3386.2	NA	2991.35	2873.47	NA	1280.67	2	2	B	limma	1.18756	0.0308702	0.107685	2.69844	-3.96864	0.245278	NA	NA	<=1 NA/group, median impute	No
XP_051742212.1	cldni	NA	NA	NA	7969.97	NA	6186.73	0	2	F	fisher	NA	NA	NA	NA	NA	NA	0.4	0.4	one group 2 valid, other zero, fisher only	No
XP_051742213.1;XP_051742214.1;XP_051742215.1;XP_051742216.1	carm1	1876.83	2041.38	2762.09	1873.64	2031.65	1197.49	3	3	A	limma	1.14248	0.0118652	0.0634092	3.37952	-2.9834	0.19043	NA	NA	No NA, limma only	No
XP_051742218.1	LOC127508390	NA	NA	NA	2414.1	1295.98	2377.56	0	3	E	fisher	NA	NA	NA	NA	NA	NA	0.1	0.188312	one group full zero, fisher only	Yes_Fisher
XP_051742220.1	si:dkey-204f11.64	NA	2899.03	1285.46	4261.1	3181.57	3060.81	2	3	B	limma	-0.55857	0.294695	0.434952	-1.13307	-6.10016	0.148915	NA	NA	<=1 NA/group, median impute	No
XP_051742233.1	LOC127508399	3666.53	6728.57	9022.06	1629.27	2383.81	1261.69	3	3	A	limma	2.44928	0.00102035	0.0208474	5.4062	-0.415235	0.0808556	NA	NA	No NA, limma only	Yes_limma
XP_051742260.1;XP_051742261.1	fam171a2a	NA	5353.22	2677.77	2794.14	6726.12	8023.19	2	3	B	limma	-0.199646	0.721522	0.809911	-0.371209	-6.68735	0.386476	NA	NA	<=1 NA/group, median impute	No
XP_051742270.1	LOC127508422	13846.1	8006.45	20867.1	10562.6	21667.4	20124.5	3	3	A	limma	-0.0604137	0.891026	0.927517	-0.142101	-6.75297	0.662521	NA	NA	No NA, limma only	No
XP_051742294.1	rpl3	36654.8	23219	29119	40635.6	48687	47020	3	3	A	limma	-0.366222	0.237033	0.3772	-1.29371	-5.91916	0.0808556	NA	NA	No NA, limma only	No
XP_051742300.1	tubg1	5699.3	NA	2963.61	3080.42	9172.47	7233.47	2	3	B	limma	-0.232193	0.674364	0.77322	-0.438422	-6.65736	0.386476	NA	NA	<=1 NA/group, median impute	No
XP_051742335.1;XP_051742386.1	LOC127508426	NA	3432.71	3249.65	NA	NA	NA	2	0	F	fisher	NA	NA	NA	NA	NA	NA	0.4	0.4	one group 2 valid, other zero, fisher only	No
XP_051742338.1;XP_051742339.1;XP_051742343.1	rusf1	NA	NA	5555.4	4301.03	4046	4060.51	1	3	C	limma	-1.14135	0.142138	0.266805	-1.655	-5.464	NA	NA	NA	one group has 1 valid, global min impute	No
XP_051742347.1	ttyh3a	8496.74	7641.46	12348.3	8748.42	10267.4	8758.56	3	3	A	limma	0.298737	0.303582	0.442843	1.1107	-6.12409	0.662521	NA	NA	No NA, limma only	No
XP_051742353.1	mpst	7786.93	3095.54	9389.06	14953	11795.2	11053.7	3	3	A	limma	-0.743226	0.117943	0.236078	-1.78342	-5.29008	0.0808556	NA	NA	No NA, limma only	No
XP_051742403.1	adsl	9218.44	5258.72	6772.85	12250.3	14966.6	12980.1	3	3	A	limma	-0.671489	0.0694104	0.17014	-2.1443	-4.77984	0.0808556	NA	NA	No NA, limma only	No
XP_051742404.1	si:dkey-110g7.8	11492.3	NA	4464.92	5296.15	596.802	1906.94	2	3	B	limma	2.57848	0.0240259	0.0934594	2.87322	-3.71254	0.386476	NA	NA	<=1 NA/group, median impute	No
XP_051742427.1;XP_051742428.1;XP_051742430.1	copz2	NA	NA	1557.37	NA	2883.85	NA	1	1	G	remove	NA	NA	NA	NA	NA	NA	NA	NA	exclude low data	No
XP_051742441.1	crlf3	2581.92	2030.54	3230.11	3165.52	1548.2	4295.27	3	3	A	limma	0.376133	0.44992	0.583167	0.800414	-6.41867	1	NA	NA	No NA, limma only	No
XP_051742444.1	zgc:55558	10742.5	18194.9	18199.8	20799.3	10330.8	16938.6	3	3	A	limma	0.282145	0.467468	0.598817	0.768478	-6.44462	1	NA	NA	No NA, limma only	No
XP_051742478.1	LOC127508492	NA	NA	NA	NA	21542.6	3438.74	0	2	F	fisher	NA	NA	NA	NA	NA	NA	0.4	0.4	one group 2 valid, other zero, fisher only	No
XP_051742509.1	si:ch211-256m1.8	NA	690.725	NA	2797.89	2364.49	3210.54	1	3	C	limma	-1.6411	0.0270458	0.0996685	-2.79039	-3.83375	NA	NA	NA	one group has 1 valid, global min impute	No
XP_051742519.1	napsa	6942.79	11106.6	6795.82	6520.37	9132.63	6538.56	3	3	A	limma	0.422742	0.262697	0.401914	1.21855	-6.00578	0.382733	NA	NA	No NA, limma only	No
XP_051742525.1;XP_051742526.1;XP_051742527.1;XP_051742528.1;XP_051742529.1;XP_051742530.1	sdk1a	NA	NA	NA	486.286	1231.46	1105.94	0	3	E	fisher	NA	NA	NA	NA	NA	NA	0.1	0.188312	one group full zero, fisher only	Yes_Fisher
XP_051742550.1	LOC127508536	NA	3456.77	2438.33	5389.18	6151.87	5974.29	2	3	B	limma	-0.736789	0.0493758	0.141091	-2.37586	-4.44253	0.148915	NA	NA	<=1 NA/group, median impute	No
XP_051742557.1	arpc1a	4612.5	3667.63	4806.84	8196.78	8080.81	6134.28	3	3	A	limma	-0.489908	0.115328	0.233487	-1.79877	-5.26895	0.0808556	NA	NA	No NA, limma only	No
XP_051742558.1	arpc1b	31503	31033.3	31683.7	24316.1	24097.6	24729	3	3	A	limma	0.649268	0.032418	0.110231	2.66457	-4.01839	0.0808556	NA	NA	No NA, limma only	No
XP_051742563.1	septin12	8520.47	8373.95	4769.95	5061.63	5017.57	2962.94	3	3	A	limma	1.01366	0.0487955	0.14059	2.38392	-4.43071	0.382733	NA	NA	No NA, limma only	No
XP_051742567.1;XP_051742568.1	clcn7	2975.58	1928.38	1819.38	930.987	2683.75	1889.45	3	3	A	limma	0.936443	0.171607	0.302533	1.52384	-5.63577	0.662521	NA	NA	No NA, limma only	No
XP_051742569.1	abat	NA	1658.47	5061.28	4503.35	13664.4	6268.64	2	3	B	limma	-0.871014	0.130641	0.252648	-1.71319	-5.38581	0.386476	NA	NA	<=1 NA/group, median impute	No
XP_051742582.1	eci1	26928.5	11040.7	48508.5	38697.8	44625	57980.3	3	3	A	limma	-0.703299	0.198706	0.333062	-1.42036	-5.76634	0.382733	NA	NA	No NA, limma only	No
XP_051742586.1;XP_051742587.1	arhgdig	72449.7	92141.2	87631	33584.8	27245.3	41202.3	3	3	A	limma	1.57355	0.000897786	0.0192165	5.52707	-0.281808	0.0808556	NA	NA	No NA, limma only	Yes_limma
XP_051742590.1	carhsp1	1793.2	7334.21	3194.75	2497.9	2734.5	2028.73	3	3	A	limma	1.04024	0.0899265	0.200291	1.96844	-5.03168	0.662521	NA	NA	No NA, limma only	No
XP_051742592.1	LOC127508559	20062.3	NA	8136.38	4727.97	2064.36	3381.49	2	3	B	limma	2.3782	0.00239202	0.0302962	4.64441	-1.30693	0.148915	NA	NA	<=1 NA/group, median impute	Yes_limma
XP_051742608.1;XP_051742609.1	abi3a	25945	37416.1	26114.2	13719	6049.3	20133.7	3	3	A	limma	1.58364	0.0129835	0.0660931	3.31349	-3.07703	0.0808556	NA	NA	No NA, limma only	No
XP_051742620.1	rpl23	9997.01	7792.15	16769.6	23713.5	27544.9	23289.9	3	3	A	limma	-0.895541	0.0225619	0.0904182	-2.91742	-3.64802	0.0808556	NA	NA	No NA, limma only	No
XP_051742623.1;XP_051742624.1;XP_051742625.1	pkn1b	5163.38	12924.1	NA	3574.84	5587.16	8338.48	2	3	B	limma	0.902674	0.0935174	0.205408	1.94181	-5.06935	0.77283	NA	NA	<=1 NA/group, median impute	No
XP_051742645.1;XP_051742647.1	llgl1	2677.42	NA	1075.34	3506.78	4119.26	4431.08	2	3	B	limma	-0.88608	0.116062	0.23408	-1.79443	-5.27494	0.148915	NA	NA	<=1 NA/group, median impute	No
XP_051742650.1	epn2	8047.01	7481.42	7521.77	2753.41	6851.85	7536.35	3	3	A	limma	0.861912	0.0966313	0.208366	1.91951	-5.10078	0.382733	NA	NA	No NA, limma only	No
XP_051742655.1	aldoaa	164302	87080.2	347071	730693	716430	805860	3	3	A	limma	-2.02429	0.00318623	0.033496	-4.40342	-1.60771	0.0808556	NA	NA	No NA, limma only	Yes_limma
XP_051742657.1	prpsap2	NA	3234.56	NA	9632.73	10561.4	3465.16	1	3	C	limma	-2.6323	0.0253127	0.0964038	-2.83665	-3.766	NA	NA	NA	one group has 1 valid, global min impute	No
XP_051742697.1	cdipt	17661.1	18121.8	15095	13682.4	20016.9	13972.6	3	3	A	limma	0.415965	0.215951	0.353193	1.36093	-5.83908	0.662521	NA	NA	No NA, limma only	No
XP_051742698.1	ndufa4a	24115.5	23384.5	103151	85669.2	97308.4	122055	3	3	A	limma	-1.11212	0.0779125	0.181389	-2.06587	-4.89277	0.382733	NA	NA	No NA, limma only	No
XP_051742701.1	grb2b	34932.5	28480.5	29799.1	21357.4	28445.4	23796.6	3	3	A	limma	0.640849	0.0514969	0.143472	2.3472	-4.48451	0.0808556	NA	NA	No NA, limma only	No
XP_051742717.1;XP_051742718.1;XP_051742719.1;XP_051742720.1	atp6v0a1a	28601	17741.6	31734.8	34588.8	32433.9	22621.6	3	3	A	limma	0.0831697	0.796094	0.865604	0.268504	-6.72387	0.382733	NA	NA	No NA, limma only	No
XP_051742721.1	cavin1a	5849.94	9455.38	29901.6	56997.7	42145.8	51642.7	3	3	A	limma	-1.80185	0.0122819	0.064088	-3.35416	-3.0193	0.0808556	NA	NA	No NA, limma only	No
XP_051742769.1;XP_051742770.1	apnl	11890.8	3435.35	1845.79	15910.6	5454.81	24437.4	3	3	A	limma	-1.47439	0.146427	0.272376	-1.63441	-5.49137	0.19043	NA	NA	No NA, limma only	No
XP_051742771.1	LOC127508671	16685.8	8001.81	NA	30468.8	8348.43	33559.5	2	3	B	limma	-0.519604	0.396335	0.534448	-0.903728	-6.32884	0.386476	NA	NA	<=1 NA/group, median impute	No
XP_051742814.1;XP_051742815.1	mvp	118673	107459	183248	429041	230353	578627	3	3	A	limma	-1.4088	0.0142887	0.0698623	-3.24376	-3.17645	0.0808556	NA	NA	No NA, limma only	No
XP_051742816.1	mvp	5283.65	NA	NA	4192.49	9070	13200	1	3	C	limma	-2.59315	0.0440873	0.131622	-2.45322	-4.32905	NA	NA	NA	one group has 1 valid, global min impute	No
XP_051742817.1	phb	22716.1	31137.1	43377.9	40941	38212.7	43047.9	3	3	A	limma	-0.0987409	0.740607	0.824353	-0.34455	-6.69792	0.662521	NA	NA	No NA, limma only	No
XP_051742819.1	gys1	8346.72	5053.22	6265.17	70427.7	111872	253441	3	3	A	limma	-4.03105	0.000101842	0.00995351	-7.89841	1.94562	0.0808556	NA	NA	No NA, limma only	Yes_limma
XP_051742839.1;XP_051742841.1;XP_051742842.1	LOC127508703	33892.8	30200.1	36974.8	9894.37	8485.48	6669.67	3	3	A	limma	2.32248	6.62743e-05	0.0094692	8.44899	2.37167	0.0808556	NA	NA	No NA, limma only	Yes_limma
XP_051742846.1	LOC127508704	NA	NA	1063.72	NA	NA	NA	1	0	G	remove	NA	NA	NA	NA	NA	NA	NA	NA	exclude low data	No
XP_051743002.1	LOC127508736	5451.75	1961.93	11046.3	9013.54	13442.9	10942.5	3	3	A	limma	-0.81809	0.171812	0.302752	-1.523	-5.63685	0.382733	NA	NA	No NA, limma only	No
XP_051743006.1	LOC127508736	39122.8	50099.4	63497.1	69003.6	77588.3	58416.9	3	3	A	limma	-0.219085	0.453249	0.58525	-0.794289	-6.42371	0.19043	NA	NA	No NA, limma only	No
XP_051743044.1;XP_051743045.1	LOC127508744	NA	3046.6	7356.92	3707.76	2234.35	4806.35	2	3	B	limma	0.864076	0.0769671	0.18089	2.07415	-4.88088	0.77283	NA	NA	<=1 NA/group, median impute	No
XP_051743120.1;XP_051743122.1;XP_051743124.1;XP_051743151.1;XP_051743153.1	LOC127508789;LOC127508815	NA	NA	NA	1594.18	3167.9	5863.22	0	3	E	fisher	NA	NA	NA	NA	NA	NA	0.1	0.188312	one group full zero, fisher only	Yes_Fisher
XP_051743149.1;XP_051743150.1	LOC127508813;LOC127508814	51744.5	NA	NA	31815.1	NA	14550.1	1	2	D	limma	1.48091	0.00382591	0.036405	4.25328	-1.79967	NA	NA	NA	2+1 valid, group median impute	Yes_limma
XP_051743160.1	proza	8574.58	5642.75	12390.9	15452.1	15375.6	16148.2	3	3	A	limma	-0.590086	0.101127	0.213228	-1.88853	-5.14426	0.0808556	NA	NA	No NA, limma only	No
XP_051743173.1;XP_051743175.1;XP_051743176.1	LOC127508831	43554.9	18942.7	27465.1	26570.2	33851.1	31341.7	3	3	A	limma	0.179407	0.631685	0.737397	0.501204	-6.62511	1	NA	NA	No NA, limma only	No
XP_051743177.1	LOC127508831	249963	96022.1	117945	61359.5	46825	54740.9	3	3	A	limma	1.62246	0.0056017	0.0428617	3.94892	-2.19946	0.0808556	NA	NA	No NA, limma only	Yes_limma
XP_051743236.1;XP_051743237.1	LOC127508841	3190.24	7914.19	4357.52	NA	NA	NA	3	0	E	fisher	NA	NA	NA	NA	NA	NA	0.1	0.188312	one group full zero, fisher only	Yes_Fisher
XP_051743322.1;XP_051743323.1	LOC127508889	34137.9	19821.2	13622.9	12204.7	15797.4	23930.1	3	3	A	limma	0.627338	0.213889	0.351213	1.36781	-5.83074	0.662521	NA	NA	No NA, limma only	No
XP_051743324.1	LOC127508890	49976.4	98713.2	54254.2	21144.2	15509.2	19999.1	3	3	A	limma	2.05462	0.000921634	0.0192165	5.50216	-0.30913	0.0808556	NA	NA	No NA, limma only	Yes_limma
[truncated: 2,204 more rows]

## Sheet: L unique proteins
Protein.Group	Genes	L1_raw	L2_raw	L3_raw	S1_raw	S2_raw	S3_raw	L_n	S_n	type	method	limma_logFC	limma_p	limma_adj_p	limma_t	limma_B	wilcox_p	fisher_p	fisher_FDR	note	significant
XP_051716372.1	sash3	1730.22	1337.09	1571.71	NA	NA	NA	3	0	E	fisher	NA	NA	NA	NA	NA	NA	0.1	0.188312	one group full zero, fisher only	Yes_Fisher
XP_051716385.1	slc26a2	NA	1359.39	1942.17	NA	NA	NA	2	0	F	fisher	NA	NA	NA	NA	NA	NA	0.4	0.4	one group 2 valid, other zero, fisher only	No
XP_051716889.1	csf1ra	NA	3807.52	1916.03	NA	NA	NA	2	0	F	fisher	NA	NA	NA	NA	NA	NA	0.4	0.4	one group 2 valid, other zero, fisher only	No
XP_051720611.1;XP_051720613.1;XP_051720614.1	slc4a7	3857.58	3305.13	2860.67	NA	NA	NA	3	0	E	fisher	NA	NA	NA	NA	NA	NA	0.1	0.188312	one group full zero, fisher only	Yes_Fisher
XP_051721055.1	sult2st3	7936.34	6984.14	7606.15	NA	NA	NA	3	0	E	fisher	NA	NA	NA	NA	NA	NA	0.1	0.188312	one group full zero, fisher only	Yes_Fisher
XP_051721935.1;XP_051721936.1	csf3r	1914.4	NA	2491.87	NA	NA	NA	2	0	F	fisher	NA	NA	NA	NA	NA	NA	0.4	0.4	one group 2 valid, other zero, fisher only	No
XP_051723829.1	LOC127498500	6026.66	6610.01	11736.3	NA	NA	NA	3	0	E	fisher	NA	NA	NA	NA	NA	NA	0.1	0.188312	one group full zero, fisher only	Yes_Fisher
XP_051728683.1	LOC127500999	3787.93	3484.51	NA	NA	NA	NA	2	0	F	fisher	NA	NA	NA	NA	NA	NA	0.4	0.4	one group 2 valid, other zero, fisher only	No
XP_051730308.1;XP_051730309.1;XP_051730310.1;XP_051730311.1;XP_051730312.1;XP_051730313.1	reps1	2109.55	3694.04	930.822	NA	NA	NA	3	0	E	fisher	NA	NA	NA	NA	NA	NA	0.1	0.188312	one group full zero, fisher only	Yes_Fisher
XP_051730791.1;XP_051730795.1	LOC127502186	NA	5142.31	1744.36	NA	NA	NA	2	0	F	fisher	NA	NA	NA	NA	NA	NA	0.4	0.4	one group 2 valid, other zero, fisher only	No
XP_051732485.1;XP_051732486.1	susd6	5683.52	NA	1457.35	NA	NA	NA	2	0	F	fisher	NA	NA	NA	NA	NA	NA	0.4	0.4	one group 2 valid, other zero, fisher only	No
XP_051735874.1;XP_051735875.1	fmnl3	NA	834.206	1507.1	NA	NA	NA	2	0	F	fisher	NA	NA	NA	NA	NA	NA	0.4	0.4	one group 2 valid, other zero, fisher only	No
XP_051737617.1	LOC127505816	1819.01	3633.34	1956.27	NA	NA	NA	3	0	E	fisher	NA	NA	NA	NA	NA	NA	0.1	0.188312	one group full zero, fisher only	Yes_Fisher
XP_051738866.1	ccr12b.2	NA	2978.92	3963.16	NA	NA	NA	2	0	F	fisher	NA	NA	NA	NA	NA	NA	0.4	0.4	one group 2 valid, other zero, fisher only	No
XP_051740483.1	ntrk3a	798.783	NA	9970.11	NA	NA	NA	2	0	F	fisher	NA	NA	NA	NA	NA	NA	0.4	0.4	one group 2 valid, other zero, fisher only	No
XP_051742335.1;XP_051742386.1	LOC127508426	NA	3432.71	3249.65	NA	NA	NA	2	0	F	fisher	NA	NA	NA	NA	NA	NA	0.4	0.4	one group 2 valid, other zero, fisher only	No
XP_051743236.1;XP_051743237.1	LOC127508841	3190.24	7914.19	4357.52	NA	NA	NA	3	0	E	fisher	NA	NA	NA	NA	NA	NA	0.1	0.188312	one group full zero, fisher only	Yes_Fisher
XP_051745118.1	LOC127509892	NA	2412.67	6076.84	NA	NA	NA	2	0	F	fisher	NA	NA	NA	NA	NA	NA	0.4	0.4	one group 2 valid, other zero, fisher only	No
XP_051747076.1	tymp	3314.33	1668.15	2186.81	NA	NA	NA	3	0	E	fisher	NA	NA	NA	NA	NA	NA	0.1	0.188312	one group full zero, fisher only	Yes_Fisher
XP_051747571.1	LOC127511096	3446.89	12322	4587.02	NA	NA	NA	3	0	E	fisher	NA	NA	NA	NA	NA	NA	0.1	0.188312	one group full zero, fisher only	Yes_Fisher
XP_051750699.1	LOC127513145	NA	3836.28	4469.55	NA	NA	NA	2	0	F	fisher	NA	NA	NA	NA	NA	NA	0.4	0.4	one group 2 valid, other zero, fisher only	No
XP_051751417.1	ncf1	2048.27	8538.98	3026.48	NA	NA	NA	3	0	E	fisher	NA	NA	NA	NA	NA	NA	0.1	0.188312	one group full zero, fisher only	Yes_Fisher
XP_051763596.1;XP_051763597.1	LOC127519966;LOC127519967	42803.5	6902.56	NA	NA	NA	NA	2	0	F	fisher	NA	NA	NA	NA	NA	NA	0.4	0.4	one group 2 valid, other zero, fisher only	No
XP_051765723.1	LOC127520979	NA	8068.71	4107.31	NA	NA	NA	2	0	F	fisher	NA	NA	NA	NA	NA	NA	0.4	0.4	one group 2 valid, other zero, fisher only	No
XP_051766860.1	gpr183b	NA	2554.01	2868.82	NA	NA	NA	2	0	F	fisher	NA	NA	NA	NA	NA	NA	0.4	0.4	one group 2 valid, other zero, fisher only	No
XP_051767618.1;XP_051767619.1	sos1	788.268	58434.8	114556	NA	NA	NA	3	0	E	fisher	NA	NA	NA	NA	NA	NA	0.1	0.188312	one group full zero, fisher only	Yes_Fisher

## Sheet: S unique proteins
Protein.Group	Genes	L1_raw	L2_raw	L3_raw	S1_raw	S2_raw	S3_raw	L_n	S_n	type	method	limma_logFC	limma_p	limma_adj_p	limma_t	limma_B	wilcox_p	fisher_p	fisher_FDR	note	significant
XP_051716379.1	c1galt1c1	NA	NA	NA	1822.28	2179.58	NA	0	2	F	fisher	NA	NA	NA	NA	NA	NA	0.4	0.4	one group 2 valid, other zero, fisher only	No
XP_051716533.1	nsdhl	NA	NA	NA	5084.83	NA	5607.96	0	2	F	fisher	NA	NA	NA	NA	NA	NA	0.4	0.4	one group 2 valid, other zero, fisher only	No
XP_051717123.1;XP_051717133.1	usp14	NA	NA	NA	NA	4215.43	5922.34	0	2	F	fisher	NA	NA	NA	NA	NA	NA	0.4	0.4	one group 2 valid, other zero, fisher only	No
XP_051717245.1;XP_051717249.1;XP_051717251.1;XP_051717256.1	rap1gap2a	NA	NA	NA	2654.01	3415.16	NA	0	2	F	fisher	NA	NA	NA	NA	NA	NA	0.4	0.4	one group 2 valid, other zero, fisher only	No
XP_051717861.1	fgf12b	NA	NA	NA	7915.42	6491.37	10147.7	0	3	E	fisher	NA	NA	NA	NA	NA	NA	0.1	0.188312	one group full zero, fisher only	Yes_Fisher
XP_051717879.1	sorl1	NA	NA	NA	6854.81	6657.39	4992.18	0	3	E	fisher	NA	NA	NA	NA	NA	NA	0.1	0.188312	one group full zero, fisher only	Yes_Fisher
XP_051718048.1	LOC127495328	NA	NA	NA	3603.41	10030.6	8481.57	0	3	E	fisher	NA	NA	NA	NA	NA	NA	0.1	0.188312	one group full zero, fisher only	Yes_Fisher
XP_051718084.1;XP_051718085.1	porb	NA	NA	NA	4243.82	7754.13	4377.35	0	3	E	fisher	NA	NA	NA	NA	NA	NA	0.1	0.188312	one group full zero, fisher only	Yes_Fisher
XP_051718154.1	LOC127495380	NA	NA	NA	8352.99	NA	2928.28	0	2	F	fisher	NA	NA	NA	NA	NA	NA	0.4	0.4	one group 2 valid, other zero, fisher only	No
XP_051718170.1;XP_051718173.1	slc8a2b	NA	NA	NA	3155.08	2338.31	NA	0	2	F	fisher	NA	NA	NA	NA	NA	NA	0.4	0.4	one group 2 valid, other zero, fisher only	No
XP_051718276.1	coq8b	NA	NA	NA	1511.49	988.912	1327.76	0	3	E	fisher	NA	NA	NA	NA	NA	NA	0.1	0.188312	one group full zero, fisher only	Yes_Fisher
XP_051718296.1;XP_051718297.1	bag6	NA	NA	NA	3607.9	1313.72	NA	0	2	F	fisher	NA	NA	NA	NA	NA	NA	0.4	0.4	one group 2 valid, other zero, fisher only	No
XP_051718321.1	itgb1b.1	NA	NA	NA	3764.92	NA	3496.76	0	2	F	fisher	NA	NA	NA	NA	NA	NA	0.4	0.4	one group 2 valid, other zero, fisher only	No
XP_051718384.1	dhrs13b.1	NA	NA	NA	2137.8	NA	3327.94	0	2	F	fisher	NA	NA	NA	NA	NA	NA	0.4	0.4	one group 2 valid, other zero, fisher only	No
XP_051718405.1	trarg1a	NA	NA	NA	9625.31	6097.41	8009.96	0	3	E	fisher	NA	NA	NA	NA	NA	NA	0.1	0.188312	one group full zero, fisher only	Yes_Fisher
XP_051719230.1	smtnl	NA	NA	NA	3345.54	11503.9	5225.26	0	3	E	fisher	NA	NA	NA	NA	NA	NA	0.1	0.188312	one group full zero, fisher only	Yes_Fisher
XP_051719925.1;XP_051719933.1	sugp1	NA	NA	NA	2611.21	1808.42	NA	0	2	F	fisher	NA	NA	NA	NA	NA	NA	0.4	0.4	one group 2 valid, other zero, fisher only	No
XP_051720034.1;XP_051720035.1	sirt2	NA	NA	NA	1163.25	3189.48	NA	0	2	F	fisher	NA	NA	NA	NA	NA	NA	0.4	0.4	one group 2 valid, other zero, fisher only	No
XP_051720450.1	cacng6b	NA	NA	NA	16077.3	9328.59	15136.5	0	3	E	fisher	NA	NA	NA	NA	NA	NA	0.1	0.188312	one group full zero, fisher only	Yes_Fisher
XP_051720533.1	itga10	NA	NA	NA	3664.06	4107.4	6225.49	0	3	E	fisher	NA	NA	NA	NA	NA	NA	0.1	0.188312	one group full zero, fisher only	Yes_Fisher
XP_051720728.1;XP_051727868.1	scn1ba;scn1bb	NA	NA	NA	1323.87	1359.61	1973.28	0	3	E	fisher	NA	NA	NA	NA	NA	NA	0.1	0.188312	one group full zero, fisher only	Yes_Fisher
XP_051720925.1	rpz	NA	NA	NA	1942.42	1778.77	3032.35	0	3	E	fisher	NA	NA	NA	NA	NA	NA	0.1	0.188312	one group full zero, fisher only	Yes_Fisher
XP_051720962.1	iglon5	NA	NA	NA	1765.53	1149.96	3486.52	0	3	E	fisher	NA	NA	NA	NA	NA	NA	0.1	0.188312	one group full zero, fisher only	Yes_Fisher
XP_051721013.1;XP_051728297.1;XP_051739019.1;XP_051739020.1	kpna5;kpna6;kpna1	NA	NA	NA	2577.79	2066.82	NA	0	2	F	fisher	NA	NA	NA	NA	NA	NA	0.4	0.4	one group 2 valid, other zero, fisher only	No
XP_051721520.1;XP_051721522.1	bves	NA	NA	NA	7856.28	5547.45	7037.3	0	3	E	fisher	NA	NA	NA	NA	NA	NA	0.1	0.188312	one group full zero, fisher only	Yes_Fisher
XP_051722230.1;XP_051722231.1	cdh17	NA	NA	NA	2887.2	51881	5994.89	0	3	E	fisher	NA	NA	NA	NA	NA	NA	0.1	0.188312	one group full zero, fisher only	Yes_Fisher
XP_051722444.1	rhbg	NA	NA	NA	36839.4	1376.33	14830.1	0	3	E	fisher	NA	NA	NA	NA	NA	NA	0.1	0.188312	one group full zero, fisher only	Yes_Fisher
XP_051722503.1	si:dkey-87o1.2	NA	NA	NA	19240.8	3312.02	11512.4	0	3	E	fisher	NA	NA	NA	NA	NA	NA	0.1	0.188312	one group full zero, fisher only	Yes_Fisher
XP_051722511.1	entpd3	NA	NA	NA	1114.52	2325.55	2321.75	0	3	E	fisher	NA	NA	NA	NA	NA	NA	0.1	0.188312	one group full zero, fisher only	Yes_Fisher
XP_051722630.1;XP_051722631.1	pals2a	NA	NA	NA	5230.63	4514.37	4065.6	0	3	E	fisher	NA	NA	NA	NA	NA	NA	0.1	0.188312	one group full zero, fisher only	Yes_Fisher
XP_051722760.1	ebag9	NA	NA	NA	3644.2	3657.2	NA	0	2	F	fisher	NA	NA	NA	NA	NA	NA	0.4	0.4	one group 2 valid, other zero, fisher only	No
XP_051723520.1	pabpc4	NA	NA	NA	1380.02	2668.8	6311.17	0	3	E	fisher	NA	NA	NA	NA	NA	NA	0.1	0.188312	one group full zero, fisher only	Yes_Fisher
XP_051723733.1;XP_051723734.1;XP_051723736.1	akap12a	NA	NA	NA	2158.11	2897.04	3505.91	0	3	E	fisher	NA	NA	NA	NA	NA	NA	0.1	0.188312	one group full zero, fisher only	Yes_Fisher
XP_051723884.1;XP_051723895.1	wls	NA	NA	NA	1902.62	2137.94	5717.81	0	3	E	fisher	NA	NA	NA	NA	NA	NA	0.1	0.188312	one group full zero, fisher only	Yes_Fisher
XP_051724416.1	fut8a	NA	NA	NA	2328.01	1007.26	NA	0	2	F	fisher	NA	NA	NA	NA	NA	NA	0.4	0.4	one group 2 valid, other zero, fisher only	No
XP_051724794.1;XP_051732098.1	marcksb;marcksa	NA	NA	NA	9406.69	11120	11689.5	0	3	E	fisher	NA	NA	NA	NA	NA	NA	0.1	0.188312	one group full zero, fisher only	Yes_Fisher
XP_051724830.1;XP_051728156.1	galnt16;galnt12	NA	NA	NA	2853.38	NA	1196.62	0	2	F	fisher	NA	NA	NA	NA	NA	NA	0.4	0.4	one group 2 valid, other zero, fisher only	No
XP_051724974.1;XP_051724983.1	tpm4b	NA	NA	NA	2887.84	3108.01	2248.73	0	3	E	fisher	NA	NA	NA	NA	NA	NA	0.1	0.188312	one group full zero, fisher only	Yes_Fisher
XP_051725021.1	ltk	NA	NA	NA	4485.83	2900.78	8371.35	0	3	E	fisher	NA	NA	NA	NA	NA	NA	0.1	0.188312	one group full zero, fisher only	Yes_Fisher
XP_051725396.1;XP_051725397.1	gstz1	NA	NA	NA	NA	6537.43	5006.5	0	2	F	fisher	NA	NA	NA	NA	NA	NA	0.4	0.4	one group 2 valid, other zero, fisher only	No
XP_051725506.1;XP_051725510.1	si:dkey-246g23.2	NA	NA	NA	2000.7	3889.59	4232.13	0	3	E	fisher	NA	NA	NA	NA	NA	NA	0.1	0.188312	one group full zero, fisher only	Yes_Fisher
XP_051725647.1;XP_051725648.1;XP_051725649.1;XP_051725650.1	ctcf	NA	NA	NA	1115.97	1813.46	NA	0	2	F	fisher	NA	NA	NA	NA	NA	NA	0.4	0.4	one group 2 valid, other zero, fisher only	No
XP_051725979.1;XP_051725983.1	ilvbl	NA	NA	NA	7661.88	8375.06	6290.36	0	3	E	fisher	NA	NA	NA	NA	NA	NA	0.1	0.188312	one group full zero, fisher only	Yes_Fisher
XP_051726387.1	eea1	NA	NA	NA	3799.82	1865.47	NA	0	2	F	fisher	NA	NA	NA	NA	NA	NA	0.4	0.4	one group 2 valid, other zero, fisher only	No
XP_051726441.1	cpt1b	NA	NA	NA	1906.57	NA	2721.18	0	2	F	fisher	NA	NA	NA	NA	NA	NA	0.4	0.4	one group 2 valid, other zero, fisher only	No
XP_051726760.1	LOC127500015	NA	NA	NA	14153	NA	6435.2	0	2	F	fisher	NA	NA	NA	NA	NA	NA	0.4	0.4	one group 2 valid, other zero, fisher only	No
XP_051727167.1	calb2a	NA	NA	NA	2228.49	NA	3803.34	0	2	F	fisher	NA	NA	NA	NA	NA	NA	0.4	0.4	one group 2 valid, other zero, fisher only	No
XP_051727184.1	rgma	NA	NA	NA	NA	2746	3149.3	0	2	F	fisher	NA	NA	NA	NA	NA	NA	0.4	0.4	one group 2 valid, other zero, fisher only	No
XP_051727787.1;XP_051727788.1	gmpr	NA	NA	NA	2413.71	4980.61	6591.27	0	3	E	fisher	NA	NA	NA	NA	NA	NA	0.1	0.188312	one group full zero, fisher only	Yes_Fisher
XP_051727844.1;XP_051727845.1;XP_051727846.1;XP_051727847.1;XP_051727849.1;XP_051727850.1;XP_051727851.1;XP_051727852.1	akap9	NA	NA	NA	2563.96	1146.14	NA	0	2	F	fisher	NA	NA	NA	NA	NA	NA	0.4	0.4	one group 2 valid, other zero, fisher only	No
XP_051728202.1	ccdc106b	NA	NA	NA	6169.76	NA	7020.96	0	2	F	fisher	NA	NA	NA	NA	NA	NA	0.4	0.4	one group 2 valid, other zero, fisher only	No
XP_051728493.1;XP_051728495.1;XP_051728496.1;XP_051728497.1;XP_051728499.1;XP_051728500.1	pals2b	NA	NA	NA	2840.11	2535.93	1632.02	0	3	E	fisher	NA	NA	NA	NA	NA	NA	0.1	0.188312	one group full zero, fisher only	Yes_Fisher
XP_051728528.1	si:ch73-359m17.2	NA	NA	NA	18857	22692.2	15329.4	0	3	E	fisher	NA	NA	NA	NA	NA	NA	0.1	0.188312	one group full zero, fisher only	Yes_Fisher
XP_051728628.1	psmd4a	NA	NA	NA	9876.85	NA	5501.44	0	2	F	fisher	NA	NA	NA	NA	NA	NA	0.4	0.4	one group 2 valid, other zero, fisher only	No
XP_051728720.1	LOC127501034	NA	NA	NA	2825.25	NA	2421	0	2	F	fisher	NA	NA	NA	NA	NA	NA	0.4	0.4	one group 2 valid, other zero, fisher only	No
XP_051728805.1;XP_051738815.1;XP_051738816.1	elocb;eloca	NA	NA	NA	1312.13	1072.39	1336.89	0	3	E	fisher	NA	NA	NA	NA	NA	NA	0.1	0.188312	one group full zero, fisher only	Yes_Fisher
XP_051728826.1;XP_051728827.1;XP_051728828.1	LOC127501084	NA	NA	NA	3662.37	NA	4490.84	0	2	F	fisher	NA	NA	NA	NA	NA	NA	0.4	0.4	one group 2 valid, other zero, fisher only	No
XP_051728911.1	cdcp1b	NA	NA	NA	9884.21	NA	5946.91	0	2	F	fisher	NA	NA	NA	NA	NA	NA	0.4	0.4	one group 2 valid, other zero, fisher only	No
XP_051729019.1;XP_051729020.1	LOC127501178	NA	NA	NA	5073.55	1550.15	2126.91	0	3	E	fisher	NA	NA	NA	NA	NA	NA	0.1	0.188312	one group full zero, fisher only	Yes_Fisher
XP_051729150.1;XP_051729151.1;XP_051729152.1;XP_051729153.1	sgce	NA	NA	NA	NA	2577.37	2165.23	0	2	F	fisher	NA	NA	NA	NA	NA	NA	0.4	0.4	one group 2 valid, other zero, fisher only	No
XP_051729330.1	jupb	NA	NA	NA	NA	8321.87	2081.48	0	2	F	fisher	NA	NA	NA	NA	NA	NA	0.4	0.4	one group 2 valid, other zero, fisher only	No
XP_051729405.1	stx1b	NA	NA	NA	5586.96	3552.76	14684.5	0	3	E	fisher	NA	NA	NA	NA	NA	NA	0.1	0.188312	one group full zero, fisher only	Yes_Fisher
XP_051729622.1	col22a1	NA	NA	NA	NA	882.797	2795.96	0	2	F	fisher	NA	NA	NA	NA	NA	NA	0.4	0.4	one group 2 valid, other zero, fisher only	No
XP_051729875.1	fam20b	NA	NA	NA	2694.16	2109.77	NA	0	2	F	fisher	NA	NA	NA	NA	NA	NA	0.4	0.4	one group 2 valid, other zero, fisher only	No
XP_051729881.1	LOC127501773	NA	NA	NA	1754.44	5043.21	NA	0	2	F	fisher	NA	NA	NA	NA	NA	NA	0.4	0.4	one group 2 valid, other zero, fisher only	No
XP_051729992.1;XP_051729993.1;XP_051729994.1;XP_051729995.1;XP_051729996.1;XP_051729997.1;XP_051729998.1;XP_051730000.1;XP_051730001.1;XP_051730002.1;XP_051730003.1;XP_051730004.1;XP_051730005.1;XP_051730006.1;XP_051730007.1;XP_051730008.1;XP_051730009.1;XP_051730010.1;XP_051730011.1;XP_051730012.1;XP_051730013.1;XP_051730014.1;XP_051730015.1;XP_051730016.1;XP_051730017.1;XP_051730018.1;XP_051730…	mia3	NA	NA	NA	2109.79	3275.72	3482.7	0	3	E	fisher	NA	NA	NA	NA	NA	NA	0.1	0.188312	one group full zero, fisher only	Yes_Fisher
XP_051730127.1;XP_051730128.1	dnajc5ga	NA	NA	NA	2904.43	2824.38	NA	0	2	F	fisher	NA	NA	NA	NA	NA	NA	0.4	0.4	one group 2 valid, other zero, fisher only	No
XP_051730200.1;XP_051731288.1	LOC127501916;LOC127502406	NA	NA	NA	14062.8	6464.71	NA	0	2	F	fisher	NA	NA	NA	NA	NA	NA	0.4	0.4	one group 2 valid, other zero, fisher only	No
XP_051730293.1	LOC127501966	NA	NA	NA	2263.31	2087.53	15425.5	0	3	E	fisher	NA	NA	NA	NA	NA	NA	0.1	0.188312	one group full zero, fisher only	Yes_Fisher
XP_051730386.1	ddx1	NA	NA	NA	858.586	2746.99	NA	0	2	F	fisher	NA	NA	NA	NA	NA	NA	0.4	0.4	one group 2 valid, other zero, fisher only	No
XP_051730649.1	LOC127502121	NA	NA	NA	3268.09	4314.21	1179.43	0	3	E	fisher	NA	NA	NA	NA	NA	NA	0.1	0.188312	one group full zero, fisher only	Yes_Fisher
XP_051730828.1	jph1b	NA	NA	NA	5420.69	6906.54	6635.87	0	3	E	fisher	NA	NA	NA	NA	NA	NA	0.1	0.188312	one group full zero, fisher only	Yes_Fisher
XP_051731290.1	kdr	NA	NA	NA	551.595	391.621	NA	0	2	F	fisher	NA	NA	NA	NA	NA	NA	0.4	0.4	one group 2 valid, other zero, fisher only	No
XP_051731332.1;XP_051731333.1;XP_051731334.1	tpd52l1	NA	NA	NA	1894.84	1982.55	7747.8	0	3	E	fisher	NA	NA	NA	NA	NA	NA	0.1	0.188312	one group full zero, fisher only	Yes_Fisher
XP_051731603.1	LOC127502616	NA	NA	NA	728.718	650.096	NA	0	2	F	fisher	NA	NA	NA	NA	NA	NA	0.4	0.4	one group 2 valid, other zero, fisher only	No
XP_051731859.1	tubb2	NA	NA	NA	3918.8	2280.44	2580.47	0	3	E	fisher	NA	NA	NA	NA	NA	NA	0.1	0.188312	one group full zero, fisher only	Yes_Fisher
XP_051731879.1	itpa	NA	NA	NA	2111.17	NA	2456.32	0	2	F	fisher	NA	NA	NA	NA	NA	NA	0.4	0.4	one group 2 valid, other zero, fisher only	No
XP_051731892.1	viml	NA	NA	NA	1792	NA	1761.69	0	2	F	fisher	NA	NA	NA	NA	NA	NA	0.4	0.4	one group 2 valid, other zero, fisher only	No
XP_051732005.1	moxd1	NA	NA	NA	1850.56	3356.18	3996.52	0	3	E	fisher	NA	NA	NA	NA	NA	NA	0.1	0.188312	one group full zero, fisher only	Yes_Fisher
XP_051732052.1;XP_051732053.1	stum	NA	NA	NA	1573.36	873.417	NA	0	2	F	fisher	NA	NA	NA	NA	NA	NA	0.4	0.4	one group 2 valid, other zero, fisher only	No
XP_051732204.1;XP_051732206.1;XP_051732207.1	map3k5	NA	NA	NA	6408.24	8879.71	3741.34	0	3	E	fisher	NA	NA	NA	NA	NA	NA	0.1	0.188312	one group full zero, fisher only	Yes_Fisher
XP_051733295.1;XP_051733296.1;XP_051733297.1;XP_051772475.1	LOC127503463;LOC127524721	NA	NA	NA	1787.95	624.953	2076.35	0	3	E	fisher	NA	NA	NA	NA	NA	NA	0.1	0.188312	one group full zero, fisher only	Yes_Fisher
XP_051733344.1;XP_051733345.1;XP_051733346.1;XP_051733347.1;XP_051733348.1;XP_051733349.1;XP_051733350.1;XP_051733351.1;XP_051733352.1	dbn1	NA	NA	NA	6210.8	3751.28	4187.32	0	3	E	fisher	NA	NA	NA	NA	NA	NA	0.1	0.188312	one group full zero, fisher only	Yes_Fisher
XP_051733385.1	LOC127503497	NA	NA	NA	590.008	1261.54	5865.17	0	3	E	fisher	NA	NA	NA	NA	NA	NA	0.1	0.188312	one group full zero, fisher only	Yes_Fisher
XP_051733401.1	cldnb	NA	NA	NA	3502.61	NA	377.036	0	2	F	fisher	NA	NA	NA	NA	NA	NA	0.4	0.4	one group 2 valid, other zero, fisher only	No
XP_051733510.1	LOC127503574	NA	NA	NA	NA	2899.64	1608.08	0	2	F	fisher	NA	NA	NA	NA	NA	NA	0.4	0.4	one group 2 valid, other zero, fisher only	No
XP_051733628.1	dnajc18	NA	NA	NA	NA	2598.21	1467.82	0	2	F	fisher	NA	NA	NA	NA	NA	NA	0.4	0.4	one group 2 valid, other zero, fisher only	No
XP_051733738.1	amacr	NA	NA	NA	855.862	2558.32	NA	0	2	F	fisher	NA	NA	NA	NA	NA	NA	0.4	0.4	one group 2 valid, other zero, fisher only	No
XP_051733930.1	hmgb3b	NA	NA	NA	631.72	1013.66	NA	0	2	F	fisher	NA	NA	NA	NA	NA	NA	0.4	0.4	one group 2 valid, other zero, fisher only	No
XP_051733980.1;XP_051733985.1;XP_051733986.1	sema4d	NA	NA	NA	1276.51	1800.42	NA	0	2	F	fisher	NA	NA	NA	NA	NA	NA	0.4	0.4	one group 2 valid, other zero, fisher only	No
XP_051734013.1	LOC127503879	NA	NA	NA	2035.23	NA	2163.61	0	2	F	fisher	NA	NA	NA	NA	NA	NA	0.4	0.4	one group 2 valid, other zero, fisher only	No
XP_051734028.1	rtn2b	NA	NA	NA	2999.28	3676.46	3298.13	0	3	E	fisher	NA	NA	NA	NA	NA	NA	0.1	0.188312	one group full zero, fisher only	Yes_Fisher
XP_051734146.1	slc25a14	NA	NA	NA	3909.42	3282.21	975.126	0	3	E	fisher	NA	NA	NA	NA	NA	NA	0.1	0.188312	one group full zero, fisher only	Yes_Fisher
XP_051734229.1;XP_051734230.1	atp8b1	NA	NA	NA	5097.62	4822.54	3776.59	0	3	E	fisher	NA	NA	NA	NA	NA	NA	0.1	0.188312	one group full zero, fisher only	Yes_Fisher
XP_051734314.1	phkg1b	NA	NA	NA	1973.21	1873.13	4871.72	0	3	E	fisher	NA	NA	NA	NA	NA	NA	0.1	0.188312	one group full zero, fisher only	Yes_Fisher
XP_051734466.1;XP_051734601.1	lars1b;LOC127504147	NA	NA	NA	752.667	2143.59	1497.15	0	3	E	fisher	NA	NA	NA	NA	NA	NA	0.1	0.188312	one group full zero, fisher only	Yes_Fisher
XP_051735107.1	nsfl1c	NA	NA	NA	1343.48	1187.63	NA	0	2	F	fisher	NA	NA	NA	NA	NA	NA	0.4	0.4	one group 2 valid, other zero, fisher only	No
XP_051735141.1	tnnc2.2	NA	NA	NA	2668.63	2948.97	2502.23	0	3	E	fisher	NA	NA	NA	NA	NA	NA	0.1	0.188312	one group full zero, fisher only	Yes_Fisher
XP_051735354.1	jph2	NA	NA	NA	2583.89	3423.27	2751.6	0	3	E	fisher	NA	NA	NA	NA	NA	NA	0.1	0.188312	one group full zero, fisher only	Yes_Fisher
XP_051735386.1	rbm38	NA	NA	NA	NA	2467.26	1783.22	0	2	F	fisher	NA	NA	NA	NA	NA	NA	0.4	0.4	one group 2 valid, other zero, fisher only	No
XP_051735678.1	si:ch211-210c8.6	NA	NA	NA	1728.79	2376.01	2746.75	0	3	E	fisher	NA	NA	NA	NA	NA	NA	0.1	0.188312	one group full zero, fisher only	Yes_Fisher
XP_051735892.1	galnt6	NA	NA	NA	2132.88	NA	1654.6	0	2	F	fisher	NA	NA	NA	NA	NA	NA	0.4	0.4	one group 2 valid, other zero, fisher only	No
XP_051736157.1;XP_051736158.1;XP_051736159.1;XP_051736160.1;XP_051736161.1	l1cama	NA	NA	NA	1164.94	2050.61	1671	0	3	E	fisher	NA	NA	NA	NA	NA	NA	0.1	0.188312	one group full zero, fisher only	Yes_Fisher
XP_051736243.1;XP_051736253.1	pm20d1.1;LOC127505040	NA	NA	NA	2646.86	1708.18	NA	0	2	F	fisher	NA	NA	NA	NA	NA	NA	0.4	0.4	one group 2 valid, other zero, fisher only	No
XP_051736424.1	cldn1	NA	NA	NA	10848	NA	10513.4	0	2	F	fisher	NA	NA	NA	NA	NA	NA	0.4	0.4	one group 2 valid, other zero, fisher only	No
XP_051736512.1;XP_051736513.1	fbxw12	NA	NA	NA	520.921	1363.03	NA	0	2	F	fisher	NA	NA	NA	NA	NA	NA	0.4	0.4	one group 2 valid, other zero, fisher only	No
XP_051736697.1;XP_051736967.1;XP_051746993.1;XP_051753534.1;XP_051753540.1	kcna2b;LOC127505444;kcna1b;kcna3a;LOC127514598	NA	NA	NA	2527.86	4489.34	2881.02	0	3	E	fisher	NA	NA	NA	NA	NA	NA	0.1	0.188312	one group full zero, fisher only	Yes_Fisher
XP_051736897.1	cdh26.1	NA	NA	NA	13995.8	NA	6249.9	0	2	F	fisher	NA	NA	NA	NA	NA	NA	0.4	0.4	one group 2 valid, other zero, fisher only	No
XP_051736957.1	csad	NA	NA	NA	8094	NA	13761.9	0	2	F	fisher	NA	NA	NA	NA	NA	NA	0.4	0.4	one group 2 valid, other zero, fisher only	No
XP_051737420.1	si:ch73-206p6.1	NA	NA	NA	3582.29	5036.95	6819.02	0	3	E	fisher	NA	NA	NA	NA	NA	NA	0.1	0.188312	one group full zero, fisher only	Yes_Fisher
XP_051737459.1	itgb1a	NA	NA	NA	6348.78	9826.84	10081.4	0	3	E	fisher	NA	NA	NA	NA	NA	NA	0.1	0.188312	one group full zero, fisher only	Yes_Fisher
XP_051737553.1	f3a	NA	NA	NA	14231.6	3568.66	8661.16	0	3	E	fisher	NA	NA	NA	NA	NA	NA	0.1	0.188312	one group full zero, fisher only	Yes_Fisher
XP_051737943.1	chrnd	NA	NA	NA	3424.47	2429.83	2742.86	0	3	E	fisher	NA	NA	NA	NA	NA	NA	0.1	0.188312	one group full zero, fisher only	Yes_Fisher
XP_051738140.1	fam234a	NA	NA	NA	3553.06	1317.36	4316.69	0	3	E	fisher	NA	NA	NA	NA	NA	NA	0.1	0.188312	one group full zero, fisher only	Yes_Fisher
XP_051738156.1;XP_051738157.1;XP_051738158.1;XP_051750861.1	luc7l;zgc:158803	NA	NA	NA	NA	2115.23	967.11	0	2	F	fisher	NA	NA	NA	NA	NA	NA	0.4	0.4	one group 2 valid, other zero, fisher only	No
XP_051738341.1	tubb6	NA	NA	NA	3752.91	5174.14	5019.97	0	3	E	fisher	NA	NA	NA	NA	NA	NA	0.1	0.188312	one group full zero, fisher only	Yes_Fisher
XP_051738668.1;XP_051738669.1	gyg1b	NA	NA	NA	5024.62	1965.73	15323.8	0	3	E	fisher	NA	NA	NA	NA	NA	NA	0.1	0.188312	one group full zero, fisher only	Yes_Fisher
XP_051738750.1	jph1a	NA	NA	NA	3846.3	6631.14	NA	0	2	F	fisher	NA	NA	NA	NA	NA	NA	0.4	0.4	one group 2 valid, other zero, fisher only	No
XP_051738751.1	pck2	NA	NA	NA	2443.14	8576.08	NA	0	2	F	fisher	NA	NA	NA	NA	NA	NA	0.4	0.4	one group 2 valid, other zero, fisher only	No
XP_051738894.1;XP_051738895.1	LOC127506444	NA	NA	NA	NA	4427.95	5635.56	0	2	F	fisher	NA	NA	NA	NA	NA	NA	0.4	0.4	one group 2 valid, other zero, fisher only	No
XP_051739128.1;XP_051739129.1	acanb	NA	NA	NA	5285.47	4802.86	6070.63	0	3	E	fisher	NA	NA	NA	NA	NA	NA	0.1	0.188312	one group full zero, fisher only	Yes_Fisher
XP_051739651.1;XP_051739659.1;XP_051739666.1;XP_051739674.1;XP_051739683.1;XP_051739691.1;XP_051739706.1;XP_051739714.1;XP_051739721.1;XP_051739728.1;XP_051739729.1;XP_051739730.1;XP_051739731.1;XP_051739733.1;XP_051739734.1;XP_051739752.1	dlg1b	NA	NA	NA	6692.29	8471.17	7589.56	0	3	E	fisher	NA	NA	NA	NA	NA	NA	0.1	0.188312	one group full zero, fisher only	Yes_Fisher
XP_051739847.1	slc25a22a	NA	NA	NA	NA	1901.38	5896.75	0	2	F	fisher	NA	NA	NA	NA	NA	NA	0.4	0.4	one group 2 valid, other zero, fisher only	No
XP_051740146.1;XP_051740147.1	LOC127507219	NA	NA	NA	7547.5	620.668	2800.74	0	3	E	fisher	NA	NA	NA	NA	NA	NA	0.1	0.188312	one group full zero, fisher only	Yes_Fisher
XP_051740188.1;XP_051740189.1;XP_051740190.1;XP_051740191.1;XP_051740192.1;XP_051740193.1;XP_051740194.1	nav2b	NA	NA	NA	6524.47	6211.24	8712.64	0	3	E	fisher	NA	NA	NA	NA	NA	NA	0.1	0.188312	one group full zero, fisher only	Yes_Fisher
XP_051740339.1	parvaa	NA	NA	NA	2505.16	4185.39	3734.4	0	3	E	fisher	NA	NA	NA	NA	NA	NA	0.1	0.188312	one group full zero, fisher only	Yes_Fisher
XP_051740555.1	dhtkd1	NA	NA	NA	NA	2505.73	1196.46	0	2	F	fisher	NA	NA	NA	NA	NA	NA	0.4	0.4	one group 2 valid, other zero, fisher only	No
XP_051740676.1;XP_051740677.1	pkp3a	NA	NA	NA	9787.27	NA	7644.99	0	2	F	fisher	NA	NA	NA	NA	NA	NA	0.4	0.4	one group 2 valid, other zero, fisher only	No
XP_051740768.1	ckmt1	NA	NA	NA	NA	568.481	2162.63	0	2	F	fisher	NA	NA	NA	NA	NA	NA	0.4	0.4	one group 2 valid, other zero, fisher only	No
XP_051741020.1;XP_051741021.1	ccl33.3	NA	NA	NA	1271.12	3128.07	3921.91	0	3	E	fisher	NA	NA	NA	NA	NA	NA	0.1	0.188312	one group full zero, fisher only	Yes_Fisher
XP_051741050.1	slc27a2b	NA	NA	NA	3426.37	4136.59	4226.63	0	3	E	fisher	NA	NA	NA	NA	NA	NA	0.1	0.188312	one group full zero, fisher only	Yes_Fisher
XP_051741087.1	LOC127507786	NA	NA	NA	740.859	2943.6	1139.93	0	3	E	fisher	NA	NA	NA	NA	NA	NA	0.1	0.188312	one group full zero, fisher only	Yes_Fisher
XP_051741473.1;XP_051741474.1	LOC127508028	NA	NA	NA	3496.84	9390.87	10137.3	0	3	E	fisher	NA	NA	NA	NA	NA	NA	0.1	0.188312	one group full zero, fisher only	Yes_Fisher
XP_051741646.1	si:ch211-157c3.4	NA	NA	NA	9796.51	NA	4001.69	0	2	F	fisher	NA	NA	NA	NA	NA	NA	0.4	0.4	one group 2 valid, other zero, fisher only	No
XP_051742212.1	cldni	NA	NA	NA	7969.97	NA	6186.73	0	2	F	fisher	NA	NA	NA	NA	NA	NA	0.4	0.4	one group 2 valid, other zero, fisher only	No
XP_051742218.1	LOC127508390	NA	NA	NA	2414.1	1295.98	2377.56	0	3	E	fisher	NA	NA	NA	NA	NA	NA	0.1	0.188312	one group full zero, fisher only	Yes_Fisher
XP_051742478.1	LOC127508492	NA	NA	NA	NA	21542.6	3438.74	0	2	F	fisher	NA	NA	NA	NA	NA	NA	0.4	0.4	one group 2 valid, other zero, fisher only	No
XP_051742525.1;XP_051742526.1;XP_051742527.1;XP_051742528.1;XP_051742529.1;XP_051742530.1	sdk1a	NA	NA	NA	486.286	1231.46	1105.94	0	3	E	fisher	NA	NA	NA	NA	NA	NA	0.1	0.188312	one group full zero, fisher only	Yes_Fisher
XP_051743120.1;XP_051743122.1;XP_051743124.1;XP_051743151.1;XP_051743153.1	LOC127508789;LOC127508815	NA	NA	NA	1594.18	3167.9	5863.22	0	3	E	fisher	NA	NA	NA	NA	NA	NA	0.1	0.188312	one group full zero, fisher only	Yes_Fisher
XP_051743409.1	gosr2	NA	NA	NA	822.42	692.11	1537.1	0	3	E	fisher	NA	NA	NA	NA	NA	NA	0.1	0.188312	one group full zero, fisher only	Yes_Fisher
XP_051743532.1	LOC127509095	NA	NA	NA	4071.92	4248.73	NA	0	2	F	fisher	NA	NA	NA	NA	NA	NA	0.4	0.4	one group 2 valid, other zero, fisher only	No
XP_051744605.1	LOC127509726	NA	NA	NA	3044.95	NA	2078.39	0	2	F	fisher	NA	NA	NA	NA	NA	NA	0.4	0.4	one group 2 valid, other zero, fisher only	No
XP_051744858.1	LOC127509830	NA	NA	NA	3273.51	3767.22	8366.94	0	3	E	fisher	NA	NA	NA	NA	NA	NA	0.1	0.188312	one group full zero, fisher only	Yes_Fisher
XP_051745230.1	LOC127509916	NA	NA	NA	10667.5	6758.38	6127.27	0	3	E	fisher	NA	NA	NA	NA	NA	NA	0.1	0.188312	one group full zero, fisher only	Yes_Fisher
XP_051745485.1	LOC127510037	NA	NA	NA	2097.91	3342.87	5004.09	0	3	E	fisher	NA	NA	NA	NA	NA	NA	0.1	0.188312	one group full zero, fisher only	Yes_Fisher
XP_051745738.1	tenm3	NA	NA	NA	1115.83	797.18	7946.17	0	3	E	fisher	NA	NA	NA	NA	NA	NA	0.1	0.188312	one group full zero, fisher only	Yes_Fisher
XP_051745950.1	pmpcb	NA	NA	NA	6311.09	5934.88	NA	0	2	F	fisher	NA	NA	NA	NA	NA	NA	0.4	0.4	one group 2 valid, other zero, fisher only	No
XP_051746034.1;XP_051746038.1	LOC127510506	NA	NA	NA	1683.21	2526.21	NA	0	2	F	fisher	NA	NA	NA	NA	NA	NA	0.4	0.4	one group 2 valid, other zero, fisher only	No
XP_051746577.1	LOC127510691	NA	NA	NA	25075.5	2420.07	6602.45	0	3	E	fisher	NA	NA	NA	NA	NA	NA	0.1	0.188312	one group full zero, fisher only	Yes_Fisher
XP_051746821.1;XP_051746822.1	wnt5b	NA	NA	NA	3556.78	NA	7320.94	0	2	F	fisher	NA	NA	NA	NA	NA	NA	0.4	0.4	one group 2 valid, other zero, fisher only	No
XP_051747131.1	itih5	NA	NA	NA	NA	4136.68	8501.98	0	2	F	fisher	NA	NA	NA	NA	NA	NA	0.4	0.4	one group 2 valid, other zero, fisher only	No
XP_051747632.1	LOC127511115	NA	NA	NA	3975.1	NA	1245.58	0	2	F	fisher	NA	NA	NA	NA	NA	NA	0.4	0.4	one group 2 valid, other zero, fisher only	No
XP_051748405.1;XP_051748410.1;XP_051748411.1	ninj2	NA	NA	NA	3721.66	3396.89	1824.22	0	3	E	fisher	NA	NA	NA	NA	NA	NA	0.1	0.188312	one group full zero, fisher only	Yes_Fisher
XP_051748543.1;XP_051748544.1	smarca2	NA	NA	NA	2657.61	NA	5581.71	0	2	F	fisher	NA	NA	NA	NA	NA	NA	0.4	0.4	one group 2 valid, other zero, fisher only	No
XP_051748830.1;XP_051748831.1;XP_051748832.1;XP_051748833.1;XP_051748834.1;XP_051748835.1;XP_051748836.1;XP_051748837.1;XP_051748838.1;XP_051748840.1;XP_051748841.1;XP_051748842.1;XP_051748843.1;XP_051748844.1;XP_051748845.1;XP_051748846.1	acaca	NA	NA	NA	2330.48	2458.9	2933.25	0	3	E	fisher	NA	NA	NA	NA	NA	NA	0.1	0.188312	one group full zero, fisher only	Yes_Fisher
XP_051749178.1	upk3b	NA	NA	NA	19860.3	297.041	11331.8	0	3	E	fisher	NA	NA	NA	NA	NA	NA	0.1	0.188312	one group full zero, fisher only	Yes_Fisher
XP_051749329.1	tm4sf21a	NA	NA	NA	4107.82	5087.5	4539.04	0	3	E	fisher	NA	NA	NA	NA	NA	NA	0.1	0.188312	one group full zero, fisher only	Yes_Fisher
XP_051749554.1	bco2a	NA	NA	NA	1586.1	2428.16	NA	0	2	F	fisher	NA	NA	NA	NA	NA	NA	0.4	0.4	one group 2 valid, other zero, fisher only	No
XP_051749792.1	tlcd3a	NA	NA	NA	NA	101822	12973.2	0	2	F	fisher	NA	NA	NA	NA	NA	NA	0.4	0.4	one group 2 valid, other zero, fisher only	No
XP_051749944.1	si:dkey-40c11.2	NA	NA	NA	646.618	2249.76	2104.82	0	3	E	fisher	NA	NA	NA	NA	NA	NA	0.1	0.188312	one group full zero, fisher only	Yes_Fisher
XP_051750444.1	LOC127513023	NA	NA	NA	10908.3	7458.59	18475.8	0	3	E	fisher	NA	NA	NA	NA	NA	NA	0.1	0.188312	one group full zero, fisher only	Yes_Fisher
XP_051750473.1	LOC127513044	NA	NA	NA	3291.72	NA	1950.16	0	2	F	fisher	NA	NA	NA	NA	NA	NA	0.4	0.4	one group 2 valid, other zero, fisher only	No
XP_051750802.1;XP_051750803.1;XP_051750804.1	LOC127513199	NA	NA	NA	12902.7	30983.8	9429.55	0	3	E	fisher	NA	NA	NA	NA	NA	NA	0.1	0.188312	one group full zero, fisher only	Yes_Fisher
XP_051750886.1	agpat9l	NA	NA	NA	1695.2	1136.55	1787.07	0	3	E	fisher	NA	NA	NA	NA	NA	NA	0.1	0.188312	one group full zero, fisher only	Yes_Fisher
XP_051751306.1	p2rx5	NA	NA	NA	3488.61	4582.58	NA	0	2	F	fisher	NA	NA	NA	NA	NA	NA	0.4	0.4	one group 2 valid, other zero, fisher only	No
XP_051751307.1	emc6	NA	NA	NA	3551.7	5069.62	NA	0	2	F	fisher	NA	NA	NA	NA	NA	NA	0.4	0.4	one group 2 valid, other zero, fisher only	No
XP_051751460.1	LOC127513591	NA	NA	NA	19588.3	NA	6291.55	0	2	F	fisher	NA	NA	NA	NA	NA	NA	0.4	0.4	one group 2 valid, other zero, fisher only	No
XP_051751969.1	si:dkey-19e4.5	NA	NA	NA	1059.18	600.586	NA	0	2	F	fisher	NA	NA	NA	NA	NA	NA	0.4	0.4	one group 2 valid, other zero, fisher only	No
XP_051752120.1;XP_051752122.1;XP_051752123.1;XP_051752125.1	ralgapb	NA	NA	NA	1055.68	2358.48	2387.35	0	3	E	fisher	NA	NA	NA	NA	NA	NA	0.1	0.188312	one group full zero, fisher only	Yes_Fisher
XP_051752190.1	si:ch211-286o17.1	NA	NA	NA	1378.95	NA	5144.22	0	2	F	fisher	NA	NA	NA	NA	NA	NA	0.4	0.4	one group 2 valid, other zero, fisher only	No
XP_051752274.1	ak4	NA	NA	NA	1563.65	2695.09	1193.16	0	3	E	fisher	NA	NA	NA	NA	NA	NA	0.1	0.188312	one group full zero, fisher only	Yes_Fisher
XP_051752545.1	rtn4a	NA	NA	NA	6904.82	75445.2	57148.3	0	3	E	fisher	NA	NA	NA	NA	NA	NA	0.1	0.188312	one group full zero, fisher only	Yes_Fisher
XP_051753060.1;XP_051753061.1	septin9b	NA	NA	NA	3427.09	NA	2632.62	0	2	F	fisher	NA	NA	NA	NA	NA	NA	0.4	0.4	one group 2 valid, other zero, fisher only	No
XP_051753217.1;XP_051753219.1;XP_051753220.1;XP_051753221.1;XP_051753222.1;XP_051753223.1;XP_051753224.1;XP_051753225.1;XP_051753226.1;XP_051753227.1	caskb	NA	NA	NA	3457.29	2621.21	2554.67	0	3	E	fisher	NA	NA	NA	NA	NA	NA	0.1	0.188312	one group full zero, fisher only	Yes_Fisher
XP_051753473.1	parp3	NA	NA	NA	2288.4	2758.26	2777.21	0	3	E	fisher	NA	NA	NA	NA	NA	NA	0.1	0.188312	one group full zero, fisher only	Yes_Fisher
XP_051753669.1	gcdha	NA	NA	NA	2845.64	2713.07	NA	0	2	F	fisher	NA	NA	NA	NA	NA	NA	0.4	0.4	one group 2 valid, other zero, fisher only	No
XP_051753719.1;XP_051753722.1	LOC127514676	NA	NA	NA	10626.5	11251.7	13477.7	0	3	E	fisher	NA	NA	NA	NA	NA	NA	0.1	0.188312	one group full zero, fisher only	Yes_Fisher
XP_051753947.1	nit2	NA	NA	NA	1747	1601.2	NA	0	2	F	fisher	NA	NA	NA	NA	NA	NA	0.4	0.4	one group 2 valid, other zero, fisher only	No
XP_051754132.1;XP_051754133.1	slc38a3b	NA	NA	NA	3190.61	4944.67	7291.86	0	3	E	fisher	NA	NA	NA	NA	NA	NA	0.1	0.188312	one group full zero, fisher only	Yes_Fisher
XP_051754344.1;XP_051754353.1;XP_051754363.1;XP_051754373.1	uso1	NA	NA	NA	2948.32	3831.23	NA	0	2	F	fisher	NA	NA	NA	NA	NA	NA	0.4	0.4	one group 2 valid, other zero, fisher only	No
XP_051754440.1	phkb	NA	NA	NA	3581.52	4536.73	12540.9	0	3	E	fisher	NA	NA	NA	NA	NA	NA	0.1	0.188312	one group full zero, fisher only	Yes_Fisher
XP_051754637.1	chrnb1	NA	NA	NA	2316.42	5185.46	4114.02	0	3	E	fisher	NA	NA	NA	NA	NA	NA	0.1	0.188312	one group full zero, fisher only	Yes_Fisher
XP_051754925.1	si:ch211-122f10.4	NA	NA	NA	NA	2933.79	3141.6	0	2	F	fisher	NA	NA	NA	NA	NA	NA	0.4	0.4	one group 2 valid, other zero, fisher only	No
XP_051755173.1	myom1b	NA	NA	NA	3607.88	4449.89	6854.69	0	3	E	fisher	NA	NA	NA	NA	NA	NA	0.1	0.188312	one group full zero, fisher only	Yes_Fisher
XP_051755610.1	si:dkey-56m19.5	NA	NA	NA	877.463	533.187	2634.35	0	3	E	fisher	NA	NA	NA	NA	NA	NA	0.1	0.188312	one group full zero, fisher only	Yes_Fisher
XP_051755621.1	cmtm4	NA	NA	NA	5715.91	7802.17	8234.76	0	3	E	fisher	NA	NA	NA	NA	NA	NA	0.1	0.188312	one group full zero, fisher only	Yes_Fisher
XP_051755622.1	cmtm3	NA	NA	NA	NA	1580.04	1886.72	0	2	F	fisher	NA	NA	NA	NA	NA	NA	0.4	0.4	one group 2 valid, other zero, fisher only	No
XP_051755773.1	tyrp1a	NA	NA	NA	3509.26	2425.82	5228.71	0	3	E	fisher	NA	NA	NA	NA	NA	NA	0.1	0.188312	one group full zero, fisher only	Yes_Fisher
XP_051756023.1	trpm5	NA	NA	NA	2473.39	1734.83	NA	0	2	F	fisher	NA	NA	NA	NA	NA	NA	0.4	0.4	one group 2 valid, other zero, fisher only	No
XP_051756592.1;XP_051756600.1	saraf	NA	NA	NA	5224.89	5448.78	1833.22	0	3	E	fisher	NA	NA	NA	NA	NA	NA	0.1	0.188312	one group full zero, fisher only	Yes_Fisher
XP_051756595.1	rcn1	NA	NA	NA	NA	2637.63	4666.19	0	2	F	fisher	NA	NA	NA	NA	NA	NA	0.4	0.4	one group 2 valid, other zero, fisher only	No
XP_051756794.1	cd248a	NA	NA	NA	3798.89	11870.4	6662.8	0	3	E	fisher	NA	NA	NA	NA	NA	NA	0.1	0.188312	one group full zero, fisher only	Yes_Fisher
XP_051756811.1	swap70a	NA	NA	NA	NA	1234.12	4353.27	0	2	F	fisher	NA	NA	NA	NA	NA	NA	0.4	0.4	one group 2 valid, other zero, fisher only	No
XP_051757070.1;XP_051757080.1	dhrsx	NA	NA	NA	4030.91	2832.78	NA	0	2	F	fisher	NA	NA	NA	NA	NA	NA	0.4	0.4	one group 2 valid, other zero, fisher only	No
XP_051757342.1	focad	NA	NA	NA	NA	3706.05	1354.36	0	2	F	fisher	NA	NA	NA	NA	NA	NA	0.4	0.4	one group 2 valid, other zero, fisher only	No
XP_051757381.1	LOC127516638	NA	NA	NA	2590.74	4306.7	2899.49	0	3	E	fisher	NA	NA	NA	NA	NA	NA	0.1	0.188312	one group full zero, fisher only	Yes_Fisher
XP_051757721.1	slc22a18	NA	NA	NA	2976.88	NA	2584.37	0	2	F	fisher	NA	NA	NA	NA	NA	NA	0.4	0.4	one group 2 valid, other zero, fisher only	No
XP_051758077.1	npl	NA	NA	NA	3124.47	3383.39	2781.64	0	3	E	fisher	NA	NA	NA	NA	NA	NA	0.1	0.188312	one group full zero, fisher only	Yes_Fisher
XP_051758453.1;XP_051758454.1	LOC127517196	NA	NA	NA	5614.42	3800.59	4460.98	0	3	E	fisher	NA	NA	NA	NA	NA	NA	0.1	0.188312	one group full zero, fisher only	Yes_Fisher
XP_051758516.1;XP_051758524.1	slc43a1b	NA	NA	NA	12875.2	13558.5	16487.2	0	3	E	fisher	NA	NA	NA	NA	NA	NA	0.1	0.188312	one group full zero, fisher only	Yes_Fisher
XP_051758727.1	LOC127517319	NA	NA	NA	15097.4	2829.33	11041.6	0	3	E	fisher	NA	NA	NA	NA	NA	NA	0.1	0.188312	one group full zero, fisher only	Yes_Fisher
XP_051758809.1	abcd1	NA	NA	NA	2050.3	3932.69	NA	0	2	F	fisher	NA	NA	NA	NA	NA	NA	0.4	0.4	one group 2 valid, other zero, fisher only	No
XP_051758952.1;XP_051758953.1;XP_051758954.1	slc2a6	NA	NA	NA	4912.6	3172.52	NA	0	2	F	fisher	NA	NA	NA	NA	NA	NA	0.4	0.4	one group 2 valid, other zero, fisher only	No
XP_051759600.1	mrps36	NA	NA	NA	3161.28	12607.9	NA	0	2	F	fisher	NA	NA	NA	NA	NA	NA	0.4	0.4	one group 2 valid, other zero, fisher only	No
XP_051759638.1;XP_051759640.1;XP_051759642.1;XP_051759643.1	LOC127517691;dynll1	NA	NA	NA	1661.24	2832.35	3731.96	0	3	E	fisher	NA	NA	NA	NA	NA	NA	0.1	0.188312	one group full zero, fisher only	Yes_Fisher
XP_051759769.1;XP_051759770.1	mgll	NA	NA	NA	3732.81	982.136	2588.51	0	3	E	fisher	NA	NA	NA	NA	NA	NA	0.1	0.188312	one group full zero, fisher only	Yes_Fisher
XP_051759781.1	si:dkey-20d21.12	NA	NA	NA	1420.32	1178.65	2708.54	0	3	E	fisher	NA	NA	NA	NA	NA	NA	0.1	0.188312	one group full zero, fisher only	Yes_Fisher
XP_051760268.1;XP_051760269.1;XP_051760270.1	col2a1a	NA	NA	NA	NA	1357.82	1112.13	0	2	F	fisher	NA	NA	NA	NA	NA	NA	0.4	0.4	one group 2 valid, other zero, fisher only	No
XP_051760416.1	nefmb	NA	NA	NA	5401.54	3408.33	5015.42	0	3	E	fisher	NA	NA	NA	NA	NA	NA	0.1	0.188312	one group full zero, fisher only	Yes_Fisher
XP_051760420.1	neflb	NA	NA	NA	5089.28	3898.04	7502.03	0	3	E	fisher	NA	NA	NA	NA	NA	NA	0.1	0.188312	one group full zero, fisher only	Yes_Fisher
XP_051760519.1;XP_051760520.1;XP_051760521.1	LOC127518174	NA	NA	NA	2346.58	NA	3693.69	0	2	F	fisher	NA	NA	NA	NA	NA	NA	0.4	0.4	one group 2 valid, other zero, fisher only	No
XP_051760882.1	slc15a2	NA	NA	NA	1866.13	4600.5	7314.55	0	3	E	fisher	NA	NA	NA	NA	NA	NA	0.1	0.188312	one group full zero, fisher only	Yes_Fisher
XP_051761098.1;XP_051761099.1	fstl1b	NA	NA	NA	2970.21	5691.28	2398.72	0	3	E	fisher	NA	NA	NA	NA	NA	NA	0.1	0.188312	one group full zero, fisher only	Yes_Fisher
XP_051761247.1;XP_051761248.1;XP_051761249.1	abhd13	NA	NA	NA	3391.39	4530.67	1413.6	0	3	E	fisher	NA	NA	NA	NA	NA	NA	0.1	0.188312	one group full zero, fisher only	Yes_Fisher
XP_051761531.1;XP_051761532.1	ncam2	NA	NA	NA	345.669	571.321	NA	0	2	F	fisher	NA	NA	NA	NA	NA	NA	0.4	0.4	one group 2 valid, other zero, fisher only	No
XP_051761718.1	agr1	NA	NA	NA	22448.7	NA	11124.1	0	2	F	fisher	NA	NA	NA	NA	NA	NA	0.4	0.4	one group 2 valid, other zero, fisher only	No
XP_051761884.1;XP_051761885.1;XP_051761886.1	epha3	NA	NA	NA	NA	1845.08	3148.24	0	2	F	fisher	NA	NA	NA	NA	NA	NA	0.4	0.4	one group 2 valid, other zero, fisher only	No
XP_051762283.1	LOC127518992	NA	NA	NA	3714.69	3174.95	4491.49	0	3	E	fisher	NA	NA	NA	NA	NA	NA	0.1	0.188312	one group full zero, fisher only	Yes_Fisher
XP_051762395.1	arsh	NA	NA	NA	2381.79	1393.66	NA	0	2	F	fisher	NA	NA	NA	NA	NA	NA	0.4	0.4	one group 2 valid, other zero, fisher only	No
XP_051762409.1;XP_051762411.1;XP_051762412.1;XP_051762413.1	stat4	NA	NA	NA	NA	2443.51	5647.98	0	2	F	fisher	NA	NA	NA	NA	NA	NA	0.4	0.4	one group 2 valid, other zero, fisher only	No
XP_051762494.1	zgc:162780	NA	NA	NA	5071.48	5037.57	3365.95	0	3	E	fisher	NA	NA	NA	NA	NA	NA	0.1	0.188312	one group full zero, fisher only	Yes_Fisher
XP_051762853.1	fkbp7	NA	NA	NA	7157.85	NA	6029.72	0	2	F	fisher	NA	NA	NA	NA	NA	NA	0.4	0.4	one group 2 valid, other zero, fisher only	No
XP_051762953.1	si:ch73-390b10.2	NA	NA	NA	2176.46	3763.18	2743.19	0	3	E	fisher	NA	NA	NA	NA	NA	NA	0.1	0.188312	one group full zero, fisher only	Yes_Fisher
XP_051763350.1	exosc1	NA	NA	NA	1218.87	3069.27	NA	0	2	F	fisher	NA	NA	NA	NA	NA	NA	0.4	0.4	one group 2 valid, other zero, fisher only	No
XP_051763476.1;XP_051763477.1;XP_051764125.1	LOC127519853;LOC127520223	NA	NA	NA	881.707	NA	2456.24	0	2	F	fisher	NA	NA	NA	NA	NA	NA	0.4	0.4	one group 2 valid, other zero, fisher only	No
XP_051764421.1;XP_051764436.1;XP_051764454.1;XP_051764463.1;XP_051764472.1	gyg2	NA	NA	NA	NA	2744.6	6510.15	0	2	F	fisher	NA	NA	NA	NA	NA	NA	0.4	0.4	one group 2 valid, other zero, fisher only	No
XP_051764487.1	dhrs13a.2	NA	NA	NA	10208.8	1426.29	3973.5	0	3	E	fisher	NA	NA	NA	NA	NA	NA	0.1	0.188312	one group full zero, fisher only	Yes_Fisher
XP_051764515.1	LOC127520456	NA	NA	NA	3057.83	2464	5466.25	0	3	E	fisher	NA	NA	NA	NA	NA	NA	0.1	0.188312	one group full zero, fisher only	Yes_Fisher
XP_051764626.1;XP_051764627.1;XP_051764628.1	LOC127520505	NA	NA	NA	1435.76	1960.84	1385.5	0	3	E	fisher	NA	NA	NA	NA	NA	NA	0.1	0.188312	one group full zero, fisher only	Yes_Fisher
XP_051764635.1;XP_051764639.1	si:ch73-173h19.3	NA	NA	NA	2492.87	1599.56	5378.12	0	3	E	fisher	NA	NA	NA	NA	NA	NA	0.1	0.188312	one group full zero, fisher only	Yes_Fisher
XP_051765004.1	ptpn11a	NA	NA	NA	7623.68	NA	8611.69	0	2	F	fisher	NA	NA	NA	NA	NA	NA	0.4	0.4	one group 2 valid, other zero, fisher only	No
XP_051765096.1	scpp7	NA	NA	NA	643.664	770.42	NA	0	2	F	fisher	NA	NA	NA	NA	NA	NA	0.4	0.4	one group 2 valid, other zero, fisher only	No
XP_051766217.1	use1	NA	NA	NA	6503.37	NA	3251.51	0	2	F	fisher	NA	NA	NA	NA	NA	NA	0.4	0.4	one group 2 valid, other zero, fisher only	No
XP_051766476.1	isoc1	NA	NA	NA	1341.66	719.678	NA	0	2	F	fisher	NA	NA	NA	NA	NA	NA	0.4	0.4	one group 2 valid, other zero, fisher only	No
XP_051766556.1	LOC127521370	NA	NA	NA	849.345	2011.98	2142.98	0	3	E	fisher	NA	NA	NA	NA	NA	NA	0.1	0.188312	one group full zero, fisher only	Yes_Fisher
XP_051766740.1	cldn7b	NA	NA	NA	27145.6	3010.18	12532.1	0	3	E	fisher	NA	NA	NA	NA	NA	NA	0.1	0.188312	one group full zero, fisher only	Yes_Fisher
XP_051767028.1	rab38b	NA	NA	NA	3464.46	NA	10361.9	0	2	F	fisher	NA	NA	NA	NA	NA	NA	0.4	0.4	one group 2 valid, other zero, fisher only	No
XP_051767821.1;XP_051767823.1;XP_051767824.1	LOC127522205	NA	NA	NA	1229.15	20201.6	5396.56	0	3	E	fisher	NA	NA	NA	NA	NA	NA	0.1	0.188312	one group full zero, fisher only	Yes_Fisher
XP_051767871.1	slc2a2	NA	NA	NA	786.609	4748.45	2469.12	0	3	E	fisher	NA	NA	NA	NA	NA	NA	0.1	0.188312	one group full zero, fisher only	Yes_Fisher
XP_051768676.1	gamt	NA	NA	NA	582.335	1775.51	1925.96	0	3	E	fisher	NA	NA	NA	NA	NA	NA	0.1	0.188312	one group full zero, fisher only	Yes_Fisher
XP_051768991.1	pla2r1	NA	NA	NA	6135.86	8969.36	8802.25	0	3	E	fisher	NA	NA	NA	NA	NA	NA	0.1	0.188312	one group full zero, fisher only	Yes_Fisher
XP_051769159.1	pfklb	NA	NA	NA	2203.59	2355.93	3123.96	0	3	E	fisher	NA	NA	NA	NA	NA	NA	0.1	0.188312	one group full zero, fisher only	Yes_Fisher
XP_051769780.1	oat	NA	NA	NA	5451.85	5999.34	3567.39	0	3	E	fisher	NA	NA	NA	NA	NA	NA	0.1	0.188312	one group full zero, fisher only	Yes_Fisher
XP_051769988.1	ankrd22	NA	NA	NA	3123.33	NA	1578.86	0	2	F	fisher	NA	NA	NA	NA	NA	NA	0.4	0.4	one group 2 valid, other zero, fisher only	No
XP_051770721.1	vkorc1	NA	NA	NA	2816.24	3580.18	3857.37	0	3	E	fisher	NA	NA	NA	NA	NA	NA	0.1	0.188312	one group full zero, fisher only	Yes_Fisher
XP_051770729.1	pvalb9	NA	NA	NA	NA	8444.88	5545.62	0	2	F	fisher	NA	NA	NA	NA	NA	NA	0.4	0.4	one group 2 valid, other zero, fisher only	No
XP_051770857.1	scd	NA	NA	NA	2689.4	4637.5	2939.58	0	3	E	fisher	NA	NA	NA	NA	NA	NA	0.1	0.188312	one group full zero, fisher only	Yes_Fisher
XP_051771049.1	lrrc59	NA	NA	NA	7673.18	4942.59	7243.97	0	3	E	fisher	NA	NA	NA	NA	NA	NA	0.1	0.188312	one group full zero, fisher only	Yes_Fisher
XP_051771278.1	htra1b	NA	NA	NA	5876.74	1660.46	11235.9	0	3	E	fisher	NA	NA	NA	NA	NA	NA	0.1	0.188312	one group full zero, fisher only	Yes_Fisher
XP_051771427.1	LOC127524106	NA	NA	NA	42166.9	59235.4	36600.4	0	3	E	fisher	NA	NA	NA	NA	NA	NA	0.1	0.188312	one group full zero, fisher only	Yes_Fisher
XP_051771805.1;XP_051771806.1	pcbd1	NA	NA	NA	2875.29	NA	2725.06	0	2	F	fisher	NA	NA	NA	NA	NA	NA	0.4	0.4	one group 2 valid, other zero, fisher only	No
XP_051771807.1	sgpl1	NA	NA	NA	8173.57	5800.86	5671.87	0	3	E	fisher	NA	NA	NA	NA	NA	NA	0.1	0.188312	one group full zero, fisher only	Yes_Fisher
XP_051772120.1;XP_051772123.1;XP_051772124.1;XP_051772126.1;XP_051772127.1;XP_051772128.1;XP_051772129.1	ldb3a	NA	NA	NA	3847.23	2175.35	3657.18	0	3	E	fisher	NA	NA	NA	NA	NA	NA	0.1	0.188312	one group full zero, fisher only	Yes_Fisher
XP_051772316.1	rab23	NA	NA	NA	3276.73	4844.58	4918.73	0	3	E	fisher	NA	NA	NA	NA	NA	NA	0.1	0.188312	one group full zero, fisher only	Yes_Fisher
XP_051772379.1;XP_051772381.1;XP_051772382.1	vcla	NA	NA	NA	1573.79	1416.12	1323.96	0	3	E	fisher	NA	NA	NA	NA	NA	NA	0.1	0.188312	one group full zero, fisher only	Yes_Fisher
XP_051772842.1	klhl31	NA	NA	NA	5483.49	6391	14965	0	3	E	fisher	NA	NA	NA	NA	NA	NA	0.1	0.188312	one group full zero, fisher only	Yes_Fisher
XP_051773276.1	LOC127525081	NA	NA	NA	3914.82	3865.03	3431.57	0	3	E	fisher	NA	NA	NA	NA	NA	NA	0.1	0.188312	one group full zero, fisher only	Yes_Fisher
XP_051773403.1	jag1b	NA	NA	NA	1102.01	NA	1746.22	0	2	F	fisher	NA	NA	NA	NA	NA	NA	0.4	0.4	one group 2 valid, other zero, fisher only	No
XP_051773442.1	rrbp1a	NA	NA	NA	10140.2	1178.06	1577.92	0	3	E	fisher	NA	NA	NA	NA	NA	NA	0.1	0.188312	one group full zero, fisher only	Yes_Fisher
XP_051773511.1	cfl1l	NA	NA	NA	5878.42	NA	8271.05	0	2	F	fisher	NA	NA	NA	NA	NA	NA	0.4	0.4	one group 2 valid, other zero, fisher only	No
XP_051774003.1	LOC127525473	NA	NA	NA	2112.13	1055.25	NA	0	2	F	fisher	NA	NA	NA	NA	NA	NA	0.4	0.4	one group 2 valid, other zero, fisher only	No
XP_051774463.1	aup1	NA	NA	NA	NA	1388.19	2521.75	0	2	F	fisher	NA	NA	NA	NA	NA	NA	0.4	0.4	one group 2 valid, other zero, fisher only	No
XP_051774583.1;XP_051774601.1	LOC127525756	NA	NA	NA	1353.36	1387.72	400.724	0	3	E	fisher	NA	NA	NA	NA	NA	NA	0.1	0.188312	one group full zero, fisher only	Yes_Fisher
YP_001654973.1	ND3	NA	NA	NA	2635.83	3858.74	2379.41	0	3	E	fisher	NA	NA	NA	NA	NA	NA	0.1	0.188312	one group full zero, fisher only	Yes_Fisher

## Sheet: Summary
							Raw proteins	Valid proteins
						S1	3915	3841
						S2	3815	3752
						S3	3742	3716
						L1	3010	3000
						L2	3185	3149
						L3	3634	3576
						S	4138	3975
						L	3841	3737
						S exclusive	362	264
						L exclusive	65	26
						Both S&L	3776	3711
						Total	4203	4001
