# Supplementary material for: Plasma Exosomes Associated with Growth Divergence in High-Density Cultured Grass Carp (Ctenopharyngodon idella): miRNA-Protein Profiling Reveals Cross-Tissue Communication Networks
Source: Int J Mol Sci. 2026 Jul 6;27(13):6059. doi: 10.3390/ijms27136059 (PMC13361329; doi:10.3390/ijms27136059)
Supplement: Supplementary file 1 [file ijms-27-06059-s001.zip › Table S6 List of differentially enriched proteins in plasma exosomes between large and small grass carp.xlsx]

## Sheet: Down_regulated in L
Protein.Group	Genes	L1_raw	L2_raw	L3_raw	S1_raw	S2_raw	S3_raw	L_n	S_n	type	method	limma_logFC	limma_p	limma_adj_p	limma_t	limma_B	wilcox_p	fisher_p	fisher_FDR	note	significant	pvalue
XP_051715624.1	aldob	10808.7	9380.52	10386.7	21782.5	34070.7	26791.4	3	3	A	limma	-1.14155	0.00531105	0.0419347	-3.99079	-2.14362	0.0808556	NA	NA	No NA, limma only	Yes_limma	0.0419347
XP_051715647.1	f8	26636.2	24204.4	37678.1	95921	157291	71986.7	3	3	A	limma	-1.56071	0.00289329	0.0323644	-4.48369	-1.50652	0.0808556	NA	NA	No NA, limma only	Yes_limma	0.0323644
XP_051715709.1	casq1a	28008.9	58368.3	119609	634645	706073	534892	3	3	A	limma	-3.25236	0.000266725	0.012528	-6.76994	0.97221	0.0808556	NA	NA	No NA, limma only	Yes_limma	0.012528
XP_051715990.1	gpc4	13571	7937.8	12459	53225.4	40027.8	73404	3	3	A	limma	-2.00234	0.000718766	0.0185232	-5.74147	-0.0503699	0.0808556	NA	NA	No NA, limma only	Yes_limma	0.0185232
XP_051716267.1	zgc:114188	5077	4301.12	6252.53	12575.3	10329.2	16014.8	3	3	A	limma	-1.03984	0.00708135	0.0483241	-3.76713	-2.44486	0.0808556	NA	NA	No NA, limma only	Yes_limma	0.0483241
XP_051716370.1	xpnpep2	8311.78	5485.95	18371.2	58825.2	54030.5	64744.8	3	3	A	limma	-2.40798	0.000592768	0.0181005	-5.93187	0.149684	0.0808556	NA	NA	No NA, limma only	Yes_limma	0.0181005
XP_051716608.1	rpl39	NA	NA	1893.11	4190.14	3797.71	4877.88	1	3	C	limma	-1.83852	0.000379819	0.0143768	-6.38885	0.609544	NA	NA	NA	one group has 1 valid, global min impute	Yes_limma	0.0143768
XP_051716935.1;XP_051716936.1	anxa6	20201.9	14180.1	45600.5	80180.4	101701	90488.4	3	3	A	limma	-1.68112	0.00380016	0.036253	-4.25877	-1.79259	0.0808556	NA	NA	No NA, limma only	Yes_limma	0.036253
XP_051717363.1	si:ch211-137a8.4	NA	NA	1645.98	6483.35	7482.14	7242.38	1	3	C	limma	-2.66073	1.79277e-05	0.00511768	-10.3311	3.62766	NA	NA	NA	one group has 1 valid, global min impute	Yes_limma	0.00511768
XP_051717436.1;XP_051717444.1	dip2cb	NA	NA	2339.15	3385.12	5251	3954.4	1	3	C	limma	-1.59105	0.00617759	0.0455766	-3.87255	-2.30196	NA	NA	NA	one group has 1 valid, global min impute	Yes_limma	0.0455766
XP_051717486.1	ckmb	82578.8	34022.1	235729	505414	562537	609864	3	3	A	limma	-2.52656	0.00452683	0.0391988	-4.11762	-1.97613	0.0808556	NA	NA	No NA, limma only	Yes_limma	0.0391988
XP_051717885.1;XP_051717886.1;XP_051717887.1	lsamp	4789.58	2901.22	5884.72	19664.2	12397.5	24515.8	3	3	A	limma	-1.77659	0.00177873	0.0267062	-4.90121	-0.996385	0.0808556	NA	NA	No NA, limma only	Yes_limma	0.0267062
XP_051718137.1	atp1b3b	28967.4	21589.2	56488.1	180690	164414	216367	3	3	A	limma	-2.23937	0.00032225	0.0134417	-6.56398	0.778487	0.0808556	NA	NA	No NA, limma only	Yes_limma	0.0134417
XP_051718193.1;XP_051718194.1	scn4ba	NA	1511.86	5502	31810.7	26656	24960.4	2	3	B	limma	-2.77156	0.000199197	0.0117251	-7.09761	1.26975	0.148915	NA	NA	<=1 NA/group, median impute	Yes_limma	0.0117251
XP_051718357.1	LOC127495486	15357.3	13749.2	22527.8	62306.7	75947.9	71412.5	3	3	A	limma	-1.7886	0.000260614	0.012528	-6.79552	0.995904	0.0808556	NA	NA	No NA, limma only	Yes_limma	0.012528
XP_051718533.1	phkg1a	NA	NA	3844.73	8527.77	29294.5	37410.4	1	3	C	limma	-3.68496	0.00179303	0.0267062	-4.89416	-1.00477	NA	NA	NA	one group has 1 valid, global min impute	Yes_limma	0.0267062
XP_051719248.1	aldh3a2a	NA	NA	2702	7459.63	5040.85	7189.66	1	3	C	limma	-2.17624	0.00172574	0.0263548	-4.9279	-0.9647	NA	NA	NA	one group has 1 valid, global min impute	Yes_limma	0.0263548
XP_051719323.1	atp1a2a	30096.9	17350.1	64610.2	240575	234141	296193	3	3	A	limma	-2.77117	0.000311806	0.0133001	-6.59952	0.81229	0.0808556	NA	NA	No NA, limma only	Yes_limma	0.0133001
XP_051719439.1;XP_051719441.1	LOC127495981	NA	8578.62	13671.1	50679.2	59107.6	50509.5	2	3	B	limma	-2.02012	0.000134936	0.00995351	-7.55412	1.66359	0.148915	NA	NA	<=1 NA/group, median impute	Yes_limma	0.00995351
XP_051719487.1	anxa5b	91580.9	74634.5	213433	507368	391900	580430	3	3	A	limma	-1.97772	0.00220054	0.0294808	-4.71591	-1.21943	0.0808556	NA	NA	No NA, limma only	Yes_limma	0.0294808
XP_051719708.1	vmp1	NA	NA	2218.55	5644.56	6258.16	9460.81	1	3	C	limma	-2.41097	0.000474321	0.0162701	-6.15765	0.380395	NA	NA	NA	one group has 1 valid, global min impute	Yes_limma	0.0162701
XP_051719770.1	rtn2a	NA	2069.64	3353.49	6314.41	13354.6	16182.7	2	3	B	limma	-1.73195	0.00323956	0.0335864	-4.38968	-1.62513	0.148915	NA	NA	<=1 NA/group, median impute	Yes_limma	0.0335864
XP_051719827.1	si:ch1073-429i10.1	NA	1716.28	2391.75	NA	5958.09	NA	2	1	D	limma	-1.19088	0.00179913	0.0267062	-4.89117	-1.00833	NA	NA	NA	2+1 valid, group median impute	Yes_limma	0.0267062
XP_051719936.1	LOC127496228	11850.3	NA	13583.4	51107.7	36511.6	54886.3	2	3	B	limma	-1.60464	0.000648713	0.0181005	-5.84223	0.0561347	0.148915	NA	NA	<=1 NA/group, median impute	Yes_limma	0.0181005
XP_051720510.1	csnk2a1	11133.3	12168	20039.3	38847.2	83814.9	38602.9	3	3	A	limma	-1.58525	0.00602192	0.0445166	-3.8924	-2.27523	0.0808556	NA	NA	No NA, limma only	Yes_limma	0.0445166
XP_051721454.1;XP_051721455.1	bckdhb	NA	NA	3364.11	13569.1	6328.5	9703.6	1	3	C	limma	-2.61096	0.00212249	0.0291725	-4.74706	-1.18157	NA	NA	NA	one group has 1 valid, global min impute	Yes_limma	0.0291725
XP_051721516.1	smpdl3b	28749.3	18379.7	58688.8	121933	117879	120123	3	3	A	limma	-1.64945	0.00318258	0.033496	-4.40437	-1.60651	0.0808556	NA	NA	No NA, limma only	Yes_limma	0.033496
XP_051721593.1	gapdh	416475	235715	897732	1703170	1812600	1816650	3	3	A	limma	-2.07013	0.00377519	0.0361076	-4.26414	-1.78567	0.0808556	NA	NA	No NA, limma only	Yes_limma	0.0361076
XP_051721764.1	bcam	83619.4	62235.8	116442	370445	343021	430369	3	3	A	limma	-2.01899	0.00021773	0.0123614	-6.99648	1.17928	0.0808556	NA	NA	No NA, limma only	Yes_limma	0.0123614
XP_051721765.1	rps19	8203.3	10062.2	11310.4	23535.5	29871.5	24165.8	3	3	A	limma	-1.11089	0.00390071	0.0364481	-4.23755	-1.81998	0.0808556	NA	NA	No NA, limma only	Yes_limma	0.0364481
XP_051722078.1	pdia7	7589.88	12596.6	20494.4	48586.3	51364.7	47716	3	3	A	limma	-1.70517	0.00184017	0.0272066	-4.87135	-1.03196	0.0808556	NA	NA	No NA, limma only	Yes_limma	0.0272066
XP_051722509.1	calhm5.1	NA	NA	1886.24	6193.36	3819.64	9021.51	1	3	C	limma	-2.34236	0.000477888	0.0162701	-6.14996	0.372655	NA	NA	NA	one group has 1 valid, global min impute	Yes_limma	0.0162701
XP_051722634.1;XP_051722640.1	sec62	NA	NA	2348.38	5574.01	3652.64	6230.26	1	3	C	limma	-1.89458	0.00247066	0.0304833	-4.61686	-1.34086	NA	NA	NA	one group has 1 valid, global min impute	Yes_limma	0.0304833
XP_051722681.1;XP_051722683.1;XP_051722684.1	LOC127497909	NA	4267.05	6583.54	27035.8	23503.6	36059.5	2	3	B	limma	-2.13452	0.000153347	0.0102778	-7.4017	1.53469	0.148915	NA	NA	<=1 NA/group, median impute	Yes_limma	0.0102778
XP_051722745.1	LOC127497942	21623.5	18176.3	31440	63046.5	50469.6	68382.6	3	3	A	limma	-1.10995	0.00486689	0.0411808	-4.05988	-2.05208	0.0808556	NA	NA	No NA, limma only	Yes_limma	0.0411808
XP_051724634.1;XP_051724635.1;XP_051724636.1;XP_051724637.1;XP_051724638.1;XP_051724639.1;XP_051724640.1;XP_051724641.1;XP_051724642.1;XP_051724644.1;XP_051724645.1;XP_051724646.1;XP_051724647.1;XP_051724648.1;XP_051724649.1;XP_051724650.1;XP_051724652.1;XP_051724653.1;XP_051724655.1;XP_051724656.1;XP_051724658.1;XP_051724659.1;XP_051724660.1;XP_051724661.1;XP_051724662.1;XP_051724663.1;XP_051724…	si:ch211-266g18.10	NA	NA	363.194	4057.4	4379.84	4813.73	1	3	C	limma	-2.33557	0.000127744	0.00995351	-7.62016	1.71866	NA	NA	NA	one group has 1 valid, global min impute	Yes_limma	0.00995351
XP_051724943.1	pgrmc2	12079.9	13074.4	22790	40549.2	41523.1	41744	3	3	A	limma	-1.1396	0.00490266	0.0411808	-4.05406	-2.05976	0.0808556	NA	NA	No NA, limma only	Yes_limma	0.0411808
XP_051725137.1	col12a1a	7287.26	8070.65	9995.58	21639.1	27898.7	46567.1	3	3	A	limma	-1.57337	0.00273456	0.0319749	-4.53102	-1.44732	0.0808556	NA	NA	No NA, limma only	Yes_limma	0.0319749
XP_051725391.1	coq6	NA	NA	1728.12	4344.72	4225.71	4605.05	1	3	C	limma	-1.94871	0.000131443	0.00995351	-7.58569	1.68998	NA	NA	NA	one group has 1 valid, global min impute	Yes_limma	0.00995351
XP_051725430.1	ryr1b	11262	14227.4	22732.6	59104.9	67182.5	62195.1	3	3	A	limma	-1.77593	0.00054798	0.0173808	-6.01075	0.231081	0.0808556	NA	NA	No NA, limma only	Yes_limma	0.0173808
XP_051725500.1	cdh13	17204.3	21151.6	57058.3	147350	136401	151854	3	3	A	limma	-2.12172	0.0013827	0.0236461	-5.12617	-0.732722	0.0808556	NA	NA	No NA, limma only	Yes_limma	0.0236461
XP_051725575.1	lmf2a	NA	2201.81	3446.61	10531.8	7195.79	10501.8	2	3	B	limma	-1.42139	0.00127991	0.022966	-5.19644	-0.651942	0.148915	NA	NA	<=1 NA/group, median impute	Yes_limma	0.022966
XP_051725625.1	cd276	NA	2405.25	4051.47	10190.6	9118.27	10317.4	2	3	B	limma	-1.32103	0.00132383	0.0230707	-5.16567	-0.687216	0.148915	NA	NA	<=1 NA/group, median impute	Yes_limma	0.0230707
XP_051725841.1	si:dkey-238c7.16	3386.98	NA	8577.18	19661.6	21219.5	18207.2	2	3	B	limma	-1.52431	0.00278884	0.0320415	-4.5145	-1.46794	0.148915	NA	NA	<=1 NA/group, median impute	Yes_limma	0.0320415
XP_051725890.1;XP_051725891.1	si:dkey-29p10.4	NA	NA	2454.81	5888.1	6711.05	4371.65	1	3	C	limma	-2.01124	0.00230736	0.0297712	-4.67521	-1.26914	NA	NA	NA	one group has 1 valid, global min impute	Yes_limma	0.0297712
XP_051726613.1	aars1	25706.1	21320.4	32132.7	85289.8	80606.8	86528.9	3	3	A	limma	-1.42414	0.000662874	0.0182217	-5.82091	0.0337172	0.0808556	NA	NA	No NA, limma only	Yes_limma	0.0182217
XP_051726678.1	gpib	25330.6	18745.7	60661.2	119186	156781	129700	3	3	A	limma	-1.83946	0.00243714	0.0304833	-4.62848	-1.32653	0.0808556	NA	NA	No NA, limma only	Yes_limma	0.0304833
XP_051726685.1	tmub1	NA	NA	1300.58	2189.15	4096.96	4283.68	1	3	C	limma	-1.54112	0.00664277	0.0465998	-3.81633	-2.37796	NA	NA	NA	one group has 1 valid, global min impute	Yes_limma	0.0465998
XP_051726900.1	tspan18b	NA	NA	2421.79	12714.3	4613.91	5640.43	1	3	C	limma	-2.32834	0.00274858	0.0319749	-4.52672	-1.45269	NA	NA	NA	one group has 1 valid, global min impute	Yes_limma	0.0319749
XP_051727125.1;XP_051727126.1	LOC127500200	10923.6	4892.15	23063.6	79237.4	77583.3	41542.7	3	3	A	limma	-2.33126	0.00387431	0.0364481	-4.24306	-1.81286	0.0808556	NA	NA	No NA, limma only	Yes_limma	0.0364481
XP_051727298.1	st14a	NA	931.962	NA	20883.5	3032.82	9421.89	1	3	C	limma	-3.26842	0.00641744	0.0459771	-3.84301	-2.34184	NA	NA	NA	one group has 1 valid, global min impute	Yes_limma	0.0459771
XP_051727616.1;XP_051727617.1;XP_051727618.1;XP_051727619.1;XP_051727620.1;XP_051727621.1	tpd52	NA	1944.87	1985.76	6345.07	NA	4790.29	2	2	B	limma	-1.2054	0.00556915	0.0427006	-3.95349	-2.19335	0.245278	NA	NA	<=1 NA/group, median impute	Yes_limma	0.0427006
XP_051728099.1	s100u	79839.7	47093.5	108104	295740	215391	270440	3	3	A	limma	-1.63405	0.00256075	0.0310554	-4.58646	-1.37843	0.0808556	NA	NA	No NA, limma only	Yes_limma	0.0310554
XP_051728414.1	LOC127500874	6245.7	6504.91	10975.4	22609.5	36546.6	36863.2	3	3	A	limma	-1.74924	0.00116146	0.0219986	-5.28566	-0.550457	0.0808556	NA	NA	No NA, limma only	Yes_limma	0.0219986
XP_051728452.1;XP_051728454.1;XP_051728455.1	septin7a	25157.1	23350.6	30133.5	62047.2	56961.1	69211.9	3	3	A	limma	-1.00217	0.00445421	0.0388667	-4.13056	-1.95917	0.0808556	NA	NA	No NA, limma only	Yes_limma	0.0388667
XP_051728596.1	rpl14	24962.8	24297.7	32341.1	66146.8	101284	73556.7	3	3	A	limma	-1.28139	0.00283177	0.0321367	-4.50168	-1.48397	0.0808556	NA	NA	No NA, limma only	Yes_limma	0.0321367
XP_051728876.1	csnk2b	4327.41	9960.24	11790.6	28509.8	55350.2	27646.2	3	3	A	limma	-1.87354	0.00544069	0.0422394	-3.97181	-2.1689	0.0808556	NA	NA	No NA, limma only	Yes_limma	0.0422394
XP_051728939.1	LOC127501156	7524.92	8474.49	10037.5	25415.6	19056.7	32948.5	3	3	A	limma	-1.26908	0.00324008	0.0335864	-4.38955	-1.62529	0.0808556	NA	NA	No NA, limma only	Yes_limma	0.0335864
XP_051729581.1	cacng6a	NA	NA	2191.15	7553.63	7527.01	8803.55	1	3	C	limma	-2.61185	0.000147288	0.0102778	-7.44947	1.57536	NA	NA	NA	one group has 1 valid, global min impute	Yes_limma	0.0102778
XP_051730100.1;XP_051730103.1	ryr3	12973.6	13611.2	17269.9	46335.5	50444.6	60696	3	3	A	limma	-1.57661	0.000487213	0.0164245	-6.13017	0.352682	0.0808556	NA	NA	No NA, limma only	Yes_limma	0.0164245
XP_051730156.1	LOC127501895	NA	NA	1454.99	3786.57	3357.88	2841.44	1	3	C	limma	-1.57098	0.000638294	0.0181005	-5.85825	0.0729376	NA	NA	NA	one group has 1 valid, global min impute	Yes_limma	0.0181005
XP_051730519.1	sel1l	NA	3148.46	2988.61	10975.8	6858.12	10015.7	2	3	B	limma	-1.29406	0.00323587	0.0335864	-4.39062	-1.62393	0.148915	NA	NA	<=1 NA/group, median impute	Yes_limma	0.0335864
XP_051730580.1	LOC127502083	NA	NA	5984.01	14449.8	22802.9	21398	1	3	C	limma	-3.32275	0.00269403	0.0319749	-4.54359	-1.43165	NA	NA	NA	one group has 1 valid, global min impute	Yes_limma	0.0319749
XP_051730668.1	ufl1	NA	NA	734.598	5036.73	3200.68	3510.98	1	3	C	limma	-2.03481	0.000270073	0.012528	-6.75621	0.959453	NA	NA	NA	one group has 1 valid, global min impute	Yes_limma	0.012528
XP_051730714.1	dsc2l	NA	NA	1933.68	4874.97	4276.29	2801.23	1	3	C	limma	-1.65094	0.00292572	0.0323644	-4.47437	-1.51821	NA	NA	NA	one group has 1 valid, global min impute	Yes_limma	0.0323644
XP_051730810.1	sec63	NA	2446.03	3455.08	9261.25	8114.13	7628.64	2	3	B	limma	-1.20538	0.00193215	0.0278997	-4.82866	-1.08308	0.148915	NA	NA	<=1 NA/group, median impute	Yes_limma	0.0278997
XP_051730998.1;XP_051730999.1;XP_051731000.1;XP_051731002.1	LOC127502257	NA	NA	5186.09	10307.1	16113.2	12875.6	1	3	C	limma	-2.82002	0.00438434	0.0387388	-4.14324	-1.94259	NA	NA	NA	one group has 1 valid, global min impute	Yes_limma	0.0387388
XP_051731299.1	rtn1b	NA	NA	1407.24	6593.87	6898.6	8161.15	1	3	C	limma	-2.74596	1.09897e-05	0.00453142	-11.1253	4.07901	NA	NA	NA	one group has 1 valid, global min impute	Yes_limma	0.00453142
XP_051731579.1	snap25a	NA	NA	1508.1	8393.62	5607.22	4750.47	1	3	C	limma	-2.45821	9.38997e-05	0.00995351	-8.00011	2.02657	NA	NA	NA	one group has 1 valid, global min impute	Yes_limma	0.00995351
XP_051731979.1	spint1b	868.97	2869.6	NA	17535	5867.51	9360.56	2	3	B	limma	-2.14978	0.0038667	0.0364481	-4.24466	-1.8108	0.148915	NA	NA	<=1 NA/group, median impute	Yes_limma	0.0364481
XP_051732001.1	LOC127502742	NA	1208.12	2502.61	5004.26	7304.39	6727.56	2	3	B	limma	-1.36169	0.00186315	0.0273287	-4.86047	-1.04497	0.148915	NA	NA	<=1 NA/group, median impute	Yes_limma	0.0273287
XP_051732187.1;XP_051732188.1	trdn	NA	NA	2724.09	8056.17	8243.44	7114.83	1	3	C	limma	-2.43304	0.000852082	0.0190039	-5.57694	-0.227383	NA	NA	NA	one group has 1 valid, global min impute	Yes_limma	0.0190039
XP_051732331.1	ivns1abpa	NA	NA	1786.98	4177.08	3322.21	3129.38	1	3	C	limma	-1.59296	0.000839408	0.0190039	-5.5913	-0.211778	NA	NA	NA	one group has 1 valid, global min impute	Yes_limma	0.0190039
XP_051732426.1	akap12b	8461.5	8811.94	17173.7	39012.7	38932.1	47980.7	3	3	A	limma	-1.66752	0.00107299	0.0208474	-5.35918	-0.467728	0.0808556	NA	NA	No NA, limma only	Yes_limma	0.0208474
XP_051733043.1	gstt1b	6390.72	4537.71	11256	21921.9	17471	21990.4	3	3	A	limma	-1.28411	0.0071286	0.048451	-3.76202	-2.45182	0.0808556	NA	NA	No NA, limma only	Yes_limma	0.048451
XP_051733077.1;XP_051733079.1;XP_051733080.1	sec16a	NA	886.092	NA	NA	5970.65	3272.07	1	2	D	limma	-1.61363	0.0069855	0.048095	-3.77759	-2.4306	NA	NA	NA	2+1 valid, group median impute	Yes_limma	0.048095
XP_051733277.1	LOC127503462	6555.41	5207.04	9875.26	15040	19429.1	22641.8	3	3	A	limma	-1.15579	0.00738645	0.049568	-3.73481	-2.48898	0.0808556	NA	NA	No NA, limma only	Yes_limma	0.049568
XP_051733279.1;XP_051733280.1;XP_051733284.1;XP_051772465.1;XP_051772466.1	LOC127503463;LOC127524721	10142.7	12123.8	25506.4	49558.1	47871.9	50386.9	3	3	A	limma	-1.48004	0.00348446	0.034524	-4.32965	-1.70159	0.0808556	NA	NA	No NA, limma only	Yes_limma	0.034524
XP_051733570.1	pgrmc1	4179.12	11490.6	13135	36243.1	49523.8	31238.3	3	3	A	limma	-1.87126	0.00533864	0.0420629	-3.98671	-2.14906	0.0808556	NA	NA	No NA, limma only	Yes_limma	0.0420629
XP_051733699.1	nefma	NA	NA	7516.79	21143.8	12776.8	21549.7	1	3	C	limma	-3.1199	0.00642609	0.0459771	-3.84197	-2.34325	NA	NA	NA	one group has 1 valid, global min impute	Yes_limma	0.0459771
XP_051734330.1	bhmt	16326.1	9164.5	38388.5	76508	84550.5	80130.4	3	3	A	limma	-1.93061	0.00437381	0.038738	-4.14517	-1.94006	0.0808556	NA	NA	No NA, limma only	Yes_limma	0.038738
XP_051734462.1	pygma	46185.4	33746	105942	204847	271813	218250	3	3	A	limma	-1.78675	0.00291928	0.0323644	-4.47621	-1.5159	0.0808556	NA	NA	No NA, limma only	Yes_limma	0.0323644
XP_051734715.1;XP_051773529.1;XP_051773531.1	stxbp1a;LOC127525196	NA	NA	1125.51	NA	4194.41	4953.16	1	2	D	limma	-1.47159	0.00432545	0.0384934	-4.15409	-1.9284	NA	NA	NA	2+1 valid, group median impute	Yes_limma	0.0384934
XP_051734718.1	phka1b	3720.45	5521.32	3943.93	9764.93	29021.4	43209.7	3	3	A	limma	-2.14273	0.00734714	0.0494832	-3.73889	-2.4834	0.0808556	NA	NA	No NA, limma only	Yes_limma	0.0494832
XP_051734740.1;XP_051734742.1	sgcd	4646.77	NA	9951.51	30358.4	37242.9	28131.6	2	3	B	limma	-1.91969	0.000580006	0.0181005	-5.95365	0.172243	0.148915	NA	NA	<=1 NA/group, median impute	Yes_limma	0.0181005
XP_051735113.1	myh7bb	NA	15324.8	16441.6	71922.3	54225.9	33678	2	3	B	limma	-1.41511	0.00433835	0.0385158	-4.1517	-1.93153	0.148915	NA	NA	<=1 NA/group, median impute	Yes_limma	0.0385158
XP_051735739.1;XP_051735740.1	slmapb	NA	NA	3224.72	5087.44	5489.48	5217.13	1	3	C	limma	-1.806	0.00746612	0.0499103	-3.72661	-2.5002	NA	NA	NA	one group has 1 valid, global min impute	Yes_limma	0.0499103
XP_051735752.1	emd	NA	1429.1	1133.2	5465.39	5476.27	5809.65	2	3	B	limma	-1.6931	0.00274008	0.0319749	-4.52932	-1.44944	0.148915	NA	NA	<=1 NA/group, median impute	Yes_limma	0.0319749
XP_051735842.1	srm	NA	NA	4072.93	8146.76	6512.97	9394.76	1	3	C	limma	-2.24959	0.00636645	0.0459648	-3.84919	-2.33349	NA	NA	NA	one group has 1 valid, global min impute	Yes_limma	0.0459648
XP_051736041.1	tmed4	NA	NA	2054.47	3708.88	6405.9	3603.2	1	3	C	limma	-1.79721	0.00272406	0.0319749	-4.53425	-1.44328	NA	NA	NA	one group has 1 valid, global min impute	Yes_limma	0.0319749
XP_051736258.1	bcas1	NA	NA	5536.92	10486.2	10716.5	15116.6	1	3	C	limma	-2.68534	0.00637946	0.0459693	-3.84761	-2.33563	NA	NA	NA	one group has 1 valid, global min impute	Yes_limma	0.0459693
XP_051736432.1	LOC127505125	NA	NA	4446.05	20102.2	25889.5	36740.4	1	3	C	limma	-3.9494	0.000451922	0.0162701	-6.20745	0.430357	NA	NA	NA	one group has 1 valid, global min impute	Yes_limma	0.0162701
XP_051736688.1	ssr4	11140.1	10248.2	17234.2	29833.6	28626.9	34328.9	3	3	A	limma	-1.02532	0.00680777	0.0471527	-3.79742	-2.40364	0.0808556	NA	NA	No NA, limma only	Yes_limma	0.0471527
XP_051736799.1	LOC127505359	47042.5	36881.2	152766	320264	297949	404286	3	3	A	limma	-2.20035	0.00284354	0.0321719	-4.49821	-1.48832	0.0808556	NA	NA	No NA, limma only	Yes_limma	0.0321719
XP_051736984.1	pfkma	4280.09	6813.92	9529.48	28557.6	27449.9	29538.4	3	3	A	limma	-1.85074	0.000619007	0.0181005	-5.8887	0.104771	0.0808556	NA	NA	No NA, limma only	Yes_limma	0.0181005
XP_051737200.1	vapa	2088.29	1612.69	3294.64	9693.37	10065.3	14580.6	3	3	A	limma	-1.95692	0.000267965	0.012528	-6.76483	0.967468	0.0808556	NA	NA	No NA, limma only	Yes_limma	0.012528
XP_051737642.1	LOC127505826	NA	NA	5023.62	25924.9	22069.7	24582	1	3	C	limma	-3.74978	0.000704364	0.0184012	-5.76126	-0.0293365	NA	NA	NA	one group has 1 valid, global min impute	Yes_limma	0.0184012
XP_051738154.1	zgc:91999	15655.9	8376.3	29317.9	91378	98934.5	105279	3	3	A	limma	-2.40376	0.000705553	0.0184012	-5.75961	-0.0310891	0.0808556	NA	NA	No NA, limma only	Yes_limma	0.0184012
XP_051738179.1	flt1	NA	NA	1581.74	2491.61	4079.67	4369.16	1	3	C	limma	-1.61571	0.00199476	0.0282541	-4.80087	-1.1165	NA	NA	NA	one group has 1 valid, global min impute	Yes_limma	0.0282541
XP_051738552.1;XP_051738561.1;XP_051738567.1	LOC127506268	47575.1	82267	90990.2	201712	162971	195955	3	3	A	limma	-1.16329	0.00673094	0.0470406	-3.80616	-2.39176	0.0808556	NA	NA	No NA, limma only	Yes_limma	0.0470406
XP_051738572.1;XP_051738573.1	phex	2456.94	3109.03	4467.61	16175.1	15622	20454.7	3	3	A	limma	-2.09396	0.00013349	0.00995351	-7.56707	1.67443	0.0808556	NA	NA	No NA, limma only	Yes_limma	0.00995351
XP_051738971.1	txndc5	34425.5	26342.1	53315.3	95450.1	87735	92578.6	3	3	A	limma	-1.08758	0.00589134	0.0440565	-3.90949	-2.25227	0.0808556	NA	NA	No NA, limma only	Yes_limma	0.0440565
XP_051739280.1	tpm1	26319	14718.6	27470.7	65833.6	115239	57500.7	3	3	A	limma	-1.50171	0.00501221	0.0412423	-4.03654	-2.08292	0.0808556	NA	NA	No NA, limma only	Yes_limma	0.0412423
XP_051739464.1;XP_051739465.1;XP_051739466.1;XP_051739467.1;XP_051739470.1	abcc8	NA	NA	6167.35	16027.5	20147.3	19089.8	1	3	C	limma	-3.24025	0.00300467	0.0325706	-4.45215	-1.54615	NA	NA	NA	one group has 1 valid, global min impute	Yes_limma	0.0325706
XP_051739839.1	svip	NA	2667.95	3914.7	15126.7	8065.55	8383.21	2	3	B	limma	-1.32919	0.00453148	0.0391988	-4.11679	-1.9772	0.148915	NA	NA	<=1 NA/group, median impute	Yes_limma	0.0391988
XP_051739874.1	ppib	47929.6	44745.1	91466.8	143858	194123	208295	3	3	A	limma	-1.39828	0.00347851	0.034524	-4.33105	-1.6998	0.0808556	NA	NA	No NA, limma only	Yes_limma	0.034524
XP_051739883.1	pdia3	66055.7	72256.7	90750.4	183894	174753	176088	3	3	A	limma	-1.02733	0.00368505	0.035799	-4.28384	-1.76032	0.0808556	NA	NA	No NA, limma only	Yes_limma	0.035799
XP_051739903.1	prnprs3	3598.13	5899.42	6283.52	11955.3	14999.8	18412.3	3	3	A	limma	-1.26128	0.00531011	0.0419347	-3.99093	-2.14344	0.0808556	NA	NA	No NA, limma only	Yes_limma	0.0419347
XP_051739922.1	zgc:101744	NA	4698.48	3557.08	14132.3	14837.1	18313.9	2	3	B	limma	-1.67262	0.000758117	0.0189491	-5.68957	-0.105784	0.148915	NA	NA	<=1 NA/group, median impute	Yes_limma	0.0189491
XP_051740093.1	crabp1a	9013.01	8540.33	31003.6	48190.8	52114.1	68087.1	3	3	A	limma	-1.80075	0.00696917	0.0480717	-3.77939	-2.42815	0.0808556	NA	NA	No NA, limma only	Yes_limma	0.0480717
XP_051740113.1	aass	8859.22	3493.92	8791.57	21318.8	22036.2	25925.5	3	3	A	limma	-1.55039	0.00583585	0.0440224	-3.91688	-2.24236	0.0808556	NA	NA	No NA, limma only	Yes_limma	0.0440224
XP_051740464.1	pkmb	52095	24492.8	114009	221066	273503	251512	3	3	A	limma	-1.98348	0.00466788	0.0399136	-4.09311	-2.0083	0.0808556	NA	NA	No NA, limma only	Yes_limma	0.0399136
XP_051740723.1;XP_051740724.1	LOC127507566	NA	2828.08	6500.2	13706.3	12658.4	14081	2	3	B	limma	-1.32108	0.00404822	0.0370451	-4.20748	-1.85892	0.148915	NA	NA	<=1 NA/group, median impute	Yes_limma	0.0370451
XP_051741237.1	srl	9974.4	9973.82	29345	49858.9	61444.5	61870	3	3	A	limma	-1.75474	0.00409726	0.0370852	-4.19775	-1.87156	0.0808556	NA	NA	No NA, limma only	Yes_limma	0.0370852
XP_051741238.1	cspg4	NA	4153.82	4227.97	10195	12632	11359.4	2	3	B	limma	-1.17558	0.00247805	0.0304833	-4.61432	-1.34399	0.148915	NA	NA	<=1 NA/group, median impute	Yes_limma	0.0304833
XP_051742207.1	aoc2	68414.6	49728.8	100541	210760	170425	298367	3	3	A	limma	-1.45841	0.00396725	0.0368061	-4.22384	-1.83773	0.0808556	NA	NA	No NA, limma only	Yes_limma	0.0368061
XP_051742655.1	aldoaa	164302	87080.2	347071	730693	716430	805860	3	3	A	limma	-2.02429	0.00318623	0.033496	-4.40342	-1.60771	0.0808556	NA	NA	No NA, limma only	Yes_limma	0.033496
XP_051742819.1	gys1	8346.72	5053.22	6265.17	70427.7	111872	253441	3	3	A	limma	-4.03105	0.000101842	0.00995351	-7.89841	1.94562	0.0808556	NA	NA	No NA, limma only	Yes_limma	0.00995351
XP_051743497.1	scn4ab	5206.8	4728.89	13255.4	43477.7	35686.6	41075.2	3	3	A	limma	-2.25401	0.00075776	0.0189491	-5.69003	-0.105294	0.0808556	NA	NA	No NA, limma only	Yes_limma	0.0189491
XP_051743526.1	kcna7	NA	NA	1039.23	5134.28	5087.25	4507.99	1	3	C	limma	-2.29161	3.61344e-05	0.00793313	-9.28135	2.96264	NA	NA	NA	one group has 1 valid, global min impute	Yes_limma	0.00793313
XP_051743565.1	col1a1a	5214.67	3217.82	6755.75	15915.4	33109.4	27920.6	3	3	A	limma	-2.05502	0.00127885	0.022966	-5.1972	-0.651075	0.0808556	NA	NA	No NA, limma only	Yes_limma	0.022966
XP_051743577.1	arl6ip1	11490.5	17643.6	17411	39287.4	49768.2	41620.3	3	3	A	limma	-1.22661	0.00452562	0.0391988	-4.11783	-1.97585	0.0808556	NA	NA	No NA, limma only	Yes_limma	0.0391988
XP_051743614.1	si:ch211-51c14.1	12488.6	16459	27144.6	56136.9	54843.1	77608.5	3	3	A	limma	-1.53168	0.0023162	0.0297712	-4.67194	-1.27315	0.0808556	NA	NA	No NA, limma only	Yes_limma	0.0297712
XP_051743847.1	slc6a16a	1193.7	NA	1047.76	4433.15	3780.07	5530.62	2	3	B	limma	-1.47446	0.00629155	0.0456695	-3.85836	-2.3211	0.148915	NA	NA	<=1 NA/group, median impute	Yes_limma	0.0456695
XP_051744259.1	drg2	NA	3081.83	2256.4	NA	8708.2	7463.83	2	2	B	limma	-1.33849	0.00405977	0.0370451	-4.20518	-1.86191	0.245278	NA	NA	<=1 NA/group, median impute	Yes_limma	0.0370451
XP_051744637.1	mylpfa	NA	3664.42	4104.23	10480.9	17776.4	12794.7	2	3	B	limma	-1.50784	0.00149411	0.0247529	-5.05628	-0.8138	0.148915	NA	NA	<=1 NA/group, median impute	Yes_limma	0.0247529
XP_051744707.1	LOC127509778	NA	NA	3479.94	12350.3	6156.29	13208.4	1	3	C	limma	-2.67898	0.00230158	0.0297712	-4.67736	-1.26651	NA	NA	NA	one group has 1 valid, global min impute	Yes_limma	0.0297712
XP_051744793.1	pvalb4	81381.5	49783.5	354529	956998	1269530	1487270	3	3	A	limma	-3.42421	0.0011464	0.0219293	-5.29772	-0.536828	0.0808556	NA	NA	No NA, limma only	Yes_limma	0.0219293
XP_051745234.1;XP_051745237.1	plbd1a	NA	NA	1516.58	2701.84	4363.98	3231.45	1	3	C	limma	-1.57771	0.00134614	0.0232351	-5.15047	-0.704696	NA	NA	NA	one group has 1 valid, global min impute	Yes_limma	0.0232351
XP_051746067.1	ssbp1	NA	1504.59	1720.9	5404.91	4423.96	5402.98	2	3	B	limma	-1.35121	0.00407302	0.0370451	-4.20255	-1.86533	0.148915	NA	NA	<=1 NA/group, median impute	Yes_limma	0.0370451
XP_051746108.1	slc25a4	62227.8	58726.6	196813	411150	407769	441795	3	3	A	limma	-2.06577	0.00261854	0.0316528	-4.56758	-1.40184	0.0808556	NA	NA	No NA, limma only	Yes_limma	0.0316528
XP_051746696.1	sypl1	7493.76	5492.17	12868.1	24980	27008.8	35103.4	3	3	A	limma	-1.5268	0.00317877	0.033496	-4.40536	-1.60525	0.0808556	NA	NA	No NA, limma only	Yes_limma	0.033496
XP_051747031.1;XP_051747033.1;XP_051747034.1	cacna2d1a	20447.3	15183.4	47791.5	143461	140700	112015	3	3	A	limma	-2.13934	0.000904929	0.0192165	-5.51954	-0.290066	0.0808556	NA	NA	No NA, limma only	Yes_limma	0.0192165
XP_051748158.1	tmem214	NA	1998.83	1497.81	6872.09	5500.57	5940.22	2	3	B	limma	-1.54214	0.00504469	0.0412865	-4.03143	-2.08969	0.148915	NA	NA	<=1 NA/group, median impute	Yes_limma	0.0412865
XP_051748443.1	agpat3	7676.82	9607.59	12409.8	24485.3	29483.6	22280.4	3	3	A	limma	-1.0788	0.00587422	0.0440565	-3.91176	-2.24922	0.0808556	NA	NA	No NA, limma only	Yes_limma	0.0440565
XP_051748453.1	wfs1a	NA	NA	5317.31	14264.8	11195.3	10963.6	1	3	C	limma	-2.71924	0.00512756	0.0415018	-4.01854	-2.10677	NA	NA	NA	one group has 1 valid, global min impute	Yes_limma	0.0415018
XP_051748906.1	atp1b2b	NA	NA	918.292	2812.87	2671.54	3400.59	1	3	C	limma	-1.5464	0.000512589	0.0167958	-6.07838	0.300181	NA	NA	NA	one group has 1 valid, global min impute	Yes_limma	0.0167958
XP_051749205.1	LOC127512396	11782.8	24728.2	20010.6	76194.2	90283.6	57592.4	3	3	A	limma	-1.79423	0.00210157	0.0291725	-4.75562	-1.17118	0.0808556	NA	NA	No NA, limma only	Yes_limma	0.0291725
XP_051749328.1	si:ch211-137i24.12	2799.28	NA	10586.2	20829.4	23721.1	38020.5	2	3	B	limma	-1.88641	0.00562737	0.0429151	-3.94534	-2.20425	0.148915	NA	NA	<=1 NA/group, median impute	Yes_limma	0.0429151
XP_051749429.1	anxa1a	48547.5	30077	93691.5	181364	150270	181201	3	3	A	limma	-1.44566	0.0062983	0.0456695	-3.85753	-2.32222	0.0808556	NA	NA	No NA, limma only	Yes_limma	0.0456695
XP_051749897.1	hspa5	655313	847532	811003	1449260	1451880	1453140	3	3	A	limma	-1.06989	0.00426034	0.0380051	-4.16629	-1.9125	0.0808556	NA	NA	No NA, limma only	Yes_limma	0.0380051
XP_051750671.1	rplp0	9526.62	8961.71	14594.7	25750.2	28313.1	25150.2	3	3	A	limma	-1.00452	0.00705547	0.0483241	-3.76994	-2.44103	0.0808556	NA	NA	No NA, limma only	Yes_limma	0.0483241
XP_051750772.1	ckma	133308	67264	406428	858953	1113290	1199170	3	3	A	limma	-2.71615	0.00251314	0.0307797	-4.60237	-1.35874	0.0808556	NA	NA	No NA, limma only	Yes_limma	0.0307797
XP_051750899.1	si:dkey-98f17.5	NA	NA	2044.31	3648.02	3627.43	5961.27	1	3	C	limma	-1.76007	0.00185602	0.0273287	-4.86383	-1.04095	NA	NA	NA	one group has 1 valid, global min impute	Yes_limma	0.0273287
XP_051751802.1	cd99	14564.8	9290.32	30250.4	56463.2	51218.6	74404.7	3	3	A	limma	-1.65483	0.00552128	0.0425146	-3.96026	-2.18431	0.0808556	NA	NA	No NA, limma only	Yes_limma	0.0425146
XP_051751933.1	ahcy	22087.8	14519.9	19983.2	42157.2	48564.1	47636.9	3	3	A	limma	-1.03609	0.00630094	0.0456695	-3.85721	-2.32266	0.0808556	NA	NA	No NA, limma only	Yes_limma	0.0456695
XP_051752544.1	rtn4a	65770	95362.6	128323	260315	342977	350448	3	3	A	limma	-1.61253	0.00130925	0.0230707	-5.17576	-0.675634	0.0808556	NA	NA	No NA, limma only	Yes_limma	0.0230707
XP_051753022.1;XP_051753023.1	cacna2d2a	NA	NA	3872.69	6323.73	9572.94	8258.64	1	3	C	limma	-2.28354	0.00542091	0.0422394	-3.97468	-2.16508	NA	NA	NA	one group has 1 valid, global min impute	Yes_limma	0.0422394
XP_051753340.1	arl6ip5a	6781.93	5715.74	8302.64	16353.2	18659.5	15890.6	3	3	A	limma	-1.01799	0.00520278	0.0416835	-4.00703	-2.12204	0.0808556	NA	NA	No NA, limma only	Yes_limma	0.0416835
XP_051753505.1	cacng1a	24551.2	11423.5	54134.1	232356	193510	200552	3	3	A	limma	-2.85952	0.000678258	0.0184012	-5.79832	0.00989521	0.0808556	NA	NA	No NA, limma only	Yes_limma	0.0184012
XP_051753748.1	LOC127514699	5078.67	2777.65	8438.31	23690.3	16948.4	15248.6	3	3	A	limma	-1.60529	0.00496089	0.0411854	-4.0447	-2.07213	0.0808556	NA	NA	No NA, limma only	Yes_limma	0.0411854
XP_051753902.1;XP_051754224.1	sec61a1l;sec61a1	14825.2	13324.6	15088.6	41089.2	35793.8	39244.2	3	3	A	limma	-1.12897	0.00231848	0.0297712	-4.67109	-1.27418	0.0808556	NA	NA	No NA, limma only	Yes_limma	0.0297712
XP_051754089.1	cav3	4883.98	3034.55	13524.4	75219.9	67266.2	63726	3	3	A	limma	-3.28236	0.000280459	0.0126925	-6.71479	0.920849	0.0808556	NA	NA	No NA, limma only	Yes_limma	0.0126925
XP_051754154.1;XP_051754156.1	vapb	NA	6041.76	6696.22	16585.8	24482.3	14897	2	3	B	limma	-1.22071	0.00444585	0.0388667	-4.13207	-1.9572	0.148915	NA	NA	<=1 NA/group, median impute	Yes_limma	0.0388667
XP_051754168.1	mybphb	NA	2646.26	4055.9	14829	19979.2	20225.9	2	3	B	limma	-2.15237	0.000108236	0.00995351	-7.82284	1.88477	0.148915	NA	NA	<=1 NA/group, median impute	Yes_limma	0.00995351
XP_051754249.1	klhl41b	NA	NA	1734.82	3060.18	8610.54	5037.21	1	3	C	limma	-2.14633	0.00178725	0.0267062	-4.897	-1.00139	NA	NA	NA	one group has 1 valid, global min impute	Yes_limma	0.0267062
XP_051754439.1	phkb	3395.12	2177.95	4198.29	9050.27	29529.3	46059	3	3	A	limma	-2.55387	0.00391126	0.0364481	-4.23536	-1.82282	0.0808556	NA	NA	No NA, limma only	Yes_limma	0.0364481
XP_051754456.1	LOC127515157	9820.58	11320.3	21724.1	42161	49767.9	56446.8	3	3	A	limma	-1.62217	0.00162417	0.0254317	-4.98168	-0.901177	0.0808556	NA	NA	No NA, limma only	Yes_limma	0.0254317
XP_051754563.1	rtn3	44781.3	70022.2	92897.1	161960	220151	173379	3	3	A	limma	-1.2288	0.00644657	0.0459771	-3.83951	-2.34658	0.0808556	NA	NA	No NA, limma only	Yes_limma	0.0459771
XP_051754864.1;XP_051754865.1	golm2	NA	NA	1118.93	3568.33	2625.51	2215.86	1	3	C	limma	-1.34505	0.00323856	0.0335864	-4.38993	-1.6248	NA	NA	NA	one group has 1 valid, global min impute	Yes_limma	0.0335864
XP_051754874.1;XP_051754875.1	mmp14a	3731.81	3775.68	4334.62	11101	9799.41	12346.8	3	3	A	limma	-1.21526	0.00158932	0.0250977	-5.001	-0.878464	0.0808556	NA	NA	No NA, limma only	Yes_limma	0.0250977
XP_051755073.1	mcee	NA	NA	2248.31	4686.32	6829.22	3623.35	1	3	C	limma	-1.87785	0.00313488	0.0334107	-4.41688	-1.59066	NA	NA	NA	one group has 1 valid, global min impute	Yes_limma	0.0334107
XP_051755503.1	LOC127515660	NA	NA	2363.95	3432.89	5520.71	4531.55	1	3	C	limma	-1.68819	0.00504513	0.0412865	-4.03136	-2.08979	NA	NA	NA	one group has 1 valid, global min impute	Yes_limma	0.0412865
XP_051755869.1	hacd1	NA	NA	6109.61	12000.5	18734.8	12044.3	1	3	C	limma	-2.85808	0.00624889	0.0456695	-3.86364	-2.31397	NA	NA	NA	one group has 1 valid, global min impute	Yes_limma	0.0456695
XP_051756003.1	rps20	13963	10362.7	21961	47782.4	38609.2	38686.5	3	3	A	limma	-1.2274	0.00513947	0.0415018	-4.0167	-2.10921	0.0808556	NA	NA	No NA, limma only	Yes_limma	0.0415018
XP_051756222.1	mpdu1b	2267.52	2586.04	NA	7894.15	6204.79	6859.97	2	3	B	limma	-1.20256	0.00293905	0.0323644	-4.47057	-1.52298	0.148915	NA	NA	<=1 NA/group, median impute	Yes_limma	0.0323644
XP_051756298.1	tpma	2909.02	3519.72	3498.77	20248.9	41696.6	17982.9	3	3	A	limma	-2.61357	0.000249756	0.0123614	-6.84268	1.03937	0.0808556	NA	NA	No NA, limma only	Yes_limma	0.0123614
XP_051756396.1	aldh1a2	21444.5	14533.3	39290.6	95369.8	102036	113656	3	3	A	limma	-1.90094	0.000872943	0.0192165	-5.55382	-0.252574	0.0808556	NA	NA	No NA, limma only	Yes_limma	0.0192165
XP_051756428.1;XP_051756437.1	gpa33a	4843.72	4519.67	NA	16849.1	NA	10292.2	2	2	B	limma	-1.21764	0.00406667	0.0370451	-4.20381	-1.86369	0.245278	NA	NA	<=1 NA/group, median impute	Yes_limma	0.0370451
XP_051756567.1	anpepa	45363.3	51142.7	99324.9	181834	172754	216754	3	3	A	limma	-1.40988	0.00342898	0.034299	-4.34283	-1.68475	0.0808556	NA	NA	No NA, limma only	Yes_limma	0.034299
XP_051756951.1	ache	6101.9	3922.59	2979.81	27003.4	45955.7	49879.9	3	3	A	limma	-3.00894	0.000253161	0.0123616	-6.82765	1.02554	0.0808556	NA	NA	No NA, limma only	Yes_limma	0.0123616
XP_051757421.1;XP_051757422.1	casq1b	8237.46	12986	24137.1	70001.8	46317.1	50446.6	3	3	A	limma	-1.71424	0.00340872	0.0342812	-4.34771	-1.67853	0.0808556	NA	NA	No NA, limma only	Yes_limma	0.0342812
XP_051757449.1	csnk2a2a	NA	NA	3713.55	8097.54	14079	6438.97	1	3	C	limma	-2.46549	0.00492111	0.0411808	-4.05108	-2.06369	NA	NA	NA	one group has 1 valid, global min impute	Yes_limma	0.0411808
XP_051757646.1;XP_051757647.1;XP_051757648.1;XP_051757649.1	ano1a	NA	NA	1832.1	25297.2	6212.6	13293	1	3	C	limma	-3.461	0.000245911	0.0123614	-6.85993	1.05521	NA	NA	NA	one group has 1 valid, global min impute	Yes_limma	0.0123614
XP_051758464.1	ampd1	30010.2	18117.9	44562.4	198555	285448	265053	3	3	A	limma	-2.85415	7.00026e-05	0.0094692	-8.37712	2.31772	0.0808556	NA	NA	No NA, limma only	Yes_limma	0.0094692
XP_051758522.1	rps8b	NA	NA	3877.19	5392	13523.6	7877.11	1	3	C	limma	-2.34968	0.00747781	0.0499103	-3.72542	-2.50184	NA	NA	NA	one group has 1 valid, global min impute	Yes_limma	0.0499103
XP_051758975.1	tmem176	NA	NA	2151.8	3250.57	4523.84	6692.28	1	3	C	limma	-1.81691	0.00301583	0.0325706	-4.44907	-1.55004	NA	NA	NA	one group has 1 valid, global min impute	Yes_limma	0.0325706
XP_051759031.1	si:dkey-9i23.16	16705.2	26180.4	49698.1	75140.3	119992	103513	3	3	A	limma	-1.53058	0.00678534	0.0471527	-3.79996	-2.40019	0.0808556	NA	NA	No NA, limma only	Yes_limma	0.0471527
XP_051759201.1	plxna3	NA	3342.21	5484.17	10190.9	13854.6	14456.8	2	3	B	limma	-1.26588	0.00327727	0.0337831	-4.38012	-1.63727	0.148915	NA	NA	<=1 NA/group, median impute	Yes_limma	0.0337831
XP_051759235.1	tpp2	23095.9	21124.2	38541.4	113623	211093	90706.4	3	3	A	limma	-1.99929	0.00152201	0.0247682	-5.03969	-0.83316	0.0808556	NA	NA	No NA, limma only	Yes_limma	0.0247682
XP_051759358.1	aldh9a1a.1	10137.2	7140.69	23045	46483	52214.5	54168.7	3	3	A	limma	-1.85393	0.00243593	0.0304833	-4.6289	-1.32601	0.0808556	NA	NA	No NA, limma only	Yes_limma	0.0304833
XP_051759365.1	tmco1	1272.35	NA	3257.9	18695.9	12392.9	16022.9	2	3	B	limma	-2.43879	8.03492e-05	0.0094692	-8.19836	2.1814	0.148915	NA	NA	<=1 NA/group, median impute	Yes_limma	0.0094692
XP_051759442.1	si:ch211-251b21.1	6896.06	4165.83	18627.2	45826.7	44156.4	61081.7	3	3	A	limma	-2.36285	0.00215653	0.0292682	-4.73332	-1.19824	0.0808556	NA	NA	No NA, limma only	Yes_limma	0.0292682
XP_051759790.1	sypa	NA	1628.38	2847.5	7517.87	6588.07	6686.2	2	3	B	limma	-1.28627	0.00137447	0.0236142	-5.13157	-0.726479	0.148915	NA	NA	<=1 NA/group, median impute	Yes_limma	0.0236142
XP_051760419.1	LOC127518105	NA	NA	2339.01	4802.11	5763.25	5893.37	1	3	C	limma	-2.02341	0.00116188	0.0219986	-5.28533	-0.550835	NA	NA	NA	one group has 1 valid, global min impute	Yes_limma	0.0219986
XP_051760728.1	LOC127518299	NA	2163.49	NA	12684.2	NA	15161.4	1	2	D	limma	-2.38174	6.43237e-05	0.0094692	-8.48844	2.40108	NA	NA	NA	2+1 valid, group median impute	Yes_limma	0.0094692
XP_051761219.1;XP_051761220.1	me3	33720.1	20804.5	53988.9	93081.9	107356	90773	3	3	A	limma	-1.27879	0.00649559	0.0460901	-3.83365	-2.35451	0.0808556	NA	NA	No NA, limma only	Yes_limma	0.0460901
XP_051761279.1;XP_051761280.1;XP_051761281.1	ubxn4	NA	NA	2445.75	6292.9	3219.95	6229.43	1	3	C	limma	-1.85037	0.00514439	0.0415018	-4.01595	-2.11021	NA	NA	NA	one group has 1 valid, global min impute	Yes_limma	0.0415018
XP_051761858.1;XP_051761859.1;XP_051761860.1;XP_051761861.1;XP_051761862.1;XP_051761863.1;XP_051761864.1	fmnl2a	NA	NA	3045.11	5765.05	7525.5	6743.2	1	3	C	limma	-2.16203	0.00269393	0.0319749	-4.54362	-1.43162	NA	NA	NA	one group has 1 valid, global min impute	Yes_limma	0.0319749
XP_051762061.1	mao	3645.69	6685.23	5100.6	14130.5	22025.8	13083	3	3	A	limma	-1.39124	0.00636389	0.0459648	-3.8495	-2.33307	0.0808556	NA	NA	No NA, limma only	Yes_limma	0.0459648
XP_051762209.1	tmem182a	26643.8	17566.5	63295.4	279354	322873	348892	3	3	A	limma	-3.13963	0.00013679	0.00995351	-7.53773	1.64986	0.0808556	NA	NA	No NA, limma only	Yes_limma	0.00995351
XP_051762342.1	agps	NA	NA	977.496	2754.86	2974.41	2944.84	1	3	C	limma	-1.48679	0.000507151	0.0167958	-6.08923	0.311213	NA	NA	NA	one group has 1 valid, global min impute	Yes_limma	0.0167958
XP_051762524.1	fhl2a	NA	NA	1822.16	16004.1	11281.8	24843.1	1	3	C	limma	-3.83614	1.46963e-05	0.00511768	-10.6473	3.81234	NA	NA	NA	one group has 1 valid, global min impute	Yes_limma	0.00511768
XP_051762674.1;XP_051763100.1	LOC127519181;rap2ab	5198.3	2445.93	4928.38	19551	10782	12601.1	3	3	A	limma	-1.49662	0.00498871	0.0412423	-4.04026	-2.078	0.0808556	NA	NA	No NA, limma only	Yes_limma	0.0412423
XP_051763027.1	LOC127519390	8159.23	18231	25022.9	63526.8	55702.7	54028.4	3	3	A	limma	-1.61908	0.00563182	0.0429151	-3.94472	-2.20507	0.0808556	NA	NA	No NA, limma only	Yes_limma	0.0429151
XP_051763203.1;XP_051763204.1;XP_051763205.1	LOC127519744	3714.06	5622.59	4979.77	17278.3	11833	15323.3	3	3	A	limma	-1.35787	0.00228133	0.0297712	-4.68493	-1.25724	0.0808556	NA	NA	No NA, limma only	Yes_limma	0.0297712
XP_051763234.1;XP_051763235.1	LOC127519755	NA	4985.79	5214.73	23001.6	24205.9	44582	2	3	B	limma	-2.23857	0.000311246	0.0133001	-6.60146	0.814133	0.148915	NA	NA	<=1 NA/group, median impute	Yes_limma	0.0133001
XP_051763321.1;XP_051763322.1;XP_051763323.1;XP_051763325.1	LOC127519786	NA	NA	3082.27	11619.4	7437.34	12164.6	1	3	C	limma	-2.76792	0.000828196	0.0190039	-5.60421	-0.197777	NA	NA	NA	one group has 1 valid, global min impute	Yes_limma	0.0190039
XP_051763436.1	nansa	NA	3343.57	5195.6	14629.3	10249.6	11353.9	2	3	B	limma	-1.22595	0.00290721	0.0323644	-4.47967	-1.51155	0.148915	NA	NA	<=1 NA/group, median impute	Yes_limma	0.0323644
XP_051763522.1	reep5	37278	47225.9	67903.6	110836	145186	121085	3	3	A	limma	-1.10652	0.00640404	0.0459771	-3.84463	-2.33965	0.0808556	NA	NA	No NA, limma only	Yes_limma	0.0459771
XP_051763980.1	LOC127520143	1042.64	NA	NA	13882.4	12529.4	14699.2	1	3	C	limma	-3.93446	0.000419086	0.0153983	-6.2857	0.508185	NA	NA	NA	one group has 1 valid, global min impute	Yes_limma	0.0153983
XP_051764090.1	gnsb	NA	NA	1191.02	2859.62	2738.47	2458.55	1	3	C	limma	-1.29926	0.00125161	0.0229615	-5.21689	-0.628572	NA	NA	NA	one group has 1 valid, global min impute	Yes_limma	0.0229615
XP_051764727.1	dbt	5382.19	7186.28	8465.81	18755	15398.8	17467.9	3	3	A	limma	-1.03256	0.00552197	0.0425146	-3.96017	-2.18444	0.0808556	NA	NA	No NA, limma only	Yes_limma	0.0425146
XP_051765283.1;XP_051765284.1	rrbp1b	31660.6	14992.4	NA	NA	NA	137480	2	1	D	limma	-2.34841	0.000158585	0.0102778	-7.36209	1.50077	NA	NA	NA	2+1 valid, group median impute	Yes_limma	0.0102778
XP_051765433.1;XP_051765435.1	cntfr	NA	NA	4103.4	14597.5	9868.1	18139	1	3	C	limma	-3.0463	0.00152841	0.0247682	-5.03593	-0.837555	NA	NA	NA	one group has 1 valid, global min impute	Yes_limma	0.0247682
XP_051765463.1	calr3a	45763.3	47314.2	59647.9	115843	127833	146906	3	3	A	limma	-1.12558	0.00298353	0.0325706	-4.45804	-1.53874	0.0808556	NA	NA	No NA, limma only	Yes_limma	0.0325706
XP_051765531.1	dbh	NA	NA	2218.69	6216.9	4166.75	6719.28	1	3	C	limma	-2.07779	0.00103858	0.0208474	-5.38962	-0.43371	NA	NA	NA	one group has 1 valid, global min impute	Yes_limma	0.0208474
XP_051765865.1	ftcd	NA	NA	787.862	NA	6360.14	7863.73	1	2	D	limma	-2.3471	0.000464133	0.0162701	-6.17997	0.402825	NA	NA	NA	2+1 valid, group median impute	Yes_limma	0.0162701
XP_051766487.1	anxa3b	57546.1	59260.9	91956.5	165108	159805	160324	3	3	A	limma	-1.01624	0.00522307	0.0416835	-4.00396	-2.12612	0.0808556	NA	NA	No NA, limma only	Yes_limma	0.0416835
XP_051766494.1	LOC127521334	135370	201785	248759	833812	741634	536799	3	3	A	limma	-1.79651	0.000703996	0.0184012	-5.76177	-0.0287947	0.0808556	NA	NA	No NA, limma only	Yes_limma	0.0184012
XP_051766495.1;XP_051766496.1;XP_051766499.1;XP_051766501.1	LOC127521334	6842.06	14682.9	8190.01	44262.9	41599.5	45830.5	3	3	A	limma	-1.92697	0.00145502	0.0244894	-5.08012	-0.786056	0.0808556	NA	NA	No NA, limma only	Yes_limma	0.0244894
XP_051766660.1	slc7a1a	NA	NA	3624.96	7713.25	11578.8	8382.91	1	3	C	limma	-2.5044	0.00280472	0.0321001	-4.50973	-1.4739	NA	NA	NA	one group has 1 valid, global min impute	Yes_limma	0.0321001
XP_051766662.1	gpc5b	NA	NA	592.525	4077.17	5319.39	8522.98	1	3	C	limma	-2.65061	0.000155372	0.0102778	-7.3862	1.52144	NA	NA	NA	one group has 1 valid, global min impute	Yes_limma	0.0102778
XP_051766678.1	vasna	NA	NA	3849.35	11640.7	9540.25	12219.3	1	3	C	limma	-2.76144	0.00170206	0.0261006	-4.94011	-0.950229	NA	NA	NA	one group has 1 valid, global min impute	Yes_limma	0.0261006
XP_051767009.1	slc37a4b	NA	3037.32	6865.63	13078	16673.8	14868.7	2	3	B	limma	-1.36763	0.00400972	0.0370451	-4.21521	-1.8489	0.148915	NA	NA	<=1 NA/group, median impute	Yes_limma	0.0370451
XP_051767514.1	tmem38a	5490.82	5442.54	17620.9	43813.2	55243.4	69927.1	3	3	A	limma	-2.52675	0.000921727	0.0192165	-5.50207	-0.309234	0.0808556	NA	NA	No NA, limma only	Yes_limma	0.0192165
XP_051767551.1	sypl2a	38672.1	34002.5	90173	184577	167380	144234	3	3	A	limma	-1.522	0.00359855	0.0355165	-4.30325	-1.73539	0.0808556	NA	NA	No NA, limma only	Yes_limma	0.0355165
XP_051767758.1	myh7ba	48247.6	68192.8	101434	317603	324877	224487	3	3	A	limma	-1.8533	0.00091163	0.0192165	-5.51253	-0.297754	0.0808556	NA	NA	No NA, limma only	Yes_limma	0.0192165
XP_051768592.1;XP_051768608.1;XP_051768616.1;XP_051768625.1	ptprfb	NA	NA	2308.31	9413.26	4126.76	8108.25	1	3	C	limma	-2.33123	0.00140348	0.0238914	-5.11267	-0.748324	NA	NA	NA	one group has 1 valid, global min impute	Yes_limma	0.0238914
XP_051768932.1;XP_051768933.1;XP_051768934.1;XP_051768935.1	palm1a	18327.1	14435.7	23643.5	53385.5	52664.4	64477.8	3	3	A	limma	-1.36229	0.00131694	0.0230707	-5.17043	-0.681756	0.0808556	NA	NA	No NA, limma only	Yes_limma	0.0230707
XP_051769251.1;XP_051769252.1	itga7	4191.31	2692.34	7240.02	18573.1	15052.5	27322.7	3	3	A	limma	-1.88532	0.00194833	0.0280242	-4.82139	-1.09181	0.0808556	NA	NA	No NA, limma only	Yes_limma	0.0280242
XP_051769674.1	atp2a1l	301452	392440	1103460	2909300	3383950	3566470	3	3	A	limma	-2.61848	0.00145841	0.0244894	-5.07803	-0.78849	0.0808556	NA	NA	No NA, limma only	Yes_limma	0.0244894
XP_051769973.1;XP_051769974.1	acta2	177149	225482	206639	610495	620322	449500	3	3	A	limma	-1.30733	0.00142796	0.0241971	-5.09705	-0.766413	0.0808556	NA	NA	No NA, limma only	Yes_limma	0.0241971
XP_051770025.1	tfam	5271.6	3330.14	8185.25	14686.3	15621.1	16150.7	3	3	A	limma	-1.28111	0.00601793	0.0445166	-3.89292	-2.27454	0.0808556	NA	NA	No NA, limma only	Yes_limma	0.0445166
XP_051770561.1	txndc12	6549.93	11159.1	8395.57	21029.3	28930.5	25488.8	3	3	A	limma	-1.27859	0.00506788	0.0413338	-4.0278	-2.0945	0.0808556	NA	NA	No NA, limma only	Yes_limma	0.0413338
XP_051770628.1	ace	12131.5	7198.79	21427.6	40421.4	45055.7	39736.5	3	3	A	limma	-1.49934	0.00543132	0.0422394	-3.97317	-2.16709	0.0808556	NA	NA	No NA, limma only	Yes_limma	0.0422394
XP_051770841.1	gyg1a	5789.9	3963.82	5955.34	25898.5	12098.8	42988.7	3	3	A	limma	-1.9402	0.00474896	0.0404207	-4.07939	-2.02636	0.0808556	NA	NA	No NA, limma only	Yes_limma	0.0404207
XP_051770971.1;XP_051770988.1	anxa13l	NA	NA	3838.08	7475.68	8804.03	8683.65	1	3	C	limma	-2.35243	0.00401909	0.0370451	-4.21332	-1.85135	NA	NA	NA	one group has 1 valid, global min impute	Yes_limma	0.0370451
XP_051771070.1	gpc1b	13621.8	7556.48	16907.7	43831.8	38094.2	61218.2	3	3	A	limma	-1.70079	0.00214847	0.0292682	-4.73655	-1.19432	0.0808556	NA	NA	No NA, limma only	Yes_limma	0.0292682
XP_051771349.1	rpl38	3520.15	4356.51	7264.82	16241.7	12043.1	13166.2	3	3	A	limma	-1.22131	0.00526457	0.0418347	-3.99772	-2.13441	0.0808556	NA	NA	No NA, limma only	Yes_limma	0.0418347
XP_051771417.1	aldoab	26407	12876.9	56903.8	128269	139807	136341	3	3	A	limma	-2.07356	0.00302799	0.0325706	-4.44571	-1.55426	0.0808556	NA	NA	No NA, limma only	Yes_limma	0.0325706
XP_051771426.1	pvalb3	2027.67	2938.25	5038.42	131819	209763	204766	3	3	A	limma	-5.52818	1.15525e-06	0.0041371	-15.5575	5.98468	0.0808556	NA	NA	No NA, limma only	Yes_limma	0.0041371
XP_051771515.1	dhrs7cb	6160.59	4591.99	8398.57	13386.1	17237	18935.9	3	3	A	limma	-1.12891	0.00691363	0.0477774	-3.78554	-2.41978	0.0808556	NA	NA	No NA, limma only	Yes_limma	0.0477774
XP_051771741.1	eef1a1a	NA	NA	768.667	NA	11775.5	4183.76	1	2	D	limma	-2.39201	0.00252221	0.0307892	-4.59932	-1.36252	NA	NA	NA	2+1 valid, group median impute	Yes_limma	0.0307892
XP_051771889.1	ckba	27096.6	22327.8	46597.2	75721.2	79095.2	89057.6	3	3	A	limma	-1.17278	0.00514074	0.0415018	-4.01651	-2.10946	0.0808556	NA	NA	No NA, limma only	Yes_limma	0.0415018
XP_051772038.1	si:ch1073-291c23.2	15956.9	16073.4	27648.6	63710.2	66511.9	73952.6	3	3	A	limma	-1.55382	0.000791461	0.0189491	-5.6479	-0.15056	0.0808556	NA	NA	No NA, limma only	Yes_limma	0.0189491
XP_051772100.1	glud1a	9760.01	7482.41	16283.4	36752.5	32337.1	25081.4	3	3	A	limma	-1.2733	0.00590301	0.0440565	-3.90795	-2.25434	0.0808556	NA	NA	No NA, limma only	Yes_limma	0.0440565
XP_051772428.1;XP_051772429.1	slc8a3	NA	4716.51	4536.15	22036	21048.8	26444.7	2	3	B	limma	-2.05414	9.525e-05	0.00995351	-7.98215	2.01235	0.148915	NA	NA	<=1 NA/group, median impute	Yes_limma	0.00995351
XP_051772971.1;XP_051772972.1	rtn1a	11469.2	19696	27708.2	51333.4	55433.6	61705.3	3	3	A	limma	-1.35108	0.00588882	0.0440565	-3.90983	-2.25182	0.0808556	NA	NA	No NA, limma only	Yes_limma	0.0440565
XP_051772973.1	rtn1a	1938.58	2295.5	10279.2	16732.4	17914.9	25468.6	3	3	A	limma	-2.09637	0.00708389	0.0483241	-3.76685	-2.44524	0.0808556	NA	NA	No NA, limma only	Yes_limma	0.0483241
XP_051772991.1	yipf3	2568.8	1172.08	1603.13	7646.27	8199.59	5958.99	3	3	A	limma	-1.76777	0.00363482	0.0355905	-4.29505	-1.74591	0.0808556	NA	NA	No NA, limma only	Yes_limma	0.0355905
XP_051773290.1	got1	10955.3	6930.78	13443.9	23146.7	32123.4	33287.2	3	3	A	limma	-1.24915	0.00645488	0.0459771	-3.83851	-2.34793	0.0808556	NA	NA	No NA, limma only	Yes_limma	0.0459771
XP_051773615.1	cavin4a	4292.74	3109.45	12154.1	34187.9	22921.6	33020.3	3	3	A	limma	-2.1393	0.00278103	0.0320415	-4.51686	-1.465	0.0808556	NA	NA	No NA, limma only	Yes_limma	0.0320415
XP_051773902.1	mgst3b	8377.4	8208.97	16858.3	28824.4	28478	32465.5	3	3	A	limma	-1.21986	0.00551257	0.0425146	-3.9615	-2.18265	0.0808556	NA	NA	No NA, limma only	Yes_limma	0.0425146
XP_051774000.1	cisd1	4985.57	6673.82	10621.6	23969.1	21674.2	27554.7	3	3	A	limma	-1.50739	0.00176553	0.0267062	-4.90777	-0.988581	0.0808556	NA	NA	No NA, limma only	Yes_limma	0.0267062
XP_051774122.1;XP_051774125.1	gsta.1	NA	NA	1004.55	7893.88	5510.28	3995.41	1	3	C	limma	-2.4742	0.000127621	0.00995351	-7.62133	1.71963	NA	NA	NA	one group has 1 valid, global min impute	Yes_limma	0.00995351
XP_051774132.1	insra	5528.86	NA	5979.28	14177.7	13652.4	15608.5	2	3	B	limma	-1.03826	0.00362464	0.0355847	-4.29734	-1.74297	0.148915	NA	NA	<=1 NA/group, median impute	Yes_limma	0.0355847
XP_051774174.1	LOC127525570	28542.3	16593.4	39247.9	78789.4	79603.4	100491	3	3	A	limma	-1.42916	0.0029673	0.0325706	-4.46259	-1.53302	0.0808556	NA	NA	No NA, limma only	Yes_limma	0.0325706

## Sheet: Up_regulated_in_L
Protein.Group	Genes	L1_raw	L2_raw	L3_raw	S1_raw	S2_raw	S3_raw	L_n	S_n	type	method	limma_logFC	limma_p	limma_adj_p	limma_t	limma_B	wilcox_p	fisher_p	fisher_FDR	note	significant	pvalue
XP_051715628.1;XP_051715630.1	LOC127494075	69370.3	138787	98162.2	20350.2	13923.6	25038.9	3	3	A	limma	2.59914	0.000231579	0.0123614	6.92704	1.11647	0.0808556	NA	NA	No NA, limma only	Yes_limma	0.0123614
XP_051715897.1	slc43a1a	3160.74	5960.44	4200.73	2364.05	NA	650.078	3	2	B	limma	2.39642	0.00555348	0.0426687	3.9557	-2.1904	0.148915	NA	NA	<=1 NA/group, median impute	Yes_limma	0.0426687
XP_051716013.1	LOC127494290	12786.3	13424.6	NA	6768.47	6747.02	6266.1	2	3	B	limma	1.28956	0.00128971	0.0230102	5.18947	-0.659918	0.148915	NA	NA	<=1 NA/group, median impute	Yes_limma	0.0230102
XP_051716058.1	cyfip2	10069.5	16654.1	15719.4	6911.43	7060.85	9038.11	3	3	A	limma	1.1536	0.00711286	0.0484327	3.76372	-2.44951	0.0808556	NA	NA	No NA, limma only	Yes_limma	0.0484327
XP_051716139.1	sytl4	5182.9	NA	4585.3	1619.6	2284.52	3036.3	2	3	B	limma	1.61527	0.0044095	0.0387764	4.13865	-1.94859	0.148915	NA	NA	<=1 NA/group, median impute	Yes_limma	0.0387764
XP_051716150.1	si:ch211-203d1.3	2372.78	2169.62	3330.87	1569.15	423.438	935.401	3	3	A	limma	2.38462	0.00100155	0.0206486	5.42366	-0.395835	0.0808556	NA	NA	No NA, limma only	Yes_limma	0.0206486
XP_051716280.1	si:ch211-132p1.2	1068.96	2416.19	NA	NA	NA	621.669	2	1	D	limma	2.32338	0.00038741	0.0143768	6.368	0.58917	NA	NA	NA	2+1 valid, group median impute	Yes_limma	0.0143768
XP_051716306.1;XP_051716307.1;XP_051716308.1	si:zfos-2326c3.2	18685.9	16982.4	23087.5	9254	4446.08	6717.58	3	3	A	limma	1.87093	0.000686117	0.0184012	5.78699	-0.00207106	0.0808556	NA	NA	No NA, limma only	Yes_limma	0.0184012
XP_051716494.1	ro60	NA	NA	2855.75	584.951	NA	1419.13	1	2	D	limma	2.40797	0.000643802	0.0181005	5.84975	0.0640205	NA	NA	NA	2+1 valid, group median impute	Yes_limma	0.0181005
XP_051716549.1	trim105	NA	2292.58	NA	866.22	1277.21	NA	1	2	D	limma	1.93979	0.000599251	0.0181005	5.92101	0.138408	NA	NA	NA	2+1 valid, group median impute	Yes_limma	0.0181005
XP_051716690.1	trappc11	3906.03	NA	2921.67	2261.57	1180.9	NA	2	2	B	limma	1.64383	0.00307455	0.0329759	4.43302	-1.57027	0.245278	NA	NA	<=1 NA/group, median impute	Yes_limma	0.0329759
XP_051716923.1	LOC127494805	5960.98	7335.58	6804.69	1250.86	NA	3335.9	3	2	B	limma	2.13769	0.00326938	0.0337831	4.38211	-1.63474	0.148915	NA	NA	<=1 NA/group, median impute	Yes_limma	0.0337831
XP_051716965.1	ehd1a	94313.9	96347.2	94392	50332.4	34685.4	52562.7	3	3	A	limma	1.32531	0.00237372	0.0301674	4.65096	-1.29887	0.0808556	NA	NA	No NA, limma only	Yes_limma	0.0301674
XP_051717015.1	LOC127494869	12202.8	6420.46	7695.36	3108.95	4530.05	3556.39	3	3	A	limma	1.4872	0.00443534	0.0388667	4.13396	-1.95472	0.0808556	NA	NA	No NA, limma only	Yes_limma	0.0388667
XP_051717018.1;XP_051717019.1;XP_051717020.1;XP_051717021.1;XP_051717022.1;XP_051717024.1	si:zfos-741a10.3	5990.46	5980.45	10191.5	2571.4	NA	NA	3	1	C	limma	4.47839	0.00332431	0.033805	4.36836	-1.65222	NA	NA	NA	one group has 1 valid, global min impute	Yes_limma	0.033805
XP_051717361.1	clca1	NA	715.672	1668.83	1241.44	533.078	NA	2	2	B	limma	1.56569	0.00408285	0.0370451	4.2006	-1.86786	0.698535	NA	NA	<=1 NA/group, median impute	Yes_limma	0.0370451
XP_051717872.1	gmfg	5949.95	15554.1	10775.3	4865.82	NA	2440.39	3	2	B	limma	1.84053	0.00624976	0.0456695	3.86353	-2.31412	0.148915	NA	NA	<=1 NA/group, median impute	Yes_limma	0.0456695
XP_051717956.1;XP_051717957.1	lgals17	NA	7348.06	6561.07	1844.02	1422.75	3938.18	2	3	B	limma	2.24405	0.00243522	0.0304833	4.62915	-1.3257	0.148915	NA	NA	<=1 NA/group, median impute	Yes_limma	0.0304833
XP_051717989.1	efr3a	10336.8	9855.93	8170.02	4695.6	3895.64	5177.8	3	3	A	limma	1.31849	0.00246754	0.0304833	4.61793	-1.33953	0.0808556	NA	NA	No NA, limma only	Yes_limma	0.0304833
XP_051718036.1	LOC127495322	241692	228978	201621	117036	71736.1	110266	3	3	A	limma	1.39491	0.00225645	0.0297712	4.69434	-1.24574	0.0808556	NA	NA	No NA, limma only	Yes_limma	0.0297712
XP_051718037.1	LOC127495323	2838650	8896100	1011480	426015	357828	347909	3	3	A	limma	2.8961	0.0036469	0.0356149	4.29234	-1.7494	0.0808556	NA	NA	No NA, limma only	Yes_limma	0.0356149
XP_051718053.1;XP_051718054.1;XP_051718056.1	dock10	10023.1	14905.4	15006.6	6820.8	4320.06	7218.93	3	3	A	limma	1.4398	0.00276541	0.0320415	4.52159	-1.45909	0.0808556	NA	NA	No NA, limma only	Yes_limma	0.0320415
XP_051719460.1;XP_051719461.1	p2ry13	22397	33420.5	21171.6	10563.9	10721.6	12345.4	3	3	A	limma	1.43685	0.00301994	0.0325706	4.44793	-1.55147	0.0808556	NA	NA	No NA, limma only	Yes_limma	0.0325706
XP_051719667.1	p2ry12	8251.96	6266.39	11011.5	1312.77	2873.98	1811.76	3	3	A	limma	2.70831	0.000601127	0.0181005	5.91789	0.135167	0.0808556	NA	NA	No NA, limma only	Yes_limma	0.0181005
XP_051719743.1;XP_051719745.1	lxn	25017	29100.6	26450.6	11452.9	11883.4	10279.9	3	3	A	limma	1.54579	0.000633322	0.0181005	5.866	0.0810521	0.0808556	NA	NA	No NA, limma only	Yes_limma	0.0181005
XP_051719788.1	si:dkeyp-68b7.12	1416.48	2787.94	5159.82	NA	NA	2017.34	3	1	C	limma	3.45871	0.00626411	0.0456695	3.86176	-2.31652	NA	NA	NA	one group has 1 valid, global min impute	Yes_limma	0.0456695
XP_051720134.1	LOC127496298	41740.8	61672.4	58465.3	8106.22	8486.3	13169.6	3	3	A	limma	2.6935	5.86222e-05	0.0094692	8.61201	2.49225	0.0808556	NA	NA	No NA, limma only	Yes_limma	0.0094692
XP_051720137.1	LOC127496300	NA	2618.58	3820.22	752.352	NA	1169.36	2	2	B	limma	2.5635	8.01336e-05	0.0094692	8.20182	2.18406	0.245278	NA	NA	<=1 NA/group, median impute	Yes_limma	0.0094692
XP_051720145.1;XP_051720146.1	LOC127496304	32956.1	26473.2	16851.2	NA	3253.21	2406.78	3	2	B	limma	3.47749	4.44444e-05	0.00824666	8.98974	2.76246	0.148915	NA	NA	<=1 NA/group, median impute	Yes_limma	0.00824666
XP_051720167.1	LOC127496311	NA	NA	8576.9	2854.49	1628.21	NA	1	2	D	limma	2.45852	0.000172555	0.0106725	7.26326	1.41538	NA	NA	NA	2+1 valid, group median impute	Yes_limma	0.0106725
XP_051720182.1	rhoga	NA	14921	3396.81	1850.9	1983.03	1570.04	2	3	B	limma	2.78188	0.00299354	0.0325706	4.45525	-1.54225	0.148915	NA	NA	<=1 NA/group, median impute	Yes_limma	0.0325706
XP_051720350.1	LOC127496699	4793.12	5412.85	5564.81	NA	813.769	1557.85	3	2	B	limma	3.00934	3.84792e-05	0.00793313	9.19192	2.90201	0.148915	NA	NA	<=1 NA/group, median impute	Yes_limma	0.00793313
XP_051720648.1	gng12a	11206.6	17412.6	13409.3	9060.03	5644.64	6975.91	3	3	A	limma	1.27277	0.00580265	0.0440224	3.92134	-2.23638	0.0808556	NA	NA	No NA, limma only	Yes_limma	0.0440224
XP_051720688.1	LOC127496852	49422.4	NA	43674.1	22702	14851.2	28775.6	2	3	B	limma	1.37641	0.00425651	0.0380051	4.16701	-1.91155	0.148915	NA	NA	<=1 NA/group, median impute	Yes_limma	0.0380051
XP_051720715.1	LOC127496864	NA	2230.18	6865.93	1745.96	NA	1802.13	2	2	B	limma	1.9373	0.00124247	0.0229394	5.22361	-0.620911	0.245278	NA	NA	<=1 NA/group, median impute	Yes_limma	0.0229394
XP_051720963.1	LOC127496965	NA	33929.1	6006.48	NA	NA	1120.57	2	1	D	limma	4.59958	0.000243	0.0123614	6.8732	1.06736	NA	NA	NA	2+1 valid, group median impute	Yes_limma	0.0123614
XP_051721044.1;XP_051721045.1;XP_051721046.1	cd22	2855.62	NA	4024.57	NA	NA	881.999	2	1	D	limma	2.83403	1.05495e-05	0.00453142	11.1941	4.11618	NA	NA	NA	2+1 valid, group median impute	Yes_limma	0.00453142
XP_051721089.1	il6r	NA	4981.02	4754.49	2870.75	1550.72	NA	2	2	B	limma	1.67594	0.00211978	0.0291725	4.74816	-1.18022	0.245278	NA	NA	<=1 NA/group, median impute	Yes_limma	0.0291725
XP_051721163.1;XP_051721165.1	ptpn6	18260.8	28771.3	23090.7	11193.9	8877.11	11378.6	3	3	A	limma	1.41419	0.00228026	0.0297712	4.68534	-1.25675	0.0808556	NA	NA	No NA, limma only	Yes_limma	0.0297712
XP_051721300.1	slc9a1a	16377.6	12192.3	16412.3	4398.89	4859.99	7941.98	3	3	A	limma	1.70004	0.000993666	0.0206005	5.43109	-0.387592	0.0808556	NA	NA	No NA, limma only	Yes_limma	0.0206005
XP_051721311.1	LOC127497138	NA	7007.58	5783.28	2755.92	NA	3750.56	2	2	B	limma	1.30674	0.00248072	0.0304833	4.6134	-1.34512	0.245278	NA	NA	<=1 NA/group, median impute	Yes_limma	0.0304833
XP_051721566.1	si:ch211-269k10.4	50031.3	45450.8	96788.5	23740.6	16296.2	34139.9	3	3	A	limma	1.60597	0.00419936	0.0376421	4.1779	-1.89737	0.0808556	NA	NA	No NA, limma only	Yes_limma	0.0376421
XP_051721721.1	skap2	NA	8014.29	9632.31	3031.16	2781.73	7002.95	2	3	B	limma	1.48989	0.00675808	0.047053	3.80306	-2.39597	0.148915	NA	NA	<=1 NA/group, median impute	Yes_limma	0.047053
XP_051721842.1	LOC127497429	25871.3	25172.5	35944.6	8677.5	10385	12653.4	3	3	A	limma	1.7324	0.000383705	0.0143768	6.37812	0.599064	0.0808556	NA	NA	No NA, limma only	Yes_limma	0.0143768
XP_051721924.1	LOC127497491	27023.2	20181.1	25566.1	12352.5	5473.88	9362.59	3	3	A	limma	1.76309	0.00150163	0.0247669	5.05177	-0.819055	0.0808556	NA	NA	No NA, limma only	Yes_limma	0.0247669
XP_051722153.1;XP_051722163.1	LOC127497607	7718.97	8861.74	9221.11	4630.95	3441.74	5606.8	3	3	A	limma	1.221	0.00320523	0.0335864	4.39849	-1.61395	0.0808556	NA	NA	No NA, limma only	Yes_limma	0.0335864
XP_051722636.1	LOC127497895	10713.2	22673.3	17559	4030.24	3390.68	6688.88	3	3	A	limma	2.15101	0.00103571	0.0208474	5.39221	-0.430822	0.0808556	NA	NA	No NA, limma only	Yes_limma	0.0208474
XP_051722865.1	LOC127497565	NA	565.758	2544.91	1053.98	NA	1248.67	2	2	B	limma	1.38904	0.0022945	0.0297712	4.68	-1.26328	1	NA	NA	<=1 NA/group, median impute	Yes_limma	0.0297712
XP_051723669.1;XP_051730302.1	arf6b;arf6a	238104	306056	239434	114255	100560	147702	3	3	A	limma	1.28011	0.00233455	0.0297715	4.66518	-1.28142	0.0808556	NA	NA	No NA, limma only	Yes_limma	0.0297715
XP_051723824.1	minpp1a	58605.6	54272.3	68955.1	29172.4	26820.1	26815.1	3	3	A	limma	1.38532	0.000688171	0.0184012	5.78406	-0.00517592	0.0808556	NA	NA	No NA, limma only	Yes_limma	0.0184012
XP_051724252.1	ptafr	35877.9	45076.4	49194.9	14142.2	10696.5	18033.1	3	3	A	limma	1.86171	0.000364634	0.0143768	6.43199	0.651527	0.0808556	NA	NA	No NA, limma only	Yes_limma	0.0143768
XP_051724300.1;XP_051724307.1	arhgap45a	3367.44	3119.1	5030.07	604.981	142.358	1753.94	3	3	A	limma	3.42054	0.0019249	0.0278997	4.83195	-1.07913	0.0808556	NA	NA	No NA, limma only	Yes_limma	0.0278997
XP_051724324.1	rin3	2573.31	NA	4900.27	2441.72	1010.41	2103.68	2	3	B	limma	1.67347	0.00593778	0.0441585	3.90337	-2.26049	0.148915	NA	NA	<=1 NA/group, median impute	Yes_limma	0.0441585
XP_051724465.1	LOC127498764	2207.84	NA	4136.65	NA	NA	1099.96	2	1	D	limma	2.27954	6.71219e-05	0.0094692	8.43226	2.35915	NA	NA	NA	2+1 valid, group median impute	Yes_limma	0.0094692
XP_051725049.1	scinlb	92666.3	89336.5	127400	51075.8	41944.1	44471.8	3	3	A	limma	1.43133	0.000777548	0.0189491	5.66505	-0.132107	0.0808556	NA	NA	No NA, limma only	Yes_limma	0.0189491
XP_051725263.1;XP_051725264.1;XP_051725265.1;XP_051725266.1;XP_051725267.1;XP_051725268.1	rps6ka1	9185.52	10101.7	8088.13	5579.67	4446.06	5691.88	3	3	A	limma	1.07384	0.0065532	0.0462337	3.82682	-2.36375	0.0808556	NA	NA	No NA, limma only	Yes_limma	0.0462337
XP_051725467.1	gnao1a	38709.8	71012.5	49635.9	23592.2	19518.4	24598.1	3	3	A	limma	1.43799	0.00308707	0.0330148	4.42964	-1.57454	0.0808556	NA	NA	No NA, limma only	Yes_limma	0.0330148
XP_051725566.1	si:dkey-238o13.4	1717.71	NA	1028.18	537.523	NA	NA	2	1	D	limma	2.23691	0.00107015	0.0208474	5.36165	-0.464965	NA	NA	NA	2+1 valid, group median impute	Yes_limma	0.0208474
XP_051725572.1	rasa2	5874.21	6755.8	9344.7	3398.61	3289.41	3774.53	3	3	A	limma	1.34058	0.00119823	0.0222331	5.25692	-0.58302	0.0808556	NA	NA	No NA, limma only	Yes_limma	0.0222331
XP_051725815.1	pdcd10a	6156.45	12028.4	14131.7	4712.88	4768.88	5177.03	3	3	A	limma	1.35628	0.00549158	0.0425146	3.9645	-2.17865	0.0808556	NA	NA	No NA, limma only	Yes_limma	0.0425146
XP_051726128.1	LOC127499680	221315	124054	743278	43649.6	72818.8	48854.9	3	3	A	limma	2.60947	0.00370122	0.0358622	4.28027	-1.76491	0.0808556	NA	NA	No NA, limma only	Yes_limma	0.0358622
XP_051726272.1;XP_051726279.1;XP_051726291.1	LOC127499753;LOC127499767	6733.3	NA	9020.09	2717.69	1734.11	3023.98	2	3	B	limma	2.13029	0.000459131	0.0162701	6.19113	0.414017	0.148915	NA	NA	<=1 NA/group, median impute	Yes_limma	0.0162701
XP_051726422.1	c5ar1	145902	241320	164321	46733.1	36294.4	39911.4	3	3	A	limma	2.33892	9.10247e-05	0.00995351	8.03935	2.05752	0.0808556	NA	NA	No NA, limma only	Yes_limma	0.00995351
XP_051726865.1	LOC127500036	4847.57	NA	3975.67	853.161	NA	1200.14	2	2	B	limma	2.88805	3.7469e-05	0.00793313	9.22967	2.92768	0.245278	NA	NA	<=1 NA/group, median impute	Yes_limma	0.00793313
XP_051727236.1;XP_051771178.1	LOC127500234;LOC127523967	7532.65	19922.3	14061.7	4544.2	6065.76	5397.35	3	3	A	limma	1.59036	0.00597444	0.0443423	3.89857	-2.26694	0.0808556	NA	NA	No NA, limma only	Yes_limma	0.0443423
XP_051727629.1	ptp4a2b	9497.33	12149.5	9108.5	5246.73	3826.04	4590.01	3	3	A	limma	1.44549	0.00191696	0.0278974	4.83555	-1.0748	0.0808556	NA	NA	No NA, limma only	Yes_limma	0.0278974
XP_051727724.1	myo1g	59071.2	72837.7	72199.9	26163.6	17859.3	26335.8	3	3	A	limma	1.82524	0.000325991	0.0134417	6.55157	0.766642	0.0808556	NA	NA	No NA, limma only	Yes_limma	0.0134417
XP_051728320.1;XP_051728323.1;XP_051728324.1;XP_051728325.1	elmo1	28160.8	37779.3	43303.5	17529.6	18659.9	24471	3	3	A	limma	1.12078	0.00591218	0.0440565	3.90674	-2.25597	0.0808556	NA	NA	No NA, limma only	Yes_limma	0.0440565
XP_051728346.1	LOC127500840	452787	468147	618546	125773	196746	260196	3	3	A	limma	1.60406	0.00293681	0.0323644	4.47121	-1.52218	0.0808556	NA	NA	No NA, limma only	Yes_limma	0.0323644
XP_051728359.1	LOC127500847	15834.2	5530.98	12504	3972.11	4975.25	3619.8	3	3	A	limma	1.60349	0.00702596	0.0482839	3.77316	-2.43665	0.0808556	NA	NA	No NA, limma only	Yes_limma	0.0482839
XP_051728365.1	ndrg1a	14510.1	21430.8	16489.6	6260.69	9813.72	6862.35	3	3	A	limma	1.49451	0.00287932	0.0323644	4.48774	-1.50144	0.0808556	NA	NA	No NA, limma only	Yes_limma	0.0323644
XP_051728422.1	lypla2	12112.5	11741.3	12304.6	5592.05	6238.94	8139.03	3	3	A	limma	1.15608	0.00316337	0.033496	4.40938	-1.60016	0.0808556	NA	NA	No NA, limma only	Yes_limma	0.033496
XP_051728434.1	atp9b	NA	2039.05	2891.1	1250.13	1215.34	678.214	2	3	B	limma	2.12231	0.000828008	0.0190039	5.60443	-0.197541	0.148915	NA	NA	<=1 NA/group, median impute	Yes_limma	0.0190039
XP_051728440.1	lpar5a	18636.9	20830.1	22114.4	7464.83	5921.18	12158	3	3	A	limma	1.60585	0.00174346	0.0265164	4.91887	-0.975404	0.0808556	NA	NA	No NA, limma only	Yes_limma	0.0265164
XP_051728658.1;XP_051728659.1;XP_051728661.1	ripor2	18546.7	16474.1	23596.9	9231.19	6379.33	6787.05	3	3	A	limma	1.68216	0.000428079	0.0155745	6.26361	0.486289	0.0808556	NA	NA	No NA, limma only	Yes_limma	0.0155745
XP_051728858.1	clic1	11483.6	23541.9	27711.6	7885.97	7629.39	8554.37	3	3	A	limma	1.57919	0.00336077	0.0339831	4.35937	-1.66367	0.0808556	NA	NA	No NA, limma only	Yes_limma	0.0339831
XP_051729209.1;XP_051729210.1	illr4	NA	3373.72	1967.95	NA	740.624	NA	2	1	D	limma	2.63513	0.000249826	0.0123614	6.84237	1.03909	NA	NA	NA	2+1 valid, group median impute	Yes_limma	0.0123614
XP_051729256.1	si:ch211-171h4.5	9098.74	26719	15908.1	2835.96	5374.6	4131.86	3	3	A	limma	2.30663	0.00205739	0.0290303	4.77402	-1.14891	0.0808556	NA	NA	No NA, limma only	Yes_limma	0.0290303
XP_051729270.1	stk3	12399.1	18637.7	15654.4	8610.88	7649.71	9104.83	3	3	A	limma	1.15756	0.00499819	0.0412423	4.03876	-2.07999	0.0808556	NA	NA	No NA, limma only	Yes_limma	0.0412423
XP_051729412.1	nudc	1851.54	2819.94	8776.76	998.705	1311.62	NA	3	2	B	limma	2.46016	0.00152546	0.0247682	5.03766	-0.835531	0.148915	NA	NA	<=1 NA/group, median impute	Yes_limma	0.0247682
XP_051729704.1;XP_051729706.1	LOC127501628	15018.9	12610	10826	8298.74	3838.22	6593.39	3	3	A	limma	1.40149	0.00658549	0.0463481	3.82302	-2.3689	0.0808556	NA	NA	No NA, limma only	Yes_limma	0.0463481
XP_051729786.1	hycc1	10427.2	15853.3	10513.9	6004.69	4227.38	7001.77	3	3	A	limma	1.39827	0.00494924	0.0411808	4.04656	-2.06967	0.0808556	NA	NA	No NA, limma only	Yes_limma	0.0411808
XP_051729877.1	pfas	10231.5	NA	22951.3	3362.33	3520.7	NA	2	2	B	limma	2.50587	0.000109563	0.00995351	7.80778	1.87258	0.245278	NA	NA	<=1 NA/group, median impute	Yes_limma	0.00995351
XP_051729990.1	LOC127501829	5148.02	4311.42	4150.55	1176.82	1778.28	NA	3	2	B	limma	2.35472	0.000164224	0.0103294	7.32105	1.46545	0.148915	NA	NA	<=1 NA/group, median impute	Yes_limma	0.0103294
XP_051731015.1	gja13.2	2809.87	5222.54	3095.22	NA	NA	476.258	3	1	C	limma	4.43958	1.69421e-05	0.00511768	10.4202	3.68039	NA	NA	NA	one group has 1 valid, global min impute	Yes_limma	0.00511768
XP_051731158.1;XP_051731159.1;XP_051731160.1	efr3bb	NA	2305.53	3209.75	1649.01	1321.15	1493.68	2	3	B	limma	1.6322	0.000304514	0.0133001	6.62513	0.836556	0.148915	NA	NA	<=1 NA/group, median impute	Yes_limma	0.0133001
XP_051731242.1	sgpp1a	NA	4027.4	1917.57	645.486	1237.57	NA	2	2	B	limma	2.32392	0.00298992	0.0325706	4.45625	-1.54099	0.245278	NA	NA	<=1 NA/group, median impute	Yes_limma	0.0325706
XP_051731726.1;XP_051731727.1	LOC127502658	9687.29	7977.09	10740.2	4590.14	3197.63	4838.8	3	3	A	limma	1.47223	0.00107029	0.0208474	5.36153	-0.465099	0.0808556	NA	NA	No NA, limma only	Yes_limma	0.0208474
XP_051732006.1	LOC127502754	121743	846513	174916	6738.85	8825.81	18662.4	3	3	A	limma	4.7664	0.00027809	0.0126925	6.72408	0.929527	0.0808556	NA	NA	No NA, limma only	Yes_limma	0.0126925
XP_051732429.1	exoc2	NA	12890.1	17241.4	9887.11	7057.28	NA	2	2	B	limma	1.11395	0.00331736	0.033805	4.37008	-1.65003	0.245278	NA	NA	<=1 NA/group, median impute	Yes_limma	0.033805
XP_051732578.1	serpinf1	NA	1926.2	2230.47	1299.28	1701.25	NA	2	2	B	limma	1.24442	0.00338734	0.0341587	4.35288	-1.67193	0.245278	NA	NA	<=1 NA/group, median impute	Yes_limma	0.0341587
XP_051732720.1	si:ch73-362m14.2	6322.11	8254.14	NA	NA	NA	3974.46	2	1	D	limma	1.17123	0.00267553	0.0319749	4.5494	-1.42442	NA	NA	NA	2+1 valid, group median impute	Yes_limma	0.0319749
XP_051733270.1;XP_051733271.1	stk10	7861.02	15561.4	12810.6	4621.83	3476.73	3913.74	3	3	A	limma	1.87867	0.000884633	0.0192165	5.54113	-0.266431	0.0808556	NA	NA	No NA, limma only	Yes_limma	0.0192165
XP_051733488.1	lipia	NA	6588.46	NA	3924.57	NA	1508.68	1	2	D	limma	1.82368	0.00721136	0.0487457	3.75317	-2.46389	NA	NA	NA	2+1 valid, group median impute	Yes_limma	0.0487457
XP_051733497.1	stk26	17512.2	24776.6	27672.3	9992.12	7031.47	9813.88	3	3	A	limma	1.65089	0.000772823	0.0189491	5.67095	-0.125766	0.0808556	NA	NA	No NA, limma only	Yes_limma	0.0189491
XP_051733702.1;XP_051733703.1;XP_051733704.1	fybb	7562.14	8774.33	4878.79	2581.14	2535.11	3493.52	3	3	A	limma	1.6037	0.00332485	0.033805	4.36822	-1.65239	0.0808556	NA	NA	No NA, limma only	Yes_limma	0.033805
XP_051733747.1	crkl	27241.3	44535.8	40429.1	18772.3	16399.1	21939.6	3	3	A	limma	1.20763	0.00494666	0.0411808	4.04698	-2.06912	0.0808556	NA	NA	No NA, limma only	Yes_limma	0.0411808
XP_051733841.1	LOC127503762	NA	19613.9	11479.1	2872.43	NA	NA	2	1	D	limma	2.73653	7.90405e-05	0.0094692	8.21949	2.19767	NA	NA	NA	2+1 valid, group median impute	Yes_limma	0.0094692
XP_051733846.1	LOC127503766	27268.8	55336.3	19049.4	1295.02	2245.81	NA	3	2	B	limma	4.72182	4.24497e-05	0.00824666	9.05374	2.80701	0.148915	NA	NA	<=1 NA/group, median impute	Yes_limma	0.00824666
XP_051733864.1	LOC127503778	64095.4	332774	85046.9	13175.7	20236.8	19617.2	3	3	A	limma	2.99435	0.00157561	0.0250949	5.00873	-0.869396	0.0808556	NA	NA	No NA, limma only	Yes_limma	0.0250949
XP_051734051.1	grk6	20862	18286.9	22033.9	11753.2	6280.46	11840	3	3	A	limma	1.37313	0.00348868	0.034524	4.32865	-1.70286	0.0808556	NA	NA	No NA, limma only	Yes_limma	0.034524
XP_051734060.1	rgs14b	NA	6894.23	4693.31	NA	792.957	NA	2	1	D	limma	3.76057	4.68302e-06	0.00434468	12.6434	4.83638	NA	NA	NA	2+1 valid, group median impute	Yes_limma	0.00434468
XP_051734070.1	rasgrp2	8313.54	10110.7	13233.2	6936.62	5729.45	3881.22	3	3	A	limma	1.24973	0.00675735	0.047053	3.80314	-2.39586	0.0808556	NA	NA	No NA, limma only	Yes_limma	0.047053
XP_051734110.1;XP_051734112.1	LOC127503925	18317.6	NA	12851.5	NA	3227.36	2968.28	2	2	B	limma	2.66126	3.79488e-05	0.00793313	9.2116	2.9154	0.245278	NA	NA	<=1 NA/group, median impute	Yes_limma	0.00793313
XP_051734227.1	LOC127503978	84363.6	95504.1	144105	19642.2	25867.9	25971.9	3	3	A	limma	2.4226	6.25027e-05	0.0094692	8.52651	2.42932	0.0808556	NA	NA	No NA, limma only	Yes_limma	0.0094692
XP_051734457.1	LOC127504087	NA	3361.65	2492.67	1455.44	NA	NA	2	1	D	limma	1.6988	0.000783915	0.0189491	5.65716	-0.140592	NA	NA	NA	2+1 valid, group median impute	Yes_limma	0.0189491
XP_051734492.1	mpp1	10636.3	27364.4	14382.7	6735.51	5475.59	4814.55	3	3	A	limma	1.81784	0.0037354	0.0358869	4.27277	-1.77455	0.0808556	NA	NA	No NA, limma only	Yes_limma	0.0358869
XP_051734878.1	rhogb	151581	211085	173189	85934.9	78499.4	122411	3	3	A	limma	1.09357	0.0065192	0.0461694	3.83084	-2.35831	0.0808556	NA	NA	No NA, limma only	Yes_limma	0.0461694
XP_051735275.1;XP_051735276.1;XP_051735277.1;XP_051735278.1;XP_051735279.1;XP_051735282.1;XP_051735283.1;XP_051735285.1	rgs19	17039.8	27301	24261.3	9099.17	NA	6397.92	3	2	B	limma	1.84008	0.000634415	0.0181005	5.86429	0.0792622	0.148915	NA	NA	<=1 NA/group, median impute	Yes_limma	0.0181005
XP_051735470.1	micos10	NA	NA	4200.87	2693.59	1181.46	NA	1	2	D	limma	1.75714	0.00333681	0.0338331	4.36526	-1.65616	NA	NA	NA	2+1 valid, group median impute	Yes_limma	0.0338331
XP_051735498.1	mical1	5997.87	3595.11	5212.61	NA	NA	2294.27	3	1	C	limma	4.00881	0.00440051	0.0387764	4.14028	-1.94645	NA	NA	NA	one group has 1 valid, global min impute	Yes_limma	0.0387764
XP_051735504.1;XP_051735505.1;XP_051735506.1;XP_051735507.1;XP_051735508.1;XP_051735509.1	agap2	4675.08	9214.39	8577.42	2397.2	2919.79	4049.63	3	3	A	limma	1.56811	0.00413341	0.0372308	4.19066	-1.88077	0.0808556	NA	NA	No NA, limma only	Yes_limma	0.0372308
XP_051735519.1	cd63	6357.8	4504.45	7475.53	2446.99	1522.75	3222.75	3	3	A	limma	1.85876	0.00253961	0.0309	4.59348	-1.36973	0.0808556	NA	NA	No NA, limma only	Yes_limma	0.0309
XP_051735552.1	dip2ba	31939.1	30579.9	32237.9	21120.5	13456.3	18198.9	3	3	A	limma	1.16321	0.00391633	0.0364481	4.23431	-1.82418	0.0808556	NA	NA	No NA, limma only	Yes_limma	0.0364481
XP_051735830.1	pgd	31567.9	42672.6	33743.2	21547.7	19726.6	22226.4	3	3	A	limma	1.03102	0.00725103	0.0489247	3.74897	-2.46963	0.0808556	NA	NA	No NA, limma only	Yes_limma	0.0489247
XP_051735876.1;XP_051735877.1;XP_051735878.1;XP_051735879.1;XP_051735880.1	ptpn22	3251.88	10865.6	5592.2	NA	1579.01	NA	3	1	C	limma	4.51956	0.00133001	0.0230707	5.16143	-0.692088	NA	NA	NA	one group has 1 valid, global min impute	Yes_limma	0.0230707
XP_051736064.1	hck	84352.1	103599	112185	52232.1	47046.4	60770.7	3	3	A	limma	1.17418	0.00273929	0.0319749	4.52956	-1.44913	0.0808556	NA	NA	No NA, limma only	Yes_limma	0.0319749
XP_051737315.1	pfn1	172142	269931	240774	91622.6	89206.9	129996	3	3	A	limma	1.32928	0.00213172	0.0291912	4.74331	-1.18612	0.0808556	NA	NA	No NA, limma only	Yes_limma	0.0291912
XP_051737783.1;XP_051737784.1;XP_051737786.1;XP_051737788.1;XP_051737789.1	LOC127505892	10198.7	15447.1	10567.9	4272.57	3260.06	3939.86	3	3	A	limma	1.95033	0.000491275	0.0164245	6.12168	0.3441	0.0808556	NA	NA	No NA, limma only	Yes_limma	0.0164245
XP_051738173.1	LOC127506073	NA	3027.46	5115.29	1628.51	NA	NA	2	1	D	limma	2.00057	0.000129492	0.00995351	7.60373	1.705	NA	NA	NA	2+1 valid, group median impute	Yes_limma	0.00995351
XP_051738649.1;XP_051738652.1	slc4a2b	4083.99	6130.69	9541.96	2899.66	2689.32	3614.91	3	3	A	limma	1.33616	0.00505095	0.0412865	4.03044	-2.09099	0.0808556	NA	NA	No NA, limma only	Yes_limma	0.0412865
XP_051738712.1	fam49bb	32342.8	61705.9	43081.2	15800.6	15340.6	21145.7	3	3	A	limma	1.60782	0.00212094	0.0291725	4.74769	-1.1808	0.0808556	NA	NA	No NA, limma only	Yes_limma	0.0291725
XP_051738772.1;XP_051738774.1;XP_051738785.1;XP_051738788.1	LOC127506375	NA	12879.3	10721.3	6910.47	6682.08	NA	2	2	B	limma	1.07259	0.00508783	0.0414056	4.02469	-2.09862	0.245278	NA	NA	<=1 NA/group, median impute	Yes_limma	0.0414056
XP_051739293.1;XP_051739297.1	tpm1	2425.05	NA	2384.75	794.836	1364.52	NA	2	2	B	limma	2.01864	0.000898517	0.0192165	5.5263	-0.282657	0.245278	NA	NA	<=1 NA/group, median impute	Yes_limma	0.0192165
XP_051739438.1	LOC127506725	87270	105765	76060.2	22107.9	27325.3	40122.4	3	3	A	limma	1.89669	0.00104887	0.0208474	5.3804	-0.444004	0.0808556	NA	NA	No NA, limma only	Yes_limma	0.0208474
XP_051739439.1	LOC127506726	54298.1	67179.5	32439.3	17212.4	13734.1	19450.5	3	3	A	limma	1.84296	0.00198325	0.0282315	4.80591	-1.11044	0.0808556	NA	NA	No NA, limma only	Yes_limma	0.0282315
XP_051739574.1	LOC127506782	236090	20487.8	54949.9	8010.61	5077.85	8936.29	3	3	A	limma	3.42738	0.00391883	0.0364481	4.23379	-1.82485	0.0808556	NA	NA	No NA, limma only	Yes_limma	0.0364481
XP_051739765.1	chmp1a	8451.5	6818.87	6582.66	3183.69	3407.83	4844.89	3	3	A	limma	1.25335	0.00458355	0.0394374	4.10766	-1.98919	0.0808556	NA	NA	No NA, limma only	Yes_limma	0.0394374
XP_051739963.1	LOC127507099	NA	7710.7	25200.5	5898.75	3951.4	6556.09	2	3	B	limma	1.7434	0.00519299	0.0416835	4.00852	-2.12006	0.148915	NA	NA	<=1 NA/group, median impute	Yes_limma	0.0416835
XP_051740103.1	tln2b	NA	6678.34	NA	1499.76	1887.62	NA	1	2	D	limma	2.68495	1.98736e-05	0.00526792	10.1704	3.53121	NA	NA	NA	2+1 valid, group median impute	Yes_limma	0.00526792
XP_051740718.1	LOC127507557	13339200	15942200	13650000	5586050	4123690	5582380	3	3	A	limma	1.25303	0.00391325	0.0364481	4.23495	-1.82335	0.0808556	NA	NA	No NA, limma only	Yes_limma	0.0364481
XP_051740942.1	si:ch211-139g16.8	4570.82	8051.24	4522.92	1044.47	2136.97	NA	3	2	B	limma	2.52077	0.00111567	0.0214521	5.3229	-0.508454	0.148915	NA	NA	<=1 NA/group, median impute	Yes_limma	0.0214521
XP_051741039.1	LOC127507774	NA	NA	15973.7	7161.29	4921.06	NA	1	2	D	limma	1.71773	0.000371611	0.0143768	6.41192	0.632028	NA	NA	NA	2+1 valid, group median impute	Yes_limma	0.0143768
XP_051741217.1;XP_051741219.1;XP_051741220.1	LOC127507818	NA	10319.7	10811.8	1133.09	1829.06	NA	2	2	B	limma	3.59629	8.64661e-06	0.00453142	11.5343	4.29585	0.245278	NA	NA	<=1 NA/group, median impute	Yes_limma	0.00453142
XP_051741415.1;XP_051741416.1	fmnl1a	49943.4	60017.4	56134.2	21124.9	11384.3	23317.2	3	3	A	limma	1.88476	0.000849532	0.0190039	5.57981	-0.224261	0.0808556	NA	NA	No NA, limma only	Yes_limma	0.0190039
XP_051741451.1	si:ch73-248e21.5	1265.6	NA	1872.49	1145.22	NA	NA	2	1	D	limma	1.28292	0.00292433	0.0323644	4.47477	-1.51771	NA	NA	NA	2+1 valid, group median impute	Yes_limma	0.0323644
XP_051741553.1	LOC127508049	142121	NA	49684.7	7475.77	15643.4	8110.11	2	3	B	limma	3.41154	0.000375263	0.0143768	6.40159	0.621964	0.148915	NA	NA	<=1 NA/group, median impute	Yes_limma	0.0143768
XP_051741563.1	LOC127508050	11921.1	NA	11997.6	5318.93	8168.89	NA	2	2	B	limma	1.12202	0.00529096	0.0419347	3.99378	-2.13965	0.245278	NA	NA	<=1 NA/group, median impute	Yes_limma	0.0419347
XP_051741640.1;XP_051741644.1	usp7	NA	NA	4319.36	1779.14	2194.28	NA	1	2	D	limma	1.73771	0.000515958	0.0167958	6.07172	0.293403	NA	NA	NA	2+1 valid, group median impute	Yes_limma	0.0167958
XP_051741711.1;XP_051741745.1	LOC127508104;LOC127508113	49145.3	65856	45420.1	17449.9	15341.6	28635.9	3	3	A	limma	1.68157	0.00230652	0.0297712	4.67552	-1.26876	0.0808556	NA	NA	No NA, limma only	Yes_limma	0.0297712
XP_051741828.1	LOC127508160	NA	15365.9	13054.1	7610.55	7042.98	5485.93	2	3	B	limma	1.40674	0.00177567	0.0267062	4.90273	-0.99458	0.148915	NA	NA	<=1 NA/group, median impute	Yes_limma	0.0267062
XP_051741908.1;XP_051741909.1	LOC127508194	2975.23	5496.66	7218.34	NA	870.339	NA	3	1	C	limma	4.57252	0.000160634	0.0102778	7.34699	1.48779	NA	NA	NA	one group has 1 valid, global min impute	Yes_limma	0.0102778
XP_051741914.1	wbp2nl	35308.1	36629.2	26927.9	16600.9	8857.74	14429.8	3	3	A	limma	1.62846	0.00219427	0.0294808	4.71837	-1.21644	0.0808556	NA	NA	No NA, limma only	Yes_limma	0.0294808
XP_051741954.1	LOC127508246	8584.72	12025.1	10018.6	2245.19	2748.34	2824.4	3	3	A	limma	2.36473	0.000110053	0.00995351	7.80228	1.86812	0.0808556	NA	NA	No NA, limma only	Yes_limma	0.00995351
XP_051742210.1	coro1a	65302.4	67881	77746.7	37367.9	28016.1	40587.9	3	3	A	limma	1.25492	0.00218588	0.0294808	4.72167	-1.21242	0.0808556	NA	NA	No NA, limma only	Yes_limma	0.0294808
XP_051742233.1	LOC127508399	3666.53	6728.57	9022.06	1629.27	2383.81	1261.69	3	3	A	limma	2.44928	0.00102035	0.0208474	5.4062	-0.415235	0.0808556	NA	NA	No NA, limma only	Yes_limma	0.0208474
XP_051742586.1;XP_051742587.1	arhgdig	72449.7	92141.2	87631	33584.8	27245.3	41202.3	3	3	A	limma	1.57355	0.000897786	0.0192165	5.52707	-0.281808	0.0808556	NA	NA	No NA, limma only	Yes_limma	0.0192165
XP_051742592.1	LOC127508559	20062.3	NA	8136.38	4727.97	2064.36	3381.49	2	3	B	limma	2.3782	0.00239202	0.0302962	4.64441	-1.30693	0.148915	NA	NA	<=1 NA/group, median impute	Yes_limma	0.0302962
XP_051742839.1;XP_051742841.1;XP_051742842.1	LOC127508703	33892.8	30200.1	36974.8	9894.37	8485.48	6669.67	3	3	A	limma	2.32248	6.62743e-05	0.0094692	8.44899	2.37167	0.0808556	NA	NA	No NA, limma only	Yes_limma	0.0094692
XP_051743149.1;XP_051743150.1	LOC127508813;LOC127508814	51744.5	NA	NA	31815.1	NA	14550.1	1	2	D	limma	1.48091	0.00382591	0.036405	4.25328	-1.79967	NA	NA	NA	2+1 valid, group median impute	Yes_limma	0.036405
XP_051743177.1	LOC127508831	249963	96022.1	117945	61359.5	46825	54740.9	3	3	A	limma	1.62246	0.0056017	0.0428617	3.94892	-2.19946	0.0808556	NA	NA	No NA, limma only	Yes_limma	0.0428617
XP_051743324.1	LOC127508890	49976.4	98713.2	54254.2	21144.2	15509.2	19999.1	3	3	A	limma	2.05462	0.000921634	0.0192165	5.50216	-0.30913	0.0808556	NA	NA	No NA, limma only	Yes_limma	0.0192165
XP_051743511.1	hmox1a	NA	6786.75	NA	NA	2213.4	2412.79	1	2	D	limma	2.01059	8.1653e-05	0.0094692	8.1777	2.16544	NA	NA	NA	2+1 valid, group median impute	Yes_limma	0.0094692
XP_051743592.1	rac2	305522	596244	504981	196682	145536	234072	3	3	A	limma	1.45058	0.00362265	0.0355847	4.29779	-1.7424	0.0808556	NA	NA	No NA, limma only	Yes_limma	0.0355847
XP_051743654.1	hbaa2	237507	173093	290044	87666.2	89556.1	88476.3	3	3	A	limma	1.567	0.000848685	0.0190039	5.58077	-0.223222	0.0808556	NA	NA	No NA, limma only	Yes_limma	0.0190039
XP_051743656.1	LOC127509173	92746.3	82893	112808	37532.6	45597.4	40650	3	3	A	limma	1.47966	0.000644919	0.0181005	5.84803	0.0622214	0.0808556	NA	NA	No NA, limma only	Yes_limma	0.0181005
XP_051743674.1;XP_051743675.1;XP_051743676.1;XP_051743689.1;XP_051743691.1	LOC127509187	5952.24	11794.3	8329.49	5147.87	3545.89	3159.96	3	3	A	limma	1.39072	0.0074984	0.0499579	3.72332	-2.50471	0.0808556	NA	NA	No NA, limma only	Yes_limma	0.0499579
XP_051743677.1;XP_051743685.1	LOC127509187	15977.7	10949.8	11510.2	6474.14	7426.24	4911.59	3	3	A	limma	1.30248	0.00500811	0.0412423	4.03719	-2.08206	0.0808556	NA	NA	No NA, limma only	Yes_limma	0.0412423
XP_051743708.1;XP_051743710.1;XP_051743711.1;XP_051753692.1;XP_051753694.1;XP_051769811.1;XP_051769812.1;XP_051769813.1;XP_051769814.1;XP_051769816.1;XP_051769817.1;XP_051769818.1;XP_051769819.1;XP_051769820.1;XP_051769821.1;XP_051769822.1;XP_051769823.1;XP_051770139.1;XP_051770141.1;XP_051770142.1;XP_051770143.1	arhgap27l;arhgap9;arhgap12b;arhgap27	NA	3041.81	3247.01	NA	736.845	NA	2	1	D	limma	2.99696	6.83201e-06	0.00453142	11.9493	4.50592	NA	NA	NA	2+1 valid, group median impute	Yes_limma	0.00453142
XP_051743712.1;XP_051743713.1	tyk2	2674.89	3511.72	3524.86	NA	1115.25	2178.76	3	2	B	limma	1.68427	0.00163766	0.0255352	4.97432	-0.909837	0.148915	NA	NA	<=1 NA/group, median impute	Yes_limma	0.0255352
XP_051743946.1;XP_051743948.1	LOC127509349	NA	6694.94	8802.17	3845.98	2217.08	NA	2	2	B	limma	1.73051	0.000830843	0.0190039	5.60114	-0.2011	0.245278	NA	NA	<=1 NA/group, median impute	Yes_limma	0.0190039
XP_051743947.1;XP_051772862.1	ppp3r1b;ppp3r1a	12345.2	10790.6	13157.1	6635.74	7514.85	7435.98	3	3	A	limma	1.02656	0.00406214	0.0370451	4.20471	-1.86253	0.0808556	NA	NA	No NA, limma only	Yes_limma	0.0370451
XP_051744122.1	LOC127509446	38559.1	37528.1	68069.6	11911.1	7786.96	13745.7	3	3	A	limma	2.34879	0.000176303	0.0107256	7.23827	1.39361	0.0808556	NA	NA	No NA, limma only	Yes_limma	0.0107256
XP_051744156.1	LOC127509455	5327.54	NA	2643.94	NA	NA	980.567	2	1	D	limma	2.67429	0.000244165	0.0123614	6.86787	1.06249	NA	NA	NA	2+1 valid, group median impute	Yes_limma	0.0123614
XP_051744176.1;XP_051744177.1	LOC127509461;LOC127509462	3736.1	NA	6946.52	2080.21	2042.52	1596.88	2	3	B	limma	2.09535	0.000308126	0.0133001	6.61236	0.824464	0.148915	NA	NA	<=1 NA/group, median impute	Yes_limma	0.0133001
XP_051744264.1	flii	NA	4278.69	5591.5	NA	2488.7	NA	2	1	D	limma	1.36528	0.000817072	0.0190039	5.61721	-0.183701	NA	NA	NA	2+1 valid, group median impute	Yes_limma	0.0190039
XP_051744398.1	zmp:0000001082	174164	235288	197742	74922.5	60397.2	94709.5	3	3	A	limma	1.62394	0.000597766	0.0181005	5.92349	0.14098	0.0808556	NA	NA	No NA, limma only	Yes_limma	0.0181005
XP_051744412.1;XP_051744413.1;XP_051744414.1;XP_051744415.1;XP_051744416.1;XP_051744417.1;XP_051744418.1	LOC127509591	NA	15483.8	13801.1	2351.36	6197.75	NA	2	2	B	limma	2.27029	0.00148926	0.0247529	5.0592	-0.810397	0.245278	NA	NA	<=1 NA/group, median impute	Yes_limma	0.0247529
XP_051744570.1;XP_051744571.1;XP_051744572.1;XP_051744573.1;XP_051744574.1	sun1b	6383.87	NA	2080.52	498.982	NA	NA	2	1	D	limma	3.7615	0.000202212	0.0117251	7.08046	1.25449	NA	NA	NA	2+1 valid, group median impute	Yes_limma	0.0117251
XP_051744635.1;XP_051744636.1	LOC127509740	10730.3	18886.3	13010.7	3468.92	2273.62	2111.16	3	3	A	limma	2.89401	0.000158088	0.0102778	7.36578	1.50394	0.0808556	NA	NA	No NA, limma only	Yes_limma	0.0102778
XP_051744696.1	vwa3a	12948.8	29074.9	5435.27	1964.92	937.551	NA	3	2	B	limma	3.95761	0.000617735	0.0181005	5.89075	0.106904	0.148915	NA	NA	<=1 NA/group, median impute	Yes_limma	0.0181005
XP_051744841.1	LOC127509830	66130.2	NA	85138.8	13114.6	7196.7	11038.7	2	3	B	limma	3.13808	1.59537e-05	0.00511768	10.5156	3.73628	0.148915	NA	NA	<=1 NA/group, median impute	Yes_limma	0.00511768
XP_051744855.1;XP_051744856.1	LOC127509830	56602.5	65669	62906.4	30724.3	17155.5	23555.2	3	3	A	limma	1.68017	0.000786962	0.0189491	5.65341	-0.144628	0.0808556	NA	NA	No NA, limma only	Yes_limma	0.0189491
XP_051744925.1	LOC127509845	NA	16867	14823.6	8656.96	9690.06	NA	2	2	B	limma	1.08755	0.00446166	0.0388667	4.12922	-1.96092	0.245278	NA	NA	<=1 NA/group, median impute	Yes_limma	0.0388667
XP_051745107.1;XP_051745108.1;XP_051745109.1	LOC127509888	9489.75	157767	53076.8	4521.24	NA	NA	3	1	C	limma	6.71755	0.0031421	0.0334107	4.41497	-1.59308	NA	NA	NA	one group has 1 valid, global min impute	Yes_limma	0.0334107
XP_051745179.1;XP_051745439.1	LOC127509900;LOC127510003	NA	2766.91	NA	514.432	368.65	NA	1	2	D	limma	3.444	3.34447e-06	0.0041371	13.2934	5.12393	NA	NA	NA	2+1 valid, group median impute	Yes_limma	0.0041371
XP_051745180.1	LOC127509901	21331.9	257066	363040	6159.58	2022.57	3357.1	3	3	A	limma	5.43525	0.00117884	0.0220072	5.27195	-0.565976	0.0808556	NA	NA	No NA, limma only	Yes_limma	0.0220072
XP_051745943.1	LOC127510457	6418.93	21072.9	12062.7	NA	3793.54	1618	3	2	B	limma	2.69054	0.00272571	0.0319749	4.53375	-1.44392	0.148915	NA	NA	<=1 NA/group, median impute	Yes_limma	0.0319749
XP_051746133.1;XP_051746144.1;XP_051746154.1	abca1a	6659.95	3821.93	5343.5	2579.64	2475.24	2036.73	3	3	A	limma	1.60476	0.00227498	0.0297712	4.68732	-1.25432	0.0808556	NA	NA	No NA, limma only	Yes_limma	0.0297712
XP_051746960.1	LOC127510871	45370.3	74113	63351.5	21702	18483.6	24034.9	3	3	A	limma	1.74179	0.00061332	0.0181005	5.89788	0.114343	0.0808556	NA	NA	No NA, limma only	Yes_limma	0.0181005
XP_051747991.1	LOC127511240	5707.23	6563.69	7179.93	NA	NA	1740.07	3	1	C	limma	4.63181	0.000657907	0.0182201	5.82833	0.0415255	NA	NA	NA	one group has 1 valid, global min impute	Yes_limma	0.0182201
XP_051748116.1	atp6v1e1b	3021.41	9897.13	3332.26	NA	1099.51	716.424	3	2	B	limma	3.20781	0.000636249	0.0181005	5.86143	0.0762681	0.148915	NA	NA	<=1 NA/group, median impute	Yes_limma	0.0181005
XP_051748419.1	glipr1a	11252.3	12209	10316.5	3642.96	4338.1	NA	3	2	B	limma	1.7837	0.000322891	0.0134417	6.56185	0.77645	0.148915	NA	NA	<=1 NA/group, median impute	Yes_limma	0.0134417
XP_051748735.1	ostf1	12954.4	21411.1	19694.2	8426.5	6663.93	9429.7	3	3	A	limma	1.40548	0.00263958	0.0318035	4.56082	-1.41023	0.0808556	NA	NA	No NA, limma only	Yes_limma	0.0318035
XP_051748941.1	LOC127512248	NA	5177.14	3511.54	1335.88	2193.35	NA	2	2	B	limma	1.91914	0.00170088	0.0261006	4.94073	-0.949502	0.245278	NA	NA	<=1 NA/group, median impute	Yes_limma	0.0261006
XP_051749036.1	cst14b.1	24359.5	40043.4	33609	9150.71	7746.99	9659.23	3	3	A	limma	2.13287	0.00018974	0.0113569	7.15339	1.31914	0.0808556	NA	NA	No NA, limma only	Yes_limma	0.0113569
XP_051749046.1	isg15	5698.27	7369.61	13879.4	2172.1	NA	4342.01	3	2	B	limma	1.84088	0.00486997	0.0411808	4.05938	-2.05274	0.148915	NA	NA	<=1 NA/group, median impute	Yes_limma	0.0411808
XP_051749274.1	LOC127512407	NA	3241.73	2255.65	NA	708.83	376.533	2	2	B	limma	3.21588	7.77036e-05	0.0094692	8.24148	2.21456	0.245278	NA	NA	<=1 NA/group, median impute	Yes_limma	0.0094692
XP_051749451.1	LOC127512517	3380.18	4021.45	5591.58	2482.63	2901.45	NA	3	2	B	limma	1.04136	0.00659439	0.0463481	3.82198	-2.37031	0.148915	NA	NA	<=1 NA/group, median impute	Yes_limma	0.0463481
XP_051749653.1	im:7154036	13999.6	27196.6	15536	5384.82	3630.09	6671.43	3	3	A	limma	2.12661	0.00106455	0.0208474	5.36654	-0.459486	0.0808556	NA	NA	No NA, limma only	Yes_limma	0.0208474
XP_051749718.1;XP_051749720.1;XP_051749722.1;XP_051749723.1;XP_051749724.1;XP_051749725.1	abr	NA	7501.51	3055.83	2535.58	1022.06	1839.94	2	3	B	limma	2.1211	0.00647684	0.0460451	3.83588	-2.35148	0.148915	NA	NA	<=1 NA/group, median impute	Yes_limma	0.0460451
XP_051749803.1;XP_051749809.1;XP_051749816.1;XP_051749826.1;XP_051749837.1;XP_051749854.1	si:dkey-27h10.2	49453.1	76392.3	62518.4	14338.9	22828.4	17737.5	3	3	A	limma	2.05167	0.000367394	0.0143768	6.424	0.643772	0.0808556	NA	NA	No NA, limma only	Yes_limma	0.0143768
XP_051749906.1;XP_051760455.1;XP_051760456.1;XP_051763854.1	LOC127512736;myl2b;myl10	NA	NA	3172.03	1752.5	NA	2015.89	1	2	D	limma	1.44895	0.0008552	0.0190039	5.57345	-0.231186	NA	NA	NA	2+1 valid, group median impute	Yes_limma	0.0190039
XP_051749945.1;XP_051749946.1;XP_051749948.1	rtkna	44322.1	144689	NA	NA	15818.2	11426.6	2	2	B	limma	2.89693	0.00038459	0.0143768	6.37569	0.596693	0.245278	NA	NA	<=1 NA/group, median impute	Yes_limma	0.0143768
XP_051750588.1	LOC127513086	17185.3	20662.8	8506.99	4744.26	3371.16	3825.26	3	3	A	limma	2.16358	0.00196183	0.0281095	4.81537	-1.09905	0.0808556	NA	NA	No NA, limma only	Yes_limma	0.0281095
XP_051750793.1	susd1	14100.1	13454.7	10923.4	5911.15	4006.3	5108.91	3	3	A	limma	1.66071	0.000920843	0.0192165	5.50298	-0.308234	0.0808556	NA	NA	No NA, limma only	Yes_limma	0.0192165
XP_051750905.1;XP_051750906.1	glipr2	9984.26	9908.82	9006.23	2576.05	4163.78	2198.86	3	3	A	limma	2.13051	0.000775202	0.0189491	5.66797	-0.128964	0.0808556	NA	NA	No NA, limma only	Yes_limma	0.0189491
XP_051751321.1;XP_051751323.1	acsl4b	6821.32	14217.5	12613	4154.8	3218.68	6833.65	3	3	A	limma	1.57104	0.0062829	0.0456695	3.85943	-2.31966	0.19043	NA	NA	No NA, limma only	Yes_limma	0.0456695
XP_051751398.1	nccrp1	33438.2	61740	55539.4	16660.3	14933.6	15270.3	3	3	A	limma	1.89248	0.000474554	0.0162701	6.15715	0.379888	0.0808556	NA	NA	No NA, limma only	Yes_limma	0.0162701
XP_051751440.1	LOC127513578	16959	30306.9	11883.7	4673.74	3006.39	5956.17	3	3	A	limma	2.36909	0.00162372	0.0254317	4.98193	-0.900886	0.0808556	NA	NA	No NA, limma only	Yes_limma	0.0254317
XP_051751882.1	cyth4b	13089.9	20617	12397.3	NA	NA	4296.62	3	1	C	limma	5.30196	0.00368158	0.035799	4.28461	-1.75933	NA	NA	NA	one group has 1 valid, global min impute	Yes_limma	0.035799
XP_051752250.1	jak1	34212.6	30955.9	39725.1	15618.1	13841.9	25641.3	3	3	A	limma	1.25402	0.00524406	0.0417612	4.0008	-2.13032	0.0808556	NA	NA	No NA, limma only	Yes_limma	0.0417612
XP_051752402.1	rbp7b	18317.9	14392	19567.2	8595	8382.89	9116.66	3	3	A	limma	1.26567	0.00125604	0.0229615	5.21366	-0.632265	0.0808556	NA	NA	No NA, limma only	Yes_limma	0.0229615
XP_051752528.1	rasal3	28120.9	31342.1	35854.6	9993.63	8691.65	14533.3	3	3	A	limma	1.83175	0.000378891	0.0143768	6.39143	0.612063	0.0808556	NA	NA	No NA, limma only	Yes_limma	0.0143768
XP_051752582.1;XP_051752583.1	LOC127514143	32815.6	49919.7	46201.4	11313.5	18894.1	9787.58	3	3	A	limma	1.96557	0.000898709	0.0192165	5.5261	-0.282879	0.0808556	NA	NA	No NA, limma only	Yes_limma	0.0192165
XP_051753170.1	tsfm	77117	36308	35699.3	10375.9	21889.5	14447.3	3	3	A	limma	1.93493	0.00416896	0.03746	4.18375	-1.88975	0.0808556	NA	NA	No NA, limma only	Yes_limma	0.03746
XP_051753287.1	bin2b	6413.18	5265.2	6606.12	2780.55	1580.51	2967.95	3	3	A	limma	1.81945	0.00187147	0.0273426	4.85657	-1.04964	0.0808556	NA	NA	No NA, limma only	Yes_limma	0.0273426
XP_051753415.1	glulb	NA	2274.24	NA	1222.82	NA	1963.09	1	2	D	limma	1.28712	0.00490632	0.0411808	4.05347	-2.06054	NA	NA	NA	2+1 valid, group median impute	Yes_limma	0.0411808
XP_051753670.1;XP_051753672.1;XP_051753673.1	LOC127514653	NA	2896.33	2067.55	681.656	1438.48	NA	2	2	B	limma	2.02293	0.00278464	0.0320415	4.51576	-1.46636	0.245278	NA	NA	<=1 NA/group, median impute	Yes_limma	0.0320415
XP_051753877.1	stk24b	6916.1	9438.44	12514.1	6100.52	4029.92	4646.83	3	3	A	limma	1.23932	0.00494161	0.0411808	4.04779	-2.06805	0.0808556	NA	NA	No NA, limma only	Yes_limma	0.0411808
XP_051753960.1;XP_051753961.1	tie1	2311.4	NA	1841.42	1426.03	1061.87	1031.78	2	3	B	limma	1.49591	0.00535578	0.0420629	3.98419	-2.15241	0.148915	NA	NA	<=1 NA/group, median impute	Yes_limma	0.0420629
XP_051754117.1	cd7al	26691.7	15228.5	28345	9446.98	9626.8	6351.32	3	3	A	limma	1.73342	0.00128104	0.022966	5.19563	-0.652867	0.0808556	NA	NA	No NA, limma only	Yes_limma	0.022966
XP_051754326.1;XP_051754329.1;XP_051754330.1	dagla	4996.92	8524.81	3921.37	2741.54	NA	2219.5	3	2	B	limma	1.54016	0.00619246	0.0455957	3.87069	-2.30448	0.148915	NA	NA	<=1 NA/group, median impute	Yes_limma	0.0455957
XP_051754423.1	dhodh	36716.8	NA	23303.8	2204.82	NA	NA	2	1	D	limma	4.25786	2.81036e-06	0.0041371	13.6415	5.26986	NA	NA	NA	2+1 valid, group median impute	Yes_limma	0.0041371
XP_051754744.1	LOC127515290	19203.6	11402	29910.1	5795.58	5638.92	11946.1	3	3	A	limma	1.61216	0.00714481	0.0484724	3.76028	-2.45419	0.19043	NA	NA	No NA, limma only	Yes_limma	0.0484724
XP_051754827.1	tradd	5832.34	11294.4	5503.58	2532.71	1694.61	1794.84	3	3	A	limma	2.43343	0.000733375	0.0187187	5.72184	-0.0712851	0.0808556	NA	NA	No NA, limma only	Yes_limma	0.0187187
XP_051755040.1;XP_051755041.1	dock11	13911.3	20101.1	17094.5	9959.53	8860.35	10154.4	3	3	A	limma	1.08828	0.00582857	0.0440224	3.91786	-2.24105	0.0808556	NA	NA	No NA, limma only	Yes_limma	0.0440224
XP_051755595.1;XP_051755597.1	mtm1	6167.69	6838.37	9379.94	3434.43	2767.87	5394.09	3	3	A	limma	1.28054	0.0052029	0.0416835	4.00702	-2.12206	0.0808556	NA	NA	No NA, limma only	Yes_limma	0.0416835
XP_051755906.1;XP_051755909.1;XP_051755910.1	ptprja	36946.4	42461.5	35115.1	20087.6	15781	21590.7	3	3	A	limma	1.26909	0.00271078	0.0319749	4.53837	-1.43815	0.0808556	NA	NA	No NA, limma only	Yes_limma	0.0319749
XP_051756013.1	ponzr1	280516	394719	372047	183727	158252	201562	3	3	A	limma	1.0726	0.00460157	0.0394374	4.10453	-1.9933	0.0808556	NA	NA	No NA, limma only	Yes_limma	0.0394374
XP_051756482.1;XP_051756486.1	LOC127516155	2066.19	1085.03	3121.39	NA	1396.81	NA	3	1	C	limma	3.14269	0.00458438	0.0394374	4.10752	-1.98938	NA	NA	NA	one group has 1 valid, global min impute	Yes_limma	0.0394374
XP_051756544.1;XP_051756546.1	plcb3	6843.89	11455.3	9606.68	5156.18	4319.73	4459.7	3	3	A	limma	1.24946	0.00410912	0.0371021	4.19542	-1.87459	0.0808556	NA	NA	No NA, limma only	Yes_limma	0.0371021
XP_051756650.1	c7h4orf48	103216	46427	29903.2	NA	3597.24	4959.59	3	2	B	limma	3.9024	0.000126305	0.00995351	7.63388	1.73004	0.148915	NA	NA	<=1 NA/group, median impute	Yes_limma	0.00995351
XP_051756895.1	hp	286104	1802670	54676.7	9492.48	NA	25181.1	3	2	B	limma	4.36141	0.00744765	0.0498885	3.7285	-2.49761	0.148915	NA	NA	<=1 NA/group, median impute	Yes_limma	0.0498885
XP_051757000.1	ltb4r	77753.6	82376.7	78205.5	22739	19612.2	17910.5	3	3	A	limma	2.255	5.51876e-05	0.0094692	8.6932	2.5514	0.0808556	NA	NA	No NA, limma only	Yes_limma	0.0094692
XP_051757226.1	LOC127516514	14401.3	NA	NA	4650.11	1048.62	NA	1	2	D	limma	3.05205	0.00158382	0.0250977	5.00409	-0.874837	NA	NA	NA	2+1 valid, group median impute	Yes_limma	0.0250977
XP_051757355.1	fcer1g	34260.2	27073.3	52090.8	17206.5	11513.5	21861.4	3	3	A	limma	1.42758	0.00347526	0.034524	4.33182	-1.69882	0.0808556	NA	NA	No NA, limma only	Yes_limma	0.034524
XP_051757626.1	LOC127516795	4180.3	6435.47	9680.85	NA	NA	963.35	3	1	C	limma	4.90951	0.000100259	0.00995351	7.91795	1.96125	NA	NA	NA	one group has 1 valid, global min impute	Yes_limma	0.00995351
XP_051758040.1	slc38a5a	50523.2	14886.9	23316.6	5873.96	3916.44	5990.15	3	3	A	limma	2.63292	0.000911782	0.0192165	5.51237	-0.297928	0.0808556	NA	NA	No NA, limma only	Yes_limma	0.0192165
XP_051758042.1;XP_051758043.1	stk38a	61676.2	50770	72393.8	28510.6	30437.6	23172.8	3	3	A	limma	1.4248	0.00106126	0.0208474	5.36943	-0.456254	0.0808556	NA	NA	No NA, limma only	Yes_limma	0.0208474
XP_051758054.1;XP_051758057.1	alas2	2723.8	6170.07	7326.92	1591.7	NA	NA	3	1	C	limma	4.34443	0.00106396	0.0208474	5.36706	-0.458914	NA	NA	NA	one group has 1 valid, global min impute	Yes_limma	0.0208474
XP_051758126.1	LOC127517066	7508.04	14409.4	5321.91	2346.78	NA	1158.14	3	2	B	limma	2.96384	0.000852021	0.0190039	5.57701	-0.227308	0.148915	NA	NA	<=1 NA/group, median impute	Yes_limma	0.0190039
XP_051758209.1	bmp1a	3295.78	3495.64	7276.27	1399.97	NA	NA	3	1	C	limma	4.20193	0.000847303	0.0190039	5.58233	-0.221526	NA	NA	NA	one group has 1 valid, global min impute	Yes_limma	0.0190039
XP_051758366.1	LOC127517166	18368.4	23125.7	19770.3	3978.73	4836.07	11840.1	3	3	A	limma	2.0097	0.0028583	0.0322406	4.49387	-1.49375	0.0808556	NA	NA	No NA, limma only	Yes_limma	0.0322406
XP_051758704.1;XP_051758705.1;XP_051758706.1;XP_051758707.1;XP_051758708.1	pi4kab	NA	3934.31	NA	799.736	1391.73	NA	1	2	D	limma	2.65107	0.000135983	0.00995351	7.54484	1.65582	NA	NA	NA	2+1 valid, group median impute	Yes_limma	0.00995351
XP_051758936.1	LOC127517386	NA	4761.16	2869.95	286.095	NA	NA	2	1	D	limma	4.23721	9.67831e-06	0.00453142	11.3404	4.19428	NA	NA	NA	2+1 valid, group median impute	Yes_limma	0.00453142
XP_051758961.1;XP_051758964.1	dennd2da	11246	14313	10138.3	4054.5	1398.06	3109.65	3	3	A	limma	2.60484	0.00146869	0.024551	5.07171	-0.795842	0.0808556	NA	NA	No NA, limma only	Yes_limma	0.024551
XP_051759084.1;XP_051759085.1;XP_051759086.1	wasa	NA	2622.78	4914.08	986.187	NA	1634.53	2	2	B	limma	2.25854	0.000249736	0.0123614	6.84277	1.03946	0.245278	NA	NA	<=1 NA/group, median impute	Yes_limma	0.0123614
XP_051759275.1;XP_051759285.1;XP_051759294.1;XP_051759300.1	rasa3	9475.92	10079.2	11173	5522.1	4078.57	4912.64	3	3	A	limma	1.36797	0.0010584	0.0208474	5.37195	-0.453442	0.0808556	NA	NA	No NA, limma only	Yes_limma	0.0208474
XP_051760012.1	LOC127517883	NA	NA	19535.2	NA	7505.53	5963.35	1	2	D	limma	1.8149	0.000241395	0.0123614	6.88059	1.07413	NA	NA	NA	2+1 valid, group median impute	Yes_limma	0.0123614
XP_051760040.1	rassf2a	1279.64	5579.27	1390.69	NA	845.519	NA	3	1	C	limma	3.39868	0.00406575	0.0370451	4.20399	-1.86346	NA	NA	NA	one group has 1 valid, global min impute	Yes_limma	0.0370451
XP_051760174.1	slc20a1a	17668.3	9309.97	11815.6	4843.53	2226.54	4093.68	3	3	A	limma	2.13782	0.00152326	0.0247682	5.03895	-0.83402	0.0808556	NA	NA	No NA, limma only	Yes_limma	0.0247682
XP_051760505.1;XP_051760506.1;XP_051760508.1;XP_051760509.1;XP_051760511.1;XP_051760512.1;XP_051760514.1	LOC127518171	NA	3747.34	NA	1372.02	1647.35	NA	1	2	D	limma	2.01855	0.000122506	0.00995351	7.67096	1.7607	NA	NA	NA	2+1 valid, group median impute	Yes_limma	0.00995351
XP_051760675.1	gpr183a	7086.73	9633.93	5443.46	2472.89	1896.25	2991.31	3	3	A	limma	2.0566	0.0011093	0.0214408	5.32821	-0.502478	0.0808556	NA	NA	No NA, limma only	Yes_limma	0.0214408
XP_051760715.1	LOC127518295	NA	33630.6	NA	NA	1389.04	8110.56	1	2	D	limma	3.56845	0.00133028	0.0230707	5.16125	-0.692298	NA	NA	NA	2+1 valid, group median impute	Yes_limma	0.0230707
XP_051760824.1;XP_051760825.1;XP_051760826.1;XP_051760827.1;XP_051760828.1;XP_051760829.1;XP_051760830.1;XP_051760831.1;XP_051760832.1;XP_051760834.1;XP_051760835.1;XP_051760836.1	lmo7a	66532.2	185643	42753.8	24917.2	NA	17015.4	3	2	B	limma	2.19951	0.00623915	0.0456695	3.86485	-2.31234	0.148915	NA	NA	<=1 NA/group, median impute	Yes_limma	0.0456695
XP_051760891.1	LOC127518358	NA	5012.49	2962.32	1322.8	NA	1093.56	2	2	B	limma	2.39326	0.000227687	0.0123614	6.94607	1.13374	0.245278	NA	NA	<=1 NA/group, median impute	Yes_limma	0.0123614
XP_051761228.1;XP_051761229.1;XP_051761230.1;XP_051761231.1;XP_051761232.1	LOC127518505	11910.1	NA	9061.7	5705.78	3922.46	4833.73	2	3	B	limma	1.39685	0.00233041	0.0297715	4.6667	-1.27956	0.148915	NA	NA	<=1 NA/group, median impute	Yes_limma	0.0297715
XP_051761275.1	lcp1	91007.1	90895.1	94347.2	52336.4	43498.3	54690.1	3	3	A	limma	1.14859	0.00281125	0.0321001	4.50778	-1.47634	0.0808556	NA	NA	No NA, limma only	Yes_limma	0.0321001
XP_051761373.1	itgb2	204517	257685	242464	99534.9	108266	122385	3	3	A	limma	1.28395	0.00127725	0.022966	5.19834	-0.64977	0.0808556	NA	NA	No NA, limma only	Yes_limma	0.022966
XP_051761640.1;XP_051761642.1	itgb5	210262	172623	205492	95025.7	105721	125022	3	3	A	limma	1.05695	0.00474887	0.0404207	4.0794	-2.02634	0.0808556	NA	NA	No NA, limma only	Yes_limma	0.0404207
XP_051761977.1;XP_051761978.1	si:ch211-214p13.9	6408.87	3623.6	5514.1	3546.32	1584.89	1752.42	3	3	A	limma	1.80744	0.00681052	0.0471527	3.79711	-2.40406	0.0808556	NA	NA	No NA, limma only	Yes_limma	0.0471527
XP_051762042.1	slc4a10b	5702.58	NA	3068.38	2189.84	737.273	NA	2	2	B	limma	2.3736	0.00272123	0.0319749	4.53513	-1.44219	0.245278	NA	NA	<=1 NA/group, median impute	Yes_limma	0.0319749
XP_051762429.1	cxcr2	6061.3	5986.39	5173.49	2321.08	NA	1074.13	3	2	B	limma	2.47645	0.000475446	0.0162701	6.15522	0.377948	0.148915	NA	NA	<=1 NA/group, median impute	Yes_limma	0.0162701
XP_051762769.1	slc40a1	5254.79	14444	5080.87	NA	2554.52	500.525	3	2	B	limma	3.17853	0.00543463	0.0422394	3.97269	-2.16773	0.148915	NA	NA	<=1 NA/group, median impute	Yes_limma	0.0422394
XP_051763091.1;XP_051763093.1	p2ry8	6052.22	6519.64	4305	2437.57	2503.53	999.042	3	3	A	limma	2.104	0.00571972	0.0434957	3.93259	-2.2213	0.0808556	NA	NA	No NA, limma only	Yes_limma	0.0434957
XP_051763125.1	rnf11a	9963.22	NA	6852.77	3798.7	NA	1900.92	2	2	B	limma	2.02399	0.00246927	0.0304833	4.61733	-1.34027	0.245278	NA	NA	<=1 NA/group, median impute	Yes_limma	0.0304833
XP_051763478.1	LOC127519854	22846	9077.72	17134.5	5307.55	6699.48	7313.01	3	3	A	limma	1.50535	0.00583644	0.0440224	3.9168	-2.24246	0.0808556	NA	NA	No NA, limma only	Yes_limma	0.0440224
XP_051763536.1	LOC127519935	3191.19	5947.4	6520.57	1198.48	2350.4	1172.01	3	3	A	limma	2.39446	0.0015378	0.0248121	5.03044	-0.843968	0.0808556	NA	NA	No NA, limma only	Yes_limma	0.0248121
XP_051763622.1;XP_051763623.1;XP_051763624.1	arhgap45b	9615.77	9270.69	8751.8	2764.74	4580.87	5654.45	3	3	A	limma	1.43784	0.00494612	0.0411808	4.04706	-2.06901	0.0808556	NA	NA	No NA, limma only	Yes_limma	0.0411808
XP_051763639.1;XP_051763640.1;XP_051763641.1;XP_051763642.1	pi4kaa	14579.7	17981	15005.7	8896.7	8447.06	9087.62	3	3	A	limma	1.14291	0.00373929	0.0358869	4.27192	-1.77564	0.0808556	NA	NA	No NA, limma only	Yes_limma	0.0358869
XP_051763687.1	LOC127520008	NA	1948.1	1187.98	858.271	702.23	592.143	2	3	B	limma	2.03531	0.00207338	0.0291451	4.76731	-1.15702	0.148915	NA	NA	<=1 NA/group, median impute	Yes_limma	0.0291451
XP_051764004.1	slc43a2b	NA	6157.36	4464.34	1792.36	NA	NA	2	1	D	limma	2.2461	0.000111013	0.00995351	7.79157	1.85943	NA	NA	NA	2+1 valid, group median impute	Yes_limma	0.00995351
XP_051764245.1	ube2l3a	4628.12	7640.77	6093.8	3640.94	2214	2255.08	3	3	A	limma	1.57698	0.00332493	0.033805	4.3682	-1.65242	0.0808556	NA	NA	No NA, limma only	Yes_limma	0.033805
XP_051764260.1	ncf4	6380.98	11497.3	7642.02	NA	2721.61	NA	3	1	C	limma	4.62759	0.00387672	0.0364481	4.24256	-1.81351	NA	NA	NA	one group has 1 valid, global min impute	Yes_limma	0.0364481
XP_051764929.1;XP_051764932.1	cfh	74903.8	122155	97175.2	33123.6	37190	37139.6	3	3	A	limma	1.70693	0.000690497	0.0184012	5.78075	-0.00867982	0.0808556	NA	NA	No NA, limma only	Yes_limma	0.0184012
XP_051764939.1	cfh	192856	384408	241441	105120	113687	88771.3	3	3	A	limma	1.55351	0.00133041	0.0230707	5.16116	-0.692399	0.0808556	NA	NA	No NA, limma only	Yes_limma	0.0230707
XP_051764958.1	LOC127520647	NA	10002.3	4449.26	NA	1659.26	NA	2	1	D	limma	2.73971	0.000240102	0.0123614	6.88659	1.07961	NA	NA	NA	2+1 valid, group median impute	Yes_limma	0.0123614
XP_051765197.1	vps11	NA	2679.82	1948.91	1078.21	819.08	NA	2	2	B	limma	2.07354	0.000591198	0.0181005	5.93452	0.152434	0.245278	NA	NA	<=1 NA/group, median impute	Yes_limma	0.0181005
XP_051765357.1;XP_051765358.1;XP_051765359.1;XP_051765360.1;XP_051765361.1;XP_051765362.1;XP_051765363.1;XP_051765364.1;XP_051765365.1;XP_051765366.1;XP_051765367.1;XP_051765368.1	sh2d3ca	NA	7091.81	3593.97	2029.8	543.796	1461.21	2	3	B	limma	2.86216	0.00118012	0.0220072	5.27095	-0.56711	0.148915	NA	NA	<=1 NA/group, median impute	Yes_limma	0.0220072
XP_051765492.1	si:ch211-117l17.5	25617.2	39010.5	33163.8	9256.43	7595.22	14386.3	3	3	A	limma	1.95137	0.00073644	0.0187187	5.71777	-0.0756208	0.0808556	NA	NA	No NA, limma only	Yes_limma	0.0187187
XP_051765697.1	frmd8	8346.74	5793.52	6840.07	2376.78	3362.26	2875.82	3	3	A	limma	1.6532	0.0011772	0.0220072	5.27323	-0.564521	0.0808556	NA	NA	No NA, limma only	Yes_limma	0.0220072
XP_051765727.1;XP_051765741.1	LOC127520983	NA	5956.63	3076.03	965.752	NA	2213.84	2	2	B	limma	2.17037	0.00374245	0.0358869	4.27123	-1.77653	0.245278	NA	NA	<=1 NA/group, median impute	Yes_limma	0.0358869
XP_051765895.1	ttc39c	13639.5	NA	NA	4793.36	NA	1547.22	1	2	D	limma	2.71022	0.00155685	0.0249029	5.01943	-0.856853	NA	NA	NA	2+1 valid, group median impute	Yes_limma	0.0249029
XP_051766503.1	LOC127521335	14334	14611.8	33634.5	7053.25	4802.54	1569.97	3	3	A	limma	2.79841	0.00536468	0.0420629	3.98288	-2.15415	0.0808556	NA	NA	No NA, limma only	Yes_limma	0.0420629
XP_051766763.1	ptprc	390678	515266	581550	241081	184778	310705	3	3	A	limma	1.15925	0.00707789	0.0483241	3.7675	-2.44435	0.0808556	NA	NA	No NA, limma only	Yes_limma	0.0483241
XP_051767208.1	LOC127521800	NA	NA	11440	3660.68	6272.75	NA	1	2	D	limma	1.52063	0.00165224	0.0255478	4.96645	-0.919118	NA	NA	NA	2+1 valid, group median impute	Yes_limma	0.0255478
XP_051767219.1	marchf2	10259.8	1773.27	2420.06	NA	NA	1385.18	3	1	C	limma	3.92855	0.00383763	0.0364231	4.25079	-1.80288	NA	NA	NA	one group has 1 valid, global min impute	Yes_limma	0.0364231
XP_051767317.1	lyn	49019	53963.5	50303.7	24768.6	25259.2	29316.8	3	3	A	limma	1.19735	0.00227679	0.0297712	4.68664	-1.25515	0.0808556	NA	NA	No NA, limma only	Yes_limma	0.0297712
XP_051767394.1	rhof	15833.8	16101.1	21134.8	10214.1	4790.35	10731.2	3	3	A	limma	1.40089	0.00584892	0.0440271	3.91513	-2.2447	0.0808556	NA	NA	No NA, limma only	Yes_limma	0.0440271
XP_051768572.1;XP_051768573.1;XP_051768574.1	camk1b	4279.91	6527.99	8697.68	2550.3	3547.85	2522.43	3	3	A	limma	1.4754	0.00330491	0.033805	4.37318	-1.64608	0.0808556	NA	NA	No NA, limma only	Yes_limma	0.033805
XP_051768867.1	sult6b1	NA	9760.03	NA	NA	4033.67	2182.39	1	2	D	limma	2.07261	0.000709075	0.0184012	5.75474	-0.0362635	NA	NA	NA	2+1 valid, group median impute	Yes_limma	0.0184012
XP_051769642.1;XP_051769643.1	comtd1	4408.57	2713.02	5281.35	1726.06	1378.95	2452.05	3	3	A	limma	1.76412	0.0020965	0.0291725	4.75771	-1.16865	0.0808556	NA	NA	No NA, limma only	Yes_limma	0.0291725
XP_051769921.1	slc16a3b	43575.2	63061.4	41067.8	19321.5	23727.1	24904.4	3	3	A	limma	1.35055	0.0037271	0.0358869	4.27458	-1.77222	0.0808556	NA	NA	No NA, limma only	Yes_limma	0.0358869
XP_051769925.1	nherf1a	17783.2	12985.3	20015.6	6290.7	4863.93	6716.61	3	3	A	limma	1.76889	0.000299067	0.0133001	6.64471	0.855054	0.0808556	NA	NA	No NA, limma only	Yes_limma	0.0133001
XP_051770198.1;XP_051770199.1	myo1d	5399.14	NA	4958.68	2996.54	1694.21	1904.1	2	3	B	limma	1.83855	0.00164557	0.0255478	4.97004	-0.914882	0.148915	NA	NA	<=1 NA/group, median impute	Yes_limma	0.0255478
XP_051770545.1;XP_051770549.1;XP_051770550.1;XP_051770551.1;XP_051770552.1	ptprea	10108.9	11199.2	12180.8	4412.42	5651.66	6723.46	3	3	A	limma	1.29847	0.00198557	0.0282315	4.80489	-1.11166	0.0808556	NA	NA	No NA, limma only	Yes_limma	0.0282315
XP_051770706.1	LOC127523705	5294.57	6681.72	7123.37	2354.91	3125.35	2710.66	3	3	A	limma	1.6156	0.000772732	0.0189491	5.67106	-0.125644	0.0808556	NA	NA	No NA, limma only	Yes_limma	0.0189491
XP_051770711.1	LOC127523709	88745.6	158695	136805	43541.2	79021.9	54844.2	3	3	A	limma	1.34957	0.00667717	0.0467528	3.81235	-2.38337	0.0808556	NA	NA	No NA, limma only	Yes_limma	0.0467528
XP_051770754.1	pip4p1a	NA	9976.36	9038.15	3979.03	3031.2	6310.65	2	3	B	limma	1.44963	0.003422	0.034299	4.34451	-1.68261	0.148915	NA	NA	<=1 NA/group, median impute	Yes_limma	0.034299
XP_051770962.1	adam8b	43420.3	20390.5	31717.8	15646.3	10248	11088.6	3	3	A	limma	1.60872	0.00246761	0.0304833	4.61791	-1.33956	0.0808556	NA	NA	No NA, limma only	Yes_limma	0.0304833
XP_051771041.1;XP_051771042.1	mmp25b	28407.9	27071.6	27150.6	8598.09	8636.77	12371.9	3	3	A	limma	1.78153	0.000358085	0.0143768	6.45122	0.670167	0.0808556	NA	NA	No NA, limma only	Yes_limma	0.0143768
XP_051771432.1;XP_051771433.1;XP_051771435.1;XP_051771436.1	cyth1b	4671.98	4518.1	2903.03	891.196	NA	2321.59	3	2	B	limma	2.05574	0.00653868	0.0462191	3.82853	-2.36143	0.148915	NA	NA	<=1 NA/group, median impute	Yes_limma	0.0462191
XP_051771715.1;XP_051771716.1;XP_051771718.1;XP_051771719.1;XP_051771720.1;XP_051771721.1;XP_051771722.1	ank3b	7178.15	6407.36	7196.56	2367.58	2342.55	1834.51	3	3	A	limma	2.19132	0.000154575	0.0102778	7.39228	1.52664	0.0808556	NA	NA	No NA, limma only	Yes_limma	0.0102778
XP_051771814.1	abcb10	6994.57	11435.2	10122.5	3768.09	4788.53	NA	3	2	B	limma	1.41234	0.002161	0.0292682	4.73153	-1.20042	0.148915	NA	NA	<=1 NA/group, median impute	Yes_limma	0.0292682
XP_051772095.1	tomm20a	406947	320314	683524	192951	118063	205793	3	3	A	limma	1.58215	0.00521945	0.0416835	4.00451	-2.12539	0.0808556	NA	NA	No NA, limma only	Yes_limma	0.0416835
XP_051772144.1;XP_051772145.1;XP_051772146.1;XP_051772147.1;XP_051772148.1;XP_051772150.1;XP_051772151.1;XP_051772152.1	LOC127524565	NA	7627.31	7130.43	2252.4	2835.87	5336.74	2	3	B	limma	1.56283	0.00644597	0.0459771	3.83958	-2.34648	0.148915	NA	NA	<=1 NA/group, median impute	Yes_limma	0.0459771
XP_051772372.1;XP_051772373.1;XP_051772374.1	slka	23634.4	15896.2	24949.1	10716.5	10721.2	11730.7	3	3	A	limma	1.22257	0.00225429	0.0297712	4.69516	-1.24474	0.0808556	NA	NA	No NA, limma only	Yes_limma	0.0297712
XP_051773003.1	LOC127524953	30251.7	43605.1	29663.7	11217.3	13765.3	17629.5	3	3	A	limma	1.55744	0.00210483	0.0291725	4.75428	-1.17281	0.0808556	NA	NA	No NA, limma only	Yes_limma	0.0291725
XP_051773098.1	tspan14	44038.3	56514.6	59574.7	21831.5	18169.3	29386.5	3	3	A	limma	1.45492	0.00154773	0.0248642	5.02468	-0.850705	0.0808556	NA	NA	No NA, limma only	Yes_limma	0.0248642
XP_051773145.1	tlr4bb	11495.2	6590.03	6164.9	1950.6	NA	NA	3	1	C	limma	4.84909	0.000835931	0.0190039	5.59528	-0.207456	NA	NA	NA	one group has 1 valid, global min impute	Yes_limma	0.0190039
XP_051773671.1	zgc:171579	21392.6	48896.3	25343.9	6682.1	7617.44	NA	3	2	B	limma	2.3183	0.000531444	0.0170243	6.04172	0.262803	0.148915	NA	NA	<=1 NA/group, median impute	Yes_limma	0.0170243
XP_051773881.1	gng5	79858.7	86665	105273	34752.2	21307.7	38045.7	3	3	A	limma	1.83424	0.000532153	0.0170243	6.04037	0.261423	0.0808556	NA	NA	No NA, limma only	Yes_limma	0.0170243
XP_051774491.1;XP_051774493.1	LOC127525738	39930.1	56417.2	57289.1	21720.9	19348.6	33568.2	3	3	A	limma	1.28732	0.00488169	0.0411808	4.05747	-2.05526	0.0808556	NA	NA	No NA, limma only	Yes_limma	0.0411808
XP_051774521.1	atp11c	16688.9	18837.1	18634.6	9622.46	8881.25	11161.4	3	3	A	limma	1.14946	0.00282505	0.0321367	4.50367	-1.48147	0.0808556	NA	NA	No NA, limma only	Yes_limma	0.0321367
