# Supplementary material for: Plasma Exosomes Associated with Growth Divergence in High-Density Cultured Grass Carp (Ctenopharyngodon idella): miRNA-Protein Profiling Reveals Cross-Tissue Communication Networks
Source: Int J Mol Sci. 2026 Jul 6;27(13):6059. doi: 10.3390/ijms27136059 (PMC13361329; doi:10.3390/ijms27136059)
Supplement: Supplementary file 1 [file ijms-27-06059-s001.zip › Table S7 Coordinated expression of proteins across brain, liver, muscle, and plasma exosomes in large and small grass carp.xlsx]

## Sheet: Sheet1
					Gene symbol	Protein	Regulation	L1_Exosome	L2_Exosome	L3_Exosome	S1_Exosome	S2_Exosome	S3_Exosome	L1_Brain	L2_Brain	L3_Brain	L4_Brain	S1_Brain	S2_Brain	S3_Brain	S4_Brain	L1_Liver	L2_Liver	L3_Liver	L4_Liver	S1_Liver	S2_Liver	S3_Liver	S4_Liver	L1_Muscle	L2_Muscle	L3_Muscle	L4_Muscle	S1_Muscle	S2_Muscle	S3_Muscle	S4_Muscle
					EBAG9	Estrogen Receptor Binding Site Associated Antigen 9	Down regulated in brain and plasma exosome of large fish	0	0	0	3644.2	3657.2	0	3.65655	4.34979	2.96331	3.65655	11.164	14.1079	16.0679	15.092	0	0	0	0	0	0	0	0	0	0	0	0	0	0	0	0
					GYG2	Glycogenin 2	Down regulated in brain, muscle and plasma exosome of large fish	0	0	0	0	2744.6	6510.15	0	0	0	0	73.0334	530.717	530.717	988.4	0	0	0	0	0	0	0	0	3.69613	14.3801	9.01299	24.2008	49.1528	44.8926	45.2664	40.2586
					RPZ	Rapunzel	Down regulated in brain and plasma exosome of large fish	0	0	0	1942.42	1778.77	3032.35	45.9005	60.8023	37.4377	45.9991	103.213	100.873	80.5916	94.8924	0	0	0	0	0	0	0	0	21.4925	20.9835	49.162	42.973	54.0952	121.815	74.6902	49.4362
					SLC2A2	Solute Carrier Family 2 Member 2	Down regulated in brain and plasma exosome of large fish	0	0	0	786.609	4748.45	2469.12	0	0	0	0	43.8211	995.774	995.774	1947.73	0	0	0	0	0	0	0	0	0	0	0	0	0	0	0	0
					BHMT	Betaine—Homocysteine S-Methyltransferase	Down regulated in liver and plasma exosome of large fish	16326.1	9164.5	38388.5	76508	84550.5	80130.4	887.124	1531.15	751.178	589.322	1321.62	1008.46	689.192	43830.1	10587.3	7446.56	3796.44	9218.33	19880.1	18714.4	22589.8	17398.8	457.555	465.235	362.752	870.737	602.79	1084.9	736.198	756.396
					CLDN7B	Claudin 7b	Down regulated in liver and plasma exosome of large fish	0	0	0	27145.6	3010.18	12532.1	0	0	0	0	0	0	0	0	0	0	0	0	9.06639	11.8287	9.52396	12.0091	0	0	0	0	0	0	0	0
					DBT	Dihydrolipoamide Branched Chain Transacylase E2	Down regulated in liver and plasma exosome of large fish	5382.19	7186.28	8465.81	18755	15398.8	17467.9	640.509	589.674	592.547	677.874	645.957	694.893	552.655	922.448	136.729	171.714	135.416	115.109	229.582	172.248	252.02	239.461	0	0	0	0	0	0	0	0
					DHTKD1	Dehydrogenase E1 and Transketolase Domain Containing 1	Down regulated in liver and plasma exosome of large fish	0	0	0	0	2505.73	1196.46	382.097	353.207	368.842	402.54	438.314	406.124	336.88	1530.28	182.515	278.305	182.106	280.018	630.026	474.949	613.849	491.549	56.7562	77.3753	185.461	174.776	111.76	201.673	86.231	66.3438
					OAT	Ornithine Aminotransferase	Down regulated in liver and plasma exosome of large fish	0	0	0	5451.85	5999.34	3567.39	275.094	243.02	260.063	232.587	244.432	293.025	232.34	1038.91	213.395	313.739	357.882	343.058	553.754	491.895	690.336	644.934	3.77164	18.9294	16.8847	27.953	11.8332	4.41061	5.09092	5.70844
					RALGAPB	Ral GTPase Activating Protein Non-Catalytic Subunit Beta	Down regulated in liver and plasma exosome of large fish	0	0	0	1055.68	2358.48	2387.35	120.364	109.625	135.261	140.789	142.08	130.301	127.36	49.5537	0	7.07405	0	0	18.887	16.7841	12.2706	19.1947	0	0	0	0	0	0	0	0
					TYMP	Thymidine Phosphorylase	Up regulated in muscle and plasma exosome of large fish	3314.33	1668.15	2186.81	0	0	0	145.145	112.811	113.506	86.3394	92.5161	117.058	114.29	2134.13	0	0	0	0	0	0	0	0	4.24429	2.93596	6.49948	4.55991	0	0	0	0
